# Supplementary material for: Unbiased Rare Event Sampling in Spatial Stochastic Systems Biology Models Using a Weighted Ensemble of Trajectories
Source: PLoS Comput Biol. 2016 Feb 4;12(2):e1004611. doi: 10.1371/journal.pcbi.1004611 (PMC4741515; doi:10.1371/journal.pcbi.1004611)
Supplement: S1 Model — Files containing the model details and with which one can simulate the model in MCell. (ZIP) [file pcbi.1004611.s001.zip]

Archive with 8 entries (7 files):
- toy_model/
- toy_model/Scene.geometry.mdl
- toy_model/Scene.initialization.mdl
- toy_model/Scene.main.mdl
- toy_model/Scene.molecules.mdl
- toy_model/Scene.reactions.mdl
- toy_model/Scene.rxn_output.mdl
- toy_model/Scene.WE.mdl
