# Supplementary material for: Unbiased Rare Event Sampling in Spatial Stochastic Systems Biology Models Using a Weighted Ensemble of Trajectories
Source: PLoS Comput Biol. 2016 Feb 4;12(2):e1004611. doi: 10.1371/journal.pcbi.1004611 (PMC4741515; doi:10.1371/journal.pcbi.1004611)
Supplement: S1 Model — Files containing the model details and with which one can simulate the model in MCell. (ZIP) [file pcbi.1004611.s001.zip › toy_model/Scene.geometry.mdl]

Cube POLYGON_LIST
{
  VERTEX_LIST
  {
    [ 0.540851354598999, 0.177609086036682, -0.823823153972626 ]
    [ 0.540851354598999, -1.82239079475403, -0.823823153972626 ]
    [ -1.45914876461029, -1.82239067554474, -0.823823153972626 ]
    [ -1.45914828777313, 0.177609503269196, -0.823823153972626 ]
    [ 0.540851831436157, 0.177608609199524, 1.17617678642273 ]
    [ 0.540850639343262, -1.82239151000977, 1.17617678642273 ]
    [ -1.45914900302887, -1.82239055633545, 1.17617678642273 ]
    [ -1.459148645401, 0.177609145641327, 1.17617678642273 ]
  }
  ELEMENT_CONNECTIONS
  {
    [ 0, 1, 2 ]
    [ 4, 7, 5 ]
    [ 0, 4, 1 ]
    [ 1, 5, 2 ]
    [ 2, 6, 7 ]
    [ 4, 0, 7 ]
    [ 3, 0, 2 ]
    [ 4, 5, 1 ]
    [ 0, 3, 7 ]
    [ 7, 6, 5 ]
    [ 3, 2, 7 ]
    [ 5, 6, 2 ]
  }
  DEFINE_SURFACE_REGIONS
  {
    bottom
    {
      ELEMENT_LIST = [0, 6]
    }
    top
    {
      ELEMENT_LIST = [1, 9]
    }
  }
}
