# Supplementary material for: Unbiased Rare Event Sampling in Spatial Stochastic Systems Biology Models Using a Weighted Ensemble of Trajectories
Source: PLoS Comput Biol. 2016 Feb 4;12(2):e1004611. doi: 10.1371/journal.pcbi.1004611 (PMC4741515; doi:10.1371/journal.pcbi.1004611)
Supplement: S1 Model — Files containing the model details and with which one can simulate the model in MCell. (ZIP) [file pcbi.1004611.s001.zip › toy_model/Scene.initialization.mdl]

SURFACE_GRID_DENSITY = 10000
ACCURATE_3D_REACTIONS = TRUE
CENTER_MOLECULES_ON_GRID = FALSE
MICROSCOPIC_REVERSIBILITY = OFF

NOTIFICATIONS
{
   PROBABILITY_REPORT = ON
   DIFFUSION_CONSTANT_REPORT = BRIEF
   FILE_OUTPUT_REPORT = OFF
   FINAL_SUMMARY = ON
   ITERATION_REPORT = ON
   PARTITION_LOCATION_REPORT = OFF
   VARYING_PROBABILITY_REPORT = ON
   PROGRESS_REPORT = ON
   RELEASE_EVENT_REPORT = ON
   MOLECULE_COLLISION_REPORT = OFF
}

WARNINGS
{
   DEGENERATE_POLYGONS = WARNING
   NEGATIVE_DIFFUSION_CONSTANT = WARNING
   MISSING_SURFACE_ORIENTATION = ERROR
   NEGATIVE_REACTION_RATE = WARNING
   USELESS_VOLUME_ORIENTATION = WARNING
   HIGH_REACTION_PROBABILITY = IGNORED
   LIFETIME_TOO_SHORT = WARNING
   LIFETIME_THRESHOLD = 50
   MISSED_REACTIONS = WARNING
   MISSED_REACTION_THRESHOLD = 0.001
}
