# Supplementary material for: Unbiased Rare Event Sampling in Spatial Stochastic Systems Biology Models Using a Weighted Ensemble of Trajectories
Source: PLoS Comput Biol. 2016 Feb 4;12(2):e1004611. doi: 10.1371/journal.pcbi.1004611 (PMC4741515; doi:10.1371/journal.pcbi.1004611)
Supplement: S1 Model — Files containing the model details and with which one can simulate the model in MCell. (ZIP) [file pcbi.1004611.s001.zip › toy_model/Scene.main.mdl]

INCLUDE_FILE = "Scene.WE.mdl"

ITERATIONS = iterations
TIME_STEP = timestep

INCLUDE_FILE = "Scene.initialization.mdl"

INCLUDE_FILE = "Scene.molecules.mdl"

INCLUDE_FILE = "Scene.reactions.mdl"

INCLUDE_FILE = "Scene.geometry.mdl"


INSTANTIATE Scene OBJECT
{
  Cube OBJECT Cube {}
  surf1b_rel RELEASE_SITE
  {
   SHAPE = Scene.Cube[top]
   MOLECULE = surf1b,
   NUMBER_TO_RELEASE = 1000
   RELEASE_PROBABILITY = 1
  }
  surf2_rel RELEASE_SITE
  {
   SHAPE = Scene.Cube[bottom]
   MOLECULE = surf2,
   NUMBER_TO_RELEASE = 1000
   RELEASE_PROBABILITY = 1
  }
}

sprintf(seed,"%05g",SEED)

INCLUDE_FILE = "Scene.rxn_output.mdl"
