# Supplementary material for: Unbiased Rare Event Sampling in Spatial Stochastic Systems Biology Models Using a Weighted Ensemble of Trajectories
Source: PLoS Comput Biol. 2016 Feb 4;12(2):e1004611. doi: 10.1371/journal.pcbi.1004611 (PMC4741515; doi:10.1371/journal.pcbi.1004611)
Supplement: S1 Model — Files containing the model details and with which one can simulate the model in MCell. (ZIP) [file pcbi.1004611.s001.zip › toy_model/Scene.molecules.mdl]

DEFINE_MOLECULES
{
  vol1
  {
    DIFFUSION_CONSTANT_3D = 1e-06
  }
  surf1
  {
    DIFFUSION_CONSTANT_2D = 0
  }
  surf1b
  {
    DIFFUSION_CONSTANT_2D = 0
  }
  surf2
  {
    DIFFUSION_CONSTANT_2D = 0
  }
  surf2b
  {
    DIFFUSION_CONSTANT_2D = 0
  }
}
