# Supplementary material for: Unbiased Rare Event Sampling in Spatial Stochastic Systems Biology Models Using a Weighted Ensemble of Trajectories
Source: PLoS Comput Biol. 2016 Feb 4;12(2):e1004611. doi: 10.1371/journal.pcbi.1004611 (PMC4741515; doi:10.1371/journal.pcbi.1004611)
Supplement: S1 Model — Files containing the model details and with which one can simulate the model in MCell. (ZIP) [file pcbi.1004611.s001.zip › toy_model/Scene.rxn_output.mdl]

REACTION_DATA_OUTPUT
{
  STEP=record_freq
  {COUNT[surf1,WORLD]}=> "./react_data/surf1.World.dat"
  {COUNT[surf1b,WORLD]}=> "./react_data/surf1b.World.dat"
  {COUNT[surf2,WORLD]}=> "./react_data/surf2.World.dat"
  {COUNT[surf2b,WORLD]}=> "./react_data/surf2b.World.dat"
  {COUNT[vol1,WORLD]}=> "./react_data/vol1.World.dat"
}
