# Supplementary material for: Unbiased Rare Event Sampling in Spatial Stochastic Systems Biology Models Using a Weighted Ensemble of Trajectories
Source: PLoS Comput Biol. 2016 Feb 4;12(2):e1004611. doi: 10.1371/journal.pcbi.1004611 (PMC4741515; doi:10.1371/journal.pcbi.1004611)
Supplement: S2 Model — Files containing the model details and with which one can simulate the model in MCell. (ZIP) [file pcbi.1004611.s002.zip › realistic_cell_model/Scene.geometry.mdl]

CP POLYGON_LIST
{
  VERTEX_LIST
  {
    [ -0.81645393371582, 7.21556854248047, 0.103337153792381 ]
    [ -0.785587012767792, 7.26192474365234, -0.0228051785379648 ]
    [ -0.816470682621002, 6.93835592269897, 0.18693208694458 ]
    [ -0.788143575191498, 7.28379106521606, -0.0227214172482491 ]
    [ -0.816470384597778, 7.15737867355347, 0.0668405815958977 ]
    [ 25.2686347961426, 5.23808765411377, 1.59160661697388 ]
    [ -0.228585734963417, 9.26518249511719, 0.486542940139771 ]
    [ -0.816550552845001, 7.22915124893188, 0.0463681109249592 ]
    [ -0.775480687618256, 7.25863218307495, -0.0225908383727074 ]
    [ -0.816318094730377, 7.23470783233643, -0.0181038826704025 ]
    [ -0.816372632980347, 7.27478742599487, -0.0151521963998675 ]
    [ -0.783800184726715, 7.26995134353638, -0.0225399024784565 ]
    [ -0.816602766513824, 7.25420761108398, -0.0212778337299824 ]
    [ 0.0433532409369946, 7.95454502105713, 0.543266534805298 ]
    [ -0.81628006696701, 7.25760316848755, -0.0140871815383434 ]
    [ -0.816454470157623, 7.37655544281006, 0.188418984413147 ]
    [ -0.816483438014984, 7.15521764755249, 0.00283060758374631 ]
    [ 0.676553547382355, 7.49020862579346, -0.0226734653115273 ]
    [ -0.81633460521698, 7.26069021224976, -0.0137074803933501 ]
    [ -0.816603243350983, 7.25436162948608, -0.0191560350358486 ]
    [ -0.792976796627045, 7.2568826675415, -0.0227692667394876 ]
    [ -0.662816524505615, 7.12712574005127, -0.0226556640118361 ]
    [ -0.816523969173431, 7.22956275939941, 0.117346987128258 ]
    [ -0.787171185016632, 7.2494740486145, -0.0225532781332731 ]
    [ -0.816322267055511, 7.25693416595459, -0.0168598219752312 ]
    [ -0.816514015197754, 7.25333261489868, -0.0132228210568428 ]
    [ -0.806043028831482, 7.38226652145386, 0.543122470378876 ]
    [ -0.776204586029053, 7.25595664978027, -0.0226294249296188 ]
    [ -0.777437329292297, 7.28096151351929, -0.0226289108395576 ]
    [ -0.483462870121002, 7.24391746520996, 0.543101906776428 ]
    [ -0.464207172393799, 6.60243892669678, 0.543338596820831 ]
    [ -0.816488862037659, 7.23506784439087, 0.141910761594772 ]
    [ -0.21707122027874, 7.81979751586914, 0.5432408452034 ]
    [ -0.780794978141785, 7.26825332641602, -0.022583119571209 ]
    [ -0.785099804401398, 7.26166772842407, -0.0225105751305819 ]
    [ -0.757352828979492, 7.27139186859131, -0.0225990694016218 ]
    [ -0.816439568996429, 7.29253768920898, 0.0455438829958439 ]
    [ -0.780192017555237, 7.24978256225586, -0.0228316243737936 ]
    [ -0.816463232040405, 7.23439931869507, 0.0144927790388465 ]
    [ -0.816432356834412, 7.25873517990112, 0.000376957003027201 ]
    [ -0.78459095954895, 7.61873054504395, 0.0450571663677692 ]
    [ -0.816445231437683, 7.06734085083008, 0.059548057615757 ]
    [ -0.816473186016083, 7.24165344238281, 0.0258596278727055 ]
    [ -0.816561043262482, 7.21366500854492, -0.00506748212501407 ]
    [ -0.790223181247711, 7.61893653869629, 0.540709495544434 ]
    [ -0.654284596443176, 7.2274022102356, 0.543487787246704 ]
    [ -0.816436469554901, 7.20100831985474, 0.177486896514893 ]
    [ -0.816519021987915, 7.25070905685425, -0.000627861474640667 ]
    [ -0.474903136491776, 7.33966588973999, 0.54324597120285 ]
    [ -0.665367960929871, 6.86323881149292, 0.543179094791412 ]
    [ -0.73652172088623, 7.45764064788818, -0.0228969138115644 ]
    [ -0.759678363800049, 7.36991834640503, -0.0226659551262856 ]
    [ -0.787928521633148, 7.25744867324829, -0.0225429888814688 ]
    [ 0.264706581830978, 7.22529268264771, 0.543266534805298 ]
    [ -0.735182523727417, 7.22503519058228, -0.0228110440075397 ]
    [ -0.757602870464325, 7.25245809555054, -0.0225707720965147 ]
    [ -0.783343315124512, 7.26521778106689, -0.0227033589035273 ]
    [ -0.782145023345947, 7.21104097366333, -0.0227664355188608 ]
    [ -0.816353619098663, 7.24448347091675, -0.0195655766874552 ]
    [ -0.77127879858017, 7.3259801864624, -0.022578489035368 ]
    [ -0.786628365516663, 7.25960969924927, -0.0226062722504139 ]
    [ -0.108779266476631, 7.25868368148804, 0.543426036834717 ]
    [ -0.586486339569092, 7.32469415664673, -0.022749612107873 ]
    [ -0.76677280664444, 7.25487613677979, -0.0227206461131573 ]
    [ -0.784415543079376, 7.26351976394653, -0.0225337278097868 ]
    [ -0.791411161422729, 7.26743030548096, -0.0226766038686037 ]
    [ -0.805810987949371, 7.26516628265381, -0.0227697808295488 ]
    [ -0.782917320728302, 7.23048877716064, -0.0226682182401419 ]
    [ -0.81647777557373, 7.29896879196167, 0.114669017493725 ]
    [ -0.77963787317276, 7.26166772842407, -0.022730628028512 ]
    [ -0.782217085361481, 7.25554513931274, -0.0227241441607475 ]
    [ -0.816536545753479, 7.25827217102051, -0.00686463061720133 ]
    [ -0.816583216190338, 7.24942255020142, -0.0198948569595814 ]
    [ -0.803093433380127, 7.24736452102661, -0.0225424747914076 ]
    [ -0.718732416629791, 7.26141023635864, -0.0225944388657808 ]
    [ -0.816602885723114, 7.25117206573486, 0.0817322731018066 ]
    [ -0.787314236164093, 7.26655530929565, -0.0227262023836374 ]
    [ -0.653278231620789, 7.20985746383667, -0.0226211939007044 ]
    [ -0.398615121841431, 7.13859939575195, -0.0228696446865797 ]
    [ -0.777121424674988, 7.30385684967041, -0.0226129610091448 ]
    [ 0.0434201247990131, 7.63550329208374, -0.0225733444094658 ]
    [ -0.816663205623627, 7.19509124755859, 0.137817919254303 ]
    [ -0.816394805908203, 7.08473110198975, 0.174529030919075 ]
    [ -0.785886466503143, 7.26069021224976, -0.022835636511445 ]
    [ -0.782835483551025, 7.25899219512939, -0.0224354583770037 ]
    [ -0.788866996765137, 7.26202774047852, -0.0225465912371874 ]
    [ -0.816402494907379, 7.32603168487549, 0.00476667098701 ]
    [ -0.816595017910004, 7.28615808486938, 0.224978849291801 ]
    [ -0.816379845142365, 7.13736438751221, 0.39165472984314 ]
    [ -0.29707083106041, 7.27550792694092, 0.543405473232269 ]
    [ -0.235490322113037, 6.90295839309692, 0.543472349643707 ]
    [ -0.816273331642151, 7.25286960601807, 0.0148889441043139 ]
    [ -0.779236555099487, 7.27463293075562, -0.0227783732116222 ]
    [ -0.816721022129059, 7.2819390296936, 0.0182573758065701 ]
    [ -0.766571640968323, 7.23722887039185, -0.022424653172493 ]
    [ -0.816350519657135, 7.39564371109009, 0.365659087896347 ]
    [ -0.768933713436127, 7.26876783370972, -0.0224925670772791 ]
    [ -0.816250741481781, 7.25775766372681, -0.0204494893550873 ]
    [ -0.807525336742401, 7.25554513931274, -0.0226669833064079 ]
    [ -0.738046228885651, 7.30540037155151, -0.0225790031254292 ]
    [ -0.77140998840332, 7.25611114501953, -0.0226920396089554 ]
    [ -0.771392524242401, 7.24685001373291, -0.0226838085800409 ]
    [ -0.816570401191711, 7.26485776901245, 0.0383197888731956 ]
    [ -0.816534280776978, 7.27005386352539, -0.00398960430175066 ]
    [ -0.816413283348083, 7.29192018508911, -0.00135639344807714 ]
    [ -0.431745320558548, 7.65052700042725, -0.0226566940546036 ]
    [ -0.425699442625046, 8.54200077056885, 0.543081343173981 ]
    [ -0.531630337238312, 7.15393161773682, -0.0225882641971111 ]
    [ -0.512946784496307, 6.73137235641479, -0.022704491391778 ]
    [ 0.759352028369904, 5.90842962265015, 0.543426036834717 ]
    [ 0.194575086236, 6.338294506073, 0.54345691204071 ]
    [ -0.556480705738068, 6.94113397598267, -0.0227490980178118 ]
    [ -0.784912526607513, 7.26264524459839, -0.0225543081760406 ]
    [ -0.782373487949371, 7.26166772842407, -0.0227332003414631 ]
    [ -0.787041008472443, 7.26403427124023, -0.0228021945804358 ]
    [ -0.66195011138916, 7.31255197525024, -0.0227256882935762 ]
    [ -0.737602174282074, 7.14755153656006, -0.0225254967808723 ]
    [ -0.610702335834503, 8.11944198608398, 0.225645124912262 ]
    [ -0.816434383392334, 7.36801481246948, 0.0734030306339264 ]
    [ -0.178864449262619, 7.5361533164978, 0.54345691204071 ]
    [ -0.784760236740112, 7.25909519195557, -0.0226155333220959 ]
    [ -0.816337168216705, 7.14312696456909, 0.165831416845322 ]
    [ -0.816279530525208, 7.13005876541138, 0.278483748435974 ]
    [ -0.767390727996826, 7.26187372207642, -0.0228097066283226 ]
    [ -0.816625237464905, 6.9805965423584, 0.344965398311615 ]
    [ -0.610763549804688, 6.8422474861145, 0.297505855560303 ]
    [ -0.81029486656189, 7.24705600738525, -0.02249925583601 ]
    [ -0.806208193302155, 7.23661136627197, -0.0224951412528753 ]
    [ -0.808795094490051, 7.21716356277466, -0.0227955058217049 ]
    [ -0.816572785377502, 7.18161153793335, -0.0222486946731806 ]
    [ -0.783308804035187, 7.24036741256714, -0.0226021558046341 ]
    [ -0.816283106803894, 7.26449728012085, 0.122402980923653 ]
    [ -0.816633462905884, 7.29325819015503, 0.169906243681908 ]
    [ -0.783529579639435, 7.26249074935913, -0.0227697808295488 ]
    [ -0.781784892082214, 7.26372575759888, -0.0226355995982885 ]
    [ 0.188967034220695, 6.75395917892456, -0.0225702580064535 ]
    [ -0.639827132225037, 7.4156060218811, -0.0225728303194046 ]
    [ -0.455980330705643, 7.46237421035767, -0.0228213854134083 ]
    [ -0.619664371013641, 7.59439468383789, -0.0225517358630896 ]
    [ -0.610735237598419, 7.83255672454834, 0.15289893746376 ]
    [ -0.197895810008049, 7.52478313446045, -0.022468900308013 ]
    [ 0.100807458162308, 7.19221019744873, -0.0225635692477226 ]
    [ -0.314162522554398, 8.02966213226318, -0.0225260108709335 ]
    [ -0.816359281539917, 7.22400617599487, 0.0291560292243958 ]
    [ -0.81640762090683, 7.19092416763306, 0.0484343431890011 ]
    [ -0.785736739635468, 7.26372575759888, -0.0227274373173714 ]
    [ -0.778188526630402, 7.26532077789307, -0.0227952990680933 ]
    [ -0.775473535060883, 7.27036285400391, -0.0226258225739002 ]
    [ -0.249577328562737, 8.2016077041626, 0.543328285217285 ]
    [ 0.439590275287628, 8.72150993347168, 0.543271720409393 ]
    [ -0.73199462890625, 7.02108764648438, -0.022653091698885 ]
    [ -0.7860187292099, 7.26542377471924, -0.0225285831838846 ]
    [ -0.785099267959595, 7.2677903175354, -0.0225795190781355 ]
    [ -0.788430154323578, 7.27123737335205, -0.0225414447486401 ]
    [ -0.800411820411682, 7.27756595611572, -0.0225280690938234 ]
    [ -0.794995725154877, 7.27329540252686, -0.022445747628808 ]
    [ -0.80585116147995, 7.30349636077881, -0.0227115899324417 ]
    [ -0.787239074707031, 7.26166772842407, -0.0227033067494631 ]
    [ -0.812308609485626, 7.25595664978027, -0.0225162357091904 ]
    [ -0.812189280986786, 7.26274824142456, -0.0226597804576159 ]
    [ -0.287120401859283, 6.88762617111206, -0.0227163750678301 ]
    [ -0.152624949812889, 6.4519476890564, -0.0228227749466896 ]
    [ -0.779015839099884, 7.25816917419434, -0.0228585824370384 ]
    [ -0.550146162509918, 7.04197597503662, 0.543101906776428 ]
    [ -0.816481590270996, 7.50240230560303, 0.121277250349522 ]
    [ -0.65059769153595, 7.61883354187012, 0.234836146235466 ]
    [ -0.794184327125549, 7.23496532440186, -0.0225584246218204 ]
    [ -0.816595196723938, 7.24731302261353, -0.0141710452735424 ]
    [ -0.816576838493347, 7.26923084259033, 0.0107348710298538 ]
    [ -0.770441710948944, 7.27679395675659, -0.0226811841130257 ]
    [ -0.765919268131256, 7.29222917556763, -0.0228297207504511 ]
    [ -0.758376657962799, 7.31075096130371, -0.0225177779793739 ]
    [ -0.739926695823669, 7.33945989608765, -0.0225964970886707 ]
    [ -0.698021709918976, 7.38823461532593, -0.0225399024784565 ]
    [ -0.793519079685211, 7.22030210494995, -0.0227682366967201 ]
    [ -0.701463222503662, 7.32448816299438, -0.0227966383099556 ]
    [ 0.360547631978989, 8.28248691558838, -0.0225594528019428 ]
    [ -0.816637635231018, 7.25873517990112, -0.010556167922914 ]
    [ -0.816238880157471, 7.26521778106689, -0.00869419239461422 ]
    [ -0.79794842004776, 7.20327186584473, -0.0228788554668427 ]
    [ -0.772184312343597, 7.17065286636353, -0.0227540377527475 ]
    [ -0.781534314155579, 7.1897406578064, -0.0227102022618055 ]
    [ -0.748289883136749, 7.19416522979736, -0.0227559916675091 ]
    [ -0.699045538902283, 7.19148969650269, -0.022660294547677 ]
    [ -0.816597521305084, 7.25194358825684, -0.0200636126101017 ]
    [ -0.813188433647156, 7.25055456161499, -0.0226877182722092 ]
    [ -0.816411256790161, 7.25096607208252, -0.0163015890866518 ]
    [ -0.811927378177643, 7.27185487747192, -0.0224930830299854 ]
    [ 0.935645461082458, 6.72597026824951, 0.543420910835266 ]
    [ -0.784823536872864, 7.1142635345459, -0.0228445380926132 ]
    [ 0.0222433041781187, 8.5580530166626, 0.543312847614288 ]
    [ -0.783924698829651, 7.25703716278076, -0.0227489955723286 ]
    [ -0.785662174224854, 7.2532811164856, -0.0228225160390139 ]
    [ -0.784753561019897, 7.27540493011475, -0.0227469876408577 ]
    [ -0.790378570556641, 7.25297260284424, -0.0227374192327261 ]
    [ -0.79476934671402, 7.24566698074341, -0.0225069746375084 ]
    [ -0.796551525592804, 7.25173807144165, -0.0225074887275696 ]
    [ -0.800441682338715, 7.25822067260742, -0.0227842889726162 ]
    [ -0.816340267658234, 7.24031591415405, -0.0139251137152314 ]
    [ -0.816644370555878, 7.22873973846436, -0.00423399219289422 ]
    [ -0.816304206848145, 7.24407196044922, -0.00616285251453519 ]
    [ -0.81658947467804, 7.24057340621948, 0.00478364946320653 ]
    [ -0.816618204116821, 7.25472211837769, -0.00917833670973778 ]
    [ -0.816517293453217, 7.24968004226685, -0.00974171422421932 ]
    [ -0.816379845142365, 7.25405311584473, -0.00427155056968331 ]
    [ -0.789789974689484, 7.26501178741455, -0.0228227749466896 ]
    [ -0.795823037624359, 7.26274824142456, -0.0227211080491543 ]
    [ -0.793074011802673, 7.26460027694702, -0.0228369235992432 ]
    [ -0.797495663166046, 7.26820182800293, -0.0227732285857201 ]
    [ -0.792503952980042, 7.26074171066284, -0.0227241963148117 ]
    [ -0.788448691368103, 7.26017570495605, -0.0226972363889217 ]
    [ -0.575129806995392, 7.30035829544067, 0.543281972408295 ]
    [ -0.601281821727753, 7.5145959854126, 0.543096780776978 ]
    [ -0.545547604560852, 7.83888530731201, 0.543467223644257 ]
    [ -0.689331829547882, 7.34486246109009, 0.543477475643158 ]
    [ -0.816425681114197, 7.26094722747803, -0.0178255382925272 ]
    [ -0.816452920436859, 7.26753282546997, -0.0153435906395316 ]
    [ -0.816680669784546, 7.23337030410767, -0.0104635581374168 ]
    [ -0.816431820392609, 7.22174263000488, -0.0142744593322277 ]
    [ -0.816360831260681, 7.10536241531372, 0.11259763687849 ]
    [ -0.795638799667358, 7.17101287841797, -0.0226325113326311 ]
    [ -0.78432959318161, 7.14374446868896, -0.0225007999688387 ]
    [ -0.728562951087952, 7.08462810516357, -0.0224683862179518 ]
    [ -0.658921241760254, 7.04897356033325, -0.0227659214287996 ]
    [ -0.66090053319931, 6.94453001022339, -0.02258569188416 ]
    [ -0.61161196231842, 6.84677505493164, 0.118762895464897 ]
    [ -0.610552072525024, 6.56035280227661, 0.200927510857582 ]
    [ -0.583785712718964, 5.35066032409668, 0.543271720409393 ]
    [ -0.610612273216248, 5.98483324050903, 0.476772576570511 ]
    [ -0.0585331954061985, 5.63471603393555, -0.0225934106856585 ]
    [ -0.8163782954216, 6.87147092819214, 0.0224145352840424 ]
    [ -0.816379845142365, 7.03431034088135, 0.123353779315948 ]
    [ -0.816389620304108, 6.96793985366821, 0.0485989823937416 ]
    [ -0.816571235656738, 7.20980596542358, 0.0427856482565403 ]
    [ -0.816551685333252, 7.19190168380737, 0.0172515287995338 ]
    [ -0.816512703895569, 7.2087254524231, 0.0734411031007767 ]
    [ -0.816482365131378, 7.1797080039978, 0.0958331674337387 ]
    [ -0.816537618637085, 7.30601739883423, 0.0181508734822273 ]
    [ -0.81624710559845, 7.33812236785889, 0.0445292890071869 ]
    [ -0.816393256187439, 7.40109729766846, 0.00925671216100454 ]
    [ -0.783753871917725, 7.26089572906494, -0.0228147991001606 ]
    [ -0.805018186569214, 7.00688743591309, 0.543220221996307 ]
    [ -0.73926043510437, 7.26166772842407, -0.0227486342191696 ]
    [ -0.728709042072296, 7.28322505950928, -0.0228119697421789 ]
    [ -0.690712213516235, 7.28739261627197, -0.0228765401989222 ]
    [ -0.643457412719727, 7.26238822937012, -0.0225862078368664 ]
    [ -0.57390683889389, 7.2222056388855, -0.0227537788450718 ]
    [ -0.453198939561844, 7.24968004226685, -0.0227934997528791 ]
    [ -0.224253639578819, 7.29320669174194, -0.0228015258908272 ]
    [ -0.816707849502563, 7.23604583740234, 0.0968940705060959 ]
    [ -0.790443420410156, 7.26069021224976, -0.0226124469190836 ]
    [ -0.791420936584473, 7.26290273666382, -0.0225882641971111 ]
    [ -0.791525900363922, 7.25868368148804, -0.0227151922881603 ]
    [ -0.790358483791351, 7.25626564025879, -0.0225697439163923 ]
    [ -0.781131982803345, 7.26598930358887, -0.0227442104369402 ]
    [ -0.77363520860672, 7.25148057937622, -0.0227631442248821 ]
    [ -0.78315395116806, 7.25292110443115, 0.543446600437164 ]
    [ -0.587253451347351, 7.09172821044922, -0.0226683206856251 ]
    [ -0.476384878158569, 7.04856157302856, -0.0225707720965147 ]
    [ -0.34383887052536, 7.01264953613281, -0.0226191356778145 ]
    [ -0.0995645672082901, 7.04804706573486, -0.0225928947329521 ]
    [ -0.238320082426071, 7.13345432281494, -0.022705776616931 ]
    [ -0.78013026714325, 7.29243469238281, -0.0228817351162434 ]
    [ -0.791460037231445, 7.30154132843018, -0.0228315722197294 ]
    [ -0.795513808727264, 7.3254656791687, -0.0226479470729828 ]
    [ -0.81635719537735, 7.36503076553345, -0.0176953691989183 ]
    [ -0.784007012844086, 7.35283708572388, -0.0227832607924938 ]
    [ -0.7899489402771, 7.38720560073853, -0.0228168051689863 ]
    [ -0.75386244058609, 7.41529750823975, -0.0225476194173098 ]
    [ -0.805339694023132, 7.46108770370483, -0.0227510016411543 ]
    [ -0.766320049762726, 7.55061101913452, -0.0225080028176308 ]
    [ -0.816298544406891, 7.46438074111938, 0.0538268201053143 ]
    [ -0.785645663738251, 7.26130771636963, -0.0226536057889462 ]
    [ -0.784800350666046, 7.26063871383667, -0.0228116605430841 ]
    [ -0.786389648914337, 7.26171922683716, -0.0226751640439034 ]
    [ -0.786866068840027, 7.26285123825073, -0.0225198362022638 ]
    [ -0.788203239440918, 7.26331424713135, -0.0225059445947409 ]
    [ -0.789848148822784, 7.26336574554443, -0.0225049164146185 ]
    [ -0.786780655384064, 7.26084470748901, -0.0227298550307751 ]
    [ -0.816238880157471, 7.20013332366943, -0.0228350199759007 ]
    [ -0.816521883010864, 7.19148969650269, -0.00372978206723928 ]
    [ -0.816543340682983, 7.16128873825073, 0.225023090839386 ]
    [ -0.816437482833862, 7.2237491607666, 0.297380834817886 ]
    [ -0.787745356559753, 7.26084470748901, -0.0228246264159679 ]
    [ -0.67076450586319, 7.35479211807251, -0.022677943110466 ]
    [ -0.816335618495941, 7.20970296859741, 0.123189136385918 ]
    [ -0.816329419612885, 7.18835163116455, 0.116472855210304 ]
    [ -0.81657749414444, 7.14652252197266, 0.121873557567596 ]
    [ -0.816351592540741, 7.16936635971069, 0.134172677993774 ]
    [ -0.816328406333923, 7.17878198623657, 0.160523310303688 ]
    [ -0.816326856613159, 7.17147588729858, 0.193157017230988 ]
    [ -0.816703379154205, 7.2054328918457, 0.221509575843811 ]
    [ -0.816616535186768, 7.24700450897217, 0.195098742842674 ]
    [ -0.816649973392487, 7.18680810928345, 0.266167670488358 ]
    [ -0.816652238368988, 7.16962385177612, 0.323984086513519 ]
    [ -0.816285192966461, 7.24016141891479, 0.399135559797287 ]
    [ -0.788313865661621, 7.26480627059937, -0.02245500870049 ]
    [ -0.680917143821716, 7.24875354766846, -0.0227629374712706 ]
    [ -0.816446244716644, 7.01275253295898, 0.195026710629463 ]
    [ -0.816450834274292, 6.9676308631897, 0.263767004013062 ]
    [ -0.756013572216034, 6.84723806381226, 0.324769735336304 ]
    [ -0.816513955593109, 6.8728084564209, 0.255915731191635 ]
    [ -0.729958295822144, 6.84713506698608, 0.165987819433212 ]
    [ -0.62792980670929, 7.34167242050171, -0.022771529853344 ]
    [ -0.585365235805511, 7.38648557662964, -0.0226948689669371 ]
    [ -0.562190115451813, 7.49519920349121, -0.0225795190781355 ]
    [ -0.482419967651367, 7.35371160507202, -0.0224786773324013 ]
    [ -0.340834200382233, 7.37681293487549, -0.0224632415920496 ]
    [ -0.560620367527008, 7.41087293624878, 0.543173968791962 ]
    [ -0.390680491924286, 7.53728532791138, 0.543400347232819 ]
    [ -0.816600620746613, 7.13757038116455, 0.199923723936081 ]
    [ -0.816548228263855, 7.12234115600586, 0.238105282187462 ]
    [ -0.816332042217255, 7.04866456985474, 0.273139119148254 ]
    [ -0.713389813899994, 7.30272483825684, -0.0225141774863005 ]
    [ -0.21812079846859, 7.09718227386475, 0.543312847614288 ]
    [ 0.0731633678078651, 6.97323894500732, 0.543065905570984 ]
    [ 0.503161907196045, 6.84523153305054, 0.54345178604126 ]
    [ -0.0105715049430728, 6.62816381454468, 0.543307721614838 ]
    [ -0.217503398656845, 6.26415491104126, 0.543220221996307 ]
    [ 0.0873429924249649, 5.75202178955078, 0.543225407600403 ]
    [ 0.872331082820892, 7.34007740020752, 0.543230533599854 ]
    [ 2.50988173484802, 8.61156177520752, -0.0226412583142519 ]
    [ 1.80922532081604, 7.69770622253418, -0.0227360799908638 ]
    [ 1.36834514141083, 8.69233798980713, -0.0225712861865759 ]
    [ -0.816681385040283, 7.23666286468506, -0.00317257852293551 ]
    [ -0.816414833068848, 7.2316722869873, 0.0042089531198144 ]
    [ -0.816456019878387, 7.21747207641602, 0.0135044241324067 ]
    [ -0.816577911376953, 7.22086763381958, 0.00320773595012724 ]
    [ -0.760781943798065, 7.25894069671631, -0.0225620251148939 ]
    [ -0.750005781650543, 7.26017570495605, -0.0226283967494965 ]
    [ -0.742467820644379, 7.24520349502563, -0.0228151585906744 ]
    [ -0.745997786521912, 7.27082586288452, -0.0228273011744022 ]
    [ -0.750950872898102, 7.28620958328247, -0.0226907022297382 ]
    [ -0.734106183052063, 7.27252388000488, -0.0226908568292856 ]
    [ -0.811927378177643, 7.2862606048584, -0.0226453747600317 ]
    [ -0.447299182415009, 6.84919309616089, 0.543091595172882 ]
    [ 0.538281679153442, 7.05221462249756, -0.0227712206542492 ]
    [ 1.27988195419312, 7.05895471572876, -0.0228363573551178 ]
    [ 4.92370986938477, 4.57806158065796, -0.0227076280862093 ]
    [ 3.17919993400574, 5.9322509765625, 0.954912841320038 ]
    [ 2.1013171672821, 6.34637212753296, 0.543184220790863 ]
    [ 3.37178754806519, 7.22518968582153, -0.0228722169995308 ]
    [ 1.29125237464905, 6.22150325775146, -0.022700684145093 ]
    [ 2.2079062461853, 4.24690341949463, -0.0225846637040377 ]
    [ 0.729783713817596, 4.37753486633301, 0.348778337240219 ]
    [ 0.732217311859131, 6.47139549255371, -0.022761445492506 ]
    [ 1.2372761964798, 5.19306898117065, -0.0226525776088238 ]
    [ 0.585430443286896, 5.13364410400391, 0.543467223644257 ]
    [ 0.293534010648727, 6.29147481918335, -0.0227517727762461 ]
    [ -0.788074672222137, 7.2546706199646, -0.0226941499859095 ]
    [ -0.790334343910217, 7.27663946151733, -0.0224709585309029 ]
    [ -0.81634384393692, 7.10911846160889, 0.336658775806427 ]
    [ -0.816297054290771, 7.04881906509399, 0.402387708425522 ]
    [ -0.816401481628418, 7.10515689849854, 0.496287554502487 ]
    [ -0.685480773448944, 7.08174705505371, 0.543307721614838 ]
    [ -0.816303730010986, 6.9503436088562, 0.450167775154114 ]
    [ -0.816221415996552, 7.0900821685791, 0.265212744474411 ]
    [ -0.816231191158295, 7.06024074554443, 0.221464812755585 ]
    [ -0.816535890102386, 7.0766019821167, 0.307066291570663 ]
    [ -0.816681265830994, 7.02628374099731, 0.320074409246445 ]
    [ -0.816594183444977, 7.06291627883911, 0.354779481887817 ]
    [ -0.176132455468178, 7.79561567306519, -0.022827198728919 ]
    [ 0.04933687672019, 8.08630847930908, -0.0224884524941444 ]
    [ -0.221609115600586, 8.63034057617188, -0.0225419607013464 ]
    [ 0.411894738674164, 7.85612106323242, -0.022608844563365 ]
    [ 1.07802307605743, 8.05929660797119, -0.0227781664580107 ]
    [ -0.815469682216644, 7.25204658508301, -0.0225656274706125 ]
    [ -0.77020400762558, 7.28512907028198, -0.0227903090417385 ]
    [ -0.761168360710144, 7.28070402145386, -0.0226361136883497 ]
    [ -0.816337168216705, 7.54500293731689, 0.0528255999088287 ]
    [ -0.81643545627594, 7.59758472442627, 0.133031010627747 ]
    [ -0.816573441028595, 7.53121423721313, 0.279376924037933 ]
    [ -0.700460970401764, 7.61893653869629, 0.127849996089935 ]
    [ 0.376435399055481, 8.26833820343018, 0.543107032775879 ]
    [ 1.02847158908844, 8.40843677520752, 0.543271720409393 ]
    [ 0.541183412075043, 7.75975513458252, 0.543477475643158 ]
    [ 1.09166753292084, 7.853600025177, 0.54319965839386 ]
    [ 1.76852321624756, 8.21174335479736, 0.543400347232819 ]
    [ 2.66654181480408, 7.71272993087769, 0.543158531188965 ]
    [ -0.610751211643219, 7.70562982559204, 0.151230409741402 ]
    [ -0.610789239406586, 7.77127981185913, -0.0135093983262777 ]
    [ -0.610550045967102, 8.02734661102295, -0.0133267501369119 ]
    [ -0.538890480995178, 8.40802478790283, -0.0226898789405823 ]
    [ -0.610458970069885, 7.76700973510742, 0.311408668756485 ]
    [ -0.610699713230133, 7.94939994812012, 0.294036567211151 ]
    [ -0.610646724700928, 8.14681339263916, 0.539196848869324 ]
    [ -0.394416809082031, 7.28420257568359, 0.543426036834717 ]
    [ -0.376012623310089, 7.12496519088745, 0.543467223644257 ]
    [ -0.334114819765091, 7.4098949432373, 0.543359160423279 ]
    [ -0.193146973848343, 7.37645244598389, 0.543374598026276 ]
    [ 0.0173504091799259, 7.43814134597778, 0.5432408452034 ]
    [ 0.0239257197827101, 7.69667768478394, 0.543395161628723 ]
    [ 0.303041964769363, 7.5601806640625, 0.543137907981873 ]
    [ -0.816267192363739, 7.21006345748901, 0.00534188188612461 ]
    [ -0.816328406333923, 7.20496988296509, 0.0174053627997637 ]
    [ -0.816354155540466, 7.19822978973389, 0.0318376012146473 ]
    [ -0.816414356231689, 7.17708396911621, 0.0324092134833336 ]
    [ -0.816316068172455, 7.20265436172485, -0.00307996850460768 ]
    [ -0.816621899604797, 7.1964807510376, 0.00666569033637643 ]
    [ -0.816581845283508, 7.18264055252075, 0.00693991919979453 ]
    [ -0.816495895385742, 7.17610645294189, -0.00744395749643445 ]
    [ -0.610852003097534, 7.61970806121826, 0.40446525812149 ]
    [ -0.816464722156525, 7.12954425811768, -0.0211955141276121 ]
    [ -0.816536426544189, 7.1085524559021, 0.0269750636070967 ]
    [ -0.81635308265686, 7.04115295410156, -0.0159789975732565 ]
    [ -0.721955239772797, 7.2731409072876, -0.0224776472896338 ]
    [ -0.702625453472137, 7.2721118927002, -0.0228197388350964 ]
    [ -0.712832629680634, 7.28651809692383, -0.0225316695868969 ]
    [ -0.682695806026459, 7.26887083053589, -0.0225404165685177 ]
    [ -0.665303111076355, 7.28739261627197, -0.0227981805801392 ]
    [ -0.630732297897339, 7.29557323455811, -0.0225846637040377 ]
    [ -0.596486687660217, 7.26341676712036, -0.0228493232280016 ]
    [ -0.522889018058777, 7.27694845199585, -0.022625308483839 ]
    [ -0.700845301151276, 7.25199508666992, -0.0225265249609947 ]
    [ -0.695571660995483, 7.22189664840698, -0.0225558523088694 ]
    [ -0.718796193599701, 7.23954439163208, -0.0225393883883953 ]
    [ -0.663940191268921, 7.26038122177124, -0.0228424277156591 ]
    [ -0.651238739490509, 7.23666286468506, -0.0227425117045641 ]
    [ -0.614267289638519, 7.22040462493896, -0.0225681997835636 ]
    [ -0.591480612754822, 7.16411828994751, -0.0225424747914076 ]
    [ -0.816322267055511, 7.23028326034546, 0.0759662687778473 ]
    [ -0.714906573295593, 7.46582126617432, 0.543251097202301 ]
    [ -0.788848459720612, 7.2662467956543, -0.0227197706699371 ]
    [ -0.788538694381714, 7.26876783370972, -0.0226932745426893 ]
    [ -0.790879726409912, 7.27010536193848, -0.0225306414067745 ]
    [ -0.794256865978241, 7.26938533782959, -0.0227925218641758 ]
    [ -0.790932178497314, 7.27339839935303, -0.022618105635047 ]
    [ -0.81299751996994, 7.2532811164856, -0.0226561781018972 ]
    [ -0.809128522872925, 7.25163507461548, -0.0227984376251698 ]
    [ -0.804390490055084, 7.25194358825684, -0.0225177779793739 ]
    [ -0.816471934318542, 7.24576950073242, 0.0605734586715698 ]
    [ -0.816462159156799, 7.27293539047241, 0.0648751929402351 ]
    [ -0.816421508789062, 7.30632638931274, 0.0791237577795982 ]
    [ -0.816424131393433, 7.33982038497925, 0.104630090296268 ]
    [ -0.816396296024323, 7.39816474914551, 0.128995269536972 ]
    [ -0.81624299287796, 7.45460510253906, 0.183167487382889 ]
    [ -0.816387057304382, 7.42147159576416, 0.273229688405991 ]
    [ -0.816481411457062, 7.27802896499634, 0.0939043089747429 ]
    [ -0.816285192966461, 7.53620481491089, 0.196799159049988 ]
    [ -0.760372400283813, 7.61878204345703, 0.243406176567078 ]
    [ -0.772960662841797, 7.61883354187012, 0.392293721437454 ]
    [ -0.816294968128204, 7.32819271087646, 0.145592004060745 ]
    [ -0.81638091802597, 7.33266878128052, 0.189264312386513 ]
    [ -0.816497504711151, 7.355872631073, 0.253669410943985 ]
    [ -0.424517124891281, 6.90069437026978, -0.0224843360483646 ]
    [ -0.368246257305145, 6.76352882385254, -0.0227834153920412 ]
    [ -0.131252631545067, 6.6971583366394, -0.0226443447172642 ]
    [ -0.389617025852203, 6.51836967468262, -0.0228790603578091 ]
    [ -0.404568403959274, 6.00891160964966, -0.0226000975817442 ]
    [ -0.333713531494141, 6.2617883682251, -0.0224740467965603 ]
    [ -0.00860611535608768, 6.0343279838562, -0.0226546358317137 ]
    [ 0.476217538118362, 5.77080106735229, -0.0225095469504595 ]
    [ -0.610637485980988, 6.20287799835205, 0.194493174552917 ]
    [ -0.816256880760193, 7.25384712219238, 0.00684216385707259 ]
    [ -0.816563248634338, 7.26079320907593, 0.011794226244092 ]
    [ -0.816611349582672, 7.26665830612183, 0.0244658477604389 ]
    [ -0.816463708877563, 7.27910947799683, 0.033123854547739 ]
    [ -0.816301643848419, 7.27684545516968, 0.0490347668528557 ]
    [ -0.816351056098938, 7.294029712677, 0.0282654296606779 ]
    [ -0.816511511802673, 7.31296348571777, 0.0385919585824013 ]
    [ 3.71699643135071, 7.19390821456909, 1.36649227142334 ]
    [ 3.86789917945862, 8.82240390777588, 0.954876840114594 ]
    [ 5.00428056716919, 5.83264398574829, 1.36641001701355 ]
    [ 5.79974889755249, 7.87417984008789, 1.36650252342224 ]
    [ 0.344767928123474, 5.16878461837769, -0.0227392707020044 ]
    [ -0.0832600668072701, 4.78908348083496, 0.470994740724564 ]
    [ 1.57004451751709, 7.34568548202515, 0.543220221996307 ]
    [ 2.08387041091919, 6.93141031265259, -0.0226011276245117 ]
    [ 2.88508081436157, 6.38892126083374, -0.022604214027524 ]
    [ 4.38986444473267, 6.07291555404663, -0.022511089220643 ]
    [ 2.34117722511292, 5.40519714355469, -0.0226807724684477 ]
    [ 3.53304219245911, 4.68123388290405, -0.0228155702352524 ]
    [ 4.96728801727295, 7.60895538330078, -0.0225609969347715 ]
    [ 2.27068543434143, 7.07639646530151, 0.707181096076965 ]
    [ 3.03170299530029, 7.12923526763916, 0.954840838909149 ]
    [ 3.42574834823608, 7.92707061767578, 0.954820275306702 ]
    [ 4.39717054367065, 8.00419425964355, 1.36653852462769 ]
    [ 5.2170262336731, 9.21836280822754, 1.36659002304077 ]
    [ 3.97564578056335, 8.21241188049316, -0.0226618386805058 ]
    [ 4.82610940933228, 6.95348215103149, 1.3664253950119 ]
    [ 6.10011434555054, 6.58139562606812, 1.36634826660156 ]
    [ 6.84459543228149, 4.31554794311523, 1.3664356470108 ]
    [ 4.77702569961548, 9.45174026489258, -0.0226407442241907 ]
    [ 6.14415550231934, 5.34062767028809, 1.36656939983368 ]
    [ 5.92014217376709, 5.95360279083252, -0.0227081943303347 ]
    [ 8.26394653320312, 6.03715753555298, 1.77818489074707 ]
    [ 7.73715019226074, 7.30925893783569, -0.0227528531104326 ]
    [ 7.83948421478271, 9.55690383911133, 1.36634826660156 ]
    [ 6.22518920898438, 11.7348337173462, 0.686055719852448 ]
    [ 4.87802219390869, 10.7950477600098, 0.95489227771759 ]
    [ 2.84201717376709, 10.5926952362061, 0.543359160423279 ]
    [ 5.32476282119751, 4.02894067764282, 1.36639964580536 ]
    [ 7.33758974075317, 5.40421962738037, 1.36637914180756 ]
    [ 8.56909656524658, 5.63394403457642, -0.0227200277149677 ]
    [ 16.8464756011963, 7.2745304107666, 1.98388195037842 ]
    [ 12.5179357528687, 8.63913822174072, -0.0225964970886707 ]
    [ 8.85629081726074, 4.06057214736938, 1.74936258792877 ]
    [ 11.6880474090576, 5.98298072814941, 1.98381507396698 ]
    [ 10.2551651000977, 7.51547050476074, -0.0225661415606737 ]
    [ 7.31150436401367, 4.76001453399658, -0.0226975455880165 ]
    [ 7.29354810714722, 6.59693384170532, 1.36661064624786 ]
    [ 8.59713745117188, 7.88688802719116, 1.77797913551331 ]
    [ 10.6606931686401, 9.88072967529297, 1.77823638916016 ]
    [ 9.98047351837158, 6.68285512924194, 1.98390257358551 ]
    [ 11.5303010940552, 8.03110218048096, 1.98395919799805 ]
    [ 14.1240501403809, 7.20075082778931, 1.98403632640839 ]
    [ 6.57705545425415, 9.00957870483398, 1.36647689342499 ]
    [ 6.35597515106201, 8.32714557647705, -0.0226474329829216 ]
    [ 6.07629299163818, 10.2816286087036, 1.36651802062988 ]
    [ 10.2903051376343, 5.00584268569946, 1.77792763710022 ]
    [ 7.06500720977783, 7.84176635742188, 1.36665177345276 ]
    [ 11.176736831665, 5.6272554397583, -0.0228190179914236 ]
    [ 15.6516008377075, 1.09983050823212, 1.3664356470108 ]
    [ 11.6854228973389, 1.35336577892303, 0.954964280128479 ]
    [ 12.3292169570923, 3.59924578666687, 1.77790701389313 ]
    [ 10.5025358200073, 3.13237810134888, 1.46969068050385 ]
    [ 9.6401309967041, 4.018630027771, -0.0226669833064079 ]
    [ 7.6429967880249, 1.77344477176666, -0.0226957947015762 ]
    [ 6.34146595001221, 3.14066672325134, -0.0227240938693285 ]
    [ 8.8892183303833, 2.31948351860046, 1.19661462306976 ]
    [ 8.38351631164551, 5.00172662734985, 1.36636877059937 ]
    [ 9.29130077362061, 5.54930877685547, 1.77807688713074 ]
    [ 7.87292671203613, 4.07803440093994, 1.36639451980591 ]
    [ 7.11527395248413, 3.1426990032196, 0.977823555469513 ]
    [ 8.42405891418457, 3.21538758277893, 1.36634826660156 ]
    [ 8.64179515838623, 3.00681447982788, -0.0227299574762583 ]
    [ 7.87606525421143, 2.42396831512451, 0.954974591732025 ]
    [ 9.47086048126221, 3.29988384246826, 1.3664562702179 ]
    [ 10.0792055130005, 4.00782585144043, 1.77792251110077 ]
    [ 11.2895154953003, 4.27316856384277, 1.77804088592529 ]
    [ 11.716344833374, 3.79303216934204, -0.0227540377527475 ]
    [ 14.5674467086792, 3.37911701202393, -0.0226680133491755 ]
    [ 13.3880062103271, 5.28130578994751, -0.0227025877684355 ]
    [ 16.0730285644531, 5.62936496734619, -0.0225357860326767 ]
    [ 14.7519464492798, 4.81028079986572, 1.98386144638062 ]
    [ 12.4314994812012, 4.89594507217407, 1.98373281955719 ]
    [ 13.1196947097778, 6.16444492340088, 1.98389232158661 ]
    [ 13.5653028488159, 4.13780355453491, 1.98388195037842 ]
    [ 13.7691478729248, 2.02152633666992, 1.77805626392365 ]
    [ 14.8878774642944, 3.1872444152832, 1.9837121963501 ]
    [ 19.1264820098877, 3.46321201324463, 1.98389232158661 ]
    [ 16.9516906738281, 4.17734289169312, 1.98383569717407 ]
    [ 18.2934551239014, 4.59468984603882, -0.0227504875510931 ]
    [ 21.9909610748291, 4.66538238525391, -0.0226386860013008 ]
    [ 18.6847839355469, 5.78659629821777, 1.98381507396698 ]
    [ 22.5537719726562, 12.4461812973022, 1.77817463874817 ]
    [ 12.7873277664185, 7.49139213562012, 1.98400545120239 ]
    [ 13.0764770507812, 9.8986349105835, 1.98389232158661 ]
    [ 15.4404497146606, 8.88692188262939, -0.0225774608552456 ]
    [ 13.7281942367554, 8.59936809539795, 1.98372769355774 ]
    [ 15.4555759429932, 8.33295917510986, 1.98378932476044 ]
    [ 18.6233520507812, 11.0527610778809, 1.98382019996643 ]
    [ 17.3305683135986, 9.35383033752441, 1.98396944999695 ]
    [ 15.517162322998, 12.0750722885132, 1.98390257358551 ]
    [ 16.9994888305664, 10.946928024292, -0.0226556640118361 ]
    [ 14.8224840164185, 9.96140384674072, 1.98377907276154 ]
    [ 21.995849609375, 8.31978797912598, 1.98377907276154 ]
    [ 13.9251441955566, 10.6039113998413, -0.0227451361715794 ]
    [ 13.8953552246094, 11.4370927810669, 1.98382544517517 ]
    [ 11.8651895523071, 11.5305252075195, 1.77809739112854 ]
    [ 18.0451583862305, 1.76038157939911, -0.0226211939007044 ]
    [ 9.85812473297119, 2.39267635345459, 1.36651289463043 ]
    [ 10.7193470001221, 2.49397110939026, -0.0226340554654598 ]
    [ 9.66210079193115, 1.08468878269196, 0.184416174888611 ]
    [ 10.9478874206543, 2.10109901428223, 1.36660027503967 ]
    [ 12.2090301513672, 2.2676682472229, 1.7780202627182 ]
    [ 10.5471429824829, 1.08476078510284, 0.949047565460205 ]
    [ 9.48675918579102, 1.61745858192444, 0.954928278923035 ]
    [ 9.32088375091553, 2.12427711486816, -0.0226638969033957 ]
    [ 8.49140739440918, 1.08482766151428, 0.507282435894012 ]
    [ 12.8544187545776, 1.29098272323608, 1.3664665222168 ]
    [ 14.1325912475586, 1.52708673477173, -0.0226541217416525 ]
    [ 12.7017669677734, 1.60852181911469, -0.022682985290885 ]
    [ 13.47922706604, 2.65756678581238, -0.0225254967808723 ]
    [ 13.3936147689819, 3.96805477142334, -0.0224941112101078 ]
    [ 14.4600191116333, 4.62926435470581, -0.0225033722817898 ]
    [ 15.8907918930054, 4.12251281738281, -0.0225527640432119 ]
    [ 14.6422548294067, 6.13614749908447, -0.022529611364007 ]
    [ 13.1308078765869, 7.0063214302063, -0.0225522499531507 ]
    [ 16.061502456665, 2.26904201507568, -0.0226000975817442 ]
    [ 15.8512783050537, 7.27648544311523, -0.0226608086377382 ]
    [ 17.9316596984863, 6.71809864044189, -0.0228342991322279 ]
    [ 19.3160247802734, 9.18414878845215, -0.022793035954237 ]
    [ 17.2955303192139, 8.50253868103027, -0.0227433871477842 ]
    [ 20.1160717010498, 5.99774694442749, -0.0227096360176802 ]
    [ 18.8730392456055, 7.89872169494629, 1.98371732234955 ]
    [ 20.6274337768555, 6.67791604995728, 1.98390769958496 ]
    [ 23.0048351287842, 6.08768177032471, 1.98396944999695 ]
    [ 12.2807512283325, 2.73312091827393, -0.0227883029729128 ]
    [ 14.4284801483154, 7.77112579345703, -0.0228588916361332 ]
    [ 14.0188865661621, 9.15945243835449, -0.0225131474435329 ]
    [ 3.3078145980835, 6.55567073822021, 1.36664152145386 ]
    [ 4.04856061935425, 5.94197511672974, 1.36656939983368 ]
    [ 4.40149259567261, 4.79520606994629, 1.36656939983368 ]
    [ 3.71949172019958, 5.21303176879883, 0.954866528511047 ]
    [ 3.60406374931335, 4.05624532699585, 0.954840838909149 ]
    [ 2.95423483848572, 5.20073509216309, 0.552085101604462 ]
    [ 4.51766633987427, 2.75967955589294, -0.0226909071207047 ]
    [ 3.86427712440491, 3.63791036605835, -0.0226688869297504 ]
    [ 4.7401876449585, 3.60740566253662, 0.582322239875793 ]
    [ 3.56737470626831, 5.61969232559204, -0.0227247625589371 ]
    [ 4.32992553710938, 5.20870971679688, -0.0228193271905184 ]
    [ 5.19613742828369, 5.42943048477173, -0.0226664692163467 ]
    [ 6.11791563034058, 4.66522789001465, -0.022699860855937 ]
    [ 5.68830823898315, 3.14265275001526, 0.84858626127243 ]
    [ 5.17154455184937, 6.22546482086182, -0.02258569188416 ]
    [ 5.89045524597168, 7.0384259223938, -0.0225671697407961 ]
    [ 6.90916538238525, 6.52351474761963, -0.0226319972425699 ]
    [ 4.64310169219971, 6.85428667068481, -0.0228045601397753 ]
    [ 3.89782786369324, 6.66407585144043, -0.0225754026323557 ]
    [ 4.10953426361084, 7.38967514038086, -0.0227020215243101 ]
    [ 2.65069007873535, 6.52953433990479, 0.954871714115143 ]
    [ 2.43299984931946, 5.80439805984497, 0.954784214496613 ]
    [ 1.72641134262085, 5.58815336227417, 0.543158531188965 ]
    [ 1.70809006690979, 4.70514822006226, 0.543292284011841 ]
    [ -0.610729575157166, 5.47115612030029, -0.0192563626915216 ]
    [ -0.229017913341522, 5.20078659057617, 0.197233915328979 ]
    [ 11.4193239212036, 2.8805046081543, 1.77826201915741 ]
    [ 6.9879355430603, 2.25933861732483, 0.54319965839386 ]
    [ 7.54544734954834, 3.01509284973145, -0.0225548222661018 ]
    [ 8.10090160369873, 3.97769141197205, -0.0226335413753986 ]
    [ 5.54198455810547, 3.7699773311615, -0.022639200091362 ]
    [ 5.45359325408936, 2.83518242835999, -0.0227913372218609 ]
    [ 6.18114805221558, 2.16365194320679, -0.0226913187652826 ]
    [ 20.486047744751, 11.7577800750732, -0.0226561781018972 ]
    [ 18.0747413635254, 14.6159820556641, 0.734897196292877 ]
    [ 9.61034202575684, 3.04957461357117, -0.022679639980197 ]
    [ 10.5327892303467, 3.50621891021729, -0.0224920529872179 ]
    [ 10.5936546325684, 4.64600610733032, -0.0225028581917286 ]
    [ 9.87319946289062, 5.73797607421875, -0.0225589387118816 ]
    [ 9.13005638122559, 6.82742977142334, -0.022696053609252 ]
    [ 8.91123962402344, 8.44913387298584, -0.0226805154234171 ]
    [ 10.5462684631348, 9.36849403381348, -0.0225826054811478 ]
    [ 9.04428863525391, 12.3254280090332, 1.36637389659882 ]
    [ 12.0666160583496, 10.4486865997314, -0.0225723162293434 ]
    [ 10.2454404830933, 11.4018487930298, -0.0225681997835636 ]
    [ 9.0136251449585, 10.1806831359863, -0.0225218944251537 ]
    [ 17.2967147827148, 3.31741809844971, -0.0227993130683899 ]
    [ 18.8715991973877, 3.11601710319519, -0.0224910248070955 ]
    [ 19.9133586883545, 4.37571382522583, -0.0225697439163923 ]
    [ 21.2775554656982, 2.18692278862, -0.0227023810148239 ]
    [ 19.6999435424805, 1.68131840229034, -0.0225172638893127 ]
    [ 20.4637699127197, 2.01256895065308, 1.77802538871765 ]
    [ 18.8617210388184, 1.4963196516037, 1.45989978313446 ]
    [ 21.152738571167, 4.00216102600098, 1.7914229631424 ]
    [ 24.4347324371338, 2.62001848220825, -0.0226433165371418 ]
    [ 17.3411674499512, 0.673042416572571, 1.16109871864319 ]
    [ 16.9292583465576, 2.35281801223755, 1.77791738510132 ]
    [ 23.4499282836914, 3.83734607696533, 1.77812314033508 ]
    [ 18.7839279174805, -0.13397653400898, -0.0228045601397753 ]
    [ 12.5418081283569, 8.6533899307251, 1.9839334487915 ]
    [ 11.5267515182495, 9.1701021194458, 1.98388707637787 ]
    [ 10.3073863983154, 8.59684658050537, 1.98378419876099 ]
    [ 9.23763847351074, 9.56534099578857, 1.77814888954163 ]
    [ 11.7474718093872, 10.3519086837769, 1.98403632640839 ]
    [ 8.46964359283447, 10.9290752410889, 1.77814376354218 ]
    [ 10.8316106796265, 11.0205535888672, 1.77790188789368 ]
    [ 10.681736946106, 12.6268739700317, 1.36635851860046 ]
    [ 9.75496768951416, 10.5992803573608, 1.77801513671875 ]
    [ 9.93288230895996, 11.730975151062, 1.77798426151276 ]
    [ 7.62128496170044, 11.9663066864014, 1.13731849193573 ]
    [ 7.40910482406616, 10.7419519424438, -0.0226551499217749 ]
    [ 12.258318901062, 12.5428562164307, -0.022707886993885 ]
    [ 13.874363899231, 13.870831489563, 1.36639964580536 ]
    [ 8.64838123321533, 11.708233833313, -0.022608844563365 ]
    [ 12.6670379638672, 10.873251914978, 1.98388707637787 ]
    [ 12.9125061035156, 11.9582290649414, 1.77805626392365 ]
    [ 11.9309425354004, 12.8657560348511, 1.77808713912964 ]
    [ 13.946702003479, 12.6805877685547, 1.77804088592529 ]
    [ 14.0527410507202, 12.7328090667725, -0.0225270390510559 ]
    [ 15.7794027328491, 14.4340553283691, -0.0225975252687931 ]
    [ 15.1477508544922, 13.3813362121582, 1.66024601459503 ]
    [ 17.0440444946289, 13.0993394851685, 1.36659514904022 ]
    [ 19.1202564239502, 13.0999050140381, 1.77827751636505 ]
    [ 21.2662372589111, 15.0276336669922, 0.281977713108063 ]
    [ 12.973217010498, 13.147650718689, 1.36658489704132 ]
    [ 11.2008152008057, 15.6448793411255, 0.210412323474884 ]
    [ 11.8559799194336, 14.3093404769897, 0.954881966114044 ]
    [ 12.9178562164307, 14.1396064758301, 0.955020904541016 ]
    [ 12.3119297027588, 13.7545032501221, -0.0224812496453524 ]
    [ 12.5811681747437, 15.4392852783203, 0.485359579324722 ]
    [ 14.1286811828613, 14.8012018203735, -0.0226175915449858 ]
    [ 10.8915500640869, 13.21031665802, -0.0225764308124781 ]
    [ 9.14986419677734, 13.3852977752686, -0.0226951260119677 ]
    [ 14.9501829147339, 14.4332313537598, 0.954902589321136 ]
    [ 16.210657119751, 14.1650228500366, 1.36650252342224 ]
    [ 14.7891960144043, 13.7121601104736, -0.0227029472589493 ]
    [ 15.7557353973389, 12.2187719345093, -0.02275594137609 ]
    [ 13.6766929626465, 13.7822351455688, -0.0228207670152187 ]
    [ 13.0803356170654, 14.65647315979, -0.0225877501070499 ]
    [ 15.8291549682617, 13.3257703781128, -0.0224905107170343 ]
    [ 17.0985298156738, 13.9380769729614, -0.0225357860326767 ]
    [ 16.9144401550293, 12.6978235244751, -0.0228553935885429 ]
    [ 18.7226505279541, 13.0632209777832, -0.0227104593068361 ]
    [ 19.6315670013428, 14.5389614105225, -0.0228732973337173 ]
    [ 20.8897247314453, 13.4036140441895, -0.0225517358630896 ]
    [ 15.4711141586304, 10.6963672637939, -0.0226258225739002 ]
    [ 12.0775747299194, 14.7324647903442, -0.0227046962827444 ]
    [ 11.3845434188843, 14.0493116378784, -0.0226991903036833 ]
    [ 10.8002262115479, 13.8284883499146, 0.954856276512146 ]
    [ 9.78069305419922, 13.2519912719727, 0.955087780952454 ]
    [ 9.63689041137695, 14.6959352493286, 0.543230533599854 ]
    [ 10.321741104126, 14.1095085144043, -0.0227948371320963 ]
    [ 10.8622751235962, 14.7510900497437, 0.543390035629272 ]
    [ 13.1182546615601, 12.9900074005127, -0.0226201638579369 ]
    [ 13.2416315078735, 11.7022657394409, -0.0225208662450314 ]
    [ 14.3743028640747, 11.6452589035034, -0.0228296164423227 ]
    [ 7.87591075897217, 6.3339729309082, -0.0226170774549246 ]
    [ 7.24425935745239, 5.67227411270142, -0.0225918665528297 ]
    [ 3.95937728881836, 6.58823871612549, 1.36638939380646 ]
    [ 4.57276964187622, 6.34359407424927, 1.3667289018631 ]
    [ 5.20395803451538, 6.4389820098877, 1.36651289463043 ]
    [ 5.55896282196045, 7.09568977355957, 1.36647164821625 ]
    [ 5.72324275970459, 5.93189096450806, 1.36626589298248 ]
    [ 5.06823301315308, 7.66519021987915, 1.3666980266571 ]
    [ 5.04415416717529, 8.45124340057373, 1.3666980266571 ]
    [ 5.81703615188599, 8.68009281158447, 1.36652314662933 ]
    [ 6.2701563835144, 7.30221033096313, 1.36647164821625 ]
    [ 5.44567012786865, 5.28881740570068, 1.36651289463043 ]
    [ 5.8468770980835, 4.61458587646484, 1.36644601821899 ]
    [ 6.15161561965942, 3.81738352775574, 1.36647164821625 ]
    [ 6.40392637252808, 5.97104454040527, 1.36671352386475 ]
    [ 5.94499254226685, 9.42627239227295, 1.36632251739502 ]
    [ 6.25904321670532, 9.81610870361328, -0.0225908383727074 ]
    [ 5.40229797363281, 9.94740867614746, 0.954784214496613 ]
    [ 4.40699768066406, 9.69602489471436, 0.954815089702606 ]
    [ 5.3698844909668, 10.5134620666504, -0.0226887464523315 ]
    [ 3.42378807067871, 9.69962596893311, 0.543343722820282 ]
    [ 6.61878156661987, 9.76059436798096, 1.36656939983368 ]
    [ 7.15339851379395, 10.8601837158203, 1.36629164218903 ]
    [ 4.11383533477783, 10.5864696502686, -0.0226114168763161 ]
    [ 4.49194145202637, 8.97870826721191, 1.36633789539337 ]
    [ 6.44277095794678, 8.26355361938477, 1.36639451980591 ]
    [ 6.36297225952148, 10.8641967773438, -0.02249925583601 ]
    [ 7.08008241653442, 8.53392314910889, 1.36662602424622 ]
    [ 7.76673412322998, 8.17274475097656, 1.77821063995361 ]
    [ 8.47823619842529, 8.89057445526123, 1.77812314033508 ]
    [ 7.90287065505981, 7.21922159194946, 1.77794826030731 ]
    [ 8.89966297149658, 6.87749052047729, 1.77791738510132 ]
    [ 7.24091482162476, 9.20786666870117, 1.3662143945694 ]
    [ 7.65838050842285, 9.18023777008057, -0.02271375246346 ]
    [ 7.77373123168945, 8.98169231414795, 1.77798426151276 ]
    [ 9.61481761932373, 7.6418833732605, 1.77820026874542 ]
    [ 10.629566192627, 7.50157928466797, 1.98375844955444 ]
    [ 11.5298900604248, 7.00091886520386, 1.98383569717407 ]
    [ 7.26247262954712, 9.85865783691406, 1.3666877746582 ]
    [ 7.91964340209961, 10.4126195907593, 1.36650776863098 ]
    [ 8.58206176757812, 10.0942478179932, 1.77804601192474 ]
    [ 6.86260318756104, 10.3218107223511, 1.36661577224731 ]
    [ 6.43896389007568, 10.8984107971191, 1.36656939983368 ]
    [ 5.7083740234375, 10.9130229949951, 0.954974591732025 ]
    [ 5.16799449920654, 11.7356052398682, 0.543369472026825 ]
    [ 6.82303810119629, 11.3838415145874, 0.954748213291168 ]
    [ 9.38658618927002, 8.63301563262939, 1.77825689315796 ]
    [ 10.8512125015259, 6.37425804138184, 1.98397970199585 ]
    [ 10.9594640731812, 5.51519727706909, 1.98393857479095 ]
    [ 10.1555576324463, 5.83547353744507, 1.983722448349 ]
    [ 11.6864519119263, 5.18411684036255, 1.98373281955719 ]
    [ 6.73593330383301, 5.46554803848267, 1.36647689342499 ]
    [ 7.09356212615967, 5.99239635467529, 1.3664356470108 ]
    [ 6.55292558670044, 4.86811065673828, 1.36633276939392 ]
    [ 7.62128496170044, 5.8666524887085, 1.75176537036896 ]
    [ 7.15329551696777, 4.83173561096191, 1.36634826660156 ]
    [ 7.76364707946777, 4.95115089416504, 1.36655914783478 ]
    [ 8.04152870178223, 5.37108612060547, 1.77806651592255 ]
    [ 8.67688465118408, 5.38682985305786, 1.77813339233398 ]
    [ 9.1666374206543, 4.77750730514526, 1.77823114395142 ]
    [ 8.85500431060791, 5.95622682571411, 1.77816939353943 ]
    [ 9.50414943695068, 6.21486616134644, 1.77804601192474 ]
    [ 7.39156055450439, 4.33883428573608, 1.36650252342224 ]
    [ 7.33455419540405, 3.65895342826843, 1.36626076698303 ]
    [ 7.71939992904663, 3.0444347858429, 1.36658489704132 ]
    [ 6.70773839950562, 3.47429418563843, 1.36633789539337 ]
    [ 6.39806127548218, 2.93194437026978, 0.954835653305054 ]
    [ 5.95075464248657, 2.54518437385559, 0.543312847614288 ]
    [ 6.73433828353882, 6.44659662246704, 1.36629676818848 ]
    [ 6.86605024337769, 7.0717658996582, 1.36663115024567 ]
    [ 7.79678058624268, 6.49948740005493, 1.77803564071655 ]
    [ 8.37343215942383, 6.61494112014771, 1.77792251110077 ]
    [ 8.43568706512451, 7.1487865447998, 1.77802538871765 ]
    [ 8.91216564178467, 7.43129825592041, 1.77796363830566 ]
    [ 9.14574813842773, 7.92948865890503, 1.77812314033508 ]
    [ 8.83138847351074, 8.42351150512695, 1.77816939353943 ]
    [ 9.38128662109375, 7.14364147186279, 1.77796876430511 ]
    [ 9.87741851806641, 7.21484804153442, 1.98382019996643 ]
    [ 10.1201601028442, 7.70794486999512, 1.9839643239975 ]
    [ 9.83877944946289, 8.21529388427734, 1.77816426753998 ]
    [ 10.5665912628174, 8.07807636260986, 1.98400032520294 ]
    [ 11.0336027145386, 8.63558864593506, 1.98386144638062 ]
    [ 10.3765354156494, 7.03554487228394, 1.98375844955444 ]
    [ 10.9533929824829, 7.02402019500732, 1.98390769958496 ]
    [ 11.2093563079834, 7.54613494873047, 1.98404145240784 ]
    [ 11.781943321228, 7.51593351364136, 1.9839643239975 ]
    [ 12.2712841033936, 6.95728969573975, 1.98384082317352 ]
    [ 12.2172622680664, 8.04761791229248, 1.98382019996643 ]
    [ 11.8838148117065, 8.6160888671875, 1.98386657238007 ]
    [ 12.180835723877, 9.19958305358887, 1.98390257358551 ]
    [ 12.8582773208618, 9.25489234924316, 1.98396944999695 ]
    [ 13.6169080734253, 9.35665988922119, 1.98375332355499 ]
    [ 14.5002527236938, 9.0996675491333, 1.9839334487915 ]
    [ 13.9391393661499, 10.2183961868286, 1.98384082317352 ]
    [ 14.5477924346924, 8.18041038513184, 1.98373794555664 ]
    [ 15.1564970016479, 7.33565282821655, 1.98370707035065 ]
    [ 14.7930545806885, 6.09879493713379, 1.98374819755554 ]
    [ 16.1159362792969, 5.41168022155762, 1.98372769355774 ]
    [ 15.407470703125, 9.25154781341553, 1.98399007320404 ]
    [ 16.3008995056152, 10.5837430953979, 1.98406207561493 ]
    [ 16.3935089111328, 8.84262371063232, 1.98376882076263 ]
    [ 17.3190441131592, 8.26051807403564, 1.98378932476044 ]
    [ 14.6026382446289, 10.8523635864258, 1.98369157314301 ]
    [ 17.9289321899414, 7.36199522018433, 1.98401570320129 ]
    [ 17.4798774719238, 6.17751312255859, 1.98375332355499 ]
    [ 18.2630996704102, 8.79724407196045, 1.98375844955444 ]
    [ 20.2484531402588, 9.48868083953857, 1.9837121963501 ]
    [ 18.315938949585, 9.94535160064697, 1.98401570320129 ]
    [ 17.4705638885498, 10.7763719558716, 1.98394370079041 ]
    [ 17.7598667144775, 12.1121683120728, 1.98389744758606 ]
    [ 19.3482322692871, 8.8775577545166, 1.98373794555664 ]
    [ 20.5359554290771, 8.09649562835693, 1.98405182361603 ]
    [ 21.25465965271, 8.27939987182617, -0.0226417724043131 ]
    [ 24.2467861175537, 10.0214967727661, -0.0226026717573404 ]
    [ 22.128023147583, 10.40793800354, 1.98374819755554 ]
    [ 19.4055976867676, 10.239182472229, 1.9837019443512 ]
    [ 20.1820812225342, 11.7686367034912, 1.98379969596863 ]
    [ 20.5157871246338, 10.6374053955078, 1.9837019443512 ]
    [ 21.4656047821045, 11.5324811935425, 1.7780202627182 ]
    [ 22.5697727203369, 11.3226165771484, -0.02258569188416 ]
    [ 21.0745849609375, 13.1029920578003, 1.77810251712799 ]
    [ 22.3109798431396, 13.8932638168335, 0.954856276512146 ]
    [ 26.0046787261963, 13.3007144927979, 0.543328285217285 ]
    [ 24.1200141906738, 13.2186002731323, 0.954758524894714 ]
    [ 18.8525619506836, 6.83607339859009, 1.98395919799805 ]
    [ 19.6871852874756, 6.16449642181396, 1.98386657238007 ]
    [ 19.6423721313477, 4.76495361328125, 1.98390769958496 ]
    [ 20.6976108551025, 5.43164253234863, 1.98377394676208 ]
    [ 21.7499179840088, 6.11597919464111, 1.98389744758606 ]
    [ 22.34792137146, 4.79705858230591, 1.9836710691452 ]
    [ 19.7815437316895, 7.34969854354858, 1.98400032520294 ]
    [ 22.4012241363525, 7.15892219543457, 1.9839745759964 ]
    [ 24.9761924743652, 7.90412378311157, 1.77811288833618 ]
    [ 22.720573425293, 6.63320589065552, -0.0225795190781355 ]
    [ 23.5047740936279, 8.19548511505127, 1.98378932476044 ]
    [ 24.5546627044678, 9.70893859863281, 1.77811801433563 ]
    [ 28.9922771453857, 9.79377937316895, 0.543312847614288 ]
    [ 26.839506149292, 9.29095840454102, 1.3664356470108 ]
    [ 25.2703838348389, 11.5792999267578, 1.36649739742279 ]
    [ 11.8294315338135, 9.72509384155273, 1.9839643239975 ]
    [ 12.4100961685181, 10.1198177337646, 1.98375844955444 ]
    [ 11.2489213943481, 9.96793746948242, 1.98399007320404 ]
    [ 16.7282428741455, 11.6363582611084, 1.98382019996643 ]
    [ 10.6386213302612, 9.21270275115967, 1.9837121963501 ]
    [ 9.9078254699707, 9.20874118804932, 1.7782826423645 ]
    [ 11.2057037353516, 10.5397529602051, 1.77829802036285 ]
    [ 11.6853713989258, 10.9353523254395, 1.77826201915741 ]
    [ 10.6195850372314, 10.4696264266968, 1.77789163589478 ]
    [ 10.2465209960938, 10.9294862747192, 1.77795338630676 ]
    [ 10.1280317306519, 10.1394205093384, 1.77804601192474 ]
    [ 10.4611701965332, 11.4755773544312, 1.77789163589478 ]
    [ 11.1568775177002, 11.6636781692505, 1.77797389030457 ]
    [ 10.4595756530762, 12.1463308334351, 1.77825689315796 ]
    [ 9.85946273803711, 12.5390481948853, 1.36655402183533 ]
    [ 11.6265125274658, 12.2115182876587, 1.77826201915741 ]
    [ 9.71823215484619, 11.1848850250244, 1.77800476551056 ]
    [ 9.18114566802979, 11.711217880249, 1.77811288833618 ]
    [ 9.13545799255371, 10.8543701171875, 1.77821063995361 ]
    [ 8.42030334472656, 11.7259845733643, 1.36633276939392 ]
    [ 9.55282115936279, 10.0540132522583, 1.77814376354218 ]
    [ 8.29641151428223, 12.4794178009033, 0.954743087291718 ]
    [ 8.92425632476807, 13.0853443145752, 0.954784214496613 ]
    [ 6.44343996047974, 15.0276336669922, 0.417477488517761 ]
    [ 7.02220106124878, 13.0751056671143, -0.0225908383727074 ]
    [ 7.11717796325684, 11.9242210388184, -0.0225301273167133 ]
    [ 7.93132257461548, 13.4859342575073, 0.543384909629822 ]
    [ 6.84881448745728, 12.2153253555298, 0.954789400100708 ]
    [ 5.91371059417725, 12.9390211105347, 0.543312847614288 ]
    [ 7.52270650863647, 12.614577293396, 0.543281972408295 ]
    [ 8.35563087463379, 12.7511768341064, -0.0227583590894938 ]
    [ 12.3101806640625, 12.2913684844971, 1.77811288833618 ]
    [ 14.7217960357666, 11.7166204452515, 1.98376882076263 ]
    [ 15.4435367584229, 11.1767559051514, 1.98382544517517 ]
    [ 14.817699432373, 12.5654420852661, 1.77825689315796 ]
    [ 8.28107929229736, 8.37442874908447, 1.77808201313019 ]
    [ 9.25379371643066, 12.4407272338867, -0.0228399075567722 ]
    [ 9.99076271057129, 12.9998350143433, -0.0227244533598423 ]
    [ 10.6332702636719, 12.2829303741455, -0.022538872435689 ]
    [ 11.4119663238525, 11.4142999649048, -0.0227009914815426 ]
    [ 10.8389167785645, 10.4506931304932, -0.0228149015456438 ]
    [ 17.7735023498535, 5.03017807006836, 1.98407232761383 ]
    [ 18.0719108581543, 3.92025780677795, 1.98401057720184 ]
    [ 18.1570091247559, 2.67154049873352, 1.77812314033508 ]
    [ 11.3782148361206, 12.7248859405518, 1.36658489704132 ]
    [ 11.9301195144653, 13.3813362121582, 1.00157797336578 ]
    [ 10.9654321670532, 13.1350965499878, 0.954969465732574 ]
    [ 12.8889932632446, 12.6268224716187, 1.77790701389313 ]
    [ 13.4352893829346, 12.3113307952881, 1.77806651592255 ]
    [ 13.9965572357178, 12.072808265686, 1.98405694961548 ]
    [ 12.9425010681152, 6.82516574859619, 1.98369157314301 ]
    [ 13.6456165313721, 6.65959978103638, 1.98377907276154 ]
    [ 13.9439754486084, 5.8158712387085, 1.9837121963501 ]
    [ 13.2325248718262, 5.28228330612183, 1.98372769355774 ]
    [ 13.4225807189941, 7.2881646156311, 1.98379456996918 ]
    [ 13.3024969100952, 8.00738430023193, 1.98386144638062 ]
    [ 12.5008544921875, 6.35254621505737, 1.98382019996643 ]
    [ 12.6262378692627, 5.65303182601929, 1.98372769355774 ]
    [ 14.3064403533936, 6.55742025375366, 1.98370707035065 ]
    [ 14.9290885925293, 6.73060083389282, 1.98401057720184 ]
    [ 15.9789257049561, 6.68131160736084, 1.9839848279953 ]
    [ 15.4345331192017, 6.29121780395508, 1.98392832279205 ]
    [ 15.3221664428711, 5.50043153762817, 1.98388707637787 ]
    [ 15.6306095123291, 4.66494512557983, 1.9839848279953 ]
    [ 15.07253074646, 4.01993703842163, 1.9837019443512 ]
    [ 16.073902130127, 3.36106324195862, 1.98406720161438 ]
    [ 15.6317415237427, 2.24550867080688, 1.778071641922 ]
    [ 14.2936811447144, 3.75583386421204, 1.98390769958496 ]
    [ 13.4700183868408, 3.07068967819214, 1.77794301509857 ]
    [ 16.0236873626709, 6.04394912719727, 1.983722448349 ]
    [ 16.7240238189697, 6.41336011886597, 1.98393857479095 ]
    [ 16.8928833007812, 5.62545490264893, 1.98395919799805 ]
    [ 16.6769485473633, 4.89141750335693, 1.98402607440948 ]
    [ 16.2532577514648, 4.3184962272644, 1.98383057117462 ]
    [ 13.4058084487915, 12.8909149169922, 1.77791738510132 ]
    [ 13.8374223709106, 13.2001810073853, 1.36657977104187 ]
    [ 14.496600151062, 13.5002374649048, 1.36647689342499 ]
    [ 15.654842376709, 10.0513381958008, 1.98387682437897 ]
    [ 16.4705295562744, 9.71974277496338, 1.98388195037842 ]
    [ 23.5138301849365, 7.08015203475952, 1.98387682437897 ]
    [ 24.2835731506348, 6.05861234664917, 1.77816939353943 ]
    [ 24.1490306854248, 5.28377532958984, -0.0226232502609491 ]
    [ 25.6006412506104, 6.6170506477356, 1.77802538871765 ]
    [ 24.9422874450684, 7.09275722503662, -0.0225414447486401 ]
    [ 26.4411296844482, 7.81990003585815, 1.3664253950119 ]
    [ 25.6785373687744, 8.81586933135986, -0.0227748230099678 ]
    [ 23.6043300628662, 5.04648780822754, 1.77830326557159 ]
    [ 24.4955978393555, 4.3182954788208, 1.36637914180756 ]
    [ 24.4324703216553, 2.9022011756897, 1.36648201942444 ]
    [ 26.2787532806396, 3.97215533256531, -0.0226191356778145 ]
    [ 27.8472576141357, 5.73108148574829, 0.954943716526031 ]
    [ 22.649263381958, 2.10291504859924, 1.36656939983368 ]
    [ 25.891695022583, 3.95734286308289, 1.36634826660156 ]
    [ 26.5417652130127, 5.15772294998169, 0.954686462879181 ]
    [ 26.6679725646973, 6.64375305175781, -0.0226943027228117 ]
    [ 28.416088104248, 8.07457733154297, 1.36639451980591 ]
    [ 26.7948989868164, 6.35403823852539, 1.36647689342499 ]
    [ 27.9198532104492, 6.91808462142944, 1.36649739742279 ]
    [ 27.8808536529541, 7.6193995475769, -0.022608844563365 ]
    [ 31.206428527832, 6.19263982772827, 0.954954028129578 ]
    [ 29.5003967285156, 6.1543607711792, 1.3664356470108 ]
    [ 30.0334701538086, 7.7126784324646, -0.0227354113012552 ]
    [ 13.4205226898193, 11.7696142196655, 1.98383057117462 ]
    [ 13.306097984314, 11.1009693145752, 1.98380482196808 ]
    [ 13.8537321090698, 10.8254547119141, 1.98399519920349 ]
    [ 13.3331613540649, 10.472713470459, 1.98377394676208 ]
    [ 13.9843635559082, 5.02096891403198, 1.9837121963501 ]
    [ 11.0335521697998, 12.3489923477173, 1.77811288833618 ]
    [ 21.2284717559814, 9.86606693267822, 1.9837019443512 ]
    [ 22.1472148895264, 9.35846138000488, 1.98394370079041 ]
    [ 23.2881698608398, 9.90419101715088, 1.778071641922 ]
    [ 23.1626834869385, 11.2450294494629, 1.77809739112854 ]
    [ 21.0285892486572, 8.92401695251465, 1.98401570320129 ]
    [ 7.81098079681396, 11.2577381134033, 1.36635851860046 ]
    [ 14.4781293869019, 14.1768560409546, 1.36661577224731 ]
    [ 13.8761644363403, 14.6162395477295, 0.836639583110809 ]
    [ 13.5522861480713, 15.4392337799072, 0.431968361139297 ]
    [ 15.0844678878784, 13.9534091949463, 1.36639451980591 ]
    [ 15.6203193664551, 14.2044334411621, 0.976825416088104 ]
    [ 16.2951889038086, 14.6161365509033, 0.640080034732819 ]
    [ 17.1686038970947, 14.2044849395752, 0.994272112846375 ]
    [ 18.1286087036133, 13.610237121582, 1.36650776863098 ]
    [ 15.6923494338989, 13.6557197570801, 1.36654889583588 ]
    [ 15.8873958587646, 12.8741941452026, 1.77789676189423 ]
    [ 16.3997344970703, 13.4541893005371, 1.36630189418793 ]
    [ 19.238489151001, 14.2045364379883, 1.14636862277985 ]
    [ 17.1926822662354, 15.1523485183716, 0.543256282806396 ]
    [ 20.3480091094971, 14.6161880493164, 0.938603222370148 ]
    [ 20.1555843353271, 13.5972204208374, 1.36642026901245 ]
    [ 15.4554224014282, 14.7767124176025, 0.543338596820831 ]
    [ 14.6777038574219, 15.1307392120361, 0.543256282806396 ]
    [ 14.9887704849243, 14.4784564971924, -0.0225975252687931 ]
    [ 13.1394004821777, 8.72300243377686, 1.98408269882202 ]
    [ 7.46148109436035, 7.17800998687744, 1.36652827262878 ]
    [ 7.62123346328735, 7.66549873352051, 1.59087085723877 ]
    [ 8.10846519470215, 7.70022773742676, 1.77799963951111 ]
    [ 4.82991647720337, 5.24009418487549, 1.36634302139282 ]
    [ 5.18420124053955, 4.67817783355713, 1.36662602424622 ]
    [ 4.75104379653931, 4.24470663070679, 0.95488715171814 ]
    [ 4.24494552612305, 5.37473917007446, 1.36632251739502 ]
    [ 14.7665576934814, 1.5835428237915, 1.77807688713074 ]
    [ 13.9526700973511, 1.08466815948486, 1.16251873970032 ]
    [ 11.9484872817993, 6.48878574371338, 1.9839540719986 ]
    [ 11.3976631164551, 6.4524621963501, 1.98385632038116 ]
    [ 14.1993732452393, 3.06252455711365, 1.77798426151276 ]
    [ 14.7042007446289, 2.40789008140564, 1.77801513671875 ]
    [ 29.0013332366943, 7.13880491256714, 1.36661577224731 ]
    [ 28.9154109954834, 6.47674655914307, -0.0227242987602949 ]
    [ 29.5167579650879, 8.11193084716797, 0.954918026924133 ]
    [ 30.093770980835, 7.07397794723511, 0.954856276512146 ]
    [ 30.242769241333, 6.11896324157715, -0.0227202866226435 ]
    [ 29.0830860137939, 4.45770978927612, -0.0227634012699127 ]
    [ 31.3783226013184, 4.09079885482788, -0.0226376578211784 ]
    [ 27.797607421875, 4.07119655609131, 0.954923152923584 ]
    [ 31.8542861938477, 8.15345096588135, 0.852146625518799 ]
    [ 29.5888404846191, 8.86819362640381, -0.0227325316518545 ]
    [ 30.9603939056396, 8.73267459869385, -0.0225805472582579 ]
    [ 28.2865886688232, 8.8568754196167, -0.0225404165685177 ]
    [ 26.9863452911377, 8.59792709350586, -0.0225959829986095 ]
    [ 30.6886348724365, 8.08409595489502, 0.954923152923584 ]
    [ 31.3281593322754, 7.24252843856812, 0.955062091350555 ]
    [ 28.9456119537354, 7.95742607116699, -0.0227630920708179 ]
    [ 26.169319152832, 7.72801065444946, -0.0226057581603527 ]
    [ 30.3337841033936, 4.83605766296387, 0.954809963703156 ]
    [ 31.2806186676025, 5.36805057525635, -0.0225630551576614 ]
    [ 33.7080307006836, 6.4346604347229, 0.543050467967987 ]
    [ 31.176586151123, 6.72818279266357, -0.022511089220643 ]
    [ 32.3969802856445, 6.5866436958313, 0.543390035629272 ]
    [ 17.7791614532471, 1.60300123691559, 1.77809226512909 ]
    [ 4.20788097381592, 3.96591448783875, 0.716045916080475 ]
    [ 4.0283203125, 4.51274585723877, 0.955041468143463 ]
    [ 3.50534152984619, 4.57354927062988, 0.601528525352478 ]
    [ 2.83358454704285, 4.01683473587036, 0.543256282806396 ]
    [ 10.2092199325562, 9.62877941131592, 1.77810251712799 ]
    [ 15.6940469741821, 4.04616117477417, 1.98383569717407 ]
    [ 15.4054126739502, 3.50931119918823, 1.98375332355499 ]
    [ 15.4569654464722, 2.84963989257812, 1.98378419876099 ]
    [ 16.0757541656494, 2.73110938072205, 1.79335236549377 ]
    [ 16.7175941467285, 3.01913666725159, 1.98399519920349 ]
    [ 16.2984809875488, 2.08188223838806, 1.7780100107193 ]
    [ 16.923547744751, 1.49624752998352, 1.37356150150299 ]
    [ 17.4542541503906, 2.85453796386719, 1.98385632038116 ]
    [ 16.4672374725342, 0.721611261367798, 1.36642026901245 ]
    [ 16.6168022155762, 0.964182555675507, -0.0227490980178118 ]
    [ 15.5674800872803, -0.15012925863266, 0.393510013818741 ]
    [ 16.6941318511963, -0.0369258858263493, 0.543189406394958 ]
    [ 17.6841335296631, 0.383044511079788, -0.0228636246174574 ]
    [ 17.2164516448975, 3.52106738090515, 1.9837121963501 ]
    [ 15.8272514343262, 1.60194647312164, 1.77804088592529 ]
    [ 15.8235464096069, 0.402122169733047, 0.954902589321136 ]
    [ 15.2969045639038, 1.01917743682861, -0.022604214027524 ]
    [ 14.7134103775024, 0.296063154935837, 0.954928278923035 ]
    [ 18.2983951568604, 0.261581361293793, 0.861963272094727 ]
    [ 19.8062400817871, 0.419301331043243, 0.954881966114044 ]
    [ 16.42942237854, 0.673047602176666, 0.630057573318481 ]
    [ 15.9749641418457, 0.439649790525436, -0.0226794853806496 ]
    [ 17.8132724761963, 3.35830020904541, 1.9839540719986 ]
    [ 18.471061706543, 3.3960645198822, 1.98378419876099 ]
    [ 18.8606395721436, 2.82616329193115, 1.77784013748169 ]
    [ 19.8629894256592, 2.81502938270569, 1.77826726436615 ]
    [ 20.9094829559326, 2.97237372398376, 1.77800476551056 ]
    [ 22.1683616638184, 3.2186803817749, 1.77808201313019 ]
    [ 21.5156669616699, 2.10750436782837, 1.36634826660156 ]
    [ 20.8310718536377, 1.14134037494659, 0.954851090908051 ]
    [ 22.0783748626709, 1.07068407535553, 0.955041468143463 ]
    [ 20.1236343383789, 3.82112908363342, 1.98392832279205 ]
    [ 18.7389087677002, 4.01405620574951, 1.98388195037842 ]
    [ 18.3189754486084, 4.5817608833313, 1.98402607440948 ]
    [ 19.4367771148682, 4.09333038330078, 1.98407745361328 ]
    [ 18.6463508605957, 2.123042345047, 1.77789676189423 ]
    [ 19.5249118804932, 1.99391317367554, 1.77790188789368 ]
    [ 19.7121887207031, 1.21492409706116, 1.36641001701355 ]
    [ 18.9858703613281, 4.63588619232178, 1.98387169837952 ]
    [ 19.1951675415039, 5.30538415908813, 1.98378932476044 ]
    [ 19.927661895752, 5.45633888244629, 1.98402094841003 ]
    [ 19.0665435791016, 0.841736674308777, 0.954691648483276 ]
    [ 18.2647972106934, 1.0847452878952, 1.03299343585968 ]
    [ 18.6108512878418, 5.12057590484619, 1.98404657840729 ]
    [ 18.1453304290771, 5.50933218002319, 1.98374819755554 ]
    [ 18.1446113586426, 6.17411756515503, 1.9839848279953 ]
    [ 17.5531406402588, 5.58501529693604, 1.98400032520294 ]
    [ 17.8150730133057, 6.72777128219604, 1.98393857479095 ]
    [ 17.2044124603271, 5.12536096572876, 1.98390769958496 ]
    [ 17.403112411499, 4.56468963623047, 1.98401057720184 ]
    [ 17.4860000610352, 4.01135492324829, 1.98393857479095 ]
    [ 17.2302932739258, 6.70677947998047, 1.98396944999695 ]
    [ 19.1904354095459, 0.199666425585747, 0.543194532394409 ]
    [ 18.690185546875, 0.930570244789124, -0.0226031858474016 ]
    [ 19.8813056945801, 0.682452619075775, -0.0227410197257996 ]
    [ 20.3301029205322, 5.98786878585815, 1.98386657238007 ]
    [ 21.0395469665527, 6.05712032318115, 1.98374819755554 ]
    [ 21.4493980407715, 5.42690944671631, 1.98387169837952 ]
    [ 21.0691833496094, 4.74982738494873, 1.98380994796753 ]
    [ 21.3434104919434, 6.70600748062134, 1.98377907276154 ]
    [ 20.9571762084961, 7.41138696670532, 1.98373281955719 ]
    [ 22.1827144622803, 5.51715278625488, 1.98400545120239 ]
    [ 22.8843383789062, 5.29926156997681, 1.77793788909912 ]
    [ 23.0304565429688, 4.56353712081909, 1.77808713912964 ]
    [ 22.426176071167, 4.00214052200317, 1.77803564071655 ]
    [ 21.7216720581055, 4.41938972473145, 1.98411345481873 ]
    [ 21.2847576141357, 8.08486747741699, 1.98401057720184 ]
    [ 21.7100448608398, 7.46160221099854, 1.98379969596863 ]
    [ 20.3562908172607, 4.80343818664551, 1.98383569717407 ]
    [ 21.789379119873, 3.78121399879456, 1.7780613899231 ]
    [ 21.5202445983887, 3.19096422195435, 1.77806651592255 ]
    [ 21.8714942932129, 2.56945848464966, 1.77823638916016 ]
    [ 22.3856334686279, 2.72673082351685, 1.3664562702179 ]
    [ 22.9350681304932, 2.59106755256653, -0.0226067863404751 ]
    [ 23.4109287261963, 2.7924222946167, 1.36634826660156 ]
    [ 23.8296298980713, 1.02231585979462, 0.543215095996857 ]
    [ 22.8737907409668, 3.14262700080872, 1.68416512012482 ]
    [ 24.0226707458496, 1.90799164772034, 1.15812492370605 ]
    [ 23.6602058410645, 3.88415002822876, -0.0227039754390717 ]
    [ 24.959831237793, 4.21544694900513, -0.0227632988244295 ]
    [ 25.5603046417236, 5.51303672790527, -0.0224977135658264 ]
    [ 21.9705352783203, 6.70307493209839, 1.98378419876099 ]
    [ 22.3799228668213, 6.21424865722656, 1.98402607440948 ]
    [ 22.7989826202393, 6.67735004425049, 1.98397970199585 ]
    [ 23.3482112884521, 6.53833198547363, 1.98379969596863 ]
    [ 23.9707050323486, 6.6443190574646, 1.77820551395416 ]
    [ 24.3077545166016, 7.40649938583374, 1.98388195037842 ]
    [ 24.7869091033936, 6.70389842987061, 1.77823638916016 ]
    [ 23.6253223419189, 5.97099304199219, 1.77795338630676 ]
    [ 25.1222076416016, 5.99018383026123, 1.77820551395416 ]
    [ 25.964958190918, 5.84288263320923, 1.36666715145111 ]
    [ 24.0230312347412, 5.4994535446167, 1.77825176715851 ]
    [ 24.2773990631104, 4.8443922996521, 1.7780100107193 ]
    [ 24.663480758667, 5.54133415222168, 1.7780613899231 ]
    [ 23.9749755859375, 4.24941444396973, 1.77823114395142 ]
    [ 24.0667114257812, 3.59215068817139, 1.36662602424622 ]
    [ 24.8979377746582, 3.59090065956116, 1.36657977104187 ]
    [ 25.8959655761719, 2.41481518745422, 0.954871714115143 ]
    [ 25.1036853790283, 1.42198979854584, 0.543225407600403 ]
    [ 25.2795944213867, 2.83131837844849, 1.36628651618958 ]
    [ 24.8028583526611, 2.23242497444153, 0.954768776893616 ]
    [ 26.0484619140625, 3.14273500442505, 1.32468402385712 ]
    [ 27.2927284240723, 2.73100638389587, 0.689147889614105 ]
    [ 26.8169708251953, 3.73303627967834, 0.95467621088028 ]
    [ 27.3729915618896, 3.7122814655304, -0.0227117445319891 ]
    [ 28.7680587768555, 2.8460795879364, -0.0226764511317015 ]
    [ 27.8583698272705, 4.90006113052368, -0.0226761922240257 ]
    [ 26.5806102752686, 2.74520659446716, 0.954907715320587 ]
    [ 26.0907020568848, 2.88590168952942, -0.022594952955842 ]
    [ 26.761302947998, 1.49626302719116, 0.418400496244431 ]
    [ 26.4459133148193, 2.1497757434845, 0.543276846408844 ]
    [ 25.7763957977295, 1.7829681634903, 0.543395161628723 ]
    [ 25.1678447723389, 2.1099226474762, -0.0227397847920656 ]
    [ 24.3459815979004, 1.60678791999817, -0.0228213332593441 ]
    [ 23.3542823791504, 1.68862426280975, -0.0226790737360716 ]
    [ 22.2665271759033, 1.73189377784729, -0.0227929838001728 ]
    [ 22.7632255554199, 0.523832321166992, -0.0227885600179434 ]
    [ 25.226806640625, 2.97656178474426, -0.0228571426123381 ]
    [ 24.5266742706299, 3.47388792037964, -0.0226765014231205 ]
    [ 23.8274688720703, 3.11729311943054, -0.0227090176194906 ]
    [ 23.0847873687744, 3.35697793960571, -0.0225584246218204 ]
    [ 21.9113159179688, 3.18877768516541, -0.022515719756484 ]
    [ 22.8078842163086, 4.23689126968384, -0.0227831583470106 ]
    [ 22.9184494018555, 5.44064617156982, -0.0226714592427015 ]
    [ 20.6260948181152, 3.30040860176086, -0.0227305758744478 ]
    [ 21.7768783569336, 5.86392545700073, -0.022854981943965 ]
    [ 21.5685043334961, 7.08303308486938, -0.0225095469504595 ]
    [ 20.2228813171387, 7.36935234069824, -0.0226618386805058 ]
    [ 22.5862884521484, 7.98937654495239, -0.022826787084341 ]
    [ 22.2514533996582, 9.6544017791748, -0.0228037368506193 ]
    [ 20.878303527832, 5.08502388000488, -0.0226078163832426 ]
    [ 23.7158737182617, 2.36156964302063, -0.0226093586534262 ]
    [ 23.7169036865234, 7.41663503646851, -0.0225177779793739 ]
    [ 23.6958084106445, 8.77728176116943, -0.0227028448134661 ]
    [ 23.5080165863037, 4.7224817276001, -0.022743696346879 ]
    [ 30.1313800811768, 3.34646153450012, 0.543230533599854 ]
    [ 22.9646015167236, 7.21917009353638, 1.9837019443512 ]
    [ 22.6087207794189, 7.88261795043945, 1.98380482196808 ]
    [ 22.7574634552002, 8.73920917510986, 1.98407232761383 ]
    [ 23.3624629974365, 7.63663530349731, 1.98393857479095 ]
    [ 23.9021224975586, 7.79679918289185, 1.98379456996918 ]
    [ 24.3772125244141, 8.66759014129639, 1.98396944999695 ]
    [ 25.5337562561035, 8.98596286773682, 1.77810776233673 ]
    [ 25.7356472015381, 10.2838916778564, 1.36652827262878 ]
    [ 24.4481105804443, 7.95824909210205, 1.9839540719986 ]
    [ 23.5809211730957, 9.08562183380127, 1.98399519920349 ]
    [ 26.5768032073975, 10.1732749938965, -0.0225486475974321 ]
    [ 27.8658313751221, 10.0789670944214, -0.0226597804576159 ]
    [ 24.0108375549316, 8.30245018005371, 1.98399007320404 ]
    [ 24.2516746520996, 4.51984596252441, -0.0226970296353102 ]
    [ 24.8743228912354, 4.99236249923706, -0.0226109027862549 ]
    [ 25.6485939025879, 4.68445491790771, -0.0228350702673197 ]
    [ 24.7860336303711, 5.82096481323242, -0.0225573945790529 ]
    [ 23.8148632049561, 6.32625532150269, -0.0227572787553072 ]
    [ 25.4582786560059, 6.3838791847229, -0.0226810295134783 ]
    [ 26.1679801940918, 6.02568435668945, -0.0227499715983868 ]
    [ 27.1821632385254, 5.71662425994873, -0.0227907728403807 ]
    [ 26.3617935180664, 5.17943477630615, -0.0224971976131201 ]
    [ 27.6958408355713, 6.60763549804688, -0.0228388272225857 ]
    [ 19.1571979522705, 6.76239681243896, -0.0228040982037783 ]
    [ 18.5015201568604, 7.92686462402344, -0.0227555297315121 ]
    [ 18.9923515319824, 5.57215261459351, -0.0226608086377382 ]
    [ 17.8937397003174, 5.61912631988525, -0.0227065477520227 ]
    [ 17.0268592834473, 4.69067001342773, -0.0226970296353102 ]
    [ 16.9866256713867, 6.20056295394897, -0.0227115899324417 ]
    [ 16.9812755584717, 7.33189678192139, -0.0228516887873411 ]
    [ 20.7383594512939, 9.70245552062988, -0.0225712861865759 ]
    [ 19.6033725738525, 10.6062774658203, -0.0228047668933868 ]
    [ 18.2189044952393, 10.1459035873413, -0.0228246264159679 ]
    [ 18.3212375640869, 11.6303901672363, -0.0225908383727074 ]
    [ 28.0947322845459, 5.78407526016235, -0.0227167867124081 ]
    [ 29.0604991912842, 5.47233963012695, -0.0227847006171942 ]
    [ 28.7101764678955, 4.9570164680481, 0.954784214496613 ]
    [ 24.795295715332, 8.35117244720459, 1.98389744758606 ]
    [ 25.386043548584, 8.37751483917236, 1.77794826030731 ]
    [ 26.0919380187988, 8.52841854095459, 1.4471607208252 ]
    [ 25.7540149688721, 7.64476442337036, 1.77809226512909 ]
    [ 24.9076099395752, 8.93404960632324, 1.77795338630676 ]
    [ 25.1739158630371, 9.52320384979248, 1.77797389030457 ]
    [ 25.7886390686035, 9.54568767547607, 1.366415143013 ]
    [ 25.0692653656006, 10.2994813919067, 1.77805113792419 ]
    [ 24.0600738525391, 10.6594772338867, 1.77803564071655 ]
    [ 24.1245403289795, 11.7386922836304, 1.36645114421844 ]
    [ 26.446325302124, 9.96392440795898, 1.36650252342224 ]
    [ 26.6381301879883, 11.3392858505249, 0.954743087291718 ]
    [ 29.3846855163574, 13.1541328430176, -0.0202493481338024 ]
    [ 27.4278888702393, 10.0861701965332, 0.955067217350006 ]
    [ 24.6721229553223, 11.4767093658447, -0.022814953699708 ]
    [ 26.8922939300537, 8.48720645904541, 1.3664356470108 ]
    [ 27.7975559234619, 8.95025634765625, 0.954928278923035 ]
    [ 27.3692874908447, 7.67856693267822, 1.36633276939392 ]
    [ 26.145393371582, 7.06111574172974, 1.36649227142334 ]
    [ 26.3672981262207, 10.7376298904419, 1.36656939983368 ]
    [ 27.8375854492188, 11.2196645736694, 0.5432408452034 ]
    [ 26.983154296875, 10.6812915802002, 0.954825401306152 ]
    [ 26.0062732696533, 11.4028263092041, 1.36643052101135 ]
    [ 26.2868824005127, 12.3520278930664, 0.954969465732574 ]
    [ 25.5574245452881, 12.3164758682251, -0.0225414447486401 ]
    [ 25.8369007110596, 11.1353893280029, -0.0228057447820902 ]
    [ 25.4151649475098, 10.045524597168, -0.0226237662136555 ]
    [ 25.2884941101074, 10.8545751571655, 1.36638939380646 ]
    [ 24.67258644104, 11.2017087936401, 1.77795338630676 ]
    [ 24.8197326660156, 12.5380706787109, 1.36648714542389 ]
    [ 25.0960712432861, 13.3811817169189, 0.927721560001373 ]
    [ 24.6356964111328, 12.9736986160278, -0.0227660238742828 ]
    [ 23.2254524230957, 12.6202363967896, -0.0226687844842672 ]
    [ 21.8809089660645, 12.4851293563843, -0.0226613245904446 ]
    [ 25.7384757995605, 11.9087858200073, 0.954727649688721 ]
    [ 25.5498085021973, 12.7030715942383, 0.954990029335022 ]
    [ 16.3762226104736, 8.1218090057373, -0.0224977135658264 ]
    [ 16.4711475372314, 9.19274044036865, -0.0225851777940989 ]
    [ 17.4342918395996, 9.50571060180664, -0.0226696077734232 ]
    [ 18.2189559936523, 8.88599586486816, -0.0226289108395576 ]
    [ 16.7167186737061, 10.0754165649414, -0.022696103900671 ]
    [ 15.8256559371948, 9.84780216217041, -0.0225527640432119 ]
    [ 14.7694387435913, 9.90485954284668, -0.0227033067494631 ]
    [ 25.2213001251221, 4.24469137191772, 1.36639451980591 ]
    [ 25.8299541473389, 4.73902273178101, 1.36641001701355 ]
    [ 26.5034351348877, 4.39894866943359, 1.19390320777893 ]
    [ 27.2471961975098, 4.70406770706177, 0.954789400100708 ]
    [ 27.9856071472168, 4.79047298431396, 0.954784214496613 ]
    [ 28.4853401184082, 4.27563333511353, 0.955005466938019 ]
    [ 28.3552742004395, 3.45437288284302, 0.543364286422729 ]
    [ 29.2400608062744, 3.34725403785706, 0.543379724025726 ]
    [ 27.8571872711182, 2.93554067611694, -0.0227389615029097 ]
    [ 25.7112083435059, 7.11019897460938, -0.0225476194173098 ]
    [ 25.3089714050293, 7.88719701766968, -0.0227969978004694 ]
    [ 24.6896171569824, 8.67160320281982, -0.02280486933887 ]
    [ 24.4715709686279, 7.79186010360718, -0.0228404738008976 ]
    [ 24.8480815887451, 4.78908348083496, 1.55137276649475 ]
    [ 16.614538192749, 3.65978693962097, 1.9839848279953 ]
    [ 16.4149131774902, 1.49625277519226, 1.69670355319977 ]
    [ 12.1679725646973, 11.1143465042114, 1.98383569717407 ]
    [ 12.6465091705322, 11.4677047729492, 1.98402094841003 ]
    [ 12.2283754348755, 10.60231590271, 1.9839231967926 ]
    [ 28.5986328125, 6.35218620300293, 0.954984903335571 ]
    [ 13.9383153915405, 7.99925470352173, 1.98400545120239 ]
    [ 28.7968692779541, 8.9031286239624, 0.954923152923584 ]
    [ 29.987886428833, 4.98536539077759, -0.022511089220643 ]
    [ 21.3196411132812, 14.2281522750854, 0.954969465732574 ]
    [ 17.5827255249023, 2.23688578605652, 1.77793276309967 ]
    [ 4.26937389373779, 7.06363677978516, 1.36651802062988 ]
    [ 4.09633731842041, 7.56609725952148, 1.36634302139282 ]
    [ 3.9168746471405, 8.01180839538574, 1.13927364349365 ]
    [ 4.11115980148315, 8.50300216674805, 1.3664665222168 ]
    [ 11.4217929840088, 12.563024520874, -0.0228510200977325 ]
    [ 11.6691131591797, 13.3064765930176, -0.0227882005274296 ]
    [ 10.3899126052856, 13.3643579483032, 0.954809963703156 ]
    [ 9.99349021911621, 13.8050270080566, 0.543179094791412 ]
    [ 9.23105239868164, 13.7929363250732, 0.765206396579742 ]
    [ 8.53915309906006, 14.4802570343018, -0.022677531465888 ]
    [ 16.0129337310791, 7.62228059768677, 1.98385107517242 ]
    [ 7.38960552215576, 10.3848371505737, 1.36647164821625 ]
    [ 13.381781578064, 13.561616897583, 1.36629164218903 ]
    [ 12.9695634841919, 13.5595588684082, 0.954912841320038 ]
    [ 12.3922433853149, 13.8003969192505, 0.954691648483276 ]
    [ 13.4728994369507, 13.9635448455811, 0.954938590526581 ]
    [ 13.3399524688721, 14.5073709487915, 0.955031216144562 ]
    [ 12.8739700317383, 14.6160335540771, 0.560692667961121 ]
    [ 13.4646673202515, 14.8848085403442, 0.543374598026276 ]
    [ 14.0000562667847, 15.0954961776733, 0.543323159217834 ]
    [ 12.430624961853, 14.4979562759399, 0.954763650894165 ]
    [ 12.0626544952393, 14.6490640640259, 0.543307721614838 ]
    [ 11.4553384780884, 14.6159820556641, 0.608937323093414 ]
    [ 11.7202033996582, 15.2791728973389, 0.54328715801239 ]
    [ 11.2821578979492, 14.1697559356689, 0.954820275306702 ]
    [ 11.3318071365356, 13.5887832641602, 0.95488715171814 ]
    [ 11.2862739562988, 14.9526195526123, -0.02262993901968 ]
    [ 13.0713834762573, 15.2423343658447, 0.543544411659241 ]
    [ 12.8411960601807, 15.2192850112915, -0.0225332137197256 ]
    [ 13.5186386108398, 15.0578861236572, -0.0226355995982885 ]
    [ 13.6377964019775, 14.4877691268921, -0.0228722169995308 ]
    [ 14.1898031234741, 14.1643543243408, -0.0225862078368664 ]
    [ 13.2194566726685, 14.1108465194702, -0.0227579977363348 ]
    [ 12.639666557312, 14.253568649292, -0.0225244667381048 ]
    [ 13.1636848449707, 13.5509157180786, -0.0227135457098484 ]
    [ 12.6558218002319, 13.3097696304321, -0.0227156039327383 ]
    [ 13.6161870956421, 13.2319259643555, -0.0226820074021816 ]
    [ 14.2138824462891, 13.4446716308594, -0.0227507445961237 ]
    [ 14.7993831634521, 12.9379405975342, -0.0227590780705214 ]
    [ 12.4093246459961, 13.3606538772583, 1.36655914783478 ]
    [ 14.349401473999, 14.9117164611816, 0.954948902130127 ]
    [ 14.5742893218994, 12.2957410812378, -0.0228127930313349 ]
    [ 15.1331396102905, 11.7679672241211, -0.0228025540709496 ]
    [ 15.8666620254517, 11.4102354049683, -0.0226879753172398 ]
    [ 16.5588188171387, 11.9170694351196, -0.0225826054811478 ]
    [ 17.4723129272461, 11.9723272323608, -0.0227518249303102 ]
    [ 17.829891204834, 12.8244934082031, -0.0226961560547352 ]
    [ 18.0554485321045, 13.7695779800415, -0.0225548222661018 ]
    [ 16.2501182556152, 10.7312498092651, -0.022613475099206 ]
    [ 14.8533029556274, 11.0906286239624, -0.0226818528026342 ]
    [ 18.9466133117676, 13.9430675506592, -0.0227872226387262 ]
    [ 19.8025360107422, 13.2567758560181, -0.0225198362022638 ]
    [ 19.4373435974121, 12.1849184036255, -0.0227255336940289 ]
    [ 18.6865329742432, 14.9336862564087, -0.0225399024784565 ]
    [ 15.1772317886353, 12.4449462890625, -0.0227532144635916 ]
    [ 15.6425971984863, 12.7822008132935, -0.0226433165371418 ]
    [ 16.2868022918701, 12.8648300170898, -0.0225074887275696 ]
    [ 16.5074710845947, 13.5415515899658, -0.022599583491683 ]
    [ 16.4621963500977, 14.247857093811, -0.0227072183042765 ]
    [ 17.0676593780518, 14.6831245422363, -0.0226909592747688 ]
    [ 17.8364772796631, 15.0708513259888, -0.0226874612271786 ]
    [ 15.28537940979, 13.2086706161499, -0.0224977135658264 ]
    [ 15.4319095611572, 13.8492746353149, -0.0225424747914076 ]
    [ 17.6616497039795, 14.334602355957, -0.0227056741714478 ]
    [ 18.3245315551758, 14.3767910003662, -0.0224925670772791 ]
    [ 13.9841060638428, 12.121223449707, -0.0225208662450314 ]
    [ 13.4824686050415, 12.487135887146, -0.022529611364007 ]
    [ 12.8662519454956, 12.4241609573364, -0.0225733444094658 ]
    [ 12.4153957366943, 11.73118019104, -0.0224863942712545 ]
    [ 12.8012704849243, 10.9375648498535, -0.0225759167224169 ]
    [ 13.0341339111328, 9.79110431671143, -0.0227379333227873 ]
    [ 13.8030023574829, 11.5747728347778, -0.0227446723729372 ]
    [ 13.4004058837891, 11.1016902923584, -0.0224910248070955 ]
    [ 13.2612342834473, 10.4341259002686, -0.0228285882622004 ]
    [ 13.7516555786133, 9.8993034362793, -0.0226016417145729 ]
    [ 14.1484889984131, 11.1250991821289, -0.0227278489619493 ]
    [ 14.4796724319458, 10.6747579574585, -0.0227858331054449 ]
    [ 14.2644062042236, 10.1542377471924, -0.0227989535778761 ]
    [ 14.3120489120483, 9.61478519439697, -0.0226644109934568 ]
    [ 14.7297716140747, 9.02372741699219, -0.022722190245986 ]
    [ 14.9600610733032, 8.30584526062012, -0.0227508991956711 ]
    [ 15.1584014892578, 7.57705640792847, -0.0228606406599283 ]
    [ 15.209490776062, 6.7458815574646, -0.0224987417459488 ]
    [ 14.3946256637573, 6.93521738052368, -0.022731501609087 ]
    [ 13.7243871688843, 6.2895712852478, -0.0228321887552738 ]
    [ 12.7221918106079, 6.0637059211731, -0.0227703973650932 ]
    [ 11.6615505218506, 7.0833420753479, -0.0225934106856585 ]
    [ 12.2030620574951, 4.94744682312012, -0.0225594528019428 ]
    [ 14.2568426132202, 8.47614479064941, -0.0225208662450314 ]
    [ 13.4715099334717, 7.91148138046265, -0.0225656274706125 ]
    [ 15.9889583587646, 6.45657825469971, -0.0226304531097412 ]
    [ 13.5601587295532, 8.61660385131836, -0.0228635743260384 ]
    [ 15.6537618637085, 8.10323524475098, -0.0225954689085484 ]
    [ 12.5791616439819, 7.73068571090698, -0.0228779278695583 ]
    [ 11.6159143447876, 8.12206649780273, -0.0228375922888517 ]
    [ 11.6017656326294, 9.19207191467285, -0.0227687004953623 ]
    [ 15.3913669586182, 5.97793865203857, -0.0227394253015518 ]
    [ 15.3327655792236, 5.02251243591309, -0.022709995508194 ]
    [ 13.3746814727783, 9.23858261108398, -0.0225573945790529 ]
    [ 12.7425146102905, 9.23014450073242, -0.0227640699595213 ]
    [ 12.3326644897461, 9.79954147338867, -0.022880706936121 ]
    [ 11.6366996765137, 9.8934383392334, -0.0225589387118816 ]
    [ 12.1755876541138, 9.10738468170166, -0.0227967910468578 ]
    [ 11.8163633346558, 8.65982151031494, -0.022863419726491 ]
    [ 11.0229530334473, 8.64927387237549, -0.0227717366069555 ]
    [ 10.0196266174316, 8.50181865692139, -0.0227731764316559 ]
    [ 9.56599235534668, 9.37080860137939, -0.0227227043360472 ]
    [ 12.1546983718872, 8.22743606567383, -0.0227747205644846 ]
    [ 11.9870748519897, 7.65454006195068, -0.0227319654077291 ]
    [ 12.3643064498901, 7.06116724014282, -0.0228514838963747 ]
    [ 11.9905729293823, 6.36412239074707, -0.0226222220808268 ]
    [ 11.1885194778442, 6.43208789825439, -0.022756814956665 ]
    [ 10.8954086303711, 7.90880584716797, -0.022485364228487 ]
    [ 10.9151649475098, 7.15887069702148, -0.022691061720252 ]
    [ 10.1870450973511, 6.6002779006958, -0.0225363001227379 ]
    [ 9.94049644470215, 10.2195281982422, -0.0227070115506649 ]
    [ 9.44446659088135, 10.9779529571533, -0.0226412583142519 ]
    [ 8.64194965362549, 9.3338680267334, -0.022664925083518 ]
    [ 8.07991027832031, 10.0855007171631, -0.0228359960019588 ]
    [ 11.4302310943604, 7.59352016448975, -0.0227366462349892 ]
    [ 8.25478839874268, 10.9351978302002, -0.0227352064102888 ]
    [ 7.85579395294189, 11.625039100647, -0.0228028632700443 ]
    [ 12.1291790008545, 5.66064643859863, -0.0224802196025848 ]
    [ 12.7257423400879, 5.36203098297119, -0.0227096863090992 ]
    [ 12.9097785949707, 4.59321880340576, -0.0225332137197256 ]
    [ 12.5609474182129, 3.82341861724854, -0.0224709585309029 ]
    [ 7.25861358642578, 9.91715621948242, -0.0227426141500473 ]
    [ 6.82566213607788, 9.205397605896, -0.0225028581917286 ]
    [ 7.21899747848511, 8.43035411834717, -0.0224838219583035 ]
    [ 6.88133096694946, 7.59398317337036, -0.0224745608866215 ]
    [ 8.06514358520508, 8.4382266998291, -0.02254350297153 ]
    [ 8.49778747558594, 7.70038175582886, -0.022754242643714 ]
    [ 9.38601970672607, 7.69847822189331, -0.0227282084524632 ]
    [ 6.05108213424683, 9.05495738983154, -0.0228023994714022 ]
    [ 5.45081520080566, 8.37571430206299, -0.0228520482778549 ]
    [ 5.5244402885437, 9.60783958435059, -0.0228767972439528 ]
    [ 17.0947742462158, 13.3048305511475, -0.0225126333534718 ]
    [ 12.6627674102783, 10.3491821289062, -0.0225311554968357 ]
    [ 16.0131397247314, 13.8778285980225, -0.0227478109300137 ]
    [ 13.0825481414795, 3.28970718383789, -0.0226453747600317 ]
    [ 13.8234281539917, 3.36045598983765, -0.0227034613490105 ]
    [ 14.2113609313965, 2.73473644256592, -0.0225383583456278 ]
    [ 15.1678676605225, 2.62675333023071, -0.0228177830576897 ]
    [ 15.9116802215576, 3.18983745574951, -0.0227522365748882 ]
    [ 14.1802339553833, 3.97553563117981, -0.0227407105267048 ]
    [ 14.9327926635742, 4.04019784927368, -0.0225373301655054 ]
    [ 13.7815990447998, 4.53288316726685, -0.0228647571057081 ]
    [ 14.0404443740845, 5.14671277999878, -0.0228268392384052 ]
    [ 14.7029657363892, 5.25511789321899, -0.0226911641657352 ]
    [ 15.2597579956055, 3.42799949645996, -0.0225959829986095 ]
    [ 13.9030208587646, 2.14845871925354, -0.0227001179009676 ]
    [ 14.6543970108032, 2.07298159599304, -0.0228475220501423 ]
    [ 13.4199571609497, 1.61689269542694, -0.0226572081446648 ]
    [ 13.0766315460205, 0.261529892683029, 0.354816526174545 ]
    [ 13.6762294769287, 0.778216540813446, -0.0226968750357628 ]
    [ 15.395637512207, 1.90064978599548, -0.022761857137084 ]
    [ 16.0546092987061, 1.4955221414566, -0.0228200983256102 ]
    [ 16.9448471069336, 1.87436902523041, -0.0226062722504139 ]
    [ 14.5030822753906, 0.787853121757507, -0.0226906500756741 ]
    [ 13.067421913147, 1.0506649017334, -0.0228433031588793 ]
    [ 12.5111961364746, 1.08467328548431, 0.61777126789093 ]
    [ 13.0545072555542, 2.1597158908844, -0.0227909274399281 ]
    [ 12.4526968002319, 2.15637683868408, -0.0227122083306313 ]
    [ 11.5626125335693, 2.20504331588745, -0.0227556824684143 ]
    [ 11.9764242172241, 1.60927295684814, -0.0227636061608791 ]
    [ 10.9378547668457, 1.32954955101013, -0.0226453747600317 ]
    [ 11.3723497390747, 3.02489900588989, -0.022653091698885 ]
    [ 12.8912057876587, 2.72911310195923, -0.0226309690624475 ]
    [ 13.8143215179443, 5.69933700561523, -0.0225805472582579 ]
    [ 13.2811450958252, 5.92005729675293, -0.0226242803037167 ]
    [ 13.1196947097778, 6.45122718811035, -0.0227614976465702 ]
    [ 12.6028280258179, 6.58381414413452, -0.0227634515613317 ]
    [ 15.0818433761597, 0.279377907514572, -0.0227393228560686 ]
    [ 13.0553827285767, 0.70296573638916, 0.954954028129578 ]
    [ 11.4528179168701, 10.4798650741577, -0.0228697992861271 ]
    [ 11.7849788665771, 10.9624662399292, -0.0227760057896376 ]
    [ 11.9447822570801, 11.4742908477783, -0.0226093586534262 ]
    [ 11.6172523498535, 11.9869384765625, -0.0225759167224169 ]
    [ 12.2963924407959, 11.0836820602417, -0.0225748885422945 ]
    [ 11.0452308654785, 11.8688611984253, -0.0226964130997658 ]
    [ 10.8296556472778, 11.3197345733643, -0.0227066520601511 ]
    [ 10.4701738357544, 10.881329536438, -0.0226129610091448 ]
    [ 9.96112823486328, 10.9702863693237, -0.0225368142127991 ]
    [ 9.70979499816895, 11.4453248977661, -0.0227931905537844 ]
    [ 10.0264177322388, 12.0241365432739, -0.0226258225739002 ]
    [ 9.14883518218994, 11.4547910690308, -0.022538872435689 ]
    [ 8.8502197265625, 10.939621925354, -0.0224683862179518 ]
    [ 9.43726444244385, 11.9226264953613, -0.022730216383934 ]
    [ 8.55587387084961, 10.4791450500488, -0.0225892942398787 ]
    [ 11.190731048584, 10.936484336853, -0.0228269938379526 ]
    [ 10.607494354248, 6.03813505172729, -0.0226047281175852 ]
    [ 10.5384483337402, 5.34268569946289, -0.0228213332593441 ]
    [ 9.84752655029297, 4.93736267089844, -0.0227212123572826 ]
    [ 8.87512111663818, 4.67411851882935, -0.022682623937726 ]
    [ 9.24736213684082, 5.35729742050171, -0.0228287931531668 ]
    [ 9.15032768249512, 6.08932781219482, -0.0227645840495825 ]
    [ 8.55741786956787, 6.44237804412842, -0.0227379333227873 ]
    [ 8.54954528808594, 7.072434425354, -0.022686842828989 ]
    [ 16.5657634735107, 3.67106485366821, -0.0226319972425699 ]
    [ 16.6378974914551, 2.88789796829224, -0.0225964970886707 ]
    [ 17.3311347961426, 2.5446081161499, -0.0227471422404051 ]
    [ 18.0518455505371, 2.96385359764099, -0.0228390321135521 ]
    [ 17.9862480163574, 3.80688762664795, -0.0227000135928392 ]
    [ 18.8038387298584, 3.94188213348389, -0.0224786773324013 ]
    [ 19.1361541748047, 4.72764730453491, -0.0228486023843288 ]
    [ 19.5809917449951, 3.58995389938354, -0.0228142328560352 ]
    [ 19.7029285430908, 2.63952827453613, -0.0225846637040377 ]
    [ 19.8231658935547, 5.21066474914551, -0.0227676201611757 ]
    [ 18.8936710357666, 2.16296243667603, -0.0228434577584267 ]
    [ 20.4169006347656, 2.1581723690033, -0.0224827919155359 ]
    [ 20.4674243927002, 1.30478155612946, -0.0228492189198732 ]
    [ 21.3932666778564, 0.261550486087799, 0.0285350270569324 ]
    [ 20.6568622589111, 0.539184987545013, -0.0227060858160257 ]
    [ 21.2915496826172, 1.10246992111206, -0.0225728303194046 ]
    [ 22.0068073272705, 0.760821282863617, -0.0228365119546652 ]
    [ 21.0704174041748, 0.620450258255005, 0.543292284011841 ]
    [ 20.3683319091797, 0.673032164573669, 0.608849883079529 ]
    [ 20.2432556152344, -0.355748683214188, 0.373881846666336 ]
    [ 20.7410354614258, 0.067102923989296, 0.423490434885025 ]
    [ 21.4535140991211, 1.08467841148376, 0.78359979391098 ]
    [ 21.287691116333, 1.49640703201294, 1.27094447612762 ]
    [ 21.949390411377, 1.5901437997818, 1.36651289463043 ]
    [ 22.5558815002441, 1.49638652801514, 1.12110149860382 ]
    [ 23.2622909545898, 1.81508839130402, 0.954830527305603 ]
    [ 22.7160968780518, 1.02897357940674, 0.543359160423279 ]
    [ 20.6743564605713, 1.58839452266693, 1.36635339260101 ]
    [ 20.3162631988525, 1.08479678630829, 1.29869663715363 ]
    [ 20.0592708587646, 1.74695312976837, 1.36655402183533 ]
    [ 21.0579662322998, 1.90799677371979, 1.7114953994751 ]
    [ 21.2625827789307, 2.47701835632324, 1.77800476551056 ]
    [ 20.7312088012695, 2.47177052497864, 1.77796876430511 ]
    [ 20.3889617919922, 2.87567353248596, 1.77801513671875 ]
    [ 20.5508251190186, 3.45348787307739, 1.77795851230621 ]
    [ 20.0765571594238, 3.27481746673584, 1.98369681835175 ]
    [ 19.6447887420654, 3.58722710609436, 1.98383057117462 ]
    [ 20.6320114135742, 3.96596598625183, 1.90566766262054 ]
    [ 21.0757179260254, 3.4704921245575, 1.77821063995361 ]
    [ 14.7824048995972, 1.42826151847839, -0.0228701084852219 ]
    [ 17.42919921875, 1.18557703495026, -0.0228392388671637 ]
    [ 12.5886793136597, 3.1453332901001, -0.0225928947329521 ]
    [ 12.0000915527344, 3.26389980316162, -0.0227208510041237 ]
    [ 21.7345352172852, 0.524840712547302, 0.543189406394958 ]
    [ 22.2656536102295, 0.261468172073364, 0.291170805692673 ]
    [ 11.1220455169678, 9.56755352020264, -0.0227085035294294 ]
    [ 10.680347442627, 9.91288661956787, -0.0225584246218204 ]
    [ 10.1784009933472, 9.74778270721436, -0.0225676856935024 ]
    [ 11.0589170455933, 5.03341960906982, -0.0227423068135977 ]
    [ 11.2445478439331, 4.33739376068115, -0.0228411424905062 ]
    [ 11.6486368179321, 5.22501945495605, -0.0228696446865797 ]
    [ 11.7125377655029, 4.6601448059082, -0.0225537940859795 ]
    [ 12.2309474945068, 4.33733701705933, -0.0225357860326767 ]
    [ 16.5449275970459, 12.9557418823242, 1.77797389030457 ]
    [ 16.3006935119629, 12.2333326339722, 1.77814376354218 ]
    [ 17.1716918945312, 12.5581369400024, 1.86612319946289 ]
    [ 17.9290866851807, 12.9073791503906, 1.77813339233398 ]
    [ 18.6270580291748, 12.3698806762695, 1.98394370079041 ]
    [ 19.5075721740723, 12.3356151580811, 1.98384594917297 ]
    [ 20.3247013092041, 12.6230154037476, 1.77797913551331 ]
    [ 19.3684005737305, 11.4854040145874, 1.98389744758606 ]
    [ 21.0790615081787, 12.2701711654663, 1.77796363830566 ]
    [ 21.7767753601074, 12.6903114318848, 1.77793276309967 ]
    [ 22.350133895874, 13.1559858322144, 1.36663115024567 ]
    [ 23.2922859191895, 12.9227113723755, 1.36634826660156 ]
    [ 23.3252658843994, 13.8502006530762, 0.954928278923035 ]
    [ 24.4131755828857, 14.4034423828125, 0.543364286422729 ]
    [ 21.6610641479492, 13.6039609909058, 1.36643052101135 ]
    [ 20.9077320098877, 13.7329969406128, 1.36645114421844 ]
    [ 22.8092727661133, 13.6615333557129, -0.02269147336483 ]
    [ 21.8113498687744, 14.1227827072144, -0.0226587522774935 ]
    [ 23.4015140533447, 12.1209659576416, 1.77823114395142 ]
    [ 16.0414886474609, 11.631573677063, 1.98389744758606 ]
    [ 23.7690734863281, 13.4413270950317, -0.0228451024740934 ]
    [ 23.5028705596924, 14.4826240539551, -0.0225419607013464 ]
    [ 21.9905490875244, 12.0121488571167, 1.77791738510132 ]
    [ 22.2398242950439, 11.2123069763184, 1.77800476551056 ]
    [ 22.6250820159912, 11.7711572647095, 1.77798426151276 ]
    [ 26.8265399932861, 7.23264980316162, 1.36649227142334 ]
    [ 17.1795635223389, 4.00753736495972, -0.022608844563365 ]
    [ 17.6470890045166, 4.47070074081421, -0.0225609969347715 ]
    [ 17.5206241607666, 5.09855556488037, -0.0224858801811934 ]
    [ 16.8242492675781, 5.43874263763428, -0.0228351224213839 ]
    [ 16.2855682373047, 4.89141750335693, -0.0225002858787775 ]
    [ 5.26024436950684, 9.0053596496582, -0.0226885415613651 ]
    [ 4.69156742095947, 8.48962497711182, -0.0228132549673319 ]
    [ 4.07089519500732, 9.02959251403809, -0.0228525642305613 ]
    [ 3.32193756103516, 8.70273113250732, -0.0225573945790529 ]
    [ 4.08461713790894, 9.80823707580566, -0.022859200835228 ]
    [ 4.71111869812012, 10.1744070053101, -0.0225723162293434 ]
    [ 4.76138496398926, 10.8861656188965, -0.0228122267872095 ]
    [ 5.42159175872803, 11.2808389663696, -0.0227620638906956 ]
    [ 3.27676963806152, 7.96159362792969, -0.0225543081760406 ]
    [ 4.30867671966553, 11.015305519104, 0.543281972408295 ]
    [ 4.32869052886963, 10.305552482605, 0.595267057418823 ]
    [ 3.6035749912262, 10.5386724472046, 0.543281972408295 ]
    [ 23.2707290649414, 0.673088729381561, 0.396682411432266 ]
    [ 23.0379180908203, 1.11679863929749, -0.0228382609784603 ]
    [ 23.2742786407471, 1.25849199295044, 0.543400347232819 ]
    [ 23.7034225463867, 1.49635565280914, 0.816502094268799 ]
    [ 24.4135360717773, 1.49626302719116, 0.720974862575531 ]
    [ 24.6388359069824, 0.67324823141098, 0.495567262172699 ]
    [ 16.0019760131836, 8.61891841888428, -0.0226551499217749 ]
    [ 16.5547542572021, 8.64562129974365, -0.0225661415606737 ]
    [ 17.0063819885254, 8.99460697174072, -0.0225877501070499 ]
    [ 16.8969478607178, 9.52088832855225, -0.0226909592747688 ]
    [ 17.5437259674072, 8.97937774658203, -0.0228096544742584 ]
    [ 17.9371128082275, 9.33572006225586, -0.0226494912058115 ]
    [ 18.6495399475098, 9.46902751922607, -0.0226888488978148 ]
    [ 19.244457244873, 9.93871402740479, -0.0227837227284908 ]
    [ 19.9606418609619, 9.62594985961914, -0.0225512217730284 ]
    [ 20.2101745605469, 8.57076168060303, -0.0228623393923044 ]
    [ 18.8414497375488, 10.5856466293335, -0.0228731948882341 ]
    [ 19.2017021179199, 11.362078666687, -0.0226397141814232 ]
    [ 18.1556205749512, 10.8960437774658, -0.022599583491683 ]
    [ 17.825569152832, 8.52965259552002, -0.0226186197251081 ]
    [ 17.5974407196045, 7.79396963119507, -0.0227908752858639 ]
    [ 17.5575656890869, 10.4678773880005, -0.0225126333534718 ]
    [ 20.286937713623, 10.3001499176025, -0.0227354113012552 ]
    [ 21.4679718017578, 10.7228631973267, -0.0227604676038027 ]
    [ 20.2136211395264, 11.0525550842285, -0.0227311924099922 ]
    [ 20.9190006256104, 11.1852960586548, -0.0227173008024693 ]
    [ 21.7175559997559, 11.5763158798218, -0.0227706544101238 ]
    [ 19.8296489715576, 11.6061058044434, -0.0227934997528791 ]
    [ 20.0441436767578, 12.1739082336426, -0.0227999296039343 ]
    [ 20.8148136138916, 12.5495958328247, -0.0226674973964691 ]
    [ 19.7497997283936, 12.6765747070312, -0.0227710660547018 ]
    [ 20.3185787200928, 12.9173603057861, -0.0228133071213961 ]
    [ 19.1718101501465, 12.6988010406494, -0.0227285698056221 ]
    [ 18.5152568817139, 12.3486833572388, -0.0228394437581301 ]
    [ 19.2464637756348, 13.2498302459717, -0.0226062722504139 ]
    [ 19.5179653167725, 13.778736114502, -0.0226959493011236 ]
    [ 20.275463104248, 13.8531847000122, -0.0225301273167133 ]
    [ 21.0051784515381, 14.2058229446411, -0.0228318814188242 ]
    [ 20.444580078125, 14.8927316665649, -0.0225759167224169 ]
    [ 15.9183692932129, 9.16598701477051, -0.0226771701127291 ]
    [ 15.4336585998535, 9.44731521606445, -0.0227211602032185 ]
    [ 15.3025121688843, 9.96778297424316, -0.0227108187973499 ]
    [ 14.9784803390503, 10.4229612350464, -0.0225697439163923 ]
    [ 21.1194496154785, 11.7868499755859, -0.0227326340973377 ]
    [ 20.9435939788818, 10.3268013000488, -0.0227174051105976 ]
    [ 21.4987392425537, 9.79841041564941, -0.0227192044258118 ]
    [ 21.7325782775879, 8.98169231414795, -0.022700734436512 ]
    [ 22.5905075073242, 8.85641193389893, -0.0227552708238363 ]
    [ 23.1981830596924, 9.58561229705811, -0.0225718002766371 ]
    [ 22.7827243804932, 10.4175081253052, -0.0225116051733494 ]
    [ 23.643123626709, 11.0975227355957, -0.0226755756884813 ]
    [ 20.9753379821777, 8.98323631286621, -0.0225141774863005 ]
    [ 21.9804649353027, 10.2772035598755, -0.0225846637040377 ]
    [ 22.0804328918457, 10.9096269607544, -0.0225944388657808 ]
    [ 10.1478395462036, 12.9696846008301, 1.22661519050598 ]
    [ 27.3076496124268, 11.2708578109741, 0.954954028129578 ]
    [ 26.9632434844971, 11.1433639526367, -0.0225486475974321 ]
    [ 27.534646987915, 12.5076637268066, 0.543209969997406 ]
    [ 27.0330104827881, 11.8920135498047, 0.543405473232269 ]
    [ 26.6655540466309, 12.7034826278687, -0.02262993901968 ]
    [ 27.6364669799805, 10.7057819366455, 0.955077469348907 ]
    [ 28.5615367889404, 10.6254682540894, 0.730951011180878 ]
    [ 28.0865001678467, 10.2093925476074, 0.954835653305054 ]
    [ 27.8599662780762, 9.59868144989014, 0.954866528511047 ]
    [ 28.4986152648926, 9.70914459228516, 0.954732775688171 ]
    [ 27.3028125762939, 9.32507038116455, 0.954779088497162 ]
    [ 27.3349189758301, 8.85363388061523, 1.29050064086914 ]
    [ 27.8431415557861, 8.42289447784424, 1.36651289463043 ]
    [ 26.9150867462158, 9.77957916259766, 1.02406167984009 ]
    [ 18.0709857940674, 5.0980920791626, -0.0228426847606897 ]
    [ 18.6527824401855, 5.05430841445923, -0.0225568804889917 ]
    [ 18.4416313171387, 5.56304597854614, -0.0226743929088116 ]
    [ 18.7062397003174, 6.21831321716309, -0.0227552708238363 ]
    [ 18.2132453918457, 6.03633451461792, -0.0228176806122065 ]
    [ 17.606803894043, 6.16979598999023, -0.0228022448718548 ]
    [ 17.3226451873779, 6.70847749710083, -0.0228267349302769 ]
    [ 16.6856422424316, 6.76481485366821, -0.0228207670152187 ]
    [ 17.6193065643311, 7.21093797683716, -0.0226201638579369 ]
    [ 18.2875385284424, 7.28903913497925, -0.0227767266333103 ]
    [ 18.9600410461426, 7.4182300567627, -0.0224822778254747 ]
    [ 19.359447479248, 8.2392692565918, -0.0225383583456278 ]
    [ 19.3710250854492, 6.12621784210205, -0.0227167867124081 ]
    [ 19.8430271148682, 6.63886547088623, -0.0226763468235731 ]
    [ 20.7338829040527, 6.63958597183228, -0.0227100979536772 ]
    [ 19.5858287811279, 7.24880504608154, -0.0226145051419735 ]
    [ 19.8075256347656, 7.82056903839111, -0.0225681997835636 ]
    [ 20.4250812530518, 7.97224378585815, -0.0227335598319769 ]
    [ 20.9459095001221, 7.46221971511841, -0.0225445330142975 ]
    [ 17.3339138031006, 5.6775221824646, -0.0227807387709618 ]
    [ 16.4182052612305, 7.26480627059937, -0.0226196497678757 ]
    [ 20.8909091949463, 5.87020254135132, -0.0227367505431175 ]
    [ 21.5239486694336, 7.71072340011597, -0.0224925670772791 ]
    [ 22.1625461578369, 7.44061088562012, -0.0226744953542948 ]
    [ 21.9476909637451, 8.25948905944824, -0.0226412583142519 ]
    [ 22.8695220947266, 7.3327202796936, -0.0225080028176308 ]
    [ 23.2428417205811, 7.88318347930908, -0.0227947849780321 ]
    [ 23.8729515075684, 8.04931545257568, -0.0225121192634106 ]
    [ 23.3435821533203, 6.86617136001587, -0.0226669833064079 ]
    [ 23.210018157959, 6.2738790512085, -0.0226717684417963 ]
    [ 23.5659999847412, 5.68168973922729, -0.0225301273167133 ]
    [ 22.6372241973877, 6.0066990852356, -0.0224935971200466 ]
    [ 22.1311626434326, 6.39283132553101, -0.0225332137197256 ]
    [ 21.4863395690918, 6.44165754318237, -0.0225795190781355 ]
    [ 22.2829914093018, 5.47779321670532, -0.0226407442241907 ]
    [ 21.6941452026367, 5.23073053359985, -0.0225023441016674 ]
    [ 22.5690021514893, 4.91631937026978, -0.0227058287709951 ]
    [ 21.3681583404541, 4.69900512695312, -0.0228684097528458 ]
    [ 21.6397113800049, 3.94388365745544, -0.0228423774242401 ]
    [ 20.685417175293, 4.33642673492432, -0.0226129610091448 ]
    [ 22.9929504394531, 8.42093944549561, -0.0228509679436684 ]
    [ 23.1543998718262, 8.97382068634033, -0.0228558052331209 ]
    [ 22.3072757720947, 3.7575831413269, -0.0226366277784109 ]
    [ 22.5092163085938, 3.19475102424622, -0.0225378442555666 ]
    [ 22.2168273925781, 2.53644299507141, -0.0225023441016674 ]
    [ 18.3146533966064, 6.96541881561279, 1.98385632038116 ]
    [ 18.4724502563477, 7.5047173500061, 1.98404145240784 ]
    [ 18.0292091369629, 8.08630847930908, 1.9839848279953 ]
    [ 19.0042381286621, 7.364670753479, 1.98405694961548 ]
    [ 19.4003505706787, 7.7451434135437, 1.98376882076263 ]
    [ 19.9704685211182, 7.91328191757202, 1.98386657238007 ]
    [ 20.0458431243896, 8.64484977722168, 1.98400545120239 ]
    [ 19.2779502868652, 8.30692577362061, 1.9839848279953 ]
    [ 20.3647804260254, 7.46762228012085, 1.98373794555664 ]
    [ 18.8192749023438, 8.65303039550781, 1.98402094841003 ]
    [ 18.816032409668, 9.39591693878174, 1.98401057720184 ]
    [ 19.3853778839111, 6.96927738189697, 1.98379969596863 ]
    [ 19.9867267608643, 6.73960447311401, 1.9839540719986 ]
    [ 19.2314910888672, 6.45256519317627, 1.98391282558441 ]
    [ 19.2094707489014, 5.9132661819458, 1.98378932476044 ]
    [ 18.7138538360596, 6.32013273239136, 1.98401570320129 ]
    [ 19.4882278442383, 9.55371379852295, 1.98382019996643 ]
    [ 28.2802085876465, 8.56577110290527, 0.955026030540466 ]
    [ 13.0423145294189, 8.77805328369141, -0.0225028581917286 ]
    [ 12.9123516082764, 8.20942783355713, -0.0227485839277506 ]
    [ 17.7265281677246, 11.3786449432373, -0.0224730167537928 ]
    [ 17.16819190979, 11.4908580780029, -0.022485364228487 ]
    [ 16.6239547729492, 11.3615121841431, -0.0228254497051239 ]
    [ 24.4135875701904, 9.17684268951416, 1.77811288833618 ]
    [ 23.973690032959, 9.57820415496826, 1.98388707637787 ]
    [ 24.1271648406982, 10.0904397964478, 1.77809739112854 ]
    [ 23.6358184814453, 10.320987701416, 1.77785050868988 ]
    [ 22.9401111602783, 10.5478820800781, 1.77810251712799 ]
    [ 23.5519542694092, 10.8611612319946, 1.77815914154053 ]
    [ 23.7516307830811, 11.4529905319214, 1.77804088592529 ]
    [ 24.5464305877686, 10.4283638000488, 1.77792763710022 ]
    [ 22.647102355957, 9.97349452972412, 1.98386657238007 ]
    [ 22.9400081634521, 9.37760066986084, 1.9839231967926 ]
    [ 24.8570861816406, 10.5633172988892, 1.3824315071106 ]
    [ 10.8957176208496, 14.2045364379883, 0.567679584026337 ]
    [ 10.8863019943237, 14.4525766372681, -0.0226062722504139 ]
    [ 10.2044868469238, 14.9386768341064, -0.0225882641971111 ]
    [ 10.2829990386963, 14.4407949447632, 0.543395161628723 ]
    [ 10.8423118591309, 13.8887882232666, -0.0226932745426893 ]
    [ 10.3763294219971, 13.5139741897583, -0.0227364413440228 ]
    [ 9.74915409088135, 13.5826606750488, -0.0227851644158363 ]
    [ 9.23074340820312, 14.1481990814209, -0.0228441264480352 ]
    [ 8.64966773986816, 13.8240633010864, -0.0228289999067783 ]
    [ 8.72668838500977, 14.1743354797363, 0.543256282806396 ]
    [ 7.88944244384766, 14.0334138870239, -0.022534241899848 ]
    [ 8.86277294158936, 14.9918756484985, 0.543369472026825 ]
    [ 20.3813991546631, 0.0355434976518154, -0.0228105299174786 ]
    [ 19.6191673278809, -0.116519547998905, -0.0227845460176468 ]
    [ 11.1031122207642, 3.73817610740662, -0.0224704444408417 ]
    [ 10.6349172592163, 4.07228755950928, -0.022774925455451 ]
    [ 10.1224746704102, 4.32379531860352, -0.0225666556507349 ]
    [ 10.1118764877319, 3.80673336982727, -0.0224966835230589 ]
    [ 10.0635652542114, 3.29404425621033, -0.0226103886961937 ]
    [ 10.1108474731445, 2.66403388977051, -0.0225882641971111 ]
    [ 10.1953802108765, 1.79291343688965, -0.0226891580969095 ]
    [ 17.5355968475342, 13.6188812255859, -0.0225584246218204 ]
    [ 18.5052242279053, 6.7569432258606, -0.0227409694343805 ]
    [ 15.462007522583, 6.87558698654175, 1.98377907276154 ]
    [ 28.3050079345703, 9.09210395812988, 0.954779088497162 ]
    [ 16.8235282897949, 1.82974135875702, 1.77799963951111 ]
    [ 17.2578182220459, 1.53295207023621, 1.77804601192474 ]
    [ 17.5675983428955, 1.20294654369354, 1.36648714542389 ]
    [ 14.5137844085693, 5.44635725021362, 1.98374307155609 ]
    [ 20.7310028076172, 8.4199104309082, -0.0226026717573404 ]
    [ 23.9092750549316, 6.88433361053467, -0.0228127408772707 ]
    [ 24.519214630127, 6.49413681030273, -0.0226847343146801 ]
    [ 24.2426700592041, 7.30570888519287, -0.0226237662136555 ]
    [ 27.2067565917969, 5.41646480560303, 0.954979717731476 ]
    [ 27.3059005737305, 6.02393484115601, 1.15009868144989 ]
    [ 27.3694934844971, 6.61195707321167, 1.36653852462769 ]
    [ 27.8487491607666, 6.39813089370728, 0.954809963703156 ]
    [ 26.7785892486572, 5.6973819732666, 1.366415143013 ]
    [ 27.4331874847412, 7.14528799057007, 1.36645114421844 ]
    [ 27.880802154541, 7.46937131881714, 1.36661577224731 ]
    [ 28.4193305969238, 7.23048877716064, 1.36656939983368 ]
    [ 28.7843170166016, 7.6539740562439, 1.36655914783478 ]
    [ 29.4210090637207, 7.6188850402832, 1.34822237491608 ]
    [ 28.8886051177979, 8.11661243438721, 0.954655587673187 ]
    [ 29.8723812103271, 7.63025569915771, 0.955010592937469 ]
    [ 30.104471206665, 8.17377376556396, 0.9548459649086 ]
    [ 30.5690650939941, 9.25190830230713, 0.954840838909149 ]
    [ 30.5352115631104, 11.2690563201904, -0.0226145051419735 ]
    [ 33.1004066467285, 10.3952302932739, -0.0227512065321207 ]
    [ 31.91432762146, 9.71341419219971, 0.543348848819733 ]
    [ 29.7357807159424, 8.85373687744141, 0.760910332202911 ]
    [ 30.1269035339355, 10.0430545806885, -0.0225990694016218 ]
    [ 30.4769706726074, 8.65246391296387, 0.954737901687622 ]
    [ 31.3238887786865, 8.82919502258301, 0.955010592937469 ]
    [ 30.4565448760986, 7.54057836532593, 0.954722464084625 ]
    [ 30.7399826049805, 6.94591903686523, 0.954809963703156 ]
    [ 30.2608795166016, 6.22284078598022, 0.954902589321136 ]
    [ 32.0360069274902, 8.89700603485107, 0.543220221996307 ]
    [ 29.8307056427002, 5.50490760803223, 0.954671025276184 ]
    [ 29.6201210021973, 7.02165365219116, 1.36664664745331 ]
    [ 31.5810356140137, 9.24655723571777, -0.0225419607013464 ]
    [ 31.1754035949707, 10.2316703796387, -0.0226883869618177 ]
    [ 30.8352165222168, 9.51553821563721, -0.0228084195405245 ]
    [ 30.2971000671387, 9.02804946899414, -0.022604214027524 ]
    [ 30.3823013305664, 8.32688808441162, -0.0226810816675425 ]
    [ 31.2208347320557, 7.74684143066406, -0.0225543081760406 ]
    [ 31.9682998657227, 8.2202844619751, -0.0226767081767321 ]
    [ 33.602352142334, 8.16178512573242, 0.543338596820831 ]
    [ 32.7004318237305, 8.27641582489014, 0.543127655982971 ]
    [ 32.0467109680176, 7.26969385147095, -0.022761857137084 ]
    [ 33.1274147033691, 7.15789318084717, -0.0227317083626986 ]
    [ 30.9771156311035, 7.63956785202026, 0.954840838909149 ]
    [ 31.2742385864258, 8.14825439453125, 0.95510321855545 ]
    [ 31.5773315429688, 7.71185541152954, 0.955015778541565 ]
    [ 32.0893630981445, 7.61446046829224, 0.543354034423828 ]
    [ 31.8016529083252, 7.01038599014282, 0.543266534805298 ]
    [ 31.9023399353027, 6.52155923843384, -0.0227311421185732 ]
    [ 32.627269744873, 5.38652086257935, -0.0227602627128363 ]
    [ 32.5302886962891, 6.12359380722046, -0.0227523390203714 ]
    [ 31.9086685180664, 5.83712005615234, 0.543348848819733 ]
    [ 31.9561061859131, 4.77735280990601, 0.543266534805298 ]
    [ 33.0126838684082, 6.16722345352173, 0.54328715801239 ]
    [ 31.3784770965576, 6.05958986282349, -0.0227089151740074 ]
    [ 30.7949829101562, 5.78947734832764, -0.0227971524000168 ]
    [ 30.6481437683105, 5.12978553771973, -0.0227861423045397 ]
    [ 30.4953880310059, 4.24632215499878, -0.0227996725589037 ]
    [ 31.1361465454102, 4.7924280166626, 0.543390035629272 ]
    [ 30.8748836517334, 5.44692325592041, 0.954881966114044 ]
    [ 29.0636901855469, 5.6538553237915, 0.954907715320587 ]
    [ 29.8250465393066, 9.47067356109619, -0.022550705820322 ]
    [ 30.1804122924805, 9.64910221099854, 0.543230533599854 ]
    [ 29.3854579925537, 10.0682649612427, -0.022761857137084 ]
    [ 28.6262111663818, 10.1535692214966, -0.0226278807967901 ]
    [ 29.12522315979, 9.39756298065186, -0.0227848552167416 ]
    [ 28.1791610717773, 10.7979288101196, -0.0229033958166838 ]
    [ 28.7524166107178, 11.9911060333252, -0.0226854030042887 ]
    [ 29.1012992858887, 10.9604597091675, -0.0226659551262856 ]
    [ 28.9385623931885, 8.7663745880127, -0.0226217079907656 ]
    [ 30.6191253662109, 10.3157911300659, 0.543323159217834 ]
    [ 29.7768383026123, 10.6683263778687, 0.543251097202301 ]
    [ 29.5843124389648, 11.6983556747437, 0.54319965839386 ]
    [ 28.3020248413086, 9.54563617706299, -0.0227771382778883 ]
    [ 27.4715175628662, 9.31143569946289, -0.022538872435689 ]
    [ 26.6467742919922, 9.35058879852295, -0.0227789897471666 ]
    [ 27.4863357543945, 10.6720819473267, -0.0225234385579824 ]
    [ 27.2181262969971, 10.0825166702271, -0.0226170774549246 ]
    [ 28.18332862854, 11.5302171707153, -0.0227040275931358 ]
    [ 27.9738750457764, 11.931321144104, 0.543271720409393 ]
    [ 27.5067100524902, 11.8315076828003, -0.0227179192006588 ]
    [ 29.7635135650635, 8.27214527130127, -0.0226366277784109 ]
    [ 29.4794578552246, 7.7902135848999, -0.0228433031588793 ]
    [ 29.6431198120117, 6.94206047058105, -0.0227014031261206 ]
    [ 29.0208835601807, 7.26182222366333, -0.0226062722504139 ]
    [ 28.349666595459, 6.95240163803101, -0.0226340554654598 ]
    [ 30.4362735748291, 7.02453470230103, -0.0226974934339523 ]
    [ 29.7961826324463, 6.57357549667358, 1.03057527542114 ]
    [ 29.2262725830078, 6.63408041000366, 1.36649739742279 ]
    [ 28.9325942993164, 6.1481351852417, 1.36641001701355 ]
    [ 28.6865100860596, 6.69597482681274, 1.36634302139282 ]
    [ 28.2273178100586, 6.43563795089722, 1.32331025600433 ]
    [ 30.7562923431396, 6.35213470458984, -0.0225044023245573 ]
    [ 30.2821292877197, 5.55743789672852, -0.0226073022931814 ]
    [ 29.6517639160156, 5.79539394378662, -0.022832652553916 ]
    [ 28.4870376586914, 7.55596160888672, -0.0225368142127991 ]
    [ 28.2464580535889, 8.18478393554688, -0.0226417724043131 ]
    [ 27.6705265045166, 8.55640697479248, -0.0226525776088238 ]
    [ 27.2921123504639, 7.9793438911438, -0.0226263385266066 ]
    [ 27.2296009063721, 7.21572303771973, -0.0227052103728056 ]
    [ 26.6837673187256, 8.06351566314697, -0.0225594528019428 ]
    [ 26.3184719085693, 8.62313747406006, -0.0228198412805796 ]
    [ 26.7009506225586, 7.47492790222168, -0.0227604676038027 ]
    [ 26.2418632507324, 7.19550323486328, -0.0225908383727074 ]
    [ 26.0622501373291, 6.61957168579102, -0.0226948689669371 ]
    [ 25.8542385101318, 8.24050426483154, -0.0228593032807112 ]
    [ 29.563835144043, 9.53678703308105, 0.543271720409393 ]
    [ 29.783166885376, 10.0813331604004, 0.543261408805847 ]
    [ 29.2309017181396, 10.3689393997192, 0.543436348438263 ]
    [ 29.0982131958008, 9.26528549194336, 0.665846168994904 ]
    [ 25.3609867095947, 8.404372215271, -0.022608844563365 ]
    [ 25.1634712219238, 8.88517284393311, -0.0225733444094658 ]
    [ 24.6443920135498, 9.40435409545898, -0.0225481335073709 ]
    [ 25.4975872039795, 9.42014980316162, -0.0227227043360472 ]
    [ 26.0291175842285, 9.80828857421875, -0.0227581020444632 ]
    [ 25.97802734375, 10.4783735275269, -0.0227028951048851 ]
    [ 24.8871326446533, 8.19085502624512, -0.0228517912328243 ]
    [ 25.3668537139893, 10.6907587051392, -0.0225193221122026 ]
    [ 24.8249816894531, 10.3257207870483, -0.0227708090096712 ]
    [ 24.2444190979004, 10.7275457382202, -0.0227187927812338 ]
    [ 23.6114311218262, 10.3723859786987, -0.0226222220808268 ]
    [ 25.2487239837646, 11.2863435745239, -0.0227844957262278 ]
    [ 25.1264266967773, 11.884295463562, -0.0225218944251537 ]
    [ 24.4158000946045, 12.2193899154663, -0.0225748885422945 ]
    [ 25.7135753631592, 11.7298431396484, -0.0228465441614389 ]
    [ 26.397087097168, 11.561653137207, -0.0225383583456278 ]
    [ 26.1840839385986, 12.1691741943359, -0.022813718765974 ]
    [ 26.0051422119141, 12.8145122528076, -0.0228424277156591 ]
    [ 25.3294486999512, 12.9717426300049, -0.0227426141500473 ]
    [ 24.9850940704346, 13.8723239898682, -0.0227442607283592 ]
    [ 24.9715633392334, 12.4697456359863, -0.0225404165685177 ]
    [ 24.8042984008789, 10.908597946167, -0.0225383583456278 ]
    [ 23.9639663696289, 9.4026050567627, -0.0227245055139065 ]
    [ 26.4016666412354, 10.9130229949951, -0.0227065477520227 ]
    [ 23.9614963531494, 12.7610549926758, -0.0228354819118977 ]
    [ 23.7088260650635, 12.0877294540405, -0.0224863942712545 ]
    [ 22.9927444458008, 11.9233465194702, -0.0228129979223013 ]
    [ 22.310567855835, 11.9543704986572, -0.0225306414067745 ]
    [ 22.5497074127197, 12.5872573852539, -0.022559966892004 ]
    [ 22.104305267334, 13.2633619308472, -0.0224925670772791 ]
    [ 26.0292205810547, 9.25010776519775, -0.022564597427845 ]
    [ 26.846658706665, 10.6277837753296, -0.0226680133491755 ]
    [ 22.8643760681152, 13.0797367095947, -0.022511089220643 ]
    [ 29.7216320037842, 6.36926746368408, -0.0227452386170626 ]
    [ 29.2059497833252, 8.55223941802979, 0.9548459649086 ]
    [ 16.3881587982178, 11.1613721847534, 1.98383569717407 ]
    [ 16.8670558929443, 10.793607711792, 1.98376882076263 ]
    [ 17.1489505767822, 10.0898742675781, 1.98374819755554 ]
    [ 17.1829071044922, 11.2784719467163, 1.98400545120239 ]
    [ 17.9338207244873, 11.375301361084, 1.9836710691452 ]
    [ 17.2587451934814, 11.8424673080444, 1.98390769958496 ]
    [ 16.8353614807129, 12.1464853286743, 1.87849700450897 ]
    [ 15.9120922088623, 10.9378728866577, 1.98384082317352 ]
    [ 15.4415302276611, 10.5938272476196, 1.98407232761383 ]
    [ 18.5113468170166, 11.7116298675537, 1.98403632640839 ]
    [ 19.0350036621094, 11.9588985443115, 1.98391795158386 ]
    [ 25.2317447662354, 12.1464338302612, 1.17258238792419 ]
    [ 24.7254257202148, 11.8603200912476, 1.36666202545166 ]
    [ 24.3316783905029, 12.260498046875, 1.36661064624786 ]
    [ 24.3201026916504, 12.8487777709961, 1.36632251739502 ]
    [ 23.7815761566162, 12.5438852310181, 1.36651802062988 ]
    [ 23.9710655212402, 12.1015176773071, 1.77819514274597 ]
    [ 24.652006149292, 13.0384740829468, 0.954881966114044 ]
    [ 24.55419921875, 13.6252098083496, 0.954727649688721 ]
    [ 23.9563503265381, 13.8284883499146, 0.954825401306152 ]
    [ 23.6537742614746, 14.2183246612549, 0.543338596820831 ]
    [ 22.8078842163086, 14.5160665512085, 0.543235659599304 ]
    [ 24.9287567138672, 13.7772960662842, 0.543317973613739 ]
    [ 25.7615776062012, 14.2046909332275, 0.404181241989136 ]
    [ 25.4915676116943, 13.5951623916626, 0.543369472026825 ]
    [ 25.2149219512939, 14.204381942749, 0.3497054874897 ]
    [ 25.5282001495361, 13.9508876800537, -0.0227220356464386 ]
    [ 26.3386917114258, 13.7988014221191, -0.0226566940546036 ]
    [ 24.7472400665283, 14.4914216995239, -0.0227742046117783 ]
    [ 24.2718944549561, 13.9535121917725, -0.0227219313383102 ]
    [ 24.1212482452393, 15.0278396606445, 0.0796819850802422 ]
    [ 26.4136543273926, 13.2247228622437, -0.0228539519011974 ]
    [ 25.8524894714355, 13.4433851242065, -0.02258569188416 ]
    [ 26.5460357666016, 12.9674730300903, 0.543235659599304 ]
    [ 27.6350784301758, 13.6762475967407, -0.0224935971200466 ]
    [ 27.1034450531006, 13.2365560531616, -0.022653091698885 ]
    [ 26.0919380187988, 12.8360176086426, 0.808259785175323 ]
    [ 10.7411098480225, 15.2759828567505, -0.0226314831525087 ]
    [ 29.3211460113525, 4.37754535675049, 0.79637998342514 ]
    [ 29.6860809326172, 3.8323347568512, -0.0227420497685671 ]
    [ 8.10831069946289, 4.55090093612671, 1.3664665222168 ]
    [ 8.55453681945801, 4.58798599243164, 1.77816426753998 ]
    [ 8.43959712982178, 4.09100484848022, 1.36634826660156 ]
    [ 8.79259586334229, 3.64678549766541, 1.36636877059937 ]
    [ 9.19297981262207, 3.59313344955444, 1.77810776233673 ]
    [ 9.47240447998047, 4.15029048919678, 1.77821576595306 ]
    [ 8.95754432678223, 3.13273310661316, 1.36651289463043 ]
    [ 9.37495803833008, 2.72266626358032, 1.36648714542389 ]
    [ 8.6225528717041, 2.73359942436218, 1.36663115024567 ]
    [ 8.35712242126465, 2.31956601142883, 1.16024470329285 ]
    [ 8.21928787231445, 1.83358466625214, 0.543163657188416 ]
    [ 8.64174365997314, 1.90785789489746, 0.905608296394348 ]
    [ 8.14833831787109, 2.38529849052429, -0.022819995880127 ]
    [ 9.89084720611572, 4.56900119781494, 1.77809226512909 ]
    [ 9.71231555938721, 5.13333559036255, 1.7782928943634 ]
    [ 10.4613761901855, 4.44832515716553, 1.7780305147171 ]
    [ 10.7579336166382, 3.80503034591675, 1.77820026874542 ]
    [ 10.9140844345093, 4.89229249954224, 1.85204648971558 ]
    [ 11.4249830245972, 3.58341455459595, 1.77813863754272 ]
    [ 9.87500095367432, 2.93613767623901, 1.36662602424622 ]
    [ 9.92856025695801, 3.40219736099243, 1.77823114395142 ]
    [ 10.3172645568848, 2.65043067932129, 1.36645114421844 ]
    [ 10.920464515686, 2.70624876022339, 1.36635339260101 ]
    [ 10.3510160446167, 2.05255079269409, 1.36659002304077 ]
    [ 10.6940841674805, 1.52816712856293, 1.36673927307129 ]
    [ 10.2586631774902, 1.61760270595551, 0.95493346452713 ]
    [ 9.90746593475342, 1.08468878269196, 0.794959962368011 ]
    [ 10.3528165817261, 1.08449840545654, 0.261444538831711 ]
    [ 11.0870084762573, 1.3430552482605, 0.954974591732025 ]
    [ 11.3978176116943, 0.672934412956238, 0.416537493467331 ]
    [ 11.3805303573608, 1.67695021629333, 1.36661577224731 ]
    [ 12.0573034286499, 1.74760138988495, 1.36636877059937 ]
    [ 11.5861759185791, 2.31946301460266, 1.43580055236816 ]
    [ 12.7291889190674, 1.9965113401413, 1.36650252342224 ]
    [ 12.8793716430664, 2.60665702819824, 1.77810776233673 ]
    [ 12.2069721221924, 1.08476078510284, 1.30359983444214 ]
    [ 11.7925424575806, 0.694234669208527, 0.954753339290619 ]
    [ 12.1826362609863, 0.261504173278809, 0.271550863981247 ]
    [ 10.9337902069092, 0.979350030422211, 0.543220221996307 ]
    [ 8.71999931335449, 1.61798346042633, -0.0226760394871235 ]
    [ 11.869460105896, 4.02890968322754, 1.77805113792419 ]
    [ 12.4818181991577, 4.22325706481934, 1.98384594917297 ]
    [ 13.0569772720337, 4.60450172424316, 1.98378419876099 ]
    [ 12.9883947372437, 3.73474454879761, 1.98390769958496 ]
    [ 11.7625465393066, 4.58571720123291, 1.98406720161438 ]
    [ 12.2943849563599, 2.93117785453796, 1.77803564071655 ]
    [ 12.825966835022, 3.19992685317993, 1.77796876430511 ]
    [ 13.3371229171753, 1.7405219078064, 1.36637389659882 ]
    [ 9.43572044372559, 2.2928581237793, 0.955077469348907 ]
    [ 13.8275957107544, 1.49632477760315, 1.54677307605743 ]
    [ 13.4124450683594, 1.13429689407349, 1.36652827262878 ]
    [ 14.3803739547729, 1.42837476730347, 1.36647164821625 ]
    [ 14.9695796966553, 1.08465790748596, 1.3594024181366 ]
    [ 14.5204210281372, 0.999919712543488, 0.954768776893616 ]
    [ 14.0102939605713, 0.673145353794098, 0.591022431850433 ]
    [ 14.2506685256958, 1.76332449913025, 1.77815914154053 ]
    [ 15.3219604492188, 0.769963979721069, 0.954794526100159 ]
    [ 15.3349256515503, 0.261653393507004, 0.705246567726135 ]
    [ 8.59857749938965, 13.2613554000854, -0.022714214399457 ]
    [ 8.44453620910645, 13.0217523574829, 0.544316112995148 ]
    [ 8.17447566986084, 13.583535194397, -0.0228283815085888 ]
    [ 7.52785158157349, 13.4890727996826, -0.0225584246218204 ]
    [ 8.97215557098389, 12.8877248764038, -0.0224797055125237 ]
    [ 8.80540657043457, 13.47230052948, 0.543261408805847 ]
    [ 7.93024206161499, 12.9696846008301, 0.880217730998993 ]
    [ 7.91614484786987, 13.0914154052734, -0.0227258931845427 ]
    [ 7.78268337249756, 12.4649600982666, -0.0226422883570194 ]
    [ 8.28812789916992, 12.1696891784668, -0.0225105751305819 ]
    [ 13.1989793777466, 2.12361335754395, 1.7782723903656 ]
    [ 13.5661268234253, 2.53086590766907, 1.77804601192474 ]
    [ 14.134391784668, 2.46224188804626, 1.77824151515961 ]
    [ 10.9162454605103, 3.03277611732483, 1.77824664115906 ]
    [ 21.4615917205811, 13.0266914367676, -0.0226674973964691 ]
    [ 21.4515590667725, 13.633749961853, -0.0228462871164083 ]
    [ 31.4426860809326, 6.69726133346558, 0.850592851638794 ]
    [ 31.8474941253662, 6.44469308853149, 0.543297410011292 ]
    [ 28.5371513366699, 11.3042488098145, 0.543266534805298 ]
    [ 22.8067531585693, 1.6181378364563, -0.0225887801498175 ]
    [ 22.4496383666992, 1.14948487281799, -0.0227779094129801 ]
    [ 22.633674621582, 2.13589453697205, -0.02258569188416 ]
    [ 21.922327041626, 1.30368053913116, -0.0228532329201698 ]
    [ 21.7107124328613, 1.82619643211365, -0.0225440189242363 ]
    [ 21.1918392181396, 1.64349746704102, -0.0227434895932674 ]
    [ 30.6256084442139, 7.78249597549438, -0.0227886121720076 ]
    [ 30.8961334228516, 7.31229448318481, -0.0225959829986095 ]
    [ 31.4648609161377, 7.22596120834351, -0.0227166321128607 ]
    [ 30.9494342803955, 8.20248222351074, -0.0225517358630896 ]
    [ 31.4545707702637, 8.4572114944458, -0.022725997492671 ]
    [ 31.9184951782227, 8.78767490386963, -0.0227895379066467 ]
    [ 32.9312896728516, 9.28128623962402, -0.0226728487759829 ]
    [ 32.2529716491699, 9.38716983795166, -0.0226242803037167 ]
    [ 32.6393089294434, 9.63613700866699, 0.543343722820282 ]
    [ 32.3681182861328, 10.5314693450928, 0.543209969997406 ]
    [ 32.5294647216797, 8.55542945861816, -0.0226710475981236 ]
    [ 33.1449089050293, 8.16708469390869, -0.0226556640118361 ]
    [ 32.543098449707, 7.89517164230347, -0.0227870158851147 ]
    [ 32.8775253295898, 7.56007766723633, 0.543225407600403 ]
    [ 33.7319030761719, 8.85723495483398, -0.0226546358317137 ]
    [ 32.7264137268066, 8.95884895324707, 0.543348848819733 ]
    [ 32.5445899963379, 10.0023059844971, -0.0226458888500929 ]
    [ 31.9050159454346, 10.3856601715088, -0.022735308855772 ]
    [ 33.1997032165527, 8.59911060333252, 0.543225407600403 ]
    [ 33.7178573608398, 7.65237903594971, -0.0226702243089676 ]
    [ 18.0426368713379, 1.4195202589035, 1.36638426780701 ]
    [ 18.3352336883545, 1.6587575674057, 1.7780613899231 ]
    [ 18.1157474517822, 2.14220237731934, 1.77808201313019 ]
    [ 22.2626686096191, 6.91324806213379, -0.0227519273757935 ]
    [ 15.29345703125, 1.79126703739166, 1.77795338630676 ]
    [ 6.32448768615723, 4.39429235458374, 1.36659514904022 ]
    [ 7.89535903930664, 5.26170349121094, -0.0228598173707724 ]
    [ 7.94665479660034, 4.61144208908081, -0.0227571241557598 ]
    [ 7.50824928283691, 4.16907501220703, -0.0224889665842056 ]
    [ 6.75178003311157, 4.2454833984375, -0.0226376578211784 ]
    [ 7.06639671325684, 3.57724070549011, -0.0228180401027203 ]
    [ 7.65200042724609, 3.60088706016541, -0.0226000975817442 ]
    [ 8.20400714874268, 3.39903330802917, -0.0227363891899586 ]
    [ 8.87532711029053, 3.81716728210449, -0.0226541217416525 ]
    [ 8.38855838775635, 4.97342872619629, -0.0228517409414053 ]
    [ 6.14374351501465, 4.01572322845459, -0.0226114168763161 ]
    [ 5.66757392883301, 4.32204627990723, -0.0225769467651844 ]
    [ 5.55999183654785, 4.93026256561279, -0.0226742886006832 ]
    [ 6.08699417114258, 5.31984186172485, -0.0228778254240751 ]
    [ 6.57679843902588, 5.78762531280518, -0.0227615479379892 ]
    [ 6.69029712677002, 5.02029991149902, -0.0225815773010254 ]
    [ 6.36379528045654, 6.32682132720947, -0.0228096023201942 ]
    [ 6.46309375762939, 6.90609693527222, -0.0225800331681967 ]
    [ 6.29413223266602, 7.47991847991943, -0.0227205436676741 ]
    [ 5.6429295539856, 7.67007780075073, -0.0225810613483191 ]
    [ 5.84404754638672, 6.49434232711792, -0.0226870998740196 ]
    [ 5.32687187194824, 6.81250905990601, -0.0228212308138609 ]
    [ 6.98304748535156, 7.06101274490356, -0.0224812496453524 ]
    [ 7.4502649307251, 6.72298622131348, -0.0224725026637316 ]
    [ 7.35868406295776, 6.19541788101196, -0.0226919371634722 ]
    [ 7.73113059997559, 5.83984708786011, -0.0228277649730444 ]
    [ 22.0826454162598, 2.14230012893677, 1.36655914783478 ]
    [ 14.3655052185059, 7.67779541015625, 1.98382544517517 ]
    [ 14.6443643569946, 7.23702335357666, 1.98407232761383 ]
    [ 14.8776903152466, 7.77642488479614, 1.98392832279205 ]
    [ 15.4084482192993, 7.80359077453613, 1.98383057117462 ]
    [ 23.6261444091797, 13.4129781723022, 0.954851090908051 ]
    [ 23.2106342315674, 13.4491472244263, 1.29408156871796 ]
    [ 22.8147792816162, 13.7929878234863, 1.14082229137421 ]
    [ 23.7934093475342, 13.113076210022, 1.3664356470108 ]
    [ 9.88750267028809, 1.90798139572144, 1.17736721038818 ]
    [ 1.09307730197906, 9.24033164978027, 0.543215095996857 ]
    [ 2.00970530509949, 9.64961624145508, -0.022511089220643 ]
    [ 2.83177852630615, 9.40615558624268, -0.0228684097528458 ]
    [ 4.81803178787231, 10.1646823883057, 0.954830527305603 ]
    [ 4.95257329940796, 9.63212394714355, 0.954784214496613 ]
    [ 25.9992256164551, 2.1704638004303, -0.0226505193859339 ]
    [ 25.6353702545166, 13.2514762878418, 0.954753339290619 ]
    [ 25.7194404602051, 3.50957345962524, -0.0227681864053011 ]
    [ 3.73939776420593, 3.66986608505249, 0.543317973613739 ]
    [ 3.5624303817749, 2.73114013671875, 0.259598016738892 ]
    [ 4.22960805892944, 3.46320176124573, 0.543333411216736 ]
    [ 4.51046323776245, 3.6030580997467, -0.0226536057889462 ]
    [ 4.22399997711182, 4.29955244064331, -0.0227149352431297 ]
    [ 4.63965463638306, 2.99260902404785, 0.543405473232269 ]
    [ 5.01858377456665, 1.95830976963043, 0.543235659599304 ]
    [ 3.80024242401123, 3.12946605682373, 0.543359160423279 ]
    [ 3.0048770904541, 3.23323035240173, 0.543173968791962 ]
    [ 4.13774442672729, 2.55681729316711, 0.543251097202301 ]
    [ 3.98931622505188, 3.04855585098267, -0.0226242803037167 ]
    [ 5.18667078018188, 3.22001814842224, 0.543194532394409 ]
    [ 5.12966442108154, 2.58556246757507, 0.543189406394958 ]
    [ 5.34580564498901, 3.60903668403625, 0.954856276512146 ]
    [ 5.14499616622925, 2.25934362411499, -0.0226709451526403 ]
    [ 5.63500595092773, 1.90774977207184, 0.276891887187958 ]
    [ 3.42468333244324, 3.23670840263367, -0.0226083304733038 ]
    [ 3.22080755233765, 3.90151953697205, -0.022696515545249 ]
    [ 2.27046418190002, 3.48324155807495, 0.273353159427643 ]
    [ 1.37127768993378, 3.73656582832336, -0.0227488912642002 ]
    [ 1.83630347251892, 3.99399065971375, 0.543215095996857 ]
    [ 4.64011764526367, 2.34878945350647, 0.54319965839386 ]
    [ 19.9051780700684, 9.95167922973633, 1.9837019443512 ]
    [ 20.5017414093018, 10.0351829528809, 1.98391795158386 ]
    [ 19.9192237854004, 10.5539016723633, 1.98393857479095 ]
    [ 20.141077041626, 11.1417179107666, 1.98401057720184 ]
    [ 20.7967548370361, 11.413631439209, 1.98374819755554 ]
    [ 21.2826995849609, 10.7988033294678, 1.98401057720184 ]
    [ 19.3772487640381, 10.8619842529297, 1.98379456996918 ]
    [ 18.8916645050049, 10.527868270874, 1.98370707035065 ]
    [ 18.2869205474854, 10.5497856140137, 1.9839745759964 ]
    [ 17.7577056884766, 10.2214317321777, 1.98371732234955 ]
    [ 18.9097232818604, 9.95816230773926, 1.98379456996918 ]
    [ 17.8226871490479, 9.65049076080322, 1.98408269882202 ]
    [ 17.8152275085449, 9.10635566711426, 1.98386144638062 ]
    [ 17.3567562103271, 8.80681419372559, 1.98377907276154 ]
    [ 16.8655128479004, 8.5663366317749, 1.98388707637787 ]
    [ 16.7607593536377, 7.9218225479126, 1.98378932476044 ]
    [ 18.2806434631348, 9.37204360961914, 1.98388707637787 ]
    [ 16.8610363006592, 9.1000280380249, 1.98382019996643 ]
    [ 16.3994274139404, 8.31135082244873, 1.98377394676208 ]
    [ 15.93323802948, 8.57179069519043, 1.9839745759964 ]
    [ 15.9264984130859, 9.10980319976807, 1.98403120040894 ]
    [ 17.2991847991943, 7.66380071640015, 1.98369681835175 ]
    [ 20.7777709960938, 9.5753231048584, 1.98373794555664 ]
    [ 20.9524421691895, 10.3259267807007, 1.98378932476044 ]
    [ 9.00348949432373, 7.33776235580444, -0.0227140597999096 ]
    [ 9.50327396392822, 7.19087266921997, -0.0228741206228733 ]
    [ 9.64872360229492, 6.66819190979004, -0.0225352719426155 ]
    [ 20.2731475830078, 3.84033536911011, -0.0227145235985518 ]
    [ 20.0693550109863, 3.32181191444397, -0.0224766191095114 ]
    [ 20.3267078399658, 2.76495838165283, -0.02273103967309 ]
    [ 20.9720973968506, 2.75554299354553, -0.022691834717989 ]
    [ 21.2762184143066, 3.33097004890442, -0.0226717684417963 ]
    [ 21.5639781951904, 2.70710778236389, -0.02262993901968 ]
    [ 20.9282608032227, 3.80280756950378, -0.0225841496139765 ]
    [ 17.7622337341309, 0.926176428794861, 0.954995155334473 ]
    [ 17.7599182128906, 0.369245618581772, 0.954799652099609 ]
    [ 17.1991653442383, 0.261473298072815, 0.72710770368576 ]
    [ 17.2723789215088, -0.149948671460152, 0.16613033413887 ]
    [ 17.8680667877197, -0.150072664022446, 0.513893723487854 ]
    [ 17.0212001800537, 0.436233520507812, -0.0224915388971567 ]
    [ 16.8507976531982, 0.600678026676178, 0.954830527305603 ]
    [ 25.1919231414795, 7.25508213043213, 1.77793276309967 ]
    [ 33.0847625732422, 9.82778835296631, -0.0227434895932674 ]
    [ 33.057804107666, 10.112512588501, 0.543179094791412 ]
    [ 33.4159469604492, 9.44006061553955, 0.543271720409393 ]
    [ 12.2257509231567, 15.3423013687134, -0.0227375216782093 ]
    [ 22.2419338226318, 0.673207104206085, 0.634137570858002 ]
    [ 16.6489067077637, 4.24753141403198, -0.0227587185800076 ]
    [ 2.85910892486572, 4.4987359046936, -0.0228700060397387 ]
    [ 2.42993855476379, 4.64127826690674, 0.543379724025726 ]
    [ 2.36213779449463, 4.81594038009644, -0.0226217079907656 ]
    [ 1.82903349399567, 5.09196996688843, -0.0227070637047291 ]
    [ 6.93308973312378, 2.97846031188965, -0.0225527640432119 ]
    [ 6.51418352127075, 2.61065983772278, -0.022625308483839 ]
    [ 5.97205495834351, 2.66701292991638, -0.022599583491683 ]
    [ 7.27374029159546, 2.42020201683044, -0.0225959829986095 ]
    [ 6.78090047836304, 2.06438946723938, -0.0228527691215277 ]
    [ 6.43248128890991, 1.81986808776855, 0.543251097202301 ]
    [ 7.0692777633667, 1.49642765522003, 0.352392196655273 ]
    [ 33.0713348388672, 6.50077342987061, -0.0226799994707108 ]
    [ 32.5521011352539, 6.87599849700928, -0.0225707720965147 ]
    [ 29.3485164642334, 5.07128667831421, 0.955041468143463 ]
    [ 29.7532749176025, 4.78388738632202, 0.543374598026276 ]
    [ 29.8889484405518, 4.12784290313721, 0.5432408452034 ]
    [ 10.5276956558228, 2.98197436332703, -0.0224977135658264 ]
    [ 1.29277527332306, 4.26313066482544, 0.54324597120285 ]
    [ 1.11783504486084, 4.84362077713013, 0.543292284011841 ]
    [ 1.0905305147171, 5.42716646194458, 0.543539226055145 ]
    [ 1.30221128463745, 5.927414894104, 0.543420910835266 ]
    [ 1.2204931974411, 4.55324697494507, -0.0226587522774935 ]
    [ 0.723120927810669, 4.7763237953186, -0.0227780640125275 ]
    [ 16.9713954925537, 13.7297563552856, 1.36636364459991 ]
    [ 17.5298347473145, 13.4747180938721, 1.36629676818848 ]
    [ 17.7010593414307, 14.1086854934692, 1.36638939380646 ]
    [ 18.3170719146729, 14.2044334411621, 1.17772221565247 ]
    [ 18.7665901184082, 14.6161880493164, 0.835461378097534 ]
    [ 18.7848033905029, 13.7590827941895, 1.36651802062988 ]
    [ 19.4586944580078, 13.5808591842651, 1.3664253950119 ]
    [ 19.8175582885742, 13.1449241638184, 1.77808201313019 ]
    [ 19.42165184021, 14.6159820556641, 0.6270991563797 ]
    [ 19.9021949768066, 15.0278396606445, 0.370030283927917 ]
    [ 19.3426761627197, 15.1758613586426, -0.022613475099206 ]
    [ 18.5337791442871, 13.3448581695557, 1.7780305147171 ]
    [ 19.8270778656006, 14.274920463562, 0.954768776893616 ]
    [ 20.2653274536133, 14.1940402984619, 1.36665689945221 ]
    [ 20.7453060150146, 14.2044334411621, 1.03940916061401 ]
    [ 20.867395401001, 14.6161365509033, 0.565606117248535 ]
    [ 19.0344390869141, 15.1265716552734, 0.543235659599304 ]
    [ 18.3319911956787, 15.4393882751465, 0.445820242166519 ]
    [ 21.4014987945557, 14.6159820556641, 0.595730125904083 ]
    [ 22.1298751831055, 15.0276851654053, 0.365864902734756 ]
    [ 21.9513969421387, 14.4636383056641, 0.954809963703156 ]
    [ 25.1207675933838, 3.56875658035278, -0.0225471053272486 ]
    [ 25.465482711792, 3.99790096282959, -0.0225846637040377 ]
    [ 4.96322345733643, 3.19600629806519, -0.0226428024470806 ]
    [ 5.02146482467651, 3.71606802940369, -0.0225306414067745 ]
    [ 5.25340127944946, 10.4412775039673, 0.954794526100159 ]
    [ 5.76069831848145, 10.3248462677002, 0.954881966114044 ]
    [ 6.22868776321411, 10.6070499420166, 0.954789400100708 ]
    [ 14.2295227050781, 4.41052484512329, 1.98395919799805 ]
    [ 26.801794052124, 12.0446138381958, -0.0225671697407961 ]
    [ 26.9149837493896, 10.2574987411499, 1.30836915969849 ]
    [ 9.00503253936768, 1.4792742729187, 0.543209969997406 ]
    [ 9.04603862762451, 1.0847452878952, 0.054131917655468 ]
    [ 9.38416767120361, 1.54859280586243, -0.0228620301932096 ]
    [ 21.5567741394043, 12.0743007659912, -0.0227002203464508 ]
    [ 27.5341835021973, 11.2511520385742, -0.0227605197578669 ]
    [ 33.0089263916016, 6.83710241317749, 0.543189406394958 ]
    [ 33.8363990783691, 6.91108751296997, -0.0227632988244295 ]
    [ 32.5341987609863, 7.12424468994141, 0.54345691204071 ]
    [ 33.5215759277344, 7.30370235443115, 0.543328285217285 ]
    [ 20.2217502593994, 0.157045245170593, 0.543086469173431 ]
    [ 18.4570655822754, -0.149936839938164, 0.469003617763519 ]
    [ 18.2372722625732, 0.13142828643322, -0.022713802754879 ]
    [ 18.1627731323242, 0.701550900936127, -0.0224848501384258 ]
    [ 18.2397422790527, 1.24605143070221, -0.0227452386170626 ]
    [ 18.7867069244385, 1.54763066768646, -0.0226474329829216 ]
    [ 19.3113422393799, 1.14950025081635, -0.0225702580064535 ]
    [ 18.7031517028809, 0.395310193300247, -0.0226703286170959 ]
    [ 19.1947574615479, 0.199537798762321, -0.022779555991292 ]
    [ 17.7766399383545, -0.147362276911736, -0.0225743725895882 ]
    [ 29.3870525360107, 3.88507103919983, 0.54345178604126 ]
    [ 28.9194240570068, 3.72392964363098, -0.0227466281503439 ]
    [ 28.3137035369873, 4.24414587020874, -0.0228163432329893 ]
    [ 28.8394184112549, 3.74571871757507, 0.54324597120285 ]
    [ 28.5479545593262, 4.89275550842285, -0.0225177779793739 ]
    [ 28.5084934234619, 3.74788999557495, 0.954969465732574 ]
    [ 27.9872531890869, 3.54498147964478, 0.954717338085175 ]
    [ 27.4008255004883, 3.63091325759888, 0.954773962497711 ]
    [ 27.8506011962891, 3.13165283203125, 0.543235659599304 ]
    [ 27.0212268829346, 3.18081831932068, 0.954881966114044 ]
    [ 26.4750347137451, 3.29266548156738, 0.955139219760895 ]
    [ 26.4099502563477, 3.69658923149109, 1.3664665222168 ]
    [ 27.1904983520508, 4.14837694168091, 0.955036342144012 ]
    [ 28.2476921081543, 2.22991943359375, 0.543297410011292 ]
    [ 27.399076461792, 2.07989645004272, -0.0226984191685915 ]
    [ 28.3965892791748, 2.8337881565094, 0.543153345584869 ]
    [ 28.3228607177734, 6.34626913070679, -0.022754242643714 ]
    [ 28.7237586975098, 5.93636703491211, -0.0228069797158241 ]
    [ 28.5197601318359, 5.43411207199097, -0.0227203369140625 ]
    [ 27.2564563751221, 12.4821453094482, -0.0225944388657808 ]
    [ 27.9316864013672, 12.9251289367676, -0.0226850938051939 ]
    [ 27.55517578125, 13.2314109802246, 0.543173968791962 ]
    [ 27.837739944458, 12.3322706222534, -0.0227870158851147 ]
    [ 28.436616897583, 12.5412092208862, -0.0227510519325733 ]
    [ 28.1567802429199, 12.6970510482788, 0.54319965839386 ]
    [ 28.6167945861816, 13.3022060394287, -0.0227273348718882 ]
    [ 28.9560050964355, 12.775203704834, 0.543251097202301 ]
    [ 29.873254776001, 12.5886974334717, 0.543426036834717 ]
    [ 28.1269912719727, 13.381233215332, 0.351454257965088 ]
    [ 28.6469955444336, 13.252968788147, 0.543261408805847 ]
    [ 29.2125854492188, 12.4943380355835, -0.022634569555521 ]
    [ 29.2770023345947, 12.2407932281494, 0.543271720409393 ]
    [ 28.9804954528809, 11.7145109176636, 0.543333411216736 ]
    [ 28.6668567657471, 12.2379112243652, 0.543364286422729 ]
    [ 29.2798309326172, 11.6146974563599, -0.0226186197251081 ]
    [ 29.9622116088867, 11.6404228210449, -0.0226150192320347 ]
    [ 30.1379146575928, 11.2837715148926, 0.543297410011292 ]
    [ 30.8420066833496, 12.370189666748, -0.0226247943937778 ]
    [ 32.0746994018555, 11.7535095214844, -0.0227624755352736 ]
    [ 30.7591209411621, 11.7999696731567, 0.543343722820282 ]
    [ 31.388973236084, 11.0256471633911, 0.543297410011292 ]
    [ 32.3021087646484, 11.0308427810669, -0.0226800516247749 ]
    [ 30.728816986084, 10.9870080947876, 0.543276846408844 ]
    [ 28.7432594299316, 11.4206285476685, -0.0227394253015518 ]
    [ 29.2677917480469, 11.1613206863403, 0.543487787246704 ]
    [ 30.5163288116455, 11.8676261901855, -0.0226623527705669 ]
    [ 30.1833953857422, 12.4402132034302, -0.0226947143673897 ]
    [ 30.4790782928467, 12.3772382736206, 0.543251097202301 ]
    [ 30.1737232208252, 11.8725652694702, 0.54328715801239 ]
    [ 29.9387512207031, 10.9765119552612, -0.0225260108709335 ]
    [ 30.4853553771973, 10.6163110733032, -0.0226397141814232 ]
    [ 31.0790882110596, 10.8992338180542, -0.0228418614715338 ]
    [ 31.1497821807861, 11.5880470275879, -0.022786708548665 ]
    [ 31.5476951599121, 12.031494140625, 0.543333411216736 ]
    [ 31.6693744659424, 11.1621437072754, -0.0226701218634844 ]
    [ 31.9485950469971, 11.4054508209229, 0.543281972408295 ]
    [ 31.0423545837402, 12.2939405441284, 0.54319965839386 ]
    [ 31.7142391204834, 12.9695825576782, 0.0728087797760963 ]
    [ 31.540132522583, 12.6345911026001, 0.543168783187866 ]
    [ 32.71875, 12.5650825500488, 0.543323159217834 ]
    [ 33.0891380310059, 11.6756658554077, 0.165846332907677 ]
    [ 32.1141090393066, 12.3401947021484, 0.543374598026276 ]
    [ 31.6344413757324, 12.334020614624, -0.0226731579750776 ]
    [ 32.6146125793457, 11.9198474884033, 0.543184220790863 ]
    [ 32.4753379821777, 12.2941980361938, -0.0226000975817442 ]
    [ 32.7442665100098, 11.155969619751, 0.543297410011292 ]
    [ 32.2241096496582, 12.9696846008301, 0.465793132781982 ]
    [ 33.0890846252441, 10.6907587051392, 0.479237020015717 ]
    [ 32.8993911743164, 10.9619007110596, -0.0227676704525948 ]
    [ 32.5488090515137, 10.5461330413818, -0.022538872435689 ]
    [ 32.6514015197754, 11.4347772598267, -0.0224539805203676 ]
    [ 29.6038627624512, 12.0818634033203, -0.0227394253015518 ]
    [ 29.2440223693848, 13.3002510070801, 0.543220221996307 ]
    [ 31.915563583374, 10.851900100708, 0.543173968791962 ]
    [ 31.8522796630859, 10.2827091217041, 0.543317973613739 ]
    [ 31.3016109466553, 9.93464946746826, 0.543194532394409 ]
    [ 31.3419990539551, 10.4804315567017, 0.543395161628723 ]
    [ 33.0891876220703, 12.1743192672729, 0.40921613574028 ]
    [ 2.88542556762695, 5.08785390853882, -0.0226191356778145 ]
    [ 2.90009379386902, 5.73838758468628, -0.0226237662136555 ]
    [ 2.33505964279175, 6.05079174041748, -0.0228009074926376 ]
    [ 19.7310199737549, -0.14841340482235, 0.543415784835815 ]
    [ 29.9385452270508, 12.9696846008301, 0.0918072089552879 ]
    [ 30.5709686279297, 12.953221321106, -0.02273103967309 ]
    [ 30.8430366516113, 12.8925104141235, 0.543215095996857 ]
    [ 30.2863483428955, 12.9697875976562, 0.533413887023926 ]
    [ 2.11018204689026, 5.13848066329956, 0.54319965839386 ]
    [ 9.26259136199951, 14.2941627502441, 0.543153345584869 ]
    [ 16.7381210327148, 14.2044849395752, 1.30722188949585 ]
    [ 16.8108730316162, 14.6963987350464, 0.954830527305603 ]
    [ 17.4188575744629, 14.7609167098999, 0.954856276512146 ]
    [ 17.7085723876953, 14.9730453491211, 0.543369472026825 ]
    [ 16.6495246887207, 15.0335502624512, 0.543204784393311 ]
    [ 15.9827842712402, 15.2291631698608, 0.543209969997406 ]
    [ 16.2589168548584, 14.9363098144531, -0.0226062722504139 ]
    [ 11.8824253082275, 3.28762340545654, 1.77819001674652 ]
    [ 32.6586570739746, 7.38658809661865, -0.0226062722504139 ]
    [ 24.1042175292969, 5.84422016143799, -0.0226664692163467 ]
    [ 20.3960628509521, 9.19104290008545, -0.0226814933121204 ]
    [ 19.8566608428955, 9.08649635314941, -0.0225970111787319 ]
    [ 23.5594139099121, 14.9453134536743, 0.543261408805847 ]
    [ 16.9947547912598, 7.95577955245972, -0.0226103886961937 ]
    [ 8.42776393890381, 4.39290332794189, -0.022534241899848 ]
    [ 21.3319892883301, 5.60009002685547, -0.0227824375033379 ]
    [ 26.8911113739014, 2.72020697593689, -0.022618105635047 ]
    [ 26.6054096221924, 3.35620617866516, -0.0225059445947409 ]
    [ 12.7642269134521, 8.14439487457275, 1.98388195037842 ]
    [ 14.2455749511719, 13.1777486801147, 1.77814888954163 ]
    [ 18.8742237091064, 11.8663396835327, -0.0226268526166677 ]
    [ 3.48894429206848, 9.34163665771484, -0.0227962769567966 ]
    [ 26.566255569458, 13.6066360473633, 0.543225407600403 ]
    [ 27.0908908843994, 13.7928848266602, 0.260534405708313 ]
    [ 27.005277633667, 13.2728796005249, 0.543209969997406 ]
    [ 27.0361480712891, 12.7284870147705, 0.543343722820282 ]
    [ 26.5954780578613, 12.4467468261719, 0.543390035629272 ]
    [ 26.7851753234863, 12.1464853286743, 0.94891893863678 ]
    [ 26.354076385498, 11.8080472946167, 0.954717338085175 ]
    [ 26.0868949890137, 13.8181982040405, 0.5432408452034 ]
    [ 26.8328170776367, 3.87138533592224, -0.0226407442241907 ]
    [ 27.29319190979, 4.43795299530029, -0.0225378442555666 ]
    [ 26.6579914093018, 4.4837794303894, -0.0228349678218365 ]
    [ 27.0179347991943, 5.04792833328247, -0.0225867219269276 ]
    [ 26.1320686340332, 4.47726583480835, -0.0227562487125397 ]
    [ 31.6378879547119, 9.84600162506104, -0.0227482747286558 ]
    [ 16.4783515930176, 6.29183530807495, -0.0224766191095114 ]
    [ 13.8815660476685, 7.37465190887451, -0.0226036999374628 ]
    [ 13.8551216125488, 6.8245997428894, -0.0227872729301453 ]
    [ 14.2122354507446, 6.45385122299194, -0.0225620251148939 ]
    [ 28.4451065063477, 5.52955198287964, 0.954717338085175 ]
    [ 5.66412687301636, 3.63378930091858, 1.36638939380646 ]
    [ 3.3038375377655, 6.0731725692749, -0.0224776472896338 ]
    [ 3.84686136245728, 6.08541774749756, -0.022713340818882 ]
    [ 3.37180304527283, 6.59883737564087, -0.0226103886961937 ]
    [ 2.94812250137329, 6.9120135307312, -0.022613475099206 ]
    [ 2.82687020301819, 7.51917505264282, -0.0227010939270258 ]
    [ 2.71806383132935, 8.07977390289307, -0.022608844563365 ]
    [ 2.60975122451782, 8.34402179718018, 0.543281972408295 ]
    [ 2.53106880187988, 9.06565952301025, 0.543256282806396 ]
    [ 2.14821910858154, 8.16332912445068, -0.0227534715086222 ]
    [ 3.10311555862427, 8.76292705535889, 0.955036342144012 ]
    [ 1.94247055053711, 8.6993350982666, -0.0228431988507509 ]
    [ 1.65333688259125, 8.88640689849854, 0.543343722820282 ]
    [ 2.30291366577148, 9.15137481689453, -0.0228932090103626 ]
    [ 1.64925694465637, 9.19762802124023, -0.0228569377213717 ]
    [ 1.14124989509583, 9.97241401672363, -0.0226258225739002 ]
    [ 1.60534954071045, 8.20237922668457, -0.0227187927812338 ]
    [ 2.32971930503845, 7.67496538162231, -0.0225651133805513 ]
    [ 1.67968964576721, 9.54851722717285, 0.543137907981873 ]
    [ 2.14609932899475, 10.1983823776245, 0.543235659599304 ]
    [ 2.64697527885437, 9.73682403564453, 0.54319965839386 ]
    [ 2.87969923019409, 10.134069442749, -0.0226031858474016 ]
    [ 3.48068141937256, 9.96567344665527, -0.0227751322090626 ]
    [ 2.23409938812256, 7.99205207824707, 0.543209969997406 ]
    [ 3.01666927337646, 9.32738494873047, 0.543189406394958 ]
    [ 3.45225524902344, 9.2595739364624, 0.954902589321136 ]
    [ 3.82928085327148, 9.69731044769287, 0.954861402511597 ]
    [ 18.8027591705322, 8.90539264678955, -0.0227724052965641 ]
    [ 18.5254955291748, 8.45510196685791, -0.0225244667381048 ]
    [ 3.32804465293884, 10.5776205062866, -0.0226907525211573 ]
    [ 3.30601906776428, 11.7387437820435, 0.543343722820282 ]
    [ 3.79692912101746, 11.3626441955566, -0.0226613245904446 ]
    [ 4.25659370422363, 11.9501514434814, 0.543184220790863 ]
    [ 2.77725195884705, 11.2858810424805, -0.0226139891892672 ]
    [ 2.75958395004272, 10.7038269042969, -0.0224781613796949 ]
    [ 1.85893630981445, 11.0225086212158, 0.126864731311798 ]
    [ 2.30727672576904, 10.3109035491943, -0.0227197706699371 ]
    [ 3.26002264022827, 11.0904226303101, 0.543323159217834 ]
    [ 1.71292114257812, 10.1807346343994, -0.0227051600813866 ]
    [ 3.78295016288757, 11.0332098007202, 0.543374598026276 ]
    [ 4.06099128723145, 11.4703807830811, 0.543179094791412 ]
    [ 4.50768518447876, 11.5680322647095, -0.0227010939270258 ]
    [ 4.64124917984009, 11.4912691116333, 0.543220221996307 ]
    [ 5.1220498085022, 11.1446504592896, 0.543168783187866 ]
    [ 5.70513248443604, 11.3966016769409, 0.543153345584869 ]
    [ 5.85829925537109, 11.9992351531982, -0.0226691961288452 ]
    [ 6.02350521087646, 11.3322372436523, 0.954912841320038 ]
    [ 10.9435653686523, 0.697285652160645, -0.0225836336612701 ]
    [ 22.9097557067871, 2.58061289787292, 1.36661577224731 ]
    [ 23.3602504730225, 2.21343493461609, 1.36654889583588 ]
    [ 23.9070625305176, 2.45729231834412, 1.36633789539337 ]
    [ 23.9062900543213, 2.99092149734497, 1.36652314662933 ]
    [ 23.4568748474121, 3.39502000808716, 1.36637389659882 ]
    [ 2.135094165802, 8.62149143218994, 0.543415784835815 ]
    [ 2.86978483200073, 8.04916095733643, 0.954871714115143 ]
    [ 18.6690406799316, 12.8441467285156, 1.77811801433563 ]
    [ 24.1448631286621, 11.7102918624878, -0.0227081440389156 ]
    [ 7.31263637542725, 13.2360935211182, 0.543209969997406 ]
    [ 6.62963771820068, 14.070405960083, -0.0226350836455822 ]
    [ 6.58791160583496, 13.2066125869751, 0.543312847614288 ]
    [ 6.34429597854614, 12.8372011184692, -0.0226763989776373 ]
    [ 5.93984746932983, 13.8563232421875, 0.543431162834167 ]
    [ 7.25974559783936, 14.0594472885132, -0.0226937886327505 ]
    [ 6.94049835205078, 13.8199987411499, 0.543148219585419 ]
    [ 6.95629358291626, 14.7319507598877, -0.0228068754076958 ]
    [ 6.64522695541382, 14.4111595153809, 0.543297410011292 ]
    [ 5.97493648529053, 14.5375213623047, 0.502466678619385 ]
    [ 6.40788793563843, 12.4945955276489, 0.543281972408295 ]
    [ 6.55441761016846, 12.2314291000366, -0.0227389615029097 ]
    [ 6.54021739959717, 11.5364427566528, -0.0226654391735792 ]
    [ 7.119544506073, 11.2976112365723, -0.0226479470729828 ]
    [ 7.06593370437622, 12.4993810653687, -0.0228631105273962 ]
    [ 6.45882368087769, 13.4603118896484, -0.0226797945797443 ]
    [ 6.96848726272583, 12.7735061645508, 0.54328715801239 ]
    [ 6.88848257064819, 10.8239631652832, -0.0226237662136555 ]
    [ 6.5850305557251, 10.3130130767822, -0.0227219834923744 ]
    [ 5.9689679145813, 10.3617877960205, -0.0227741021662951 ]
    [ 5.77922058105469, 10.8713483810425, -0.0228073913604021 ]
    [ 5.98095607757568, 11.4084348678589, -0.0227830037474632 ]
    [ 7.57364225387573, 14.0263137817383, 0.543302595615387 ]
    [ 7.88023281097412, 15.4393367767334, 0.0938971042633057 ]
    [ 7.59818363189697, 14.6168565750122, -0.0227725077420473 ]
    [ 8.09606552124023, 14.5218286514282, 0.543379724025726 ]
    [ 7.26720571517944, 14.6186571121216, 0.543220221996307 ]
    [ 7.60610723495483, 15.0276851654053, 0.360329896211624 ]
    [ 8.19274044036865, 15.138765335083, 0.543328285217285 ]
    [ 8.23266506195068, 14.9826145172119, -0.0226978026330471 ]
    [ 5.78992223739624, 12.3043851852417, 0.543281972408295 ]
    [ 7.01705598831177, 13.5972204208374, -0.0226973909884691 ]
    [ 8.104811668396, 13.989372253418, 0.543189406394958 ]
    [ 29.0294246673584, 2.35743308067322, 0.543297410011292 ]
    [ 29.6851024627686, 2.77496528625488, -0.0227052103728056 ]
    [ 23.6461067199707, 1.15374493598938, -0.0227303188294172 ]
    [ 24.130407333374, 0.673001289367676, 0.0365581400692463 ]
    [ 24.6452159881592, 1.04404842853546, -0.0227641724050045 ]
    [ 24.938892364502, 1.56112086772919, -0.0227393228560686 ]
    [ 25.5618476867676, 1.62338054180145, -0.0227004773914814 ]
    [ 26.0815448760986, 1.08458065986633, 0.278445690870285 ]
    [ 26.1585140228271, 1.59473836421967, -0.0226247943937778 ]
    [ 0.734717786312103, 8.8064022064209, -0.0225887801498175 ]
    [ 1.12516152858734, 9.15826892852783, -0.0226386860013008 ]
    [ 0.391397058963776, 9.58000469207764, -0.0225393883883953 ]
    [ 32.1942176818848, 12.750714302063, -0.0226078163832426 ]
    [ 10.8482799530029, 15.3293876647949, 0.543338596820831 ]
    [ 10.3421669006348, 15.0278396606445, 0.543235659599304 ]
    [ 24.3325023651123, 8.29318904876709, -0.0226340554654598 ]
    [ 17.5815925598145, 15.4394397735596, 0.289317071437836 ]
    [ 17.1271877288818, 15.2598276138306, -0.0226448606699705 ]
    [ 6.3067889213562, 14.6055889129639, -0.0227956604212523 ]
    [ 6.02000665664673, 14.0675764083862, -0.0227854214608669 ]
    [ 5.43116140365601, 13.4118461608887, -0.0226623527705669 ]
    [ 5.01971578598022, 12.5220699310303, -0.0227080918848515 ]
    [ 5.954665184021, 13.2308969497681, -0.0228547751903534 ]
    [ 5.73934650421143, 12.6281595230103, -0.022802297025919 ]
    [ 5.28699827194214, 12.7318315505981, 0.543153345584869 ]
    [ 4.44224071502686, 12.2175893783569, -0.02269147336483 ]
    [ 3.50535178184509, 13.085036277771, 0.456439524888992 ]
    [ 4.3172173500061, 13.1545448303223, -0.0227240938693285 ]
    [ 4.35019683837891, 12.6821308135986, 0.543220221996307 ]
    [ 3.69012403488159, 12.3945770263672, 0.543307721614838 ]
    [ 4.95689535140991, 11.9413537979126, -0.0225378442555666 ]
    [ 4.80851316452026, 12.2515459060669, 0.543256282806396 ]
    [ 4.0413990020752, 11.8491039276123, -0.0227321702986956 ]
    [ 3.88128137588501, 12.4255495071411, -0.0227593872696161 ]
    [ 3.09367442131042, 12.3034591674805, 0.0207424107939005 ]
    [ 3.4532585144043, 11.8399972915649, -0.0226381719112396 ]
    [ 2.9208025932312, 11.8001747131348, -0.0226129610091448 ]
    [ 2.66973161697388, 11.5930376052856, 0.543215095996857 ]
    [ 2.68199229240417, 12.1316156387329, 0.36926007270813 ]
    [ 2.27055168151855, 11.4010772705078, 0.195073023438454 ]
    [ 2.29795408248901, 10.8893041610718, 0.543415784835815 ]
    [ 4.78772735595703, 13.2892923355103, 0.543415784835815 ]
    [ 22.7533988952637, 0.429015100002289, 0.543230533599854 ]
    [ 5.99428129196167, 3.52208113670349, -0.02273865416646 ]
    [ 6.5038423538208, 3.63723134994507, -0.0225326996296644 ]
    [ 27.5366535186768, 3.13124632835388, 0.955026030540466 ]
    [ 21.7803764343262, 13.9572677612305, 0.954897403717041 ]
    [ 24.2140636444092, 8.92520046234131, -0.0226006135344505 ]
    [ 24.9480495452881, 9.82320880889893, -0.0227338168770075 ]
    [ 27.8086185455322, 2.57488656044006, 0.543477475643158 ]
    [ 27.6711444854736, 1.9480197429657, 0.543390035629272 ]
    [ 27.0552368164062, 2.02900195121765, 0.543482661247253 ]
    [ 28.047758102417, 1.90806877613068, -0.0107105178758502 ]
    [ 28.7014808654785, 1.90800189971924, 0.16001395881176 ]
    [ 28.4000358581543, 2.38304495811462, -0.02254350297153 ]
    [ 27.8715934753418, 2.40672731399536, -0.0225491635501385 ]
    [ 27.4118366241455, 2.65880656242371, -0.0227037705481052 ]
    [ 27.2091236114502, 3.17879128456116, -0.0225126333534718 ]
    [ 28.9219455718994, 2.3460009098053, -0.0224766191095114 ]
    [ 29.4390697479248, 2.31945776939392, 0.173032864928246 ]
    [ 29.4431858062744, 2.78671145439148, 0.543328285217285 ]
    [ 28.9246196746826, 2.91589188575745, 0.543513536453247 ]
    [ 11.5240249633789, 13.2639789581299, 1.36651802062988 ]
    [ 20.3234672546387, 4.82885456085205, -0.0227691121399403 ]
    [ 20.3839721679688, 5.42675495147705, -0.0225532781332731 ]
    [ 8.84831619262695, 11.2993097305298, 1.77830839157104 ]
    [ 22.9625434875488, 1.22303259372711, 0.9548459649086 ]
    [ 30.655912399292, 10.1109685897827, -0.0228405240923166 ]
    [ 11.4070272445679, 1.65540814399719, -0.0228171143680811 ]
    [ 10.8751888275146, 1.92050433158875, -0.022594952955842 ]
    [ 11.6473503112793, 1.08478653430939, 0.0244715064764023 ]
    [ 12.3153772354126, 1.02900958061218, -0.0226840134710073 ]
    [ 8.12359142303467, 1.29460477828979, -0.0228255521506071 ]
    [ 8.21476078033447, 1.83816373348236, -0.0228335279971361 ]
    [ 8.6599063873291, 2.16978979110718, -0.0225702580064535 ]
    [ 9.02134227752686, 2.59631538391113, -0.0227131862193346 ]
    [ 16.4981594085693, 0.454421103000641, -0.0225218944251537 ]
    [ 16.253360748291, -0.150221362709999, 0.0672938525676727 ]
    [ 16.7440395355225, -0.00367580843158066, -0.0226874090731144 ]
    [ 16.1510772705078, 0.161948427557945, 0.543230533599854 ]
    [ 25.3953056335449, 2.0483729839325, 0.954815089702606 ]
    [ 20.4573917388916, 15.0276851654053, 0.542762339115143 ]
    [ 20.5991363525391, 10.7103614807129, -0.0228329095989466 ]
    [ 31.1059455871582, 9.30109405517578, 0.543261408805847 ]
    [ 30.7545433044434, 9.75663280487061, 0.543225407600403 ]
    [ 31.4582233428955, 4.73928022384644, -0.0226263385266066 ]
    [ 31.9561061859131, 5.21941137313843, -0.0228133071213961 ]
    [ 30.9895668029785, 4.46784543991089, -0.0227827467024326 ]
    [ 30.7851543426514, 4.26186513900757, 0.543338596820831 ]
    [ 31.1101131439209, 3.33860516548157, 0.543302595615387 ]
    [ 32.060962677002, 4.33587598800659, -0.022538872435689 ]
    [ 32.4106674194336, 4.82535600662231, -0.0227746684104204 ]
    [ 32.5031204223633, 5.11203527450562, 0.543354034423828 ]
    [ 33.6666641235352, 5.20078659057617, 0.478352099657059 ]
    [ 33.4352951049805, 5.78453826904297, -0.0227359272539616 ]
    [ 33.1880760192871, 4.84763383865356, -0.0227697808295488 ]
    [ 32.0057563781738, 5.31052923202515, 0.543359160423279 ]
    [ 32.4342308044434, 5.66177845001221, 0.543539226055145 ]
    [ 33.0634651184082, 5.46143198013306, 0.543333411216736 ]
    [ 31.4333229064941, 5.47722721099854, 0.543379724025726 ]
    [ 26.7508583068848, 2.08991360664368, -0.0227144714444876 ]
    [ 26.4266719818115, 2.49277758598328, -0.0226796921342611 ]
    [ 29.5502529144287, 5.27852725982666, -0.0225347578525543 ]
    [ 29.516242980957, 4.75456047058105, -0.0225007999688387 ]
    [ 29.968282699585, 4.42815685272217, -0.0228155702352524 ]
    [ 1.78515696525574, 10.639874458313, 0.543204784393311 ]
    [ 1.19346141815186, 10.7177181243896, -0.0229105986654758 ]
    [ 1.58556699752808, 10.1083965301514, 0.543276846408844 ]
    [ 1.19685709476471, 9.75519180297852, 0.543184220790863 ]
    [ 0.963742315769196, 10.4022789001465, 0.543431162834167 ]
    [ 0.608804166316986, 9.60583305358887, 0.543297410011292 ]
    [ 0.596852362155914, 10.0885362625122, 0.200558096170425 ]
    [ 10.1744394302368, 12.5180568695068, -0.0228276625275612 ]
    [ 30.0601215362549, 2.73113512992859, 0.473325431346893 ]
    [ 18.5401058197021, 14.9769039154053, 0.543328285217285 ]
    [ 33.0700492858887, 8.73030757904053, -0.0227028951048851 ]
    [ 3.7005889415741, 4.15551280975342, -0.0225522499531507 ]
    [ 21.8085708618164, 4.98341035842896, 1.98389744758606 ]
    [ 28.5615882873535, 10.1061840057373, 0.601389646530151 ]
    [ 14.8735227584839, 0.26160192489624, 0.457447946071625 ]
    [ 14.3500699996948, 0.261637955904007, 0.564674913883209 ]
    [ 13.8996257781982, 0.26157620549202, 0.174047455191612 ]
    [ 13.5493535995483, 0.413492619991302, 0.543379724025726 ]
    [ 13.6388254165649, 0.722537338733673, 0.954799652099609 ]
    [ 14.5535545349121, 0.261632800102234, 0.032988540828228 ]
    [ 32.1917991638184, 5.7041220664978, -0.0226801037788391 ]
    [ 33.7703857421875, 8.72048091888428, 0.543225407600403 ]
    [ 34.3239898681641, 8.2492504119873, 0.0908929407596588 ]
    [ 34.5297393798828, 7.40207481384277, 0.202766850590706 ]
    [ 34.2970275878906, 8.85353088378906, 0.238749951124191 ]
    [ 33.9122848510742, 9.23745059967041, 0.377779185771942 ]
    [ 33.5272331237793, 9.39823150634766, -0.0227742046117783 ]
    [ 33.8231239318848, 10.0884847640991, 0.279827624559402 ]
    [ 23.1400451660156, 11.370361328125, -0.0225970111787319 ]
    [ 23.1656169891357, 10.817325592041, -0.0226682182401419 ]
    [ 2.68372082710266, 3.98437476158142, -0.0224920529872179 ]
    [ 2.87333464622498, 3.43129754066467, -0.0226957444101572 ]
    [ 19.82080078125, 9.13223552703857, 1.98396944999695 ]
    [ 0.0989346727728844, 9.67698764801025, 0.410675793886185 ]
    [ -0.137709602713585, 9.44222164154053, -0.0226989854127169 ]
    [ 0.246230885386467, 9.05259037017822, -0.02258569188416 ]
    [ -0.610770225524902, 9.08083724975586, 0.0607468448579311 ]
    [ 24.9714088439941, 1.72938811779022, 0.95489227771759 ]
    [ 15.1560344696045, 5.51288223266602, -0.0226831901818514 ]
    [ 22.1300296783447, 9.8830451965332, 1.98389232158661 ]
    [ 21.6741828918457, 10.1437425613403, 1.98402094841003 ]
    [ 21.6843185424805, 9.60593509674072, 1.98409807682037 ]
    [ 21.6491794586182, 8.98349380493164, 1.98405694961548 ]
    [ 22.1575050354004, 8.82662200927734, 1.98382019996643 ]
    [ 11.6429252624512, 5.93024444580078, -0.0226618386805058 ]
    [ 13.5230627059937, 3.5838930606842, 1.98390257358551 ]
    [ 19.5094757080078, 5.62514591217041, -0.0226638969033957 ]
    [ 25.6221485137939, 2.58225417137146, -0.0228502489626408 ]
    [ 27.7619018554688, 4.12226581573486, -0.0227385498583317 ]
    [ 27.9637908935547, 3.54128742218018, -0.0225594528019428 ]
    [ 28.3393249511719, 3.16291379928589, -0.0228252951055765 ]
    [ 19.9274044036865, 0.943484246730804, 0.954784214496613 ]
    [ 20.4267272949219, 13.229455947876, 1.7780613899231 ]
    [ 20.0219688415527, 4.36391115188599, 1.98377394676208 ]
    [ 27.4930248260498, 5.28578186035156, -0.022709533572197 ]
    [ 23.0290679931641, 1.5612701177597, 1.36653852462769 ]
    [ 13.5850086212158, 4.66945219039917, 1.98387169837952 ]
    [ 6.33091878890991, 3.48591685295105, 0.954923152923584 ]
    [ 5.20791959762573, 14.2045879364014, 0.24157352745533 ]
    [ 7.84900236129761, 3.55338311195374, 1.36623501777649 ]
    [ 13.4250507354736, 0.325538843870163, -0.0227054674178362 ]
    [ 11.6558904647827, 15.3889150619507, -0.0227662306278944 ]
    [ 2.19715309143066, 9.4689245223999, 0.54328715801239 ]
    [ 6.51408100128174, 2.56462740898132, 0.543323159217834 ]
    [ 6.8906946182251, 2.62864661216736, 0.954758524894714 ]
    [ 7.42026948928833, 2.70387172698975, 0.955031216144562 ]
    [ 7.49795913696289, 2.31943225860596, 0.615646421909332 ]
    [ 7.77064418792725, 1.90776526927948, 0.835024058818817 ]
    [ 7.77728128433228, 1.49621677398682, 0.449612110853195 ]
    [ 19.6573429107666, 11.1195945739746, -0.0225681997835636 ]
    [ 4.86886405944824, 13.3062191009521, -0.0226722322404385 ]
    [ 4.8118577003479, 13.7928333282471, 0.272803157567978 ]
    [ 5.35089921951294, 13.6923513412476, 0.543101906776428 ]
    [ 9.545823097229, 12.1464338302612, 1.6572208404541 ]
    [ 27.7382354736328, 11.6075458526611, 0.917215466499329 ]
    [ 18.6613750457764, 11.167854309082, -0.0228090360760689 ]
    [ 7.64659833908081, 7.94770193099976, -0.022657722234726 ]
    [ 12.7051620483398, 0.561540007591248, -0.0226738769561052 ]
    [ 8.80195903778076, 14.9852905273438, -0.0226703286170959 ]
    [ 9.52591228485107, 15.6450338363647, 0.178234457969666 ]
    [ 8.51455974578857, 15.5793838500977, -0.0227242987602949 ]
    [ 10.160548210144, 15.604079246521, -0.0224514082074165 ]
    [ 9.98294258117676, 15.509051322937, 0.543292284011841 ]
    [ 9.50589847564697, 15.2318897247314, 0.543354034423828 ]
    [ 9.44307804107666, 14.9326572418213, -0.0225877501070499 ]
    [ 8.99273586273193, 15.6251735687256, 0.543390035629272 ]
    [ 9.04927921295166, 15.471492767334, -0.0225121192634106 ]
    [ 10.4625082015991, 15.645188331604, 0.397984623908997 ]
    [ 9.82751274108887, 14.4625072479248, -0.0224827919155359 ]
    [ 23.7508087158203, 9.8740930557251, -0.0226551499217749 ]
    [ 25.696081161499, 7.12810373306274, 1.77813863754272 ]
    [ 23.7272434234619, 13.9853076934814, -0.0227583590894938 ]
    [ 23.1909294128418, 14.0426235198975, -0.0225491635501385 ]
    [ 24.0258083343506, 14.419340133667, -0.0225826054811478 ]
    [ 22.5770282745361, 14.2758464813232, -0.0226875636726618 ]
    [ 22.2720832824707, 13.8095035552979, -0.0225496776401997 ]
    [ 30.2908744812012, 10.7140140533447, 0.543343722820282 ]
    [ 24.3122310638428, 13.4110231399536, -0.022604214027524 ]
    [ 11.9537868499756, 0.673104166984558, 0.0638431012630463 ]
    [ 12.1582489013672, 0.706911981105804, 0.543312847614288 ]
    [ 12.6823701858521, 0.57829213142395, 0.543256282806396 ]
    [ 4.49142694473267, 7.94348287582397, -0.0227356683462858 ]
    [ 16.1390895843506, 4.84603881835938, 1.98402607440948 ]
    [ 26.0918865203857, 6.44654512405396, 1.43841934204102 ]
    [ 1.84076416492462, 5.72326135635376, -0.0227584093809128 ]
    [ 1.8348730802536, 6.26893997192383, -0.0227223429828882 ]
    [ 25.5104503631592, 3.46049547195435, 1.36659514904022 ]
    [ 22.9405746459961, 14.8240976333618, -0.0226941499859095 ]
    [ 22.4063682556152, 14.7836580276489, -0.0227365959435701 ]
    [ 22.6565189361572, 15.027530670166, 0.371361821889877 ]
    [ 21.82297706604, 14.7106504440308, -0.0227187927812338 ]
    [ 20.6947803497314, 11.946756362915, 1.98384594917297 ]
    [ 31.3740520477295, 4.25362300872803, 0.543374598026276 ]
    [ 31.9562091827393, 3.55424761772156, 0.384509861469269 ]
    [ 17.5132160186768, 1.99323916435242, -0.0227006319910288 ]
    [ 17.9918041229248, 2.36243414878845, -0.0228544678539038 ]
    [ 18.5202980041504, 2.61337637901306, -0.0228068754076958 ]
    [ 18.0162944793701, 12.0981216430664, -0.0227937567979097 ]
    [ 3.91893768310547, 4.97579574584961, 1.36642026901245 ]
    [ 32.8195915222168, 12.8209943771362, -0.0226775817573071 ]
    [ 25.8303146362305, 10.8185606002808, 1.36656427383423 ]
    [ 24.4503746032715, 2.34834694862366, 1.36635851860046 ]
    [ 19.3640785217285, 3.02332997322083, 1.7780100107193 ]
    [ 19.2850513458252, 2.48371195793152, 1.77816939353943 ]
    [ 24.9836540222168, 13.3556632995605, -0.0228563714772463 ]
    [ 28.1285343170166, 10.9116849899292, 0.876641988754272 ]
    [ 4.27278518676758, 11.0924806594849, -0.0226309690624475 ]
    [ 33.5888710021973, 12.9959764480591, 0.543292284011841 ]
    [ 32.9157524108887, 13.2612524032593, 0.543333411216736 ]
    [ 30.239013671875, 3.08251786231995, -0.0225517358630896 ]
    [ 30.6177883148193, 2.97438025474548, 0.543230533599854 ]
    [ 30.874267578125, 3.14263224601746, -0.0163751635700464 ]
    [ 30.5073776245117, 3.63353204727173, -0.0228203050792217 ]
    [ 31.0505867004395, 3.65694189071655, -0.0226842183619738 ]
    [ 31.5929718017578, 3.58795762062073, -0.0226985737681389 ]
    [ 29.7538909912109, 3.3035933971405, -0.0227844435721636 ]
    [ 29.2490634918213, 3.10049962997437, -0.0226674973964691 ]
    [ 30.562427520752, 3.72976422309875, 0.543261408805847 ]
    [ 10.5546550750732, 8.3487548828125, -0.022657722234726 ]
    [ 10.4108009338379, 8.85744094848633, -0.0225872360169888 ]
    [ 1.78988528251648, 6.82166719436646, 0.543292284011841 ]
    [ 22.1796283721924, 1.82678294181824, 0.955026030540466 ]
    [ 3.16868352890015, 12.2511854171753, 0.543328285217285 ]
    [ 3.09372091293335, 12.7491188049316, 0.334620326757431 ]
    [ 3.50217199325562, 12.8204803466797, -0.0228009596467018 ]
    [ 3.7482316493988, 13.3813877105713, -0.0214393865317106 ]
    [ 4.07917881011963, 13.3813362121582, 0.539274036884308 ]
    [ 24.3049755096436, 13.8731470108032, 0.543251097202301 ]
    [ 22.2935905456543, 14.2807855606079, 0.543312847614288 ]
    [ 17.4506530761719, 7.1719388961792, 1.98383057117462 ]
    [ 29.7697887420654, 10.4567642211914, -0.0227410718798637 ]
    [ 32.4408683776855, 13.3731555938721, -0.0225774608552456 ]
    [ 27.6966114044189, 5.22846651077271, 0.95493346452713 ]
    [ 34.0506362915039, 7.68669605255127, 0.543467223644257 ]
    [ 34.1145362854004, 7.045166015625, 0.543220221996307 ]
    [ 6.43520784378052, 13.7023849487305, 0.543420910835266 ]
    [ 32.8124923706055, 4.37755060195923, 0.501556038856506 ]
    [ 33.025390625, 4.89846611022949, 0.543276846408844 ]
    [ 32.6225395202637, 4.30431127548218, -0.0227729193866253 ]
    [ 32.3887481689453, 3.96592473983765, 0.410901129245758 ]
    [ 31.8764095306396, 4.06177616119385, 0.543333411216736 ]
    [ 31.462854385376, 3.73243427276611, 0.543215095996857 ]
    [ 32.1397819519043, 3.82137084007263, -0.0227683912962675 ]
    [ 7.25737905502319, 11.5263071060181, 1.3666775226593 ]
    [ 30.0454063415527, 9.26533603668213, 0.881257057189941 ]
    [ 2.96526551246643, 4.5446343421936, 0.543230533599854 ]
    [ 20.5810775756836, 8.63003158569336, 1.98384082317352 ]
    [ 8.63068199157715, 9.48374176025391, 1.77822089195251 ]
    [ 8.99474239349365, 9.07399368286133, 1.77805626392365 ]
    [ 8.14941883087158, 9.75256824493408, 1.77813339233398 ]
    [ 17.7185020446777, 9.95826530456543, -0.0228600241243839 ]
    [ 15.3501033782959, 11.281867980957, -0.0226340554654598 ]
    [ 15.0058002471924, 4.58305215835571, -0.0228661987930536 ]
    [ 15.53928565979, 4.52756309509277, -0.0224920529872179 ]
    [ 25.7851409912109, 5.30471563339233, 1.36634302139282 ]
    [ 26.3106517791748, 5.42824697494507, 1.36666202545166 ]
    [ 25.4191780090332, 5.72609090805054, 1.36642026901245 ]
    [ 25.6406192779541, 6.02403783798218, 1.73271334171295 ]
    [ 26.3332901000977, 4.90021562576294, 1.36647164821625 ]
    [ 15.6532468795776, 13.3393535614014, 1.77829802036285 ]
    [ 15.3480453491211, 12.8941564559937, 1.77799963951111 ]
    [ 25.8786773681641, 9.01549530029297, 1.36657464504242 ]
    [ 26.2998466491699, 9.3597469329834, 1.36660552024841 ]
    [ 26.511100769043, 8.86577606201172, 1.3664562702179 ]
    [ 26.7375831604004, 6.07620811462402, -0.0226237662136555 ]
    [ 27.2588233947754, 6.26600742340088, -0.0228554457426071 ]
    [ 13.9783954620361, 8.03496074676514, -0.022819172590971 ]
    [ 15.6151742935181, 15.0709028244019, -0.022764790803194 ]
    [ 15.2876434326172, 15.4393882751465, 0.458348333835602 ]
    [ 14.9786348342896, 15.1490039825439, -0.0227515157312155 ]
    [ 14.3636531829834, 15.4394397735596, 0.0229331515729427 ]
    [ 21.3168640136719, 14.6156730651855, -0.0227388069033623 ]
    [ 6.9675612449646, 15.027530670166, 0.40991947054863 ]
    [ 24.2051639556885, 2.1296226978302, -0.0225934106856585 ]
    [ 25.484827041626, 1.08470928668976, 0.22750760614872 ]
    [ 14.7119693756104, 2.87868332862854, -0.0228059496730566 ]
    [ 24.4536666870117, 4.01381969451904, -0.0227345377206802 ]
    [ 3.19594693183899, 10.1872177124023, 0.543271720409393 ]
    [ 30.6194343566895, 5.12813901901245, 0.550968647003174 ]
    [ 26.2814273834229, 1.65557789802551, 0.543462038040161 ]
    [ 9.43700695037842, 12.7343015670776, 0.954794526100159 ]
    [ 5.20740509033203, 10.0197477340698, -0.022620677947998 ]
    [ 27.8531227111816, 7.1016583442688, -0.0227235779166222 ]
    [ 15.3019466400146, 1.47961890697479, 1.36649227142334 ]
    [ 9.35664176940918, 3.54235243797302, -0.0227055195719004 ]
    [ 24.0602283477783, 14.7909116744995, 0.543184220790863 ]
    [ 6.54772901535034, 7.74853897094727, 1.36635339260101 ]
    [ 1.32285809516907, 5.70422458648682, -0.0224771331995726 ]
    [ 30.2139568328857, 4.53711748123169, 0.54319965839386 ]
    [ 19.3531703948975, 4.17269706726074, -0.0228863153606653 ]
    [ 25.3308887481689, 9.88381671905518, 1.36663639545441 ]
    [ 19.7965679168701, 10.121413230896, -0.0225826054811478 ]
    [ 12.0743856430054, 5.58280277252197, 1.98380482196808 ]
    [ 31.3728694915771, 3.14279675483704, 0.137313708662987 ]
    [ 1.35163927078247, 3.69861102104187, 0.543220221996307 ]
    [ 1.75979208946228, 3.55417561531067, 0.263099700212479 ]
    [ 34.5295333862305, 7.88709402084351, 0.423354595899582 ]
    [ 19.5062866210938, 15.4120683670044, 0.456125676631927 ]
    [ 18.7211074829102, 9.98995876312256, -0.022701557725668 ]
    [ 2.33196759223938, 4.13526725769043, 0.5432408452034 ]
    [ 17.8073043823242, 8.55326843261719, 1.98405694961548 ]
    [ 3.51518893241882, 6.05207824707031, 1.36644077301025 ]
    [ 7.4554615020752, 8.17948436737061, 1.36637389659882 ]
    [ 7.58856248855591, 8.69645404815674, 1.36648201942444 ]
    [ 16.0829582214355, 0.96244353055954, -0.0225440189242363 ]
    [ 22.0947360992432, 7.81017637252808, 1.9839231967926 ]
    [ 23.3642654418945, 5.51442575454712, 1.7780305147171 ]
    [ 23.5452136993408, 4.53427219390869, 1.77819001674652 ]
    [ 16.8233737945557, 2.39081907272339, -0.0225244667381048 ]
    [ 21.741325378418, 11.1029758453369, 1.98389232158661 ]
    [ 8.0543909072876, 2.89885187149048, -0.0224869083613157 ]
    [ 23.4181327819824, 2.79164528846741, -0.0227515678852797 ]
    [ 34.4055366516113, 6.84703207015991, 0.079945407807827 ]
    [ 34.0604629516602, 6.25937032699585, -0.0226412583142519 ]
    [ 34.0681266784668, 5.8032660484314, 0.543235659599304 ]
    [ 33.5362892150879, 5.71909379959106, 0.543544411659241 ]
    [ 34.3085556030273, 6.47540903091431, 0.543343722820282 ]
    [ 33.5855255126953, 6.46043682098389, -0.0226536057889462 ]
    [ 10.7133264541626, 6.66814041137695, -0.0227108187973499 ]
    [ 19.7982654571533, 13.9675064086914, 1.36644601821899 ]
    [ 4.24179649353027, 9.19484996795654, 0.954995155334473 ]
    [ 16.5823307037354, 1.49081444740295, -0.0226340554654598 ]
    [ 14.1778154373169, 9.63798904418945, 1.9837019443512 ]
    [ 16.5659694671631, 15.4391307830811, 0.105059698224068 ]
    [ 16.0280609130859, 15.4387187957764, -0.0229000523686409 ]
    [ 17.4255447387695, 12.9695825576782, 1.68777692317963 ]
    [ 15.8373870849609, 5.16194152832031, -0.0228709820657969 ]
    [ 18.4572200775146, 3.49772453308105, -0.0226744432002306 ]
    [ 33.7249565124512, 8.26849269866943, -0.0225887801498175 ]
    [ 3.51286864280701, 8.44090175628662, 0.955005466938019 ]
    [ 18.8417587280273, 0.333307802677155, 0.954979717731476 ]
    [ 16.4740810394287, 6.88819217681885, 1.98404145240784 ]
    [ 33.3220520019531, 13.3056535720825, -0.0226505193859339 ]
    [ 33.4717712402344, 12.6476593017578, -0.0226925536990166 ]
    [ 4.01138305664062, 2.46126437187195, -0.0226971339434385 ]
    [ 31.2572612762451, 11.5618591308594, 0.543426036834717 ]
    [ 15.0216474533081, 8.7707986831665, 1.98373794555664 ]
    [ 15.8761281967163, 10.3672409057617, -0.0228629559278488 ]
    [ 8.19186496734619, 8.9901819229126, -0.0227299574762583 ]
    [ 8.08454036712646, 9.53261947631836, -0.0225023441016674 ]
    [ 1.26151430606842, 10.9114789962769, 0.530239403247833 ]
    [ 12.4656620025635, 12.9695825576782, 1.74316799640656 ]
    [ 20.4840927124023, 14.3527641296387, -0.0227329432964325 ]
    [ 30.3637790679932, 5.6733546257019, 0.954907715320587 ]
    [ 23.4490547180176, 15.0277366638184, 0.0119845913723111 ]
    [ 1.76211249828339, 4.5545129776001, -0.0227179192006588 ]
    [ 16.6470031738281, 10.2030639648438, 1.98373794555664 ]
    [ 27.5870227813721, 13.792781829834, 0.525758147239685 ]
    [ 3.85579299926758, 10.0884847640991, 0.612286746501923 ]
    [ 33.141975402832, 5.36084747314453, -0.02258569188416 ]
    [ 33.6552429199219, 5.31886434555054, -0.0227843411266804 ]
    [ 33.9572525024414, 5.74631071090698, -0.0225826054811478 ]
    [ 34.2756767272949, 5.20073509216309, 0.199807450175285 ]
    [ 9.4747200012207, 8.28006935119629, -0.0225265249609947 ]
    [ 9.33590793609619, 8.84087371826172, -0.0227542947977781 ]
    [ 9.92356967926025, 7.95758056640625, -0.022494625300169 ]
    [ 26.5436687469482, 14.2043304443359, 0.393967390060425 ]
    [ 9.17137050628662, 4.24571514129639, -0.0226062722504139 ]
    [ 28.6777114868164, 10.6665258407593, -0.0226294249296188 ]
    [ 4.84555721282959, 5.81700325012207, -0.0228439718484879 ]
    [ 32.9162139892578, 13.7931423187256, 0.154817000031471 ]
    [ 34.1084136962891, 14.204381942749, 0.529020071029663 ]
    [ 33.6252479553223, 14.0030069351196, -0.0226227361708879 ]
    [ 33.4580841064453, 13.6684789657593, 0.543148219585419 ]
    [ 34.1766357421875, 13.4592313766479, 0.543379724025726 ]
    [ 34.0456962585449, 13.0209808349609, 0.031087975949049 ]
    [ 34.0751762390137, 13.6131191253662, -0.0226925034075975 ]
    [ 34.1572914123535, 14.1623992919922, -0.0226129610091448 ]
    [ 33.5612945556641, 14.2044334411621, 0.484042465686798 ]
    [ 4.03949546813965, 4.78182935714722, -0.0228441767394543 ]
    [ 8.44448471069336, 15.6257915496826, 0.519553244113922 ]
    [ 7.7688946723938, 11.1145009994507, -0.0227859877049923 ]
    [ 25.8779048919678, 8.16574668884277, 1.77800476551056 ]
    [ 8.04559326171875, 6.85562419891357, -0.0226806700229645 ]
    [ 31.6387615203857, 9.25504684448242, 0.54345691204071 ]
    [ 21.5022888183594, 13.0271034240723, 1.36659514904022 ]
    [ 26.9388046264648, 7.96961975097656, 1.36627614498138 ]
    [ 6.39430522918701, 1.59002554416656, -0.0225980412214994 ]
    [ 7.81926441192627, 5.58743333816528, 1.36651289463043 ]
    [ 22.9568824768066, 4.03679180145264, 1.77798426151276 ]
    [ 2.86625003814697, 5.51715278625488, 0.954979717731476 ]
    [ 2.39885258674622, 5.2825403213501, 0.954799652099609 ]
    [ 1.29751896858215, 7.58302450180054, -0.0226644109934568 ]
    [ 15.0933685302734, 15.0126619338989, 0.954984903335571 ]
    [ 14.4837369918823, 12.148491859436, 1.77838551998138 ]
    [ 11.5947170257568, 14.5291862487793, -0.0228729378432035 ]
    [ 12.0171213150024, 14.2009353637695, -0.022771529853344 ]
    [ 22.7541198730469, 12.7684125900269, 1.36652827262878 ]
    [ 23.1057281494141, 12.5581369400024, 1.70690095424652 ]
    [ 15.958345413208, 9.62893390655518, 1.98382019996643 ]
    [ 8.32918548583984, 11.2139539718628, 1.36638426780701 ]
    [ 12.1632394790649, 13.0786046981812, -0.0225188080221415 ]
    [ 19.0614490509033, 14.5026893615723, -0.0227043367922306 ]
    [ 19.4057006835938, 3.08443188667297, -0.0226953830569983 ]
    [ 19.1117153167725, 2.64479684829712, -0.0227470397949219 ]
    [ 6.77318286895752, 9.72488784790039, -0.022735308855772 ]
    [ 32.3911666870117, 13.5292549133301, 0.543266534805298 ]
    [ 18.7993640899658, 15.4392337799072, 0.15845862030983 ]
    [ 14.872184753418, 7.14230346679688, -0.0228462349623442 ]
    [ 1.39848959445953, 6.4550347328186, 0.543420910835266 ]
    [ 28.9526615142822, 4.04470491409302, 0.954938590526581 ]
    [ 16.2611808776855, 12.3445672988892, -0.0225136633962393 ]
    [ 3.47481107711792, 7.40660238265991, 0.954928278923035 ]
    [ 3.50535178184509, 6.86519384384155, 0.967384338378906 ]
    [ 19.9447441101074, 1.20987176895142, -0.022686431184411 ]
    [ 5.39082431793213, 11.3233880996704, 0.949500322341919 ]
    [ 11.0959091186523, 9.46738052368164, 1.98382019996643 ]
    [ 32.1940612792969, 8.40025615692139, 0.543251097202301 ]
    [ 11.7638330459595, 2.68373942375183, -0.0226766038686037 ]
    [ 19.9887847900391, 2.28307247161865, 1.77828776836395 ]
    [ 22.7071971893311, 9.37698268890381, -0.0225748885422945 ]
    [ 22.7769622802734, 9.89492988586426, -0.0225414447486401 ]
    [ 14.3569641113281, 5.67386913299561, -0.0228142850100994 ]
    [ 22.461935043335, 10.745192527771, 1.77799451351166 ]
    [ 26.9077281951904, 5.20073509216309, 1.31542813777924 ]
    [ 14.7502994537354, 13.0758781433105, 1.77790701389313 ]
    [ 3.30203676223755, 11.1256656646729, -0.0224714726209641 ]
    [ 6.75141954421997, 8.68040180206299, -0.0227061361074448 ]
    [ 9.84922409057617, 2.19898772239685, -0.0225517358630896 ]
    [ 16.1756191253662, 1.16134405136108, 1.36657977104187 ]
    [ 18.1233100891113, 12.4771022796631, 1.98401570320129 ]
    [ 31.7586917877197, 7.72446060180664, -0.0227409694343805 ]
    [ 22.979829788208, 8.25938606262207, 1.98378932476044 ]
    [ 11.7748432159424, 1.9491001367569, 1.77824664115906 ]
    [ 17.0009288787842, 12.1870794296265, -0.0226880274713039 ]
    [ 17.4057884216309, 12.5182628631592, -0.0225707720965147 ]
    [ 2.6292200088501, 6.14077806472778, 0.543312847614288 ]
    [ 7.34360933303833, 12.360671043396, 0.954830527305603 ]
    [ 19.8987464904785, 2.15979814529419, -0.0225357860326767 ]
    [ 9.07742309570312, 10.3151226043701, 1.77819001674652 ]
    [ 30.7405986785889, 6.42524528503418, 0.954959154129028 ]
    [ 19.4608554840088, 0.673196792602539, 0.611093103885651 ]
    [ 8.46619701385498, 13.3751621246338, 0.954748213291168 ]
    [ 18.1981182098389, 13.2360420227051, -0.0225429888814688 ]
    [ 18.5968055725098, 13.5636749267578, -0.0224755890667439 ]
    [ 15.9537153244019, 0.6828333735466, 1.36652827262878 ]
    [ 7.89407253265381, 10.5666103363037, -0.022599583491683 ]
    [ 6.82020854949951, 8.10498428344727, -0.022494625300169 ]
    [ 14.9333591461182, 11.2470874786377, 1.98387682437897 ]
    [ 13.0820331573486, 7.54140138626099, -0.022712105885148 ]
    [ 9.09244632720947, 9.64112758636475, -0.0225090328603983 ]
    [ 9.48655319213867, 9.97416305541992, -0.0225563663989305 ]
    [ 19.2042751312256, 1.12132632732391, 1.3664665222168 ]
    [ 19.3729286193848, 1.63101053237915, 1.36647689342499 ]
    [ 16.9431495666504, 0.963019788265228, 1.36661064624786 ]
    [ 14.9421052932739, 10.4635038375854, 1.98383057117462 ]
    [ 14.4466419219971, 10.3162031173706, 1.98380482196808 ]
    [ 31.8179111480713, 8.66316604614258, 0.954758524894714 ]
    [ 34.2251014709473, 7.75430154800415, -0.0227455999702215 ]
    [ 29.7844524383545, 6.02043628692627, 0.954954028129578 ]
    [ 33.8753967285156, 12.6094837188721, 0.319574296474457 ]
    [ 15.7093276977539, 2.68432068824768, -0.0225368142127991 ]
    [ 8.57372760772705, 9.86879348754883, -0.0225543081760406 ]
    [ 25.6802864074707, 2.90282893180847, 1.01599431037903 ]
    [ 19.9827651977539, 12.216251373291, 1.7780613899231 ]
    [ 8.22782897949219, 10.4715299606323, 1.7780100107193 ]
    [ 8.81754875183105, 12.5676546096802, 0.954938590526581 ]
    [ 5.720618724823, 9.89848041534424, 1.36659514904022 ]
    [ 16.3366069793701, 9.70569705963135, -0.0228346083313227 ]
    [ 13.4329223632812, 5.75618934631348, 1.98397970199585 ]
    [ 15.2335186004639, 4.99303150177002, 1.9839848279953 ]
    [ 8.09128093719482, 12.1464853286743, 1.32106196880341 ]
    [ 14.2588491439819, 8.62632751464844, 1.98387169837952 ]
    [ 10.4830884933472, 5.48834037780762, 1.77830839157104 ]
    [ 14.9100522994995, 9.43754005432129, 1.98388195037842 ]
    [ 22.4567890167236, 13.4624471664429, -0.0225920211523771 ]
    [ 28.842737197876, 8.5098705291748, 0.954789400100708 ]
    [ 33.5931663513184, 9.08027076721191, 0.543248534202576 ]
    [ 34.187313079834, 7.96797323226929, 0.317180067300797 ]
    [ 11.4674806594849, 2.61497116088867, -0.0227043870836496 ]
    [ 26.1111545562744, 1.96637201309204, 0.543336033821106 ]
    [ 8.14334774017334, 7.19084692001343, -0.0227198489010334 ]
    [ 31.5269622802734, 6.31866645812988, 0.749125719070435 ]
    [ 30.8756046295166, 8.40035915374756, 0.954920589923859 ]
    [ 34.1830673217773, 7.15658092498779, 0.0900017768144608 ]
    [ 34.0307502746582, 7.33269453048706, -0.0227544493973255 ]
    [ 30.5309410095215, 7.40351533889771, -0.0227430518716574 ]
    [ 14.5316371917725, 12.8715953826904, 1.77820289134979 ]
    [ 32.1528244018555, 6.2118821144104, 0.543369472026825 ]
    [ 32.7379417419434, 9.64179611206055, -0.0226593688130379 ]
    [ 23.8120594024658, 14.7552318572998, 0.0285700131207705 ]
    [ 28.8437404632568, 3.28500461578369, -0.0227115396410227 ]
    [ 8.05529117584229, 11.2801189422607, -0.022769033908844 ]
    [ 30.3301315307617, 9.4931058883667, -0.0226795636117458 ]
    [ 30.4810600280762, 9.77929592132568, -0.0227037444710732 ]
    [ 3.48550748825073, 8.79266548156738, 0.954956591129303 ]
    [ 32.8361320495605, 5.74222040176392, -0.0226690154522657 ]
    [ 22.9939785003662, 1.91225945949554, -0.0226323828101158 ]
    [ 25.296365737915, 10.42360496521, 1.37447988986969 ]
    [ 29.3545627593994, 8.11478614807129, -0.022699860855937 ]
    [ 31.9751682281494, 9.30521011352539, 0.54328453540802 ]
    [ 32.7303771972656, 8.91835784912109, -0.0226719491183758 ]
    [ 28.4177093505859, 7.65253353118896, 1.36648201942444 ]
    [ 29.2883720397949, 5.113450050354, -0.0226427502930164 ]
    [ 3.70793604850769, 10.8560676574707, -0.0225414447486401 ]
    [ 28.3031806945801, 6.80702972412109, 1.36642026901245 ]
    [ 27.5864582061768, 3.36003923416138, -0.0225360430777073 ]
    [ 29.1520805358887, 8.90876197814941, 0.810346066951752 ]
    [ 3.16946291923523, 4.29519176483154, 0.572392404079437 ]
    [ 19.9451541900635, 10.4532136917114, -0.0227700900286436 ]
    [ 28.647741317749, 9.30613613128662, 0.954827964305878 ]
    [ 26.4892349243164, 10.5431489944458, -0.0226275976747274 ]
    [ 3.37692475318909, 4.29137706756592, -0.0227560438215733 ]
    [ 26.666711807251, 8.1535530090332, 1.36643052101135 ]
    [ 26.492115020752, 8.5078125, 1.40679824352264 ]
    [ 26.7719783782959, 5.44802951812744, -0.0226439852267504 ]
    [ 24.8902721405029, 7.83952856063843, -0.0228187348693609 ]
    [ 23.5591831207275, 9.18821334838867, -0.0227901544421911 ]
    [ 29.351037979126, 8.51926040649414, -0.0226291678845882 ]
    [ 2.63176155090332, 4.32905626296997, 0.543317973613739 ]
    [ 17.0755062103271, 9.79056358337402, -0.0226828549057245 ]
    [ 16.8097400665283, 9.90480899810791, 1.98381507396698 ]
    [ 16.9005489349365, 9.53678703308105, 1.98392570018768 ]
    [ 17.1078681945801, 12.8287382125854, 1.6163592338562 ]
    [ 17.3630084991455, 11.1627864837646, -0.0225643403828144 ]
    [ 15.1666326522827, 8.05469226837158, 1.98385882377625 ]
    [ 33.1513938903809, 8.21910095214844, 0.543233096599579 ]
    [ 5.25260400772095, 3.48299193382263, -0.0226410012692213 ]
    [ 24.2672119140625, 14.7156410217285, 0.311523139476776 ]
    [ 23.480001449585, 13.7419748306274, -0.0226971339434385 ]
    [ 28.2950782775879, 12.1616888046265, -0.0227362103760242 ]
    [ 22.5594329833984, 14.204665184021, 0.749045968055725 ]
    [ 16.7064800262451, 7.61029291152954, -0.0226150192320347 ]
    [ 9.74382877349854, 4.47799634933472, -0.0226940978318453 ]
    [ 19.9001617431641, 12.6805877685547, 1.778071641922 ]
    [ 25.9183444976807, 12.5275497436523, 0.954979717731476 ]
    [ 22.9823760986328, 13.1087799072266, 1.33030486106873 ]
    [ 5.98316812515259, 3.09454703330994, -0.0226691178977489 ]
    [ 21.9064540863037, 0.797762393951416, 0.749115407466888 ]
    [ 17.250280380249, 12.9115467071533, -0.0225417036563158 ]
    [ 8.17097663879395, 2.88901710510254, 1.36660802364349 ]
    [ 8.03826141357422, 2.68200039863586, 1.26341474056244 ]
    [ 20.1471481323242, 9.06676483154297, 1.98385882377625 ]
    [ 11.4397754669189, 1.01864492893219, 0.954863965511322 ]
    [ 11.2424125671387, 1.00799477100372, 0.685756027698517 ]
    [ 8.06388378143311, 2.11366558074951, 0.99763435125351 ]
    [ 8.28820514678955, 2.07657527923584, 0.851704180240631 ]
    [ 7.87472772598267, 3.20706295967102, -0.0226456057280302 ]
    [ 23.771671295166, 2.73943138122559, -0.0226591881364584 ]
    [ 9.87271118164062, 1.61753070354462, 0.95493084192276 ]
    [ 27.2349758148193, 11.4874362945557, -0.022633284330368 ]
    [ 6.7538890838623, 8.05265998840332, 1.36652314662933 ]
    [ 11.6819248199463, 14.8425426483154, -0.0226673185825348 ]
    [ 14.7924633026123, 0.533615529537201, -0.0227149855345488 ]
    [ 6.19990158081055, 4.74134826660156, 1.36638939380646 ]
    [ 5.99752283096313, 3.55985307693481, 1.16065621376038 ]
    [ 14.361852645874, 0.484604239463806, 0.772975385189056 ]
    [ 9.73425960540771, 3.67454290390015, -0.0226011015474796 ]
    [ 24.4127635955811, 2.07020831108093, 1.05644690990448 ]
    [ 24.6081962585449, 1.86434400081635, 0.837871849536896 ]
    [ 5.30966186523438, 9.5828857421875, 1.16068708896637 ]
    [ 0.563057422637939, 9.19320392608643, -0.0225640833377838 ]
    [ 32.6578063964844, 4.74479293823242, 0.522455036640167 ]
    [ 2.8060998916626, 5.86832475662231, 0.954848527908325 ]
    [ 10.6167554855347, 2.84160327911377, 1.57234883308411 ]
    [ 28.6020030975342, 11.7710800170898, 0.543315410614014 ]
    [ 27.3677177429199, 8.45505046844482, 1.36647427082062 ]
    [ 33.7832489013672, 13.9364309310913, 0.536084115505219 ]
    [ 29.5912837982178, 13.1349678039551, 0.317513734102249 ]
    [ 31.0126419067383, 3.73109912872314, 0.543238282203674 ]
    [ 32.1412239074707, 10.1224422454834, 0.543279409408569 ]
    [ 18.124340057373, 14.9749746322632, 0.543348848819733 ]
    [ 12.1082649230957, 2.42005801200867, -0.0226944070309401 ]
    [ 22.2000026702881, 14.4932479858398, -0.0227031782269478 ]
    [ 9.84515953063965, 6.89557504653931, -0.0227052103728056 ]
    [ 3.49807143211365, 12.0666599273682, 0.54332572221756 ]
    [ 2.99400568008423, 11.9351797103882, 0.456301897764206 ]
    [ 6.96774101257324, 5.99152135848999, -0.0227267425507307 ]
    [ 5.4849009513855, 7.24129343032837, -0.02270114608109 ]
    [ 23.251049041748, 4.28553199768066, 1.77808713912964 ]
    [ 22.7283172607422, 4.28283882141113, 1.7780613899231 ]
    [ 16.1985149383545, 9.41477298736572, 1.98395657539368 ]
    [ 1.36276531219482, 6.77381896972656, 0.543356597423553 ]
    [ 2.51506781578064, 11.0524520874023, 0.0862974300980568 ]
    [ 18.5395660400391, 9.09658050537109, 1.98388457298279 ]
    [ 1.57547760009766, 9.81101512908936, -0.0225684568285942 ]
    [ 16.5166549682617, 14.4103107452393, 0.973650932312012 ]
    [ 4.21994829177856, 3.06103754043579, 0.543382287025452 ]
    [ 7.45641326904297, 5.78991460800171, 1.36647427082062 ]
    [ 5.34451961517334, 4.01905727386475, -0.0225537940859795 ]
    [ 5.73818922042847, 3.92316198348999, 1.3664356470108 ]
    [ 5.99924659729004, 4.21598482131958, 1.36645889282227 ]
    [ 0.190109223127365, 9.43550777435303, 0.514920175075531 ]
    [ 1.70176422595978, 6.13689374923706, 0.543302595615387 ]
    [ 20.1237888336182, 9.96304988861084, -0.0226433165371418 ]
    [ 21.374153137207, 11.165641784668, 1.88101541996002 ]
    [ 8.39506721496582, 2.6960563659668, -0.0227749776095152 ]
    [ 31.1240043640137, 3.99714970588684, 0.543276846408844 ]
    [ 30.8077411651611, 5.93608427047729, 0.954920589923859 ]
    [ 15.7342548370361, 7.97762012481689, 1.98382019996643 ]
    [ 12.4593858718872, 14.9758749008179, -0.022618955001235 ]
    [ 9.03873252868652, 2.10035800933838, 0.93034291267395 ]
    [ 19.4025382995605, 10.9841785430908, -0.022722240537405 ]
    [ 1.54455363750458, 7.37833070755005, -0.0227862186729908 ]
    [ 30.3881931304932, 4.13344097137451, 0.543230533599854 ]
    [ 0.791022062301636, 5.18092679977417, -0.0226959232240915 ]
    [ 1.52476334571838, 4.82260847091675, -0.0226829070597887 ]
    [ 0.31993043422699, 4.78270387649536, 0.224108338356018 ]
    [ 23.6759738922119, 11.592625617981, -0.0225809849798679 ]
    [ 3.22279596328735, 10.5656833648682, 0.543320596218109 ]
    [ 21.4091644287109, 6.02087354660034, -0.0226809773594141 ]
    [ 21.8618221282959, 13.7216272354126, -0.0226979814469814 ]
    [ 25.8128471374512, 8.7571907043457, 1.61263418197632 ]
    [ 4.5971851348877, 9.41348648071289, 0.954889714717865 ]
    [ 4.62273263931274, 4.00781011581421, -0.0226227883249521 ]
    [ 15.7430019378662, 0.211800903081894, 0.624238550662994 ]
    [ 18.0303134918213, 0.593878924846649, 0.9084792137146 ]
    [ 18.96413230896, 1.16902816295624, 1.20729565620422 ]
    [ 20.083683013916, 1.4930499792099, -0.0226832423359156 ]
    [ 28.8042278289795, 5.1825475692749, -0.0226512402296066 ]
    [ 29.0717926025391, 4.96502447128296, -0.022774051874876 ]
    [ 20.1251010894775, 14.8220138549805, 0.65431672334671 ]
    [ 16.1572780609131, 12.0679206848145, -0.0226692724972963 ]
    [ 14.6622171401978, 11.2844915390015, 1.98373019695282 ]
    [ 21.9860210418701, 13.7486124038696, 1.16064345836639 ]
    [ 29.1877613067627, 5.86588048934937, -0.0228198152035475 ]
    [ 29.7872829437256, 3.0665864944458, 0.543279409408569 ]
    [ 10.0977020263672, 5.31083822250366, 1.77830064296722 ]
    [ 29.4146308898926, 12.6819505691528, 0.543338596820831 ]
    [ 2.27159094810486, 5.47143936157227, 0.748991966247559 ]
    [ 31.1910705566406, 12.5023908615112, 0.260271996259689 ]
    [ 15.4315233230591, 8.7922534942627, 1.98388969898224 ]
    [ 30.830379486084, 10.4239902496338, -0.022664051502943 ]
    [ 16.3514747619629, 6.54733610153198, 1.98396170139313 ]
    [ 32.1724281311035, 4.37163877487183, 0.477083832025528 ]
    [ 28.9304084777832, 13.3012285232544, 0.260246455669403 ]
    [ 32.9942626953125, 11.3187828063965, 0.0715393275022507 ]
    [ 1.71725070476532, 5.14665079116821, 0.543225407600403 ]
    [ 29.7287845611572, 12.1435270309448, 0.543312847614288 ]
    [ 20.058422088623, 1.91974544525146, -0.0225000288337469 ]
    [ 1.56600832939148, 5.97238206863403, -0.0227295458316803 ]
    [ 22.6359901428223, 1.26268005371094, 0.83223032951355 ]
    [ 2.20946502685547, 6.49110126495361, -0.0227010175585747 ]
    [ 11.8568544387817, 2.90584135055542, 1.77814888954163 ]
    [ 26.8659000396729, 8.88908290863037, 1.3664356470108 ]
    [ 26.7116527557373, 11.7428855895996, 0.951830983161926 ]
    [ 19.0215759277344, 10.9738626480103, -0.0227564554661512 ]
    [ 26.0501346588135, 14.0017461776733, 0.190762281417847 ]
    [ 26.5226001739502, 4.77833557128906, 1.07429480552673 ]
    [ 4.81859731674194, 12.7069816589355, 0.543186783790588 ]
    [ 19.8646354675293, 14.6513795852661, 0.662399530410767 ]
    [ 8.26955509185791, 13.9287385940552, -0.0226816218346357 ]
    [ 2.42074203491211, 9.52788543701172, -0.022689750418067 ]
    [ 2.4447021484375, 9.89184284210205, -0.0225571375340223 ]
    [ 2.25239253044128, 7.53422403335571, 0.625195503234863 ]
    [ 19.0673141479492, 12.3527479171753, 1.98389482498169 ]
    [ 0.766323506832123, 9.77620887756348, -0.0225826054811478 ]
    [ 3.54448461532593, 11.3859767913818, 0.543359160423279 ]
    [ 8.11564254760742, 11.4918613433838, 1.36634564399719 ]
    [ 5.39573812484741, 10.8971500396729, -0.0227254051715136 ]
    [ 5.2931981086731, 10.8540353775024, 0.95493346452713 ]
    [ 25.5700283050537, 8.01113986968994, 1.7780202627182 ]
    [ 9.46561336517334, 2.58692574501038, -0.0226717684417963 ]
    [ 22.6960315704346, 3.55728054046631, -0.0225975252687931 ]
    [ 3.07802081108093, 6.69736433029175, 0.961127996444702 ]
    [ 33.7478790283203, 6.02195405960083, -0.0226885918527842 ]
    [ 8.06866836547852, 14.5485572814941, -0.0227250196039677 ]
    [ 18.3566875457764, 12.7923622131348, -0.0226912163197994 ]
    [ 5.29921770095825, 12.2779655456543, 0.543269097805023 ]
    [ 32.9076728820801, 5.11707735061646, -0.0227650217711926 ]
    [ 6.14688205718994, 12.4297943115234, -0.0227706301957369 ]
    [ 5.63994550704956, 11.6400365829468, -0.0227156300097704 ]
    [ 7.40244245529175, 12.7700328826904, -0.0226165633648634 ]
    [ 5.43900728225708, 12.2606525421143, -0.0226886440068483 ]
    [ 9.92403221130371, 15.129864692688, 0.543294847011566 ]
    [ 6.17445945739746, 13.3207025527954, 0.5433669090271 ]
    [ 21.4903526306152, 13.9160566329956, 1.16069996356964 ]
    [ 28.7130069732666, 2.59561061859131, 0.543225407600403 ]
    [ 27.4819374084473, 2.33951306343079, 0.616268932819366 ]
    [ 21.1285305023193, 9.39504241943359, 1.98385882377625 ]
    [ 21.3564548492432, 9.26497650146484, 1.98405694961548 ]
    [ 15.873272895813, 5.03831243515015, 1.98385632038116 ]
    [ 24.2381935119629, 1.13989460468292, 0.0068684034049511 ]
    [ 26.4909076690674, 2.80305433273315, -0.0226065292954445 ]
    [ 10.4411563873291, 13.1050758361816, -0.0226504430174828 ]
    [ 23.4048080444336, 9.97899913787842, -0.0225970111787319 ]
    [ 11.1518096923828, 14.9726848602295, 0.576137959957123 ]
    [ 3.78130626678467, 11.8444480895996, 0.543263971805573 ]
    [ 4.62461280822754, 5.60369157791138, 1.36636626720428 ]
    [ 7.02232980728149, 8.81787586212158, -0.022493340075016 ]
    [ 12.1701335906982, 13.1132049560547, 1.57232320308685 ]
    [ 11.93053150177, 13.1235466003418, 1.38983261585236 ]
    [ 1.37444961071014, 10.5210762023926, 0.543317973613739 ]
    [ 2.59567713737488, 11.6006259918213, 0.086230032145977 ]
    [ 2.77898836135864, 10.9898633956909, 0.543369472026825 ]
    [ 19.6025485992432, 9.7823314666748, -0.0226674731820822 ]
    [ 32.0085334777832, 4.77764368057251, -0.0226760897785425 ]
    [ 28.1286125183105, 2.65929293632507, -0.0226412322372198 ]
    [ 27.1450939178467, 2.4000518321991, -0.0226582624018192 ]
    [ 28.8820190429688, 3.33080530166626, 0.543379724025726 ]
    [ 9.28327465057373, 11.2420969009399, 1.77815663814545 ]
    [ 15.8712148666382, 10.5887851715088, 1.98406720161438 ]
    [ 8.65085124969482, 2.58830213546753, -0.0226501077413559 ]
    [ 8.58481502532959, 1.18967509269714, 0.0156531818211079 ]
    [ 25.2494945526123, 1.73518133163452, 0.749020218849182 ]
    [ 22.1016292572021, 10.9240846633911, 1.88094341754913 ]
    [ 21.7053623199463, 10.6033706665039, 1.98387944698334 ]
    [ 20.338773727417, 12.081503868103, 1.88095366954803 ]
    [ 18.4342231750488, 9.80746555328369, -0.0227567385882139 ]
    [ 20.2502784729004, 10.6763525009155, -0.0227333027869463 ]
    [ 21.0335540771484, 10.7166128158569, -0.0227966886013746 ]
    [ 14.0585803985596, 9.22816371917725, 1.98384344577789 ]
    [ 13.9378786087036, 8.99149417877197, 1.9838125705719 ]
    [ 31.020076751709, 4.06239366531372, -0.0227334834635258 ]
    [ 30.1306343078613, 3.46856284141541, -0.0228023733943701 ]
    [ 31.6947135925293, 5.12729024887085, 0.543323159217834 ]
    [ 26.3750419616699, 2.13018870353699, -0.0226824954152107 ]
    [ 9.64010524749756, 12.2324323654175, -0.0227328650653362 ]
    [ 29.5256843566895, 4.44293308258057, -0.0227894857525826 ]
    [ 30.0907344818115, 4.03932857513428, -0.0227708611637354 ]
    [ 17.5503883361816, 12.7327575683594, 1.82212829589844 ]
    [ 17.8444766998291, 12.5097732543945, 1.88101541996002 ]
    [ 11.8431177139282, 13.7537059783936, -0.0227798651903868 ]
    [ 31.7362079620361, 5.5360860824585, -0.0226215794682503 ]
    [ 26.0514717102051, 10.5107612609863, 1.36654889583588 ]
    [ 25.5377960205078, 2.47560095787048, 0.985404670238495 ]
    [ 10.4842462539673, 7.09180545806885, -0.0226384811103344 ]
    [ 23.3254718780518, 2.47631859779358, -0.0226080734282732 ]
    [ 31.606632232666, 8.09083557128906, -0.0227334834635258 ]
    [ 19.5052318572998, 2.40229749679565, -0.0226414129137993 ]
    [ 16.5593852996826, 1.06218194961548, 1.36659514904022 ]
    [ 16.5495834350586, 1.3287957906723, 1.37007057666779 ]
    [ 25.1973247528076, 2.54324221611023, -0.0227984637022018 ]
    [ 29.344066619873, 2.70997881889343, 0.0751826837658882 ]
    [ 28.4416084289551, 3.63260841369629, -0.0226530414074659 ]
    [ 19.2262954711914, 3.35298538208008, -0.022652629762888 ]
    [ 18.837718963623, 3.52894973754883, -0.0224848501384258 ]
    [ 0.604217410087585, 6.12109851837158, -0.0226354952901602 ]
    [ -0.764497697353363, 7.2496542930603, -0.0226272903382778 ]
    [ 0.565110266208649, 6.53213262557983, 0.543438911437988 ]
    [ -0.537422358989716, 6.40265846252441, 0.368915885686874 ]
    [ 4.78070449829102, 6.14918994903564, -0.0225483905524015 ]
    [ 15.1839456558228, 7.16146898269653, -0.0226796921342611 ]
    [ -0.816444993019104, 7.18531608581543, 0.072133757174015 ]
    [ -0.779210865497589, 7.25575113296509, -0.0226767845451832 ]
    [ 0.784827470779419, 8.08409595489502, 0.543374598026276 ]
    [ -0.518200874328613, 8.33072185516357, 0.384363234043121 ]
    [ -0.0485441759228706, 7.35849666595459, -0.0225162357091904 ]
    [ 0.359986841678619, 7.56285619735718, -0.0226234048604965 ]
    [ 29.771203994751, 12.5257740020752, 0.0345338918268681 ]
    [ 6.49810552597046, 4.06646585464478, 1.36645364761353 ]
    [ 9.04282283782959, 11.8154296875, -0.0226695295423269 ]
    [ 8.80471229553223, 12.5959520339966, -0.0227991323918104 ]
    [ 10.8879737854004, 7.81210565567017, 1.98402094841003 ]
    [ 29.0315856933594, 10.367395401001, -0.022695641964674 ]
    [ 24.6419734954834, 7.65531158447266, 1.8809974193573 ]
    [ 4.82942771911621, 8.04928970336914, -0.0226871259510517 ]
    [ 15.1015491485596, 9.67608737945557, -0.0227122344076633 ]
    [ 7.19432687759399, 2.47403931617737, 0.785202443599701 ]
    [ 15.4967107772827, 5.33741188049316, -0.0227770861238241 ]
    [ 10.0561304092407, 9.36965179443359, -0.0226526539772749 ]
    [ 10.933198928833, 10.210241317749, 1.77826726436615 ]
    [ 21.1482105255127, 4.25090646743774, -0.0227262787520885 ]
    [ 13.0335159301758, 11.6186599731445, 1.98392570018768 ]
    [ 22.397159576416, 9.66597747802734, 1.98390519618988 ]
    [ 12.4783449172974, 11.8795366287231, 1.88106691837311 ]
    [ 5.57388353347778, 14.0304555892944, 0.39250236749649 ]
    [ 7.86176204681396, 8.80923271179199, -0.022628627717495 ]
    [ 23.9058532714844, 11.0562334060669, 1.77803826332092 ]
    [ 18.4242420196533, 8.36966896057129, 1.98400294780731 ]
    [ 18.1461544036865, 8.44177627563477, 1.98387169837952 ]
    [ 19.4048004150391, 0.0415734387934208, 0.260205000638962 ]
    [ 14.0311832427979, 7.60000276565552, 1.98402094841003 ]
    [ 21.8527145385742, 11.3723936080933, 1.77801251411438 ]
    [ 24.4582710266113, 11.1021270751953, -0.0227668732404709 ]
    [ 15.2252607345581, 11.6610803604126, 1.98388969898224 ]
    [ 18.9424705505371, 0.565054059028625, -0.0226913709193468 ]
    [ 13.5392694473267, 6.20789432525635, 1.98387944698334 ]
    [ 19.1933155059814, 1.74511635303497, 1.61890077590942 ]
    [ 28.7059059143066, 9.12721920013428, -0.0226626358926296 ]
    [ 22.4209804534912, 9.25540637969971, -0.0227795038372278 ]
    [ 4.98563003540039, 2.79743099212646, -0.0227411221712828 ]
    [ 22.3766555786133, 8.52949905395508, 1.98392570018768 ]
    [ 19.3837833404541, 7.6193995475769, -0.0225252378731966 ]
    [ 20.8398704528809, 8.12582206726074, -0.022687666118145 ]
    [ 0.0181710366159678, 6.60295343399048, -0.022696515545249 ]
    [ 15.411792755127, 4.08135557174683, -0.0225450471043587 ]
    [ 12.457070350647, 12.9263124465942, -0.0227117445319891 ]
    [ 7.46917295455933, 13.0832605361938, -0.0226583648473024 ]
    [ 10.3104219436646, 10.0662069320679, -0.0226327180862427 ]
    [ 12.6083335876465, 11.3343725204468, -0.0225311554968357 ]
    [ 1.07892084121704, 6.18173217773438, 0.543423473834991 ]
    [ 15.6747274398804, 5.20235586166382, 1.98385632038116 ]
    [ 14.518440246582, 6.53568267822266, -0.0226305574178696 ]
    [ 3.9661328792572, 10.4221124649048, 0.569274544715881 ]
    [ 26.1666946411133, 4.56898546218872, 1.28015661239624 ]
    [ 25.8939838409424, 6.78732442855835, 1.60827898979187 ]
    [ 11.8141765594482, 2.5740864276886, 1.77814114093781 ]
    [ 18.3950443267822, 3.87438488006592, -0.0225893445312977 ]
    [ 11.2874317169189, 10.0237092971802, -0.0227891523391008 ]
    [ 13.6128692626953, 11.9117441177368, -0.0225208662450314 ]
    [ 15.208384513855, 0.270515650510788, 0.341253638267517 ]
    [ 21.509183883667, 12.5504961013794, -0.02268385887146 ]
    [ 22.5937747955322, 5.80241727828979, 1.98398745059967 ]
    [ 23.2443351745605, 5.17287492752075, 1.77812051773071 ]
    [ 23.3173942565918, 4.80501270294189, 1.77819514274597 ]
    [ 25.9402637481689, 7.41910457611084, -0.0225766878575087 ]
    [ 25.339017868042, 4.76405334472656, 1.45889139175415 ]
    [ 8.13815116882324, 6.91708135604858, 1.77793538570404 ]
    [ 3.11141967773438, 11.4629201889038, -0.022542217746377 ]
    [ 11.5938940048218, 13.9490613937378, 0.954884588718414 ]
    [ 11.9672145843506, 9.49580669403076, -0.0228247027844191 ]
    [ 10.1531133651733, 2.22847366333008, -0.0226387120783329 ]
    [ 22.865406036377, 12.164647102356, 1.74244260787964 ]
    [ 3.95612573623657, 10.7769889831543, 0.543281972408295 ]
    [ 14.7697477340698, 12.1410312652588, 1.88101291656494 ]
    [ 22.5883979797363, 8.42289447784424, -0.0227910298854113 ]
    [ 27.8952865600586, 6.19585514068604, -0.0227778069674969 ]
    [ 16.6310539245605, 12.2658233642578, -0.022600844502449 ]
    [ 20.3599967956543, 2.37742137908936, 1.77812826633453 ]
    [ 6.55717039108276, 7.79245185852051, -0.022607583552599 ]
    [ 22.4750537872314, 14.6541576385498, 0.457337349653244 ]
    [ 18.7148056030273, 4.66116857528687, -0.0227995440363884 ]
    [ 14.0132780075073, 6.07659435272217, -0.0225712861865759 ]
    [ 26.4701461791992, 6.70757675170898, 1.36648452281952 ]
    [ 18.9469985961914, 9.70387077331543, -0.0227362867444754 ]
    [ 22.6830921173096, 8.3109130859375, 1.98393857479095 ]
    [ 19.6383323669434, 9.40504932403564, -0.0226721279323101 ]
    [ 23.4329509735107, 8.23512744903564, -0.0226815436035395 ]
    [ 17.1379909515381, 2.2094886302948, -0.0226767081767321 ]
    [ 27.0980167388916, 6.92230367660522, 1.36651539802551 ]
    [ 16.1792984008789, 5.26039123535156, -0.0225180350244045 ]
    [ 23.7079753875732, 7.43847560882568, 1.98383569717407 ]
    [ 24.8767395019531, 3.22522473335266, -0.0227668229490519 ]
    [ 19.7203178405762, 3.14907360076904, 1.88085341453552 ]
    [ 5.8035306930542, 2.28738141059875, 0.127146154642105 ]
    [ 19.5247573852539, 4.55168056488037, -0.022709172219038 ]
    [ 15.668888092041, 11.0533008575439, -0.02265689894557 ]
    [ 19.0230159759521, 12.2825698852539, -0.0226777102798223 ]
    [ 16.5031757354736, 2.07170557975769, -0.0226031858474016 ]
    [ 16.9845161437988, 2.71625304222107, -0.0226718205958605 ]
    [ 22.3022842407227, 8.10120296478271, 1.98379194736481 ]
    [ 28.2236919403076, 6.37515830993652, 0.954897403717041 ]
    [ 24.6057529449463, 4.36764621734619, -0.0227301642298698 ]
    [ 27.5224018096924, 4.38763189315796, 0.954856276512146 ]
    [ 26.7210674285889, 13.5176792144775, -0.0226548928767443 ]
    [ 16.1635799407959, 3.83977961540222, 1.98394882678986 ]
    [ 9.61669635772705, 1.87379026412964, -0.0227068830281496 ]
    [ 18.4427375793457, 2.26269817352295, -0.0228489618748426 ]
    [ 2.16612362861633, 9.04520797729492, 0.543351471424103 ]
    [ 25.322940826416, 13.0421266555786, 0.941355764865875 ]
    [ 22.4523391723633, 9.04883480072021, 1.98400807380676 ]
    [ 5.58818674087524, 10.190767288208, -0.0226973909884691 ]
    [ 10.4446039199829, 14.0047817230225, 0.555429339408875 ]
    [ 4.32575035095215, 2.40502691268921, 0.260251253843307 ]
    [ 25.6473846435547, 11.128701210022, 1.36641001701355 ]
    [ 7.53652095794678, 10.636402130127, 1.36639964580536 ]
    [ 18.0780086517334, 9.74081134796143, -0.0227370578795671 ]
    [ 14.8020582199097, 6.84054946899414, -0.0226151216775179 ]
    [ 29.4675731658936, 3.46641731262207, -0.0227047726511955 ]
    [ 27.3931083679199, 4.86186742782593, -0.0226236879825592 ]
    [ 25.9497051239014, 7.35294008255005, 1.57229232788086 ]
    [ 4.66880321502686, 7.36441326141357, 1.36660802364349 ]
    [ 8.43182849884033, 3.65319633483887, 1.36634826660156 ]
    [ 8.14429950714111, 3.82219409942627, 1.36629164218903 ]
    [ 10.784610748291, 9.00888442993164, -0.0226771701127291 ]
    [ 28.9032421112061, 4.32658910751343, 0.87569272518158 ]
    [ 20.9004783630371, 14.4842185974121, -0.0227358750998974 ]
    [ 13.4053192138672, 13.1739158630371, 1.36658227443695 ]
    [ 12.5789556503296, 14.6944694519043, -0.0226462241262197 ]
    [ 12.7275686264038, 15.0276594161987, 0.52302610874176 ]
    [ 26.3717746734619, 5.77013206481934, 1.36654114723206 ]
    [ 13.196741104126, 15.3292589187622, 0.204717576503754 ]
    [ 11.0722160339355, 14.4604234695435, 0.749105155467987 ]
    [ 13.5078077316284, 10.0585155487061, 1.98386657238007 ]
    [ 12.8716287612915, 10.2962656021118, 1.98376619815826 ]
    [ 12.7610368728638, 12.8669652938843, -0.0226444732397795 ]
    [ 12.4795799255371, 10.7164325714111, -0.0225530210882425 ]
    [ 13.0214509963989, 11.3199148178101, -0.0225483905524015 ]
    [ 10.4393558502197, 11.8423900604248, -0.0225535370409489 ]
    [ 13.7780237197876, 9.7875280380249, 1.98379707336426 ]
    [ 12.0944509506226, 6.16776371002197, 1.98381769657135 ]
    [ 8.93192195892334, 10.5601530075073, -0.0224951412528753 ]
    [ 9.68087959289551, 6.91324806213379, 1.88093566894531 ]
    [ 9.21417713165283, 9.24100017547607, -0.0226316638290882 ]
    [ 10.9804811477661, 10.0091238021851, -0.0227617025375366 ]
    [ 15.2984733581543, 10.2574214935303, 1.98385369777679 ]
    [ 11.0518417358398, 6.79547929763794, -0.0227239392697811 ]
    [ 8.27850723266602, 10.8427419662476, 1.57219707965851 ]
    [ 12.2954654693604, 9.65970039367676, 1.98383057117462 ]
    [ 9.79280948638916, 8.93631362915039, -0.022747939452529 ]
    [ 19.2897071838379, 14.1407127380371, -0.0227001421153545 ]
    [ 25.6587543487549, 2.93123173713684, -0.02272604778409 ]
    [ 7.04213809967041, 9.56127643585205, -0.0226227361708879 ]
    [ 7.59105777740479, 10.1356391906738, 1.36659777164459 ]
    [ 1.57594585418701, 5.39809703826904, -0.0225920975208282 ]
    [ 16.3219165802002, 1.87992823123932, -0.0226170774549246 ]
    [ 9.7297830581665, 2.62428116798401, -0.0226156879216433 ]
    [ 12.5385675430298, 10.4965353012085, 1.9838228225708 ]
    [ 16.690788269043, 13.0848302841187, -0.0225100610405207 ]
    [ 7.66406536102295, 2.65952682495117, -0.0225414447486401 ]
    [ 15.1874446868896, 10.9204568862915, 1.9839745759964 ]
    [ 14.9377317428589, 10.8552961349487, 1.98385369777679 ]
    [ 10.645336151123, 11.6353549957275, -0.0226323064416647 ]
    [ 7.23340320587158, 8.02634334564209, -0.0225761737674475 ]
    [ 7.28361845016479, 1.90792989730835, 0.484019309282303 ]
    [ 17.737512588501, 4.24247360229492, 1.98401057720184 ]
    [ 8.77353286743164, 10.6220989227295, 1.77816689014435 ]
    [ 8.52585315704346, 10.511661529541, 1.77809488773346 ]
    [ 11.6872501373291, 5.5835485458374, 1.98377394676208 ]
    [ 18.9699974060059, 4.33476448059082, -0.0226636398583651 ]
    [ 15.5847158432007, 7.47896671295166, 1.98377907276154 ]
    [ 15.6703538894653, 8.91166877746582, 1.98398232460022 ]
    [ 21.5570831298828, 1.47358906269073, -0.0227983612567186 ]
    [ 17.7294597625732, 13.1910486221313, 1.57221508026123 ]
    [ 30.6043338775635, 5.14149045944214, 0.9548459649086 ]
    [ 30.1773242950439, 6.64840936660767, 0.954879403114319 ]
    [ 23.8047542572021, 9.94959545135498, 1.88086879253387 ]
    [ 9.71342182159424, 7.57422637939453, -0.0226843729615211 ]
    [ 30.0370216369629, 10.3976736068726, 0.543302595615387 ]
    [ 5.04050159454346, 10.3439340591431, -0.0226305313408375 ]
    [ 3.90969467163086, 12.987512588501, -0.0227625258266926 ]
    [ 2.67083024978638, 9.0088586807251, -0.0227548349648714 ]
    [ 0.173197612166405, 7.75736284255981, 0.543202221393585 ]
    [ 0.0327982716262341, 8.25629901885986, 0.543289721012115 ]
    [ 8.94190311431885, 7.69942998886108, -0.0227412264794111 ]
    [ -0.267885804176331, 8.33000087738037, -0.0225339848548174 ]
    [ -0.507590353488922, 5.99687242507935, 0.22708623111248 ]
    [ 1.42212319374084, 5.21588706970215, 0.543225407600403 ]
    [ 23.0527858734131, 15.0276336669922, 0.191673204302788 ]
    [ -0.816467463970184, 7.28981065750122, 0.275525122880936 ]
    [ 20.1743640899658, 0.993617117404938, -0.022795120254159 ]
    [ -0.776834607124329, 7.26197624206543, -0.0226930677890778 ]
    [ 4.52642059326172, 5.88730955123901, 1.36648964881897 ]
    [ 4.58228492736816, 7.61564350128174, 1.36652052402496 ]
    [ 12.0163240432739, 11.8590593338013, -0.0225311554968357 ]
    [ 9.12606906890869, 3.02819442749023, -0.0227047987282276 ]
    [ 16.3857154846191, 10.1517429351807, 1.98397207260132 ]
    [ 5.18384122848511, 5.82744741439819, -0.022626081481576 ]
    [ 22.4519538879395, 12.8010835647583, 1.57240295410156 ]
    [ 25.3962821960449, 6.93606615066528, 1.77797913551331 ]
    [ 32.901782989502, 7.77683639526367, -0.0226309690624475 ]
    [ 34.091796875, 13.9087505340576, 0.253163784742355 ]
    [ 11.1380462646484, 13.6298141479492, -0.0226378105580807 ]
    [ 11.2696304321289, 6.17861938476562, 1.98389744758606 ]
    [ 3.95538234710693, 10.9745569229126, -0.0226363707333803 ]
    [ 20.6403217315674, 14.0295038223267, -0.0226810034364462 ]
    [ 6.5423526763916, 9.51075267791748, -0.022546848282218 ]
    [ 9.89617252349854, 12.1350116729736, 1.5722690820694 ]
    [ 28.4026851654053, 10.4757490158081, -0.0227656383067369 ]
    [ 19.0642528533936, 5.14989995956421, -0.0227547064423561 ]
    [ 9.1486291885376, 8.073805809021, -0.0227043610066175 ]
    [ 30.4171848297119, 6.74961137771606, 0.954907715320587 ]
    [ 7.41996097564697, 1.70209646224976, 0.593708157539368 ]
    [ 12.9016752243042, 13.9022417068481, -0.0226190071552992 ]
    [ 15.86061668396, 10.7138080596924, -0.0226196497678757 ]
    [ 7.23504972457886, 12.0908164978027, 1.04605400562286 ]
    [ 26.3799285888672, 6.09846019744873, 1.36657202243805 ]
    [ 3.17229795455933, 7.72788190841675, 0.954899966716766 ]
    [ 12.7378072738647, 13.6527099609375, -0.0225973967462778 ]
    [ 2.45537042617798, 7.22529268264771, -0.0226511117070913 ]
    [ 20.638521194458, 9.20634937286377, 1.9838639497757 ]
    [ 10.5566358566284, 13.0523910522461, 1.09079229831696 ]
    [ 5.55852556228638, 2.46317839622498, -0.0226352643221617 ]
    [ 28.0227527618408, 6.78001832962036, -0.0227364413440228 ]
    [ 33.9631690979004, 8.20551776885986, 0.317115753889084 ]
    [ 18.1635437011719, 8.22825908660889, -0.0226870737969875 ]
    [ 13.1745147705078, 3.39191007614136, 1.88093566894531 ]
    [ 9.57031345367432, 13.1925668716431, -0.0227097906172276 ]
    [ 29.0855045318604, 2.72325038909912, -0.0225720573216677 ]
    [ 17.2031269073486, 2.03331351280212, 1.77796626091003 ]
    [ 27.2442111968994, 6.7408652305603, -0.0227803271263838 ]
    [ 29.2835865020752, 6.13607025146484, -0.0227784756571054 ]
    [ 19.4379863739014, 11.9105100631714, 1.98387169837952 ]
    [ 21.080192565918, 11.7396183013916, 1.88093316555023 ]
    [ 15.2360391616821, 4.28388071060181, -0.0225146915763617 ]
    [ 25.2559261322021, 13.6532754898071, -0.0227892026305199 ]
    [ 22.2416763305664, 2.13416838645935, -0.0226476639509201 ]
    [ 21.6373443603516, 2.26665210723877, -0.0225869789719582 ]
    [ 31.7590522766113, 3.95608496665955, -0.0227030236274004 ]
    [ 8.31382751464844, 9.32157135009766, 1.77812826633453 ]
    [ 8.67035007476807, 12.4024229049683, 1.16055846214294 ]
    [ 8.35835742950439, 12.1027011871338, 1.16053795814514 ]
    [ 7.95884847640991, 12.2228622436523, 1.0460307598114 ]
    [ 14.3591766357422, 11.8947143554688, 1.98391282558441 ]
    [ 23.7797241210938, 1.90912353992462, -0.022636242210865 ]
    [ 24.5720272064209, 1.84537184238434, -0.0226663667708635 ]
    [ 9.45187568664551, 12.4322385787964, 1.36646401882172 ]
    [ 30.2416381835938, 4.61584377288818, -0.0226553808897734 ]
    [ 34.027946472168, 8.55324268341064, 0.03411915153265 ]
    [ 4.1799201965332, 8.90055561065674, 1.16060733795166 ]
    [ 16.3373012542725, 6.61069679260254, -0.02272561006248 ]
    [ 16.6930522918701, 15.0980682373047, -0.0226255655288696 ]
    [ 16.062686920166, 9.88554096221924, 1.98387944698334 ]
    [ 8.79956722259521, 4.31930923461914, -0.0225702580064535 ]
    [ 18.6832141876221, 15.28297996521, 0.494527965784073 ]
    [ 33.8592910766602, 14.1834163665771, 0.230714753270149 ]
    [ 25.70583152771, 8.57585525512695, 1.77805626392365 ]
    [ 3.69584274291992, 7.70920562744141, 1.04710102081299 ]
    [ 3.78557419776917, 7.48635005950928, 1.16063570976257 ]
    [ 14.7564992904663, 5.59337568283081, -0.0227487366646528 ]
    [ 14.2846002578735, 6.06386041641235, -0.0226881559938192 ]
    [ 18.3173274993896, 12.0943660736084, 1.98402607440948 ]
    [ 7.63692569732666, 12.6651782989502, 0.91752415895462 ]
    [ 30.552188873291, 6.04929971694946, 0.95493346452713 ]
    [ 19.4969730377197, 0.892610430717468, 0.954737901687622 ]
    [ 8.36836433410645, 13.4791173934937, 0.543323159217834 ]
    [ 19.3893661499023, 1.02833044528961, 1.16055083274841 ]
    [ 16.1063671112061, 10.0364694595337, -0.0228487811982632 ]
    [ -0.774358332157135, 7.22413492202759, -0.0225955452769995 ]
    [ 0.178206264972687, 5.16721534729004, 0.370350569486618 ]
    [ 18.9398727416992, 11.5985164642334, 1.98396682739258 ]
    [ 15.4999008178711, 11.5891017913818, -0.0227452646940947 ]
    [ 9.88102054595947, 9.84139633178711, 1.77812314033508 ]
    [ 9.84698581695557, 8.61493110656738, 1.88102054595947 ]
    [ 22.4843406677246, 13.1715488433838, -0.0225018281489611 ]
    [ 22.1881942749023, 13.5364322662354, -0.022521123290062 ]
    [ 29.0472774505615, 8.3344259262085, 0.954750776290894 ]
    [ 33.3078269958496, 9.01958560943604, 0.543248534202576 ]
    [ 34.4267616271973, 8.06817245483398, 0.25712376832962 ]
    [ 11.1409797668457, 2.34950733184814, -0.0226948689669371 ]
    [ 25.8361797332764, 2.0988917350769, 0.749133408069611 ]
    [ 8.11746883392334, 7.50482034683228, -0.0227535478770733 ]
    [ 31.6450901031494, 6.57097721099854, 0.696945130825043 ]
    [ 30.9004287719727, 8.74082946777344, 0.954874277114868 ]
    [ 34.4676361083984, 7.12455368041992, 0.141356125473976 ]
    [ 30.2348709106445, 7.36860656738281, -0.0227164532989264 ]
    [ 14.3822002410889, 12.6230154037476, 1.77814888954163 ]
    [ 32.4156074523926, 6.12421131134033, 0.543464660644531 ]
    [ 32.8146781921387, 9.91504669189453, -0.0226946901530027 ]
    [ 24.0735282897949, 14.7235898971558, 0.0285496916621923 ]
    [ 29.0842437744141, 3.41221475601196, -0.0227070637047291 ]
    [ 8.451584815979, 11.3217153549194, -0.0226720254868269 ]
    [ 3.27768540382385, 9.01125049591064, 0.954969465732574 ]
    [ 32.9827919006348, 5.95406579971313, -0.0227441322058439 ]
    [ 23.0805187225342, 1.65338099002838, -0.0226339269429445 ]
    [ 25.5120697021484, 10.5692338943481, 1.36645889282227 ]
    [ 31.7765445709229, 9.48423099517822, 0.543402910232544 ]
    [ 33.0006675720215, 9.00579738616943, -0.0226878728717566 ]
    [ 28.6018238067627, 7.44223165512085, 1.36656427383423 ]
    [ 28.0735855102539, 6.67686128616333, 1.34490382671356 ]
    [ 27.5331554412842, 3.05716609954834, -0.0226257983595133 ]
    [ 28.9475421905518, 9.08420658111572, 0.810384690761566 ]
    [ 3.2188241481781, 4.03654003143311, 0.74904853105545 ]
    [ 3.28649115562439, 3.84335017204285, 0.54328715801239 ]
    [ 19.9084968566895, 10.8294162750244, -0.0227679796516895 ]
    [ 28.4018115997314, 9.40062427520752, 0.954755961894989 ]
    [ 26.2774143218994, 10.3258237838745, -0.0226257722824812 ]
    [ 3.6168155670166, 4.41837358474731, -0.0226839110255241 ]
    [ 27.1000499725342, 5.38227653503418, -0.0226887464523315 ]
    [ 25.1256294250488, 7.48997688293457, -0.0226692222058773 ]
    [ 23.581075668335, 9.49410915374756, -0.0226481519639492 ]
    [ 2.58277606964111, 4.07605075836182, 0.543248534202576 ]
    [ 17.2176094055176, 10.0168409347534, -0.0227780640125275 ]
    [ 17.2347946166992, 13.0344610214233, 1.52718603610992 ]
    [ 17.6420478820801, 10.9232616424561, -0.0224928259849548 ]
    [ 15.4320125579834, 8.06827545166016, 1.98380994796753 ]
    [ 32.9500694274902, 8.43776321411133, 0.543176531791687 ]
    [ 4.99234437942505, 3.45603728294373, -0.0225867219269276 ]
    [ 24.236701965332, 14.5971775054932, 0.543274283409119 ]
    [ 23.2891731262207, 13.5514297485352, -0.0227682888507843 ]
    [ 28.010534286499, 11.9312438964844, -0.0227455217391253 ]
    [ 22.5507373809814, 14.3984260559082, 0.543274283409119 ]
    [ 16.3972148895264, 7.69330739974976, -0.022558681666851 ]
    [ 9.98500061035156, 4.63057899475098, -0.0226439330726862 ]
    [ 20.0711307525635, 12.8839693069458, 1.7780305147171 ]
    [ 25.6441421508789, 12.3059282302856, 0.954858839511871 ]
    [ 23.0232028961182, 12.8455619812012, 1.36643826961517 ]
    [ 5.72393751144409, 3.17863178253174, -0.0227649956941605 ]
    [ 21.5940246582031, 0.804759562015533, 0.663394570350647 ]
    [ 17.4623317718506, 13.0646619796753, -0.0226043947041035 ]
    [ 20.0346260070801, 9.31045818328857, 1.98384082317352 ]
    [ 8.12919902801514, 3.14894247055054, -0.0226116497069597 ]
    [ 23.5670032501221, 2.57660746574402, -0.0226804632693529 ]
    [ 9.68713092803955, 1.76271998882294, 1.06614780426025 ]
    [ 26.8825187683105, 11.5939893722534, -0.0225579086691141 ]
    [ 6.80636835098267, 7.79515266418457, 1.36650252342224 ]
    [ 11.8361463546753, 14.6308250427246, -0.022788817062974 ]
    [ 14.8999938964844, 0.90351527929306, -0.0226474329829216 ]
    [ 5.99551630020142, 4.97760677337646, 1.36650776863098 ]
    [ 6.00961351394653, 3.31428480148315, 0.90175473690033 ]
    [ 14.5317401885986, 0.278850555419922, 0.7598015666008 ]
    [ 9.71010303497314, 3.41819834709167, -0.0226579532027245 ]
    [ 5.08479976654053, 9.42524337768555, 1.16068708896637 ]
    [ 0.758279263973236, 9.36913681030273, -0.0225890371948481 ]
    [ 32.9189414978027, 4.63800859451294, 0.522416412830353 ]
    [ 3.02272486686707, 5.72470188140869, 0.954946279525757 ]
    [ 10.6188650131226, 2.67833971977234, 1.36640226840973 ]
    [ 28.8236751556396, 11.9762115478516, 0.543348848819733 ]
    [ 27.3909721374512, 8.19625663757324, 1.36639451980591 ]
    [ 34.1425247192383, 13.8318071365356, 0.536199867725372 ]
    [ 29.5586395263672, 12.9444742202759, 0.543323159217834 ]
    [ 32.1101989746094, 10.4070892333984, 0.543263971805573 ]
    [ 18.0202808380127, 15.2062168121338, 0.494594842195511 ]
    [ 12.3667240142822, 2.444748878479, -0.0227502547204494 ]
    [ 22.1941890716553, 14.1993141174316, -0.0226731579750776 ]
    [ 10.2211046218872, 7.05787420272827, -0.0225512217730284 ]
    [ 2.98787522315979, 11.6658906936646, 0.543279409408569 ]
    [ 6.91052865982056, 5.72994995117188, -0.0226767081767321 ]
    [ 5.76669263839722, 7.35425186157227, -0.0225741155445576 ]
    [ 23.4975719451904, 4.18580913543701, 1.77815663814545 ]
    [ 16.2144374847412, 9.67433834075928, 1.98385107517242 ]
    [ 1.25284492969513, 7.03582811355591, 0.543320596218109 ]
    [ 2.7684178352356, 10.9948539733887, -0.022546075284481 ]
    [ 18.2718715667725, 9.08464431762695, 1.9838228225708 ]
    [ 1.42708551883698, 10.0765743255615, -0.0226654913276434 ]
    [ 16.7744979858398, 14.4504413604736, 1.13102614879608 ]
    [ 3.96899342536926, 2.84314179420471, 0.543305158615112 ]
    [ 7.21557569503784, 5.69830799102783, 1.36640739440918 ]
    [ 4.97258758544922, 4.14706468582153, -0.0226191356778145 ]
    [ 0.524197220802307, 9.16367149353027, 0.54328453540802 ]
    [ 1.74990344047546, 6.40070343017578, 0.543302595615387 ]
    [ 20.3495006561279, 9.66420269012451, -0.0225612539798021 ]
    [ 21.6034660339355, 11.3177280426025, 1.8809562921524 ]
    [ 15.7106914520264, 7.71293544769287, 1.98384082317352 ]
    [ 9.06425189971924, 1.76265823841095, 0.930268287658691 ]
    [ 1.68187630176544, 6.99518251419067, -0.0227187424898148 ]
    [ 30.2256870269775, 3.92880368232727, 0.543251097202301 ]
    [ 0.980198562145233, 4.98469638824463, -0.0227153208106756 ]
    [ 1.49130284786224, 4.553879737854, -0.0226883348077536 ]
    [ 0.130753934383392, 4.9789342880249, 0.224127739667892 ]
    [ 23.8939933776855, 11.4039068222046, -0.0226918589323759 ]
    [ 3.05101990699768, 10.8415584564209, 0.543341159820557 ]
    [ 21.6316089630127, 6.15279150009155, -0.0227172505110502 ]
    [ 21.7779331207275, 13.4485559463501, -0.0226694270968437 ]
    [ 4.67978525161743, 9.6640739440918, 0.954799652099609 ]
    [ 15.859278678894, 0.0059095835313201, 0.468370258808136 ]
    [ 17.7610759735107, 0.647711038589478, 0.954897403717041 ]
    [ 19.1354084014893, 0.981531500816345, 1.16057908535004 ]
    [ 16.212739944458, 11.6636524200439, -0.0226352903991938 ]
    [ 14.2489967346191, 11.1447277069092, 1.98375844955444 ]
    [ 21.7207202911377, 13.780613899231, 1.1606639623642 ]
    [ 29.6857204437256, 3.34685778617859, 0.543305158615112 ]
    [ 9.93393707275391, 5.48440456390381, 1.8810076713562 ]
    [ 2.41592621803284, 5.54346942901611, 0.954791963100433 ]
    [ 31.238224029541, 12.352105140686, -0.0226489752531052 ]
    [ 31.1272468566895, 10.5654525756836, -0.0227651242166758 ]
    [ 16.3738555908203, 6.22865438461304, 1.98383057117462 ]
    [ 29.0007400512695, 13.2281694412231, -0.0214883405715227 ]
    [ 28.9146900177002, 12.8982725143433, -0.022680951282382 ]
    [ 32.9167022705078, 11.4158182144165, 0.354571878910065 ]
    [ 20.4421615600586, 1.73147702217102, -0.0226660054177046 ]
    [ 1.58181118965149, 5.71374320983887, -0.0226177722215652 ]
    [ 22.3972358703613, 1.04982876777649, 0.749200344085693 ]
    [ 2.48447561264038, 6.66016578674316, -0.0226026717573404 ]
    [ 26.6753044128418, 9.07836723327637, 1.36644601821899 ]
    [ 26.4961032867432, 11.5736665725708, 0.954730212688446 ]
    [ 26.1526222229004, 14.2045106887817, 0.39907431602478 ]
    [ 26.4183616638184, 4.64958190917969, 1.28018748760223 ]
    [ 5.0477557182312, 12.4916887283325, 0.543204784393311 ]
    [ 8.2142972946167, 14.2568349838257, -0.022605886682868 ]
    [ 1.90207195281982, 7.66886854171753, 0.543215095996857 ]
    [ 19.2712879180908, 12.1472568511963, 1.98388195037842 ]
    [ 3.68350505828857, 11.6045618057251, 0.543261408805847 ]
    [ 7.95113086700439, 11.7021112442017, 1.34371018409729 ]
    [ 5.57455253601074, 10.6924047470093, -0.0227480679750443 ]
    [ 5.4808874130249, 10.677149772644, 0.954884588718414 ]
    [ 25.3651027679443, 7.77444410324097, 1.77810251712799 ]
    [ 22.7970027923584, 3.27586460113525, -0.0225481335073709 ]
    [ 2.84119653701782, 6.82938480377197, 0.954856276512146 ]
    [ 33.5104103088379, 6.12248754501343, -0.0226947665214539 ]
    [ 18.618953704834, 12.7059526443481, -0.0227749515324831 ]
    [ 32.8846244812012, 5.37368440628052, -0.0226729772984982 ]
    [ 6.44935655593872, 12.5343151092529, -0.0227076802402735 ]
    [ 5.40759706497192, 11.9702949523926, -0.0226035192608833 ]
    [ 9.98952865600586, 14.8618869781494, 0.543233096599579 ]
    [ 5.92677927017212, 13.3976716995239, 0.54337203502655 ]
    [ 28.638557434082, 2.29367637634277, 0.543297410011292 ]
    [ 27.7398815155029, 2.26145315170288, 0.543433785438538 ]
    [ 24.3878116607666, 0.858524858951569, 0.0068969838321209 ]
    [ 26.7482604980469, 3.03820657730103, -0.0225620251148939 ]
    [ 10.1835460662842, 13.2569046020508, -0.0227304473519325 ]
    [ 23.1941967010498, 10.1336584091187, -0.022581834346056 ]
    [ 11.2842416763306, 15.3042802810669, 0.543312847614288 ]
    [ 1.52333569526672, 10.7756767272949, 0.536722123622894 ]
    [ 2.52390170097351, 11.3434791564941, 0.0862295106053352 ]
    [ 31.7595920562744, 4.53757810592651, -0.0225826054811478 ]
    [ 28.3696804046631, 2.77297925949097, -0.0226843990385532 ]
    [ 27.0749664306641, 2.08490514755249, -0.0227064453065395 ]
    [ 28.6399478912354, 3.18513250350952, 0.543438911437988 ]
    [ 9.44968891143799, 11.4480514526367, 1.77805888652802 ]
    [ 15.6768112182617, 10.7658500671387, 1.98395657539368 ]
    [ 8.76872253417969, 1.08478653430939, 0.280707180500031 ]
    [ 25.0375480651855, 1.57568895816803, 0.749058842658997 ]
    [ 21.9905757904053, 11.1576414108276, 1.88094854354858 ]
    [ 20.5097408294678, 12.2848854064941, 1.88091254234314 ]
    [ 21.2057819366455, 10.5248327255249, -0.0227389354258776 ]
    [ 30.7729873657227, 3.95163202285767, -0.0227419454604387 ]
    [ 30.0967292785645, 3.73293352127075, -0.0227811764925718 ]
    [ 31.5461273193359, 4.78489065170288, 0.543328285217285 ]
    [ 26.212947845459, 2.33162069320679, -0.0226651057600975 ]
    [ 9.73184108734131, 11.9733819961548, -0.0226780194789171 ]
    [ 29.3845825195312, 4.14502239227295, -0.0227527245879173 ]
    [ 11.9905214309692, 13.5304899215698, -0.0226347241550684 ]
    [ 31.7851371765137, 5.88185596466064, -0.0226945094764233 ]
    [ 26.0909862518311, 10.1239080429077, 1.36651539802551 ]
    [ 25.3374500274658, 2.43984580039978, 1.16055083274841 ]
    [ 19.3962097167969, 2.16138029098511, -0.0226896218955517 ]
    [ 24.8012886047363, 2.36497044563293, -0.0226915515959263 ]
    [ 19.4933471679688, 3.33719301223755, -0.0227548088878393 ]
    [ 0.384875774383545, 6.03113794326782, -0.0226306598633528 ]
    [ 22.4793243408203, 9.51569175720215, -0.0226893126964569 ]
    [ 4.83133125305176, 2.50951170921326, -0.0226809270679951 ]
    [ 19.1597442626953, 7.82874965667725, -0.0225103180855513 ]
    [ 20.5780410766602, 8.19607734680176, -0.0226681157946587 ]
    [ 15.1674308776855, 12.3202571868896, 1.88107979297638 ]
    [ 22.269100189209, 8.55795001983643, -0.0226982645690441 ]
    [ 27.6767768859863, 6.02504110336304, -0.0227861162275076 ]
    [ 20.1888732910156, 2.57937288284302, 1.77815139293671 ]
    [ 6.32505369186401, 7.90353202819824, -0.0226839873939753 ]
    [ 26.8107204437256, 6.79334402084351, 1.36648452281952 ]
    [ 18.9827823638916, 9.96433639526367, -0.0227426402270794 ]
    [ 23.3443794250488, 8.59911060333252, -0.0227769073098898 ]
    [ 17.2290325164795, 1.93380415439606, -0.0226534530520439 ]
    [ 16.4486389160156, 5.53405380249023, -0.0226854532957077 ]
    [ 23.9107913970947, 7.24332571029663, 1.98387944698334 ]
    [ 24.8237209320068, 3.52132225036621, -0.022611802443862 ]
    [ 19.9697742462158, 3.04492354393005, 1.88098204135895 ]
    [ 5.90807676315308, 2.03570079803467, 0.12710028886795 ]
    [ 19.2446632385254, 4.45017194747925, -0.0228674579411745 ]
    [ 19.155782699585, 12.0256290435791, -0.0226761922240257 ]
    [ 16.967306137085, 3.10265803337097, -0.0226979050785303 ]
    [ 28.0380344390869, 6.41688442230225, 1.13906013965607 ]
    [ 24.3526706695557, 4.26683282852173, -0.0227157846093178 ]
    [ 27.4940528869629, 4.10978651046753, 0.954979717731476 ]
    [ 26.7585487365723, 13.2306394577026, -0.0227535218000412 ]
    [ 15.8839750289917, 3.7036120891571, 1.98395144939423 ]
    [ 9.78977394104004, 1.67075312137604, -0.0227755941450596 ]
    [ 18.4694137573242, 1.96167194843292, -0.022732324898243 ]
    [ 2.33308148384094, 8.8435754776001, 0.543336033821106 ]
    [ 25.1009082794189, 12.8707723617554, 0.954936027526855 ]
    [ 10.1382446289062, 14.1229114532471, 0.54328715801239 ]
    [ 4.57889175415039, 2.55423450469971, 0.260254383087158 ]
    [ 25.9182949066162, 11.1106939315796, 1.36649739742279 ]
    [ 7.86531209945679, 10.8351793289185, 1.36643314361572 ]
    [ 29.3027515411377, 3.77813220024109, -0.0227443389594555 ]
    [ 27.5757808685303, 4.66900682449341, -0.0226070191711187 ]
    [ 26.0975723266602, 7.73233222961426, 1.5722588300705 ]
    [ 11.0724992752075, 9.10841369628906, -0.0227401200681925 ]
    [ 28.7189998626709, 4.16016912460327, 0.9549720287323 ]
    [ 20.8807220458984, 14.7542028427124, -0.0226573627442122 ]
    [ 13.6216154098511, 13.0455484390259, 1.57224857807159 ]
    [ 12.3219108581543, 15.0441751480103, 0.514333665370941 ]
    [ 12.9562892913818, 15.230809211731, 0.260505586862564 ]
    [ 12.1815042495728, 10.7661848068237, -0.0225736014544964 ]
    [ 12.2876195907593, 5.96767425537109, 1.9838125705719 ]
    [ 9.22904586791992, 10.5793180465698, -0.0225815773010254 ]
    [ 9.44271755218506, 6.67925357818604, 1.77800738811493 ]
    [ 8.98892879486084, 9.08737087249756, -0.0227096099406481 ]
    [ 15.2386627197266, 10.0063705444336, 1.98382794857025 ]
    [ 10.8142461776733, 6.91350555419922, -0.0227009411901236 ]
    [ 8.12441444396973, 10.813286781311, 1.36644601821899 ]
    [ 12.6341867446899, 9.68735504150391, 1.9838639497757 ]
    [ 19.2322883605957, 13.8609018325806, -0.0227415859699249 ]
    [ 25.4244766235352, 2.77940797805786, -0.0228536948561668 ]
    [ 6.79942274093628, 9.46514225006104, -0.0226190835237503 ]
    [ 7.87956380844116, 9.98476219177246, 1.36642801761627 ]
    [ 1.53315484523773, 5.14251947402954, -0.0226798206567764 ]
    [ 16.600622177124, 12.7813262939453, -0.0226814411580563 ]
    [ 7.40959358215332, 2.71764731407166, -0.0225754026323557 ]
    [ 7.26396465301514, 7.77084255218506, -0.0225661415606737 ]
    [ 17.7789554595947, 3.96580648422241, 1.9839745759964 ]
    [ 11.3237552642822, 5.74908924102783, 1.98387682437897 ]
    [ 17.477689743042, 13.222149848938, 1.5270369052887 ]
    [ 30.3487815856934, 5.25470590591431, 0.954858839511871 ]
    [ 23.6309299468994, 9.74119758605957, 1.88097941875458 ]
    [ 9.87921905517578, 7.35317134857178, -0.0227201320230961 ]
    [ 29.7800025939941, 10.3748302459717, 0.543256282806396 ]
    [ 5.06563472747803, 10.6998138427734, -0.0227504875510931 ]
    [ 4.09924936294556, 12.7900476455688, -0.0227417405694723 ]
    [ 6.3506498336792, 12.3306121826172, -0.0227547958493233 ]
    [ 24.3846206665039, 0.673124730587006, 0.266062706708908 ]
    [ 10.0627412796021, 13.5483179092407, -0.0227608028799295 ]
    [ 1.57980334758759, 10.5804758071899, 0.543261408805847 ]
    [ 22.0462703704834, 11.292350769043, 1.77800869941711 ]
    [ 21.4833545684814, 10.2606363296509, -0.0227398369461298 ]
    [ 9.8681058883667, 11.73473072052, -0.0227095074951649 ]
    [ 26.4068126678467, 10.3507776260376, 1.3665360212326 ]
    [ 20.317626953125, 8.27150249481201, -0.0227979496121407 ]
    [ 24.7872180938721, 3.79128813743591, -0.0226408205926418 ]
    [ 20.232759475708, 3.07524561882019, 1.8808559179306 ]
    [ 5.71926832199097, 2.09756565093994, 0.202019020915031 ]
    [ 19.3304557800293, 4.63966369628906, -0.0227788873016834 ]
    [ 19.319522857666, 11.7734985351562, -0.022682623937726 ]
    [ 27.5992164611816, 3.85105490684509, 0.954848527908325 ]
    [ 26.9122562408447, 13.3771171569824, -0.0226539932191372 ]
    [ 2.15060901641846, 8.83334922790527, 0.543383598327637 ]
    [ 10.2190465927124, 13.9049043655396, 0.549304187297821 ]
    [ 25.8268280029297, 11.2657642364502, 1.36642026901245 ]
    [ 6.68400716781616, 9.35807514190674, -0.0225248523056507 ]
    [ 7.46890258789062, 2.5398645401001, -0.0225687138736248 ]
    [ 17.6496353149414, 3.68482756614685, 1.98394632339478 ]
    [ 28.5844078063965, 8.34119129180908, 0.954840838909149 ]
    [ 33.6641159057617, 9.33875560760498, 0.460525423288345 ]
    [ 34.3773155212402, 7.82069778442383, 0.200304508209229 ]
    [ 11.5680913925171, 2.85431909561157, -0.0226648487150669 ]
    [ 26.3636703491211, 1.902676820755, 0.543369472026825 ]
    [ 8.29756927490234, 6.96402931213379, -0.0226837564259768 ]
    [ 31.5575485229492, 6.01487970352173, 0.749151468276978 ]
    [ 30.5828018188477, 8.3682804107666, 0.954830527305603 ]
    [ 34.322135925293, 7.22362041473389, 0.372993558645248 ]
    [ 33.7771263122559, 7.28173303604126, -0.022716760635376 ]
    [ 30.666202545166, 7.16841459274292, -0.0226467382162809 ]
    [ 14.4979372024536, 13.1268129348755, 1.77802801132202 ]
    [ 31.8780822753906, 6.1409068107605, 0.543323159217834 ]
    [ 32.5921325683594, 9.334228515625, -0.0226485636085272 ]
    [ 23.7851505279541, 15.0277881622314, 0.0458332896232605 ]
    [ 28.6293754577637, 3.44342160224915, -0.0227859616279602 ]
    [ 8.01184177398682, 11.0248489379883, -0.022760596126318 ]
    [ 30.5661582946777, 9.27179336547852, -0.0227063167840242 ]
    [ 30.7455654144287, 9.81325340270996, -0.0228244718164206 ]
    [ 3.30799198150635, 8.60191440582275, 0.955020904541016 ]
    [ 32.5787811279297, 5.7550573348999, -0.0227563008666039 ]
    [ 23.1446762084961, 2.1398458480835, -0.0226429309695959 ]
    [ 25.4024562835693, 10.2916870117188, 1.57228970527649 ]
    [ 29.2125339508057, 7.87381982803345, -0.022803196683526 ]
    [ 32.3376579284668, 9.26657104492188, 0.543281972408295 ]
    [ 32.3912200927734, 8.97130012512207, -0.0226476639509201 ]
    [ 28.1484451293945, 7.77197456359863, 1.36650514602661 ]
    [ 29.3053760528564, 5.37543344497681, -0.0226597283035517 ]
    [ 3.72094011306763, 10.5820446014404, -0.0226510856300592 ]
    [ 28.5529193878174, 6.96323204040527, 1.3664562702179 ]
    [ 27.6683921813965, 3.626784324646, -0.0226355995982885 ]
    [ 29.4169960021973, 9.05951118469238, 0.713378250598907 ]
    [ 3.2353036403656, 4.55909204483032, 0.572379529476166 ]
    [ 19.6999702453613, 10.3638458251953, -0.0226936861872673 ]
    [ 28.7984142303467, 9.48721504211426, 0.81028950214386 ]
    [ 26.7117309570312, 10.4005289077759, -0.0226083304733038 ]
    [ 3.03995823860168, 4.20012760162354, -0.0227832607924938 ]
    [ 26.6899662017822, 7.89476013183594, 1.36635076999664 ]
    [ 26.3015193939209, 8.697096824646, 1.40680849552155 ]
    [ 26.5496883392334, 5.62782144546509, -0.0225604828447104 ]
    [ 24.6793518066406, 7.99135732650757, -0.022846132516861 ]
    [ 23.8298873901367, 9.08994388580322, -0.0227136742323637 ]
    [ 29.2637023925781, 8.81728458404541, -0.02267711982131 ]
    [ 2.69760203361511, 4.59295606613159, 0.543305158615112 ]
    [ 16.8068332672119, 9.79815292358398, -0.0226935315877199 ]
    [ 16.8979778289795, 10.1464691162109, 1.98374307155609 ]
    [ 16.6657829284668, 9.40988540649414, 1.98385107517242 ]
    [ 16.8583087921143, 12.7569389343262, 1.82204854488373 ]
    [ 17.4473609924316, 11.4347515106201, -0.0224791914224625 ]
    [ 15.0016841888428, 8.25668525695801, 1.98376369476318 ]
    [ 33.2399368286133, 7.86093139648438, 0.543281972408295 ]
    [ 5.49778890609741, 3.30257987976074, -0.0227152686566114 ]
    [ 24.4342441558838, 14.7596302032471, 0.0284538902342319 ]
    [ 23.7481594085693, 13.7133178710938, -0.0228017307817936 ]
    [ 28.5945167541504, 12.2661581039429, -0.0227182283997536 ]
    [ 22.8113307952881, 14.1545267105103, 0.842028975486755 ]
    [ 16.9880142211914, 7.64383840560913, -0.02273103967309 ]
    [ 9.50944805145264, 4.59153890609741, -0.0226637423038483 ]
    [ 19.6625652313232, 12.7402696609497, 1.88096392154694 ]
    [ 25.820873260498, 12.7695446014404, 0.88162487745285 ]
    [ 22.7803840637207, 13.3025665283203, 1.33035635948181 ]
    [ 6.15676069259644, 2.90383982658386, -0.0226618386805058 ]
    [ 21.9882335662842, 0.599023878574371, 0.588663458824158 ]
    [ 17.0046062469482, 13.0013265609741, -0.0226840134710073 ]
    [ 8.07172966003418, 3.12991118431091, 1.3664665222168 ]
    [ 7.79773283004761, 2.73420143127441, 1.16077971458435 ]
    [ 20.4147644042969, 9.05935668945312, 1.98377656936646 ]
    [ 11.7389822006226, 1.0238002538681, 0.954858839511871 ]
    [ 11.0103988647461, 1.16120266914368, 0.749097406864166 ]
    [ 7.82335472106934, 2.16586685180664, 0.894999325275421 ]
    [ 8.49943351745605, 2.11371183395386, 1.03292644023895 ]
    [ 7.59872388839722, 3.30798983573914, -0.0225774608552456 ]
    [ 24.1311016082764, 2.86865568161011, -0.0226761680096388 ]
    [ 9.69711208343506, 1.35107374191284, 0.874944150447845 ]
    [ 27.2487144470215, 11.1972579956055, -0.0226545836776495 ]
    [ 7.07254505157471, 8.18784523010254, 1.36663889884949 ]
    [ 11.8667325973511, 15.0606899261475, -0.0227354634553194 ]
    [ 14.5283184051514, 0.524742960929871, 0.0051489444449544 ]
    [ 6.43870639801025, 4.63120174407959, 1.36646401882172 ]
    [ 6.24126720428467, 3.65165019035339, 1.16069746017456 ]
    [ 14.6169157028198, 0.647991418838501, 0.954848527908325 ]
    [ 9.49838638305664, 3.7804913520813, -0.0226862523704767 ]
    [ 24.2365226745605, 2.128169298172, 1.26224172115326 ]
    [ 24.6924724578857, 1.61282551288605, 0.837933540344238 ]
    [ 5.46882247924805, 9.55842113494873, 1.36659264564514 ]
    [ 0.318813979625702, 9.31629753112793, -0.0225625392049551 ]
    [ 32.3843002319336, 4.57745170593262, 0.522411286830902 ]
    [ 2.90420985221863, 6.03651475906372, 0.749112844467163 ]
    [ 10.4099006652832, 2.89140439033508, 1.41807091236115 ]
    [ 28.2555122375488, 11.6177845001221, 0.543269097805023 ]
    [ 27.5890293121338, 8.63826370239258, 1.32850670814514 ]
    [ 33.5096893310547, 13.9364566802979, 0.513595342636108 ]
    [ 29.3143539428711, 13.2271919250488, 0.261485457420349 ]
    [ 30.8362712860107, 3.53418469429016, 0.543281972408295 ]
    [ 32.5037155151367, 10.0838031768799, 0.543276846408844 ]
    [ 18.3074245452881, 14.7964429855347, 0.639112770557404 ]
    [ 12.0076541900635, 2.18071007728577, -0.0227339453995228 ]
    [ 22.1146717071533, 14.7471542358398, -0.022727694362402 ]
    [ 9.91788387298584, 6.63423490524292, -0.0225357860326767 ]
    [ 3.42940378189087, 12.3228816986084, 0.543317973613739 ]
    [ 2.92533779144287, 12.1914005279541, 0.456294178962708 ]
    [ 6.74298191070557, 6.1555700302124, -0.0226967725902796 ]
    [ 5.1470799446106, 7.21073198318481, -0.0226911138743162 ]
    [ 22.9936695098877, 4.30016469955444, 1.77803564071655 ]
    [ 22.3870487213135, 4.39959955215454, 1.88085341453552 ]
    [ 16.4320201873779, 9.28118324279785, 1.98382544517517 ]
    [ 1.167067527771, 6.59050226211548, 0.543420910835266 ]
    [ 2.30926012992859, 10.8631677627563, 0.0521932803094387 ]
    [ 18.8176536560059, 9.02447319030762, 1.98401570320129 ]
    [ 1.3952534198761, 9.58502101898193, -0.0227413810789585 ]
    [ 16.2529220581055, 14.3905792236328, 1.00329124927521 ]
    [ 4.43463134765625, 3.2279052734375, 0.543369472026825 ]
    [ 7.35742330551147, 5.92952442169189, 1.55910050868988 ]
    [ 5.60477924346924, 4.04601192474365, -0.0226080734282732 ]
    [ 5.90787124633789, 3.72558641433716, 1.36643052101135 ]
    [ 6.23805141448975, 4.10583782196045, 1.36653339862823 ]
    [ 0.353869438171387, 9.6414098739624, 0.476986616849899 ]
    [ 1.91386425495148, 5.96726274490356, 0.543171346187592 ]
    [ 20.0417518615723, 10.2107820510864, -0.0226590093225241 ]
    [ 21.0397281646729, 11.1062173843384, 1.98387944698334 ]
    [ 8.34809303283691, 2.95283317565918, -0.022608432918787 ]
    [ 31.0796031951904, 4.25774383544922, 0.543356597423553 ]
    [ 31.0406551361084, 5.81978130340576, 0.954918026924133 ]
    [ 15.9730863571167, 8.09703540802002, 1.98391282558441 ]
    [ 12.5334739685059, 15.2807931900024, -0.0226353667676449 ]
    [ 9.1624698638916, 2.30617094039917, 1.07584607601166 ]
    [ 19.4295234680176, 11.2408361434937, -0.0226039569824934 ]
    [ 1.5533721446991, 7.64036560058594, -0.0227002464234829 ]
    [ 30.4995555877686, 4.39949131011963, 0.543269097805023 ]
    [ 0.856746852397919, 5.48193502426147, -0.0225810613483191 ]
    [ 1.22888469696045, 4.87315797805786, -0.0226556640118361 ]
    [ 0.251085191965103, 4.96136379241943, 0.507230997085571 ]
    [ 23.4244346618652, 11.7290458679199, -0.0225417036563158 ]
    [ 3.39976096153259, 10.3629446029663, 0.543276846408844 ]
    [ 21.1886234283447, 6.15593004226685, -0.0226581338793039 ]
    [ 21.6314544677734, 13.8782663345337, -0.0227525196969509 ]
    [ 25.9853076934814, 8.77195644378662, 1.40686762332916 ]
    [ 4.72225761413574, 9.30541610717773, 1.16056108474731 ]
    [ 4.36723184585571, 3.95130515098572, -0.0226842705160379 ]
    [ 15.9873123168945, 0.282035291194916, 0.749066531658173 ]
    [ 18.2815971374512, 0.67316335439682, 0.947478353977203 ]
    [ 18.6656703948975, 0.963241040706635, 0.993842482566833 ]
    [ 20.2060832977295, 1.25732660293579, -0.0227678250521421 ]
    [ 28.5338573455811, 5.16343402862549, -0.0226190574467182 ]
    [ 29.0661468505859, 5.21868228912354, -0.0227793753147125 ]
    [ 20.1797924041748, 15.0277624130249, 0.45639631152153 ]
    [ 16.4099998474121, 12.1308183670044, -0.0225481335073709 ]
    [ 14.8275775909424, 11.4818534851074, 1.9838228225708 ]
    [ 22.3305568695068, 13.5246248245239, 1.16074371337891 ]
    [ 29.3561305999756, 5.63386678695679, -0.0228086765855551 ]
    [ 29.7516536712646, 2.75892329216003, 0.508326828479767 ]
    [ 10.0013103485107, 5.06958913803101, 1.77811026573181 ]
    [ 29.5751285552979, 12.4147453308105, 0.543348848819733 ]
    [ 2.07970571517944, 5.69627571105957, 0.748971343040466 ]
    [ 30.9421806335449, 12.3320655822754, 0.260287433862686 ]
    [ 15.2386112213135, 8.55187892913818, 1.98376369476318 ]
    [ 30.5706348419189, 10.363639831543, -0.0227401200681925 ]
    [ 16.2265033721924, 6.78475189208984, 1.98401319980621 ]
    [ 31.9162578582764, 4.41956472396851, 0.543299973011017 ]
    [ 28.9455089569092, 13.2766103744507, 0.5432408452034 ]
    [ 32.7753944396973, 11.198338508606, -0.0226108264178038 ]
    [ 1.91829669475555, 5.36331701278687, 0.543179094791412 ]
    [ 30.0234889984131, 12.2306318283081, 0.543356597423553 ]
    [ 20.1578235626221, 2.15898537635803, -0.0225092899054289 ]
    [ 1.83781862258911, 5.99610042572021, -0.0227403771132231 ]
    [ 22.7592124938965, 1.35970962047577, 1.03797376155853 ]
    [ 1.95937180519104, 6.60017490386963, -0.0226617362350225 ]
    [ 11.6508741378784, 3.08406400680542, 1.77822601795197 ]
    [ 27.0872116088867, 9.07229614257812, 1.32846820354462 ]
    [ 26.8355693817139, 11.6156492233276, 0.749074280261993 ]
    [ 18.7514114379883, 10.8767509460449, -0.0228411164134741 ]
    [ 25.9334468841553, 13.8748445510864, -0.0226893648505211 ]
    [ 26.8753147125244, 4.5515079498291, 1.07434630393982 ]
    [ 4.56896209716797, 12.9857120513916, 0.543317973613739 ]
    [ 19.661922454834, 14.8219108581543, 0.498564720153809 ]
    [ 8.41207122802734, 13.7037992477417, -0.0228286907076836 ]
    [ 2.56734609603882, 9.27876472473145, -0.0228808093816042 ]
    [ 2.15849113464355, 9.98025989532471, -0.0226154308766127 ]
    [ 2.46861362457275, 7.3945631980896, 0.625169813632965 ]
    [ 19.088306427002, 12.5898809432983, 1.88098204135895 ]
    [ 0.869051158428192, 10.0304756164551, 0.0889661386609077 ]
    [ 3.28302073478699, 11.4145832061768, 0.543333411216736 ]
    [ 8.3747444152832, 11.4699687957764, 1.36635851860046 ]
    [ 5.09148836135864, 11.0835027694702, -0.02278714440763 ]
    [ 5.13442325592041, 11.0592174530029, 0.952196300029755 ]
    [ 25.6319751739502, 8.27163124084473, 1.77797651290894 ]
    [ 9.31584167480469, 2.82294511795044, -0.0226964130997658 ]
    [ 22.9463367462158, 3.79693460464478, -0.022670790553093 ]
    [ 2.97925233840942, 6.5426025390625, 1.16075658798218 ]
    [ 33.6962738037109, 5.76542472839355, -0.0226592663675547 ]
    [ 7.91542434692383, 14.7997360229492, -0.0227351542562246 ]
    [ 18.1725730895996, 12.5865879058838, -0.0227677989751101 ]
    [ 5.47895812988281, 12.0199956893921, 0.54332572221756 ]
    [ 32.7993698120117, 4.83649492263794, -0.0227722246199846 ]
    [ 6.20635843276978, 12.1153316497803, -0.0227040797472 ]
    [ 5.91962766647339, 11.7038345336914, -0.0227260999381542 ]
    [ 7.42430830001831, 12.4821701049805, -0.0227526985108852 ]
    [ 5.3795313835144, 12.5751152038574, -0.0227551944553852 ]
    [ 10.1625547409058, 15.2684450149536, 0.543263971805573 ]
    [ 6.2508111000061, 13.0728168487549, 0.543312847614288 ]
    [ 21.1136875152588, 13.9805746078491, 1.16071033477783 ]
    [ 28.9770221710205, 2.63666248321533, 0.543405473232269 ]
    [ 27.1739826202393, 2.38000416755676, 0.616315245628357 ]
    [ 20.9031791687012, 9.24967002868652, 1.98387682437897 ]
    [ 21.3388843536377, 8.95375537872314, 1.98403632640839 ]
    [ 16.127513885498, 5.1288595199585, 1.98387682437897 ]
    [ 23.9960441589355, 1.38026642799377, -0.0227758251130581 ]
    [ 26.6588916778564, 2.60649228096008, -0.022648898884654 ]
    [ 10.5329942703247, 12.8641872406006, -0.0227020476013422 ]
    [ 23.4744968414307, 9.7298526763916, -0.022613475099206 ]
    [ 11.1588068008423, 14.6835355758667, 0.576163709163666 ]
    [ 7.4386887550354, 8.80529594421387, -0.0225987862795591 ]
    [ 4.91709852218628, 5.53636932373047, 1.36637651920319 ]
    [ 6.98520851135254, 8.55537796020508, -0.0225949790328741 ]
    [ 12.4374933242798, 13.1651182174683, 1.55486357212067 ]
    [ 11.7274837493896, 13.0648679733276, 1.57230257987976 ]
    [ 1.27465462684631, 10.2553377151489, 0.543354034423828 ]
    [ 2.79526710510254, 11.6966066360474, 0.26030108332634 ]
    [ 2.48384284973145, 11.2411708831787, 0.543315410614014 ]
    [ 19.5205116271973, 10.0300636291504, -0.0226831641048193 ]
    [ 32.1833877563477, 5.02238368988037, -0.0227939877659082 ]
    [ 27.8643894195557, 2.67113399505615, -0.0226440615952015 ]
    [ 27.4054565429688, 2.3693516254425, -0.0227010939270258 ]
    [ 29.0397396087646, 3.54648637771606, 0.543312847614288 ]
    [ 9.42684555053711, 11.019627571106, 1.77810776233673 ]
    [ 15.9778709411621, 10.3175401687622, 1.98396944999695 ]
    [ 8.83156871795654, 2.80156493186951, -0.0227215718477964 ]
    [ 8.42179584503174, 1.45629405975342, -0.0227507948875427 ]
    [ 25.4400405883789, 1.60247898101807, 0.543310284614563 ]
    [ 21.9346752166748, 10.7554569244385, 1.98382019996643 ]
    [ 21.4784412384033, 10.4712734222412, 1.98401570320129 ]
    [ 20.4384307861328, 11.8576965332031, 1.9838228225708 ]
    [ 18.470006942749, 10.0679311752319, -0.0227630920708179 ]
    [ 20.4430370330811, 10.5052556991577, -0.0227841604501009 ]
    [ 21.1934852600098, 10.9540796279907, -0.0227388851344585 ]
    [ 13.8973617553711, 9.49732494354248, 1.98372769355774 ]
    [ 13.6725511550903, 8.97801399230957, 1.98374044895172 ]
    [ 31.2144546508789, 3.87387037277222, -0.0226609390228987 ]
    [ 30.3731956481934, 3.35802507400513, -0.0226860195398331 ]
    [ 31.719539642334, 5.39387845993042, 0.543369472026825 ]
    [ 26.4546852111816, 1.84232604503632, -0.0226696338504553 ]
    [ 9.71411609649658, 12.4793920516968, -0.0228337850421667 ]
    [ 29.7422637939453, 4.59135866165161, -0.0226581860333681 ]
    [ 29.8271827697754, 4.13024568557739, -0.0227788109332323 ]
    [ 17.6773166656494, 12.9384803771973, 1.73295521736145 ]
    [ 17.9415893554688, 12.2946357727051, 1.98395657539368 ]
    [ 11.5268287658691, 13.6778945922852, -0.022743696346879 ]
    [ 31.6183624267578, 5.29373073577881, -0.0226881802082062 ]
    [ 26.0988063812256, 10.7780952453613, 1.3665668964386 ]
    [ 25.6456356048584, 2.23159408569336, 0.954843401908875 ]
    [ 10.5851650238037, 7.33717060089111, -0.0226286016404629 ]
    [ 31.7114353179932, 8.33874797821045, -0.0227013528347015 ]
    [ 31.3377017974854, 8.10202598571777, -0.0226401519030333 ]
    [ 19.4073219299316, 2.64216256141663, -0.0226658508181572 ]
    [ 16.7051944732666, 0.842315495014191, 1.36651539802551 ]
    [ 16.6692295074463, 1.49625015258789, 1.53513252735138 ]
    [ 25.3949966430664, 2.34608840942383, -0.0227950159460306 ]
    [ 29.5620861053467, 2.54721164703369, 0.0751638263463974 ]
    [ 28.6165637969971, 3.98403763771057, -0.0227814856916666 ]
    [ 19.1924152374268, 3.76591801643372, -0.0226464550942183 ]
    [ 18.6305294036865, 3.71980333328247, -0.0225765593349934 ]
    [ 0.883734941482544, 5.9961519241333, -0.0226051155477762 ]
    [ 0.348868489265442, 6.59176301956177, 0.543454349040985 ]
    [ 0.847498714923859, 6.31720018386841, 0.543423473834991 ]
    [ 28.713623046875, 9.47159957885742, -0.0227809958159924 ]
    [ 19.4489192962646, 1.81246185302734, 1.57218933105469 ]
    [ 13.7947959899902, 6.23773574829102, 1.98374569416046 ]
    [ 18.6966686248779, 0.662940204143524, -0.0226367563009262 ]
    [ 15.1194791793823, 11.8958463668823, 1.98383569717407 ]
    [ 24.5243587493896, 10.8180713653564, -0.0226285755634308 ]
    [ 13.6804485321045, 7.64370965957642, 1.98389995098114 ]
    [ -0.537409722805023, 6.29363584518433, 0.510055601596832 ]
    [ 19.4607276916504, 0.0256265103816986, 0.543305158615112 ]
    [ 17.9182567596436, 8.31978797912598, 1.98402094841003 ]
    [ 23.6517925262451, 11.157075881958, 1.77810001373291 ]
    [ 5.27940940856934, 13.9484701156616, 0.392337709665298 ]
    [ 4.61771106719971, 5.94495916366577, -0.022677531465888 ]
    [ 4.51648330688477, 6.46360111236572, -0.0226578246802092 ]
    [ 5.61396312713623, 14.136082649231, 0.109394051134586 ]
    [ 12.0876846313477, 11.9109468460083, 1.77810513973236 ]
    [ 22.5436115264893, 9.3680305480957, 1.9839334487915 ]
    [ 12.7795076370239, 11.7129669189453, 1.88103854656219 ]
    [ 21.0267887115479, 4.51771593093872, -0.0227406863123178 ]
    [ 10.6401395797729, 10.175178527832, 1.77806401252747 ]
    [ 9.87219619750977, 9.55929565429688, -0.0226451940834522 ]
    [ 15.0152931213379, 7.35968017578125, -0.0228534378111362 ]
    [ 15.530385017395, 7.01118326187134, -0.0225797761231661 ]
    [ 15.6145315170288, 5.5711236000061, -0.0226094890385866 ]
    [ 7.15548229217529, 2.66625928878784, 0.954894840717316 ]
    [ 14.749605178833, 9.46429347991943, -0.0227127484977245 ]
    [ 4.72935771942139, 7.77621936798096, -0.0226483326405287 ]
    [ 24.7121524810791, 7.93118667602539, 1.88103342056274 ]
    [ 29.0058345794678, 10.1109170913696, -0.0226948689669371 ]
    [ -0.482294946908951, 8.47501277923584, 0.260195732116699 ]
    [ 0.816425502300262, 7.80667734146118, 0.543338596820831 ]
    [ 0.70245349407196, 8.33838748931885, 0.543189406394958 ]
    [ -0.518173098564148, 8.344407081604, 0.54113906621933 ]
    [ 0.544224143028259, 7.67316484451294, -0.0226411558687687 ]
    [ 0.0721137896180153, 7.41385698318481, -0.0225684568285942 ]
    [ 0.38868048787117, 7.34120941162109, -0.0226185172796249 ]
    [ 10.9194612503052, 7.52385711669922, 1.98389995098114 ]
    [ 8.663893699646, 12.8194513320923, -0.0226190313696861 ]
    [ 8.95108699798584, 12.074481010437, -0.022724375128746 ]
    [ 29.5755653381348, 12.7320117950439, 0.0345863178372383 ]
    [ 29.8936290740967, 12.2610387802124, -0.0227170698344707 ]
    [ 6.77616691589355, 3.89492130279541, 1.36638677120209 ]
    [ 8.89860820770264, 11.5815124511719, -0.022573858499527 ]
    [ 8.77096080780029, 12.3052082061768, -0.0226752404123545 ]
    [ 11.0484466552734, 8.05458927154541, 1.98397970199585 ]
    [ 29.2433795928955, 10.5143623352051, -0.0227139052003622 ]
    [ 24.7498378753662, 7.33079099655151, 1.88090741634369 ]
    [ 5.20905160903931, 7.99233484268188, -0.0227065235376358 ]
    [ 15.0359754562378, 9.93632125854492, -0.0227070637047291 ]
    [ 6.93931484222412, 2.44399261474609, 0.748979091644287 ]
    [ 15.5850763320923, 5.0922269821167, -0.022790489718318 ]
    [ 9.98839664459229, 9.11412525177002, -0.0226549692451954 ]
    [ 10.9548072814941, 9.9243335723877, 1.88111317157745 ]
    [ 21.5039348602295, 4.32144403457642, -0.0228553935885429 ]
    [ 12.9763040542603, 11.2843370437622, 1.98391282558441 ]
    [ 22.3885669708252, 9.9282693862915, 1.98387944698334 ]
    [ 12.6113433837891, 12.1247987747192, 1.77808451652527 ]
    [ 5.59142780303955, 14.371054649353, 0.372020125389099 ]
    [ 7.92512273788452, 9.08520984649658, -0.0227218549698591 ]
    [ 24.2121086120605, 11.3273496627808, 1.77799713611603 ]
    [ 18.4511241912842, 7.99251508712769, 1.98385107517242 ]
    [ 18.2267246246338, 8.22798919677734, 1.98399388790131 ]
    [ 19.1925964355469, 0.199602112174034, 0.26020747423172 ]
    [ 14.2447776794434, 7.4392728805542, 1.98393082618713 ]
    [ 22.1151866912842, 11.6122283935547, 1.77796113491058 ]
    [ 24.1946411132812, 11.218918800354, -0.0227134693413973 ]
    [ 15.4803495407104, 11.6259136199951, 1.9838639497757 ]
    [ 19.2530498504639, 0.674519062042236, -0.0226749069988728 ]
    [ 13.3826560974121, 6.41202259063721, 1.98383569717407 ]
    [ 19.0856304168701, 2.05847764015198, 1.7778993844986 ]
    [ 28.6125755310059, 8.81162452697754, -0.0225810613483191 ]
    [ 22.1615428924561, 8.91905212402344, -0.0227280035614967 ]
    [ 4.74044513702393, 2.97784304618835, -0.0226668547838926 ]
    [ 22.457483291626, 8.78291511535645, 1.98394632339478 ]
    [ 19.2729339599609, 7.33351755142212, -0.0225483905524015 ]
    [ 21.100284576416, 7.87081003189087, -0.0225931536406279 ]
    [ 22.589427947998, 12.1086692810059, 1.77807939052582 ]
    [ 10.0223016738892, 1.99595057964325, -0.0226204469799995 ]
    [ 0.241250514984131, 6.52271699905396, -0.0226610153913498 ]
    [ 12.2541255950928, 9.45346355438232, -0.0228387489914894 ]
    [ 11.5690689086914, 14.2395486831665, 0.954851090908051 ]
    [ 3.37764763832092, 11.4828319549561, -0.0225548222661018 ]
    [ 8.40456008911133, 6.88186359405518, 1.77797389030457 ]
    [ 25.5256271362305, 4.49185705184937, 1.36640226840973 ]
    [ 25.7391452789307, 7.80760383605957, -0.0227013770490885 ]
    [ 23.1243019104004, 5.40684366226196, 1.77798426151276 ]
    [ 22.2813186645508, 5.86570072174072, 1.98401570320129 ]
    [ 21.1857948303223, 12.3119478225708, -0.02268385887146 ]
    [ 15.3246622085571, 0.0646243244409561, 0.185385346412659 ]
    [ 13.8935546875, 11.8479976654053, -0.0226327683776617 ]
    [ 26.1186408996582, 6.75383043289185, 1.40245580673218 ]
    [ 10.4293746948242, 9.83033466339111, -0.0225630551576614 ]
    [ 15.5752744674683, 3.77525615692139, -0.0225743725895882 ]
    [ 12.4095306396484, 13.1941871643066, -0.0226172059774399 ]
    [ 7.27502632141113, 13.2820892333984, -0.0225746314972639 ]
    [ 10.3897066116333, 10.3351106643677, -0.0227609574794769 ]
    [ 12.3558940887451, 11.407431602478, -0.0225306414067745 ]
    [ 1.03078162670135, 5.91792249679565, 0.543423473834991 ]
    [ 15.719051361084, 5.45605564117432, 1.98380744457245 ]
    [ 14.4272451400757, 6.29499959945679, -0.0225458182394505 ]
    [ 3.72968411445618, 10.3135786056519, 0.577784359455109 ]
    [ 25.8608245849609, 4.34818267822266, 1.36637914180756 ]
    [ 25.846263885498, 6.53179788589478, 1.60822236537933 ]
    [ 11.8976030349731, 2.29356575012207, 1.60691046714783 ]
    [ 18.1398506164551, 4.20078897476196, -0.0227252505719662 ]
    [ 11.5447587966919, 10.1866512298584, -0.0227143689990044 ]
    [ 13.3620500564575, 12.0947008132935, -0.0225252378731966 ]
    [ 15.1042242050171, 0.261627674102783, 0.581347286701202 ]
    [ 21.6712512969971, 12.7559099197388, -0.0226644109934568 ]
    [ 22.9445877075195, 5.69347190856934, 1.88095366954803 ]
    [ 22.9573974609375, 4.93139934539795, 1.77801251411438 ]
    [ 23.5747718811035, 4.79038000106812, 1.77824664115906 ]
    [ 25.9765357971191, 7.15285110473633, -0.022569227963686 ]
    [ 25.549295425415, 4.98855543136597, 1.47900831699371 ]
    [ 7.84982585906982, 6.8593544960022, 1.77799189090729 ]
    [ 3.03964424133301, 11.2057733535767, -0.0225427318364382 ]
    [ 11.8930492401123, 13.8453378677368, 0.978229999542236 ]
    [ 11.9846820831299, 9.84648990631104, -0.0227198228240013 ]
    [ 10.4573631286621, 2.14344239234924, -0.0226616077125072 ]
    [ 23.013298034668, 11.9460611343384, 1.77810776233673 ]
    [ 3.69326257705688, 10.7859411239624, 0.543328285217285 ]
    [ 14.6507186889648, 12.3569669723511, 1.77832126617432 ]
    [ 22.7896194458008, 8.20515823364258, -0.0228388775140047 ]
    [ 28.009349822998, 6.47695207595825, -0.0227965340018272 ]
    [ 16.5878105163574, 12.5211954116821, -0.0226845275610685 ]
    [ 20.2262783050537, 2.14782071113586, 1.77815663814545 ]
    [ 6.58773136138916, 7.53695106506348, -0.0225975513458252 ]
    [ 22.2117328643799, 14.6542348861694, 0.454588890075684 ]
    [ 18.4731197357178, 4.82449913024902, -0.0226536840200424 ]
    [ 13.7693538665771, 5.9944543838501, -0.0227063689380884 ]
    [ 26.4433917999268, 6.40029191970825, 1.40244805812836 ]
    [ 19.2802410125732, 9.56143093109131, -0.0227883793413639 ]
    [ 22.8686466217041, 8.49929714202881, 1.98393082618713 ]
    [ 19.5863418579102, 9.13532257080078, -0.0226950235664845 ]
    [ 23.5578956604004, 7.96624994277954, -0.0226534530520439 ]
    [ 16.8841114044189, 2.13259410858154, -0.0225653704255819 ]
    [ 27.1298637390137, 7.18896865844727, 1.36647164821625 ]
    [ 16.0614776611328, 5.02667951583862, -0.0226856339722872 ]
    [ 23.4381465911865, 7.35839366912842, 1.98390769958496 ]
    [ 24.8307704925537, 2.79829025268555, -0.0227502305060625 ]
    [ 19.5044345855713, 3.30527853965759, 1.88092029094696 ]
    [ 5.79288053512573, 2.22646713256836, 0.410102367401123 ]
    [ 19.4796600341797, 4.96915626525879, -0.0228081103414297 ]
    [ 15.4106092453003, 10.9891176223755, -0.02262993901968 ]
    [ 18.8435325622559, 12.5237417221069, -0.0227840058505535 ]
    [ 16.4424381256104, 2.32993054389954, -0.0225622821599245 ]
    [ 16.7306365966797, 2.63935852050781, -0.0225604828447104 ]
    [ 22.0452919006348, 8.06498241424561, 1.98385107517242 ]
    [ 28.2229461669922, 6.04163408279419, 0.954964280128479 ]
    [ 24.5629978179932, 4.75610399246216, -0.0226539671421051 ]
    [ 27.6164016723633, 4.74727010726929, 0.954786777496338 ]
    [ 26.7147922515869, 13.7958431243896, 0.118938848376274 ]
    [ 16.4338989257812, 3.9891414642334, 1.98390769958496 ]
    [ 9.35252571105957, 1.8364349603653, -0.0227629635483027 ]
    [ 18.7069854736328, 2.38816928863525, -0.0228251665830612 ]
    [ 1.9252450466156, 9.17766571044922, 0.543315410614014 ]
    [ 25.3657207489014, 13.3163290023804, 0.941237449645996 ]
    [ 5.66942596435547, 10.4376249313354, -0.0227314252406359 ]
    [ 5.7467041015625, 9.98481369018555, -0.0228254497051239 ]
    [ 10.396858215332, 13.8167581558228, 0.749017655849457 ]
    [ 4.07456350326538, 2.50904083251953, 0.26027700304985 ]
    [ 25.6383285522461, 11.491063117981, 1.36646401882172 ]
    [ 7.27150201797485, 10.6225099563599, 1.36638164520264 ]
    [ 17.8278064727783, 9.64699268341064, -0.0227547567337751 ]
    [ 14.6334056854248, 7.03876066207886, -0.0227888692170382 ]
    [ 29.5014781951904, 3.20204663276672, -0.0227259714156389 ]
    [ 27.1555633544922, 4.74294090270996, -0.0225622821599245 ]
    [ 25.9207382202148, 7.09460973739624, 1.57231545448303 ]
    [ 4.94717121124268, 7.30933618545532, 1.36656177043915 ]
    [ 8.61609649658203, 3.8688952922821, 1.36635851860046 ]
    [ 8.15626239776611, 4.0845193862915, 1.36637139320374 ]
    [ 10.7168769836426, 8.75335788726807, -0.0226794853806496 ]
    [ 29.015661239624, 4.66728067398071, 0.875582098960876 ]
    [ 20.7446365356445, 14.2792930603027, -0.0227824114263058 ]
    [ 13.1774988174438, 13.3546342849731, 1.36643826961517 ]
    [ 12.3586206436157, 14.493016242981, -0.0226145815104246 ]
    [ 12.9726762771606, 14.9291839599609, 0.552118539810181 ]
    [ 26.1378059387207, 5.63556480407715, 1.36666464805603 ]
    [ 13.1799173355103, 15.1385850906372, -0.0225844066590071 ]
    [ 10.8789958953857, 14.4778127670288, 0.555534780025482 ]
    [ 13.6361503601074, 10.345555305481, 1.98380744457245 ]
    [ 12.7432870864868, 10.0092267990112, 1.98382544517517 ]
    [ 12.9922533035278, 12.7070846557617, -0.0225967541337013 ]
    [ 12.7320194244385, 10.6433734893799, -0.0225535370409489 ]
    [ 13.3210191726685, 11.4019775390625, -0.0225059445947409 ]
    [ 10.3298444747925, 12.1535339355469, -0.0225823484361172 ]
    [ 14.0584774017334, 9.92819213867188, 1.98377132415771 ]
    [ 12.2246704101562, 6.42066621780396, 1.98388707637787 ]
    [ 8.70304679870605, 10.7093839645386, -0.0225288402289152 ]
    [ 9.92894554138184, 6.94885158538818, 1.98386144638062 ]
    [ 9.45094966888428, 9.10584163665771, -0.0227384995669127 ]
    [ 10.7596321105957, 10.1817893981934, -0.0226866640150547 ]
    [ 15.5481863021851, 10.322582244873, 1.9839745759964 ]
    [ 11.4250345230103, 6.75771474838257, -0.0226751118898392 ]
    [ 8.39941501617432, 11.0715141296387, 1.57226395606995 ]
    [ 12.1197643280029, 9.92245578765869, 1.98386144638062 ]
    [ 9.67776679992676, 8.67134666442871, -0.0227637346833944 ]
    [ 19.5747661590576, 14.1588487625122, -0.0227846242487431 ]
    [ 25.9050712585449, 3.19773769378662, -0.0226815696805716 ]
    [ 7.45849704742432, 9.54869747161865, -0.0227281823754311 ]
    [ 7.32603883743286, 10.1217470169067, 1.36657977104187 ]
    [ 1.83489882946014, 5.40761566162109, -0.0227327365428209 ]
    [ 16.0580558776855, 1.88228213787079, -0.0227100979536772 ]
    [ 9.86059474945068, 2.85680413246155, -0.0226339530199766 ]
    [ 12.4477062225342, 10.7377843856812, 1.98390519618988 ]
    [ 16.3971366882324, 13.2031908035278, -0.0225535370409489 ]
    [ 7.71103954315186, 2.40275025367737, -0.0227079894393682 ]
    [ 15.442533493042, 10.8852910995483, 1.98394882678986 ]
    [ 14.7723722457886, 10.6579332351685, 1.98376107215881 ]
    [ 10.5375480651855, 11.3607921600342, -0.0226374249905348 ]
    [ 7.43279790878296, 8.18902778625488, -0.0225707720965147 ]
    [ 7.02860641479492, 1.87788307666779, 0.447795927524567 ]
    [ 17.8610439300537, 4.5732250213623, 1.98401832580566 ]
    [ 8.80255126953125, 10.8917226791382, 1.77817714214325 ]
    [ 8.40494537353516, 10.2828884124756, 1.77802801132202 ]
    [ 11.8804187774658, 5.38345956802368, 1.98376882076263 ]
    [ 21.816520690918, 1.56493842601776, -0.0226986259222031 ]
    [ 15.7374706268311, 7.24893379211426, 1.98381507396698 ]
    [ 15.9298677444458, 8.84079647064209, 1.98400294780731 ]
    [ 21.6069374084473, 1.20307517051697, -0.0227130316197872 ]
    [ 18.0288486480713, 13.2588081359863, 1.57232058048248 ]
    [ 30.7471599578857, 5.28753137588501, 0.752925276756287 ]
    [ 29.9449768066406, 6.82377672195435, 0.992715716362 ]
    [ 24.0504283905029, 9.83432197570801, 1.88099229335785 ]
    [ 9.65479469299316, 7.8280291557312, -0.0226114168763161 ]
    [ 30.2011470794678, 10.1985626220703, 0.543292284011841 ]
    [ 4.95926189422607, 10.0970773696899, -0.0225964970886707 ]
    [ 4.03272438049316, 13.2679662704468, -0.0220817402005196 ]
    [ 3.07685804367065, 9.054443359375, -0.0227129030972719 ]
    [ 0.292268335819244, 7.85715007781982, 0.54337203502655 ]
    [ 2.86435556411743, 6.61344909667969, 0.957999885082245 ]
    [ 22.8904094696045, 3.45712924003601, -0.0225779749453068 ]
    [ 16.296422958374, 10.2213287353516, -0.0227795299142599 ]
    [ 8.45510959625244, 13.7308359146118, 0.543225407600403 ]
    [ 8.19876003265381, 13.4305486679077, 0.749066531658173 ]
    [ 18.1356067657471, 11.9118986129761, 1.98396682739258 ]
    [ 14.5299654006958, 5.46449327468872, -0.0227527245879173 ]
    [ 34.1328506469727, 14.1833906173706, 0.253203541040421 ]
    [ 18.9169006347656, 15.2829027175903, 0.350847154855728 ]
    [ 18.7872734069824, 15.0517377853394, 0.543281972408295 ]
    [ 16.8465785980225, 15.3494787216187, 0.0412074215710163 ]
    [ 16.5819969177246, 6.52832508087158, -0.0226486921310425 ]
    [ 4.05484819412231, 9.00862693786621, 0.954936027526855 ]
    [ 30.2318363189697, 4.33723926544189, -0.0228076223284006 ]
    [ 9.24064826965332, 12.5298643112183, 1.16058421134949 ]
    [ 24.6865043640137, 2.1197726726532, -0.022666597738862 ]
    [ 23.8501319885254, 1.64770615100861, -0.0227502044290304 ]
    [ 14.308575630188, 11.5768566131592, 1.98379707336426 ]
    [ 7.82001066207886, 12.4200448989868, 0.954786777496338 ]
    [ -0.113667018711567, 8.3798303604126, 0.543320596218109 ]
    [ 0.209894314408302, 8.11144161224365, 0.543186783790588 ]
    [ 8.55445957183838, 9.18715858459473, 1.7781720161438 ]
    [ 31.8663768768311, 3.70466423034668, -0.0227334834635258 ]
    [ 21.9637699127197, 2.18131971359253, -0.0225231815129519 ]
    [ -0.0861361175775528, 8.35832405090332, -0.0225152056664228 ]
    [ 8.75063800811768, 7.51907205581665, -0.0227341521531343 ]
    [ -0.426526486873627, 8.21884346008301, -0.0226079449057579 ]
    [ 25.2566471099854, 13.9116058349609, -0.0227331481873989 ]
    [ 15.1722927093506, 4.06077671051025, -0.0225411877036095 ]
    [ 21.1311798095703, 11.4730558395386, 1.88088428974152 ]
    [ 23.1948146820068, 14.9259166717529, -0.00535477884113789 ]
    [ -0.610670924186707, 5.72799444198608, 0.228758111596107 ]
    [ 1.40847098827362, 5.50765991210938, 0.543348848819733 ]
    [ 23.1079654693604, 14.9864225387573, 0.457311600446701 ]
    [ 27.4627208709717, 6.9116792678833, -0.0227720178663731 ]
    [ 17.4202709197998, 1.88491892814636, 1.77798938751221 ]
    [ 9.48145961761475, 12.9437799453735, -0.022602079436183 ]
    [ 13.1479921340942, 3.13530826568604, 1.77795588970184 ]
    [ 18.0494804382324, 7.86041688919067, -0.022773202508688 ]
    [ 34.024471282959, 8.25887203216553, 0.0341520830988884 ]
    [ 2.20679497718811, 7.30318784713745, -0.022583119571209 ]
    [ 7.05309677124023, 11.8708162307739, 1.16073346138 ]
    [ 18.822566986084, 5.31323051452637, -0.022608844563365 ]
    [ 28.0224952697754, 10.4384479522705, -0.0227815881371498 ]
    [ 9.73935222625732, 11.9387044906616, 1.71760249137878 ]
    [ 6.51611328125, 9.77049827575684, -0.0226630736142397 ]
    [ 10.9053382873535, 5.94472789764404, 1.98395919799805 ]
    [ 20.5621433258057, 0.921983242034912, -0.0227776523679495 ]
    [ 33.1361618041992, 7.66248893737793, -0.0226936861872673 ]
    [ 25.4440021514893, 7.19159269332886, 1.77803564071655 ]
    [ 22.6539459228516, 12.6072969436646, 1.57235145568848 ]
    [ 5.02084732055664, 5.62321662902832, -0.0227552205324173 ]
    [ 11.9377851486206, 12.2648973464966, -0.0226419009268284 ]
    [ 4.78852510452271, 6.08811902999878, 1.36656939983368 ]
    [ 4.73270177841187, 7.83469200134277, 1.3666182756424 ]
    [ 11.7810173034668, 11.7306146621704, -0.0225926376879215 ]
    [ 8.99921894073486, 3.27458333969116, -0.0227177385240793 ]
    [ 16.5587673187256, 9.96140384674072, 1.98380994796753 ]
    [ 5.55813980102539, 5.69151639938354, -0.0226873327046633 ]
    [ 22.0634536743164, 12.9231481552124, 1.57228195667267 ]
    [ 25.193775177002, 6.66047430038452, 1.7781308889389 ]
    [ 32.8440055847168, 8.0311279296875, -0.0227213408797979 ]
    [ 34.1162338256836, 13.8877592086792, -0.0226527322083712 ]
    [ 10.8669309616089, 13.5495519638062, -0.0226348526775837 ]
    [ 11.5428552627563, 6.21772146224976, 1.98383569717407 ]
    [ 4.03485727310181, 11.2275619506836, -0.0226461458951235 ]
    [ 20.947452545166, 13.8047189712524, -0.0226918086409569 ]
    [ 6.43837213516235, 9.13017749786377, -0.022652629762888 ]
    [ 10.1595191955566, 12.3426895141602, 1.57240545749664 ]
    [ 28.4284362792969, 10.7322273254395, -0.0227664113044739 ]
    [ 19.3228149414062, 5.17639684677124, -0.0227562487125397 ]
    [ 9.43036937713623, 7.98927354812622, -0.0226273667067289 ]
    [ 30.4168758392334, 7.00994873046875, 0.954833090305328 ]
    [ 7.42327928543091, 1.49632215499878, 0.401002168655396 ]
    [ 12.9295616149902, 14.1822071075439, -0.0226412322372198 ]
    [ 16.0631237030029, 10.5492458343506, -0.02273821644485 ]
    [ 7.0962119102478, 12.2879981994629, 0.954809963703156 ]
    [ 2.95074391365051, 7.58919858932495, 0.954856276512146 ]
    [ 3.14776659011841, 7.9881157875061, 0.9548459649086 ]
    [ 12.9097528457642, 13.4303426742554, -0.0227145738899708 ]
    [ 2.51599645614624, 6.92171192169189, -0.0226073022931814 ]
    [ 10.6776723861694, 13.2497272491455, 0.954889714717865 ]
    [ 10.8235845565796, 12.8809852600098, 1.1606639623642 ]
    [ 5.29929494857788, 2.54726314544678, -0.0227311421185732 ]
    [ 28.1013946533203, 7.0270299911499, -0.022678816691041 ]
    [ 34.0471878051758, 8.48486614227295, 0.31705915927887 ]
    [ 18.1755313873291, 8.49237728118896, -0.0225715432316065 ]
    [ 12.9071807861328, 3.46733570098877, 1.88093829154968 ]
    [ 9.44950866699219, 13.4839792251587, -0.0227401461452246 ]
    [ 29.0085601806641, 2.97328972816467, -0.0226719733327627 ]
    [ 17.2559909820557, 2.29485201835632, 1.77792501449585 ]
    [ 26.9487857818604, 6.92973804473877, -0.0226997565478086 ]
    [ 29.3185214996338, 6.42300701141357, -0.0227347686886787 ]
    [ 19.6755828857422, 11.8508272171021, 1.88097941875458 ]
    [ 21.2723331451416, 11.9013261795044, 1.77799189090729 ]
    [ 14.9692964553833, 4.3116250038147, -0.0227017644792795 ]
    [ 25.4180717468262, 13.3995237350464, -0.0227210316807032 ]
    [ 22.4252510070801, 2.33616876602173, -0.0225440189242363 ]
    [ 21.4207668304443, 2.44701528549194, -0.022666160017252 ]
    [ 31.7196407318115, 4.21333742141724, -0.0225882641971111 ]
    [ 7.96157503128052, 9.36713027954102, 1.77805888652802 ]
    [ 8.55698013305664, 12.5235366821289, 0.954840838909149 ]
    [ 8.25579166412354, 11.9362344741821, 1.34369730949402 ]
    [ 7.85628271102905, 12.056396484375, 1.22919023036957 ]
    [ 14.2401475906372, 12.110650062561, 1.88122117519379 ]
    [ 23.5350780487061, 2.02509689331055, -0.0226442161947489 ]
    [ 24.6424369812012, 1.58395445346832, -0.0227803271263838 ]
    [ 9.29505634307861, 12.2359304428101, 1.51179730892181 ]
    [ 30.5717658996582, 4.68805360794067, -0.0227929074317217 ]
    [ 34.3105087280273, 8.55139064788818, 0.164821445941925 ]
    [ 4.30155086517334, 8.74085521697998, 1.36640226840973 ]
    [ 16.2035827636719, 6.86069202423096, -0.0226250514388084 ]
    [ 16.6632881164551, 14.8097171783447, -0.0226486157625914 ]
    [ 8.65154552459717, 4.10503530502319, -0.0225941818207502 ]
    [ 8.651442527771, 4.53351068496704, -0.022608432918787 ]
    [ 18.5092620849609, 15.1865367889404, 0.211640179157257 ]
    [ 33.8912696838379, 14.0827026367188, -0.0226178485900164 ]
    [ 25.4598999023438, 8.68173885345459, 1.77802801132202 ]
    [ 3.671311378479, 7.96943950653076, 1.04704689979553 ]
    [ 3.90666675567627, 7.38000249862671, 1.36641764640808 ]
    [ 14.8991441726685, 5.82451486587524, -0.0226064007729292 ]
    [ 14.4996099472046, 5.90500831604004, -0.0226719491183758 ]
    [ 18.5692024230957, 12.0407552719116, 1.98399007320404 ]
    [ 7.72647428512573, 12.7921314239502, 0.711749851703644 ]
    [ 30.3123302459717, 5.94809770584106, 0.954905152320862 ]
    [ 19.6941299438477, 0.808340489864349, 0.782938659191132 ]
    [ 8.18792915344238, 13.2538433074951, 0.543850481510162 ]
    [ 19.4582328796387, 1.16812515258789, 1.36643826961517 ]
    [ 16.0811309814453, 9.77674961090088, -0.0226936861872673 ]
    [ 5.50078582763672, 10.8835287094116, 0.954954028129578 ]
    [ 5.05386543273926, 12.2647562026978, 0.543262720108032 ]
    [ 2.35229539871216, 5.63791847229004, 0.851888120174408 ]
    [ 21.5757083892822, 13.7600088119507, 1.26356530189514 ]
    [ 19.0153369903564, 1.00538241863251, 1.08099365234375 ]
    [ 17.8962745666504, 0.760027647018433, 0.931737184524536 ]
    [ 15.771222114563, 0.144760265946388, 0.185415267944336 ]
    [ 4.61251449584961, 9.93035316467285, 0.954822838306427 ]
    [ 21.4477519989014, 6.23126554489136, -0.0226302482187748 ]
    [ 0.11833518743515, 4.78589391708374, 0.34755152463913 ]
    [ 1.37262833118439, 4.68792772293091, -0.0226708296686411 ]
    [ 15.7988252639771, 7.55062389373779, 1.98381507396698 ]
    [ 21.6591606140137, 11.4524374008179, 1.77801644802094 ]
    [ 20.5126476287842, 10.0013027191162, -0.0226533487439156 ]
    [ 7.27498769760132, 5.89115524291992, 1.36645495891571 ]
    [ 16.6273880004883, 14.3073978424072, 1.14043641090393 ]
    [ 1.35836374759674, 9.89171409606934, -0.0225971397012472 ]
    [ 18.4013328552246, 8.94691276550293, 1.98382151126862 ]
    [ 2.63732600212097, 10.8781394958496, 0.0319096334278584 ]
    [ 16.2666091918945, 9.80264186859131, 1.98388075828552 ]
    [ 5.96853065490723, 7.57499837875366, -0.0226508025079966 ]
    [ 12.280481338501, 2.28821754455566, -0.0227033067494631 ]
    [ 28.9719295501709, 12.2393522262573, 0.543317973613739 ]
    [ 10.4670104980469, 2.74601697921753, 1.46940004825592 ]
    [ 14.6117963790894, 0.261619955301285, 0.511061429977417 ]
    [ 15.1893739700317, 0.649277687072754, -0.0226717684417963 ]
    [ 11.87975025177, 14.7875032424927, -0.022686006501317 ]
    [ 22.8682479858398, 12.9385967254639, 1.34841656684875 ]
    [ 19.8588600158691, 12.9127559661865, 1.77807688713074 ]
    [ 9.79567718505859, 4.707679271698, -0.0227076541632414 ]
    [ 22.6836585998535, 14.3603658676147, 0.646140813827515 ]
    [ 24.3401947021484, 14.5595417022705, 0.427443712949753 ]
    [ 5.10791397094727, 3.3394992351532, -0.0226419009268284 ]
    [ 32.7134246826172, 8.61763286590576, 0.543238282203674 ]
    [ 27.2554798126221, 5.1668553352356, -0.0226481277495623 ]
    [ 3.4549834728241, 4.48630571365356, -0.0227858070284128 ]
    [ 27.8843021392822, 6.65810775756836, 1.1606537103653 ]
    [ 28.4185199737549, 7.4415111541748, 1.3665257692337 ]
    [ 0.33638671040535, 5.44283294677734, 0.543346285820007 ]
    [ 33.298641204834, 9.06427001953125, -0.0227385498583317 ]
    [ 31.9447479248047, 9.50931262969971, 0.543316721916199 ]
    [ 25.5160064697266, 10.3537483215332, 1.37050414085388 ]
    [ 23.1961002349854, 1.40271151065826, -0.0227586682885885 ]
    [ 8.25208759307861, 11.66663646698, -0.0227058548480272 ]
    [ 32.6412658691406, 9.82205104827881, -0.022652629762888 ]
    [ 9.6472053527832, 8.92087841033936, 1.77826976776123 ]
    [ 9.84042644500732, 10.0967168807983, 1.77809488773346 ]
    [ 15.2416219711304, 11.5249176025391, -0.0227183047682047 ]
    [ 18.9958763122559, 11.269082069397, 1.98385882377625 ]
    [ 18.7731742858887, 11.8352642059326, 1.98397719860077 ]
    [ 15.8111991882324, 11.8145036697388, -0.0227219574153423 ]
    [ 9.73032283782959, 9.63137722015381, 1.77821314334869 ]
    [ 10.0730829238892, 8.4060697555542, 1.88097429275513 ]
    [ 22.3270072937012, 12.9253091812134, -0.0225262679159641 ]
    [ 22.2805480957031, 13.362904548645, -0.0225422941148281 ]
    [ 29.2026824951172, 8.11427116394043, 0.954786777496338 ]
    [ 33.0711822509766, 9.19945430755615, 0.543310284614563 ]
    [ 11.218900680542, 2.06277394294739, -0.0226753186434507 ]
    [ 8.07219219207764, 7.82404184341431, -0.0227059833705425 ]
    [ 31.8245735168457, 6.72753953933716, 0.543281972408295 ]
    [ 30.946475982666, 9.04055118560791, 0.954925715923309 ]
    [ 34.3564033508301, 7.27932786941528, 0.146384313702583 ]
    [ 29.8382949829102, 7.32736921310425, -0.0227184072136879 ]
    [ 14.2152194976807, 12.4145393371582, 1.77821314334869 ]
    [ 32.7234573364258, 5.91450071334839, 0.543413162231445 ]
    [ 32.8224983215332, 10.1987676620483, -0.0226985476911068 ]
    [ 23.9666538238525, 14.8915357589722, 0.054126001894474 ]
    [ 28.8815822601318, 3.50446724891663, -0.0227290838956833 ]
    [ 8.74930000305176, 11.3239278793335, -0.0225386153906584 ]
    [ 3.05989241600037, 9.04515647888184, 0.749112844467163 ]
    [ 33.2533149719238, 6.14265584945679, -0.0227079633623362 ]
    [ 23.1741313934326, 1.80044186115265, -0.0226557292044163 ]
    [ 25.5594043731689, 10.8365678787231, 1.36647689342499 ]
    [ 31.4701862335205, 9.59484767913818, 0.54332572221756 ]
    [ 32.8308334350586, 9.09982204437256, -0.0226723980158567 ]
    [ 28.7103309631348, 7.18464708328247, 1.36659264564514 ]
    [ 27.3104801177979, 2.91879892349243, -0.0226082019507885 ]
    [ 28.5731773376465, 9.50763988494873, 0.954780399799347 ]
    [ 3.37213730812073, 3.4515483379364, 0.54324597120285 ]
    [ 19.9354820251465, 11.0860748291016, -0.0226496960967779 ]
    [ 28.0824871063232, 9.34539222717285, 0.954822838306427 ]
    [ 26.0035724639893, 10.1433305740356, -0.0227304976433516 ]
    [ 3.87004208564758, 4.46867084503174, -0.0226982142776251 ]
    [ 26.9770698547363, 5.58232688903809, -0.0227173790335655 ]
    [ 25.5100898742676, 7.49869775772095, -0.0226723086088896 ]
    [ 2.55202436447144, 3.75003790855408, 0.40830472111702 ]
    [ 17.1371421813965, 10.2716474533081, -0.0226043686270714 ]
    [ 17.2869396209717, 13.2870283126831, 1.36644601821899 ]
    [ 17.8565940856934, 10.6819610595703, -0.0225561093539 ]
    [ 15.5949153900146, 8.15528964996338, 1.98380482196808 ]
    [ 32.925910949707, 8.24775886535645, 0.543180346488953 ]
    [ 4.73684358596802, 3.39953231811523, -0.0226482041180134 ]
    [ 24.0334739685059, 14.3108835220337, 0.543351471424103 ]
    [ 23.3167247772217, 13.2605314254761, -0.0226780958473682 ]
    [ 27.8450183868408, 11.6808624267578, -0.0227109733968973 ]
    [ 22.3843212127686, 14.467472076416, 0.500325083732605 ]
    [ 16.1137504577637, 7.69914722442627, -0.0225792620331049 ]
    [ 10.2205905914307, 4.79168462753296, -0.0226120352745056 ]
    [ 20.122142791748, 13.1871900558472, 1.778071641922 ]
    [ 25.3907775878906, 12.4247522354126, 1.06378614902496 ]
    [ 22.9299240112305, 12.6632747650146, 1.53671455383301 ]
    [ 19.8683395385742, 9.52119731903076, 1.98376619815826 ]
    [ 21.4024753570557, 0.572645485401154, 0.5432408452034 ]
    [ 17.6827430725098, 13.2216873168945, -0.0226272903382778 ]
    [ 20.1977996826172, 9.27772331237793, 1.98378551006317 ]
    [ 23.5206718444824, 2.4189441204071, -0.0226087160408497 ]
    [ 9.4612398147583, 1.95515847206116, 0.955002903938293 ]
    [ 26.6801662445068, 11.3525085449219, -0.02254350297153 ]
    [ 6.96552896499634, 7.45676612854004, 1.36664152145386 ]
    [ 12.0473480224609, 14.4666996002197, -0.0227381139993668 ]
    [ 14.6427431106567, 1.1080573797226, -0.022780379280448 ]
    [ 5.64627361297607, 4.95170164108276, 1.36647939682007 ]
    [ 6.04318475723267, 3.03729867935181, 0.901710987091064 ]
    [ 14.5376310348511, 0.39033368229866, 0.863951802253723 ]
    [ 9.48349189758301, 3.29596352577209, -0.0226925797760487 ]
    [ 5.26334428787231, 9.40062427520752, 1.26363861560822 ]
    [ 33.0002822875977, 4.6125922203064, 0.239393129944801 ]
    [ 3.29287099838257, 5.36509227752686, 0.954923152923584 ]
    [ 10.6325759887695, 2.37576484680176, 1.3665257692337 ]
    [ 28.6344299316406, 12.0044956207275, 0.543339848518372 ]
    [ 27.6062145233154, 8.05073070526123, 1.36642277240753 ]
    [ 17.9567928314209, 15.439414024353, 0.367568671703339 ]
    [ 32.2546691894531, 10.3269557952881, 0.543244659900665 ]
    [ 31.8839206695557, 10.5673046112061, 0.54324597120285 ]
    [ 18.0842342376709, 15.2551193237305, 0.211566388607025 ]
    [ 12.6719512939453, 2.44274497032166, -0.0226715877652168 ]
    [ 22.4245567321777, 14.0426750183105, -0.0226186197251081 ]
    [ 6.77226972579956, 5.88957357406616, -0.02274414524436 ]
    [ 2.96487712860107, 11.3417301177979, 0.543269097805023 ]
    [ 6.96727800369263, 5.3462872505188, -0.0225867219269276 ]
    [ 5.56391525268555, 7.45568561553955, -0.0226411037147045 ]
    [ 23.7124519348145, 4.04338026046753, 1.77817714214325 ]
    [ 16.3345222473145, 9.56725788116455, 1.98391926288605 ]
    [ 1.22118782997131, 7.34288167953491, 0.543225407600403 ]
    [ 3.03081035614014, 10.9147462844849, -0.0224748179316521 ]
    [ 18.0391635894775, 8.95180034637451, 1.98380994796753 ]
    [ 1.16735565662384, 10.3450660705566, -0.022768210619688 ]
    [ 16.9897384643555, 14.4504413604736, 0.974551320075989 ]
    [ 3.8500874042511, 2.64397883415222, 0.401424556970596 ]
    [ 6.91474771499634, 5.72897243499756, 1.3664562702179 ]
    [ 1.90154075622559, 6.24163293838501, 0.543243408203125 ]
    [ 0.766333758831024, 8.98092079162598, 0.543243408203125 ]
    [ 1.94560122489929, 6.58401966094971, 0.543238282203674 ]
    [ 20.178352355957, 9.40849590301514, -0.0226163566112518 ]
    [ 15.8735942840576, 7.79995059967041, 1.98383569717407 ]
    [ 8.82338809967041, 1.69356608390808, 0.724409162998199 ]
    [ 1.557377576828, 6.66394710540771, -0.0227793511003256 ]
    [ 30.0101642608643, 3.73715233802795, 0.543235659599304 ]
    [ 1.01414918899536, 5.18699789047241, -0.0226742513477802 ]
    [ 1.56669509410858, 4.14553928375244, -0.0227334052324295 ]
    [ 0.0578750036656857, 5.18478536605835, 0.0872473269701004 ]
    [ 23.6595497131348, 11.3450736999512, -0.0226282794028521 ]
    [ 3.01950550079346, 11.0401430130005, 0.543346285820007 ]
    [ 21.8087501525879, 6.41724443435669, -0.0225563663989305 ]
    [ 21.7829494476318, 13.1450262069702, -0.0225800331681967 ]
    [ 4.77487897872925, 9.52280521392822, 0.954836964607239 ]
    [ 15.9104204177856, -0.150175303220749, 0.230401933193207 ]
    [ 17.5505428314209, 0.521144032478333, 1.0579491853714 ]
    [ 19.227954864502, 0.935033559799194, 1.05762124061584 ]
    [ 16.2453079223633, 11.3858737945557, -0.0227567125111818 ]
    [ 14.2281847000122, 10.8389091491699, 1.98384344577789 ]
    [ 21.823543548584, 13.6762866973877, 1.26353693008423 ]
    [ 29.7592163085938, 3.61576628684998, 0.543341159820557 ]
    [ 9.72342872619629, 5.69239139556885, 1.88089966773987 ]
    [ 2.63255143165588, 5.39984655380249, 0.954889714717865 ]
    [ 31.392110824585, 11.961033821106, -0.0227299332618713 ]
    [ 31.4920520782471, 10.6424474716187, -0.0227885860949755 ]
    [ 16.4582862854004, 5.8347020149231, 1.98384082317352 ]
    [ 26.6748924255371, 11.5410861968994, 0.953287065029144 ]
    [ 28.5267066955566, 12.9217081069946, -0.0227391943335533 ]
    [ 32.6794395446777, 11.5379085540771, 0.5432408452034 ]
    [ 20.8043689727783, 1.90083491802216, -0.0226131416857243 ]
    [ 22.4790153503418, 0.851090312004089, 0.588748335838318 ]
    [ 26.5696773529053, 9.32535266876221, 1.36652052402496 ]
    [ 26.3222026824951, 11.3710565567017, 1.16058683395386 ]
    [ 26.3152828216553, 14.0112648010254, 0.468604117631912 ]
    [ 5.05279779434204, 12.7194061279297, 0.543170094490051 ]
    [ 19.4727802276611, 12.1230621337891, 1.98385882377625 ]
    [ 1.66928386688232, 7.77871465682983, 0.543310284614563 ]
    [ 19.2874431610107, 12.3441820144653, 1.98387038707733 ]
    [ 3.54366254806519, 11.7915954589844, 0.543303847312927 ]
    [ 7.71613311767578, 11.6120223999023, 1.25183856487274 ]
    [ 5.73453617095947, 10.6189346313477, 0.954928278923035 ]
    [ 25.4729690551758, 7.44992303848267, 1.77801251411438 ]
    [ 23.0099277496338, 2.97402286529541, -0.0225826054811478 ]
    [ 2.65119433403015, 7.10281562805176, 0.83101099729538 ]
    [ 32.9890556335449, 5.5515341758728, -0.0226273536682129 ]
    [ 18.4359722137451, 12.5705232620239, -0.0227653309702873 ]
    [ 6.70511484146118, 12.6682910919189, -0.0227697547525167 ]
    [ 27.9594192504883, 2.08896970748901, 0.543343722820282 ]
    [ 9.95994472503662, 14.5683650970459, 0.543312847614288 ]
    [ 5.63230514526367, 13.3156862258911, 0.543207406997681 ]
    [ 28.4745864868164, 2.06896066665649, 0.351655691862106 ]
    [ 27.5765399932861, 2.14376640319824, 0.579829514026642 ]
    [ 24.1842994689941, 0.906447947025299, 0.0217132717370987 ]
    [ 26.9072666168213, 3.26749873161316, -0.0225092899054289 ]
    [ 10.2159595489502, 13.0524549484253, -0.0226874481886625 ]
    [ 23.1970767974854, 10.394947052002, -0.0225669126957655 ]
    [ 11.4605093002319, 15.462025642395, 0.376849740743637 ]
    [ 1.56022524833679, 10.9669933319092, 0.328552067279816 ]
    [ 2.39280986785889, 11.2267646789551, 0.140685215592384 ]
    [ 28.5840473175049, 2.61456227302551, -0.0226099770516157 ]
    [ 27.2271556854248, 2.05444931983948, 0.260392099618912 ]
    [ 28.3759326934814, 3.14408040046692, 0.543258845806122 ]
    [ 9.55701351165771, 11.7210960388184, 1.77804851531982 ]
    [ 15.6563730239868, 10.5913057327271, 1.98406982421875 ]
    [ 8.74821949005127, 1.28205096721649, 0.525246202945709 ]
    [ 24.7586116790771, 1.45912635326385, 0.632100105285645 ]
    [ 21.9214782714844, 11.0135307312012, 1.93241786956787 ]
    [ 20.7018814086914, 12.4465932846069, 1.77797138690948 ]
    [ 21.2507629394531, 10.7197380065918, -0.0227785781025887 ]
    [ 30.5013828277588, 3.93992710113525, -0.0228099878877401 ]
    [ 31.6650791168213, 4.5154881477356, 0.543320596218109 ]
    [ 26.0449638366699, 2.52818274497986, -0.0226227361708879 ]
    [ 9.83326148986816, 12.1282844543457, -0.0226793438196182 ]
    [ 12.237585067749, 13.4165544509888, -0.0225000288337469 ]
    [ 11.7561159133911, 13.5300912857056, -0.0227840319275856 ]
    [ 32.0470695495605, 6.11284065246582, -0.0227056220173836 ]
    [ 26.1174831390381, 9.75480651855469, 1.36645889282227 ]
    [ 25.0412254333496, 2.5318717956543, 1.16052758693695 ]
    [ 19.2968082427979, 1.92214035987854, -0.0226803608238697 ]
    [ 19.73752784729, 3.20312190055847, -0.0225860010832548 ]
    [ 19.4036426544189, 3.47146964073181, -0.0227334313094616 ]
    [ 0.233805701136589, 5.90256452560425, -0.0225820913910866 ]
    [ 22.3362159729004, 9.4549036026001, -0.0227916203439236 ]
    [ 22.5142078399658, 9.77466583251953, -0.0226725917309523 ]
    [ 4.89255666732788, 2.30406665802002, 0.260264366865158 ]
    [ 18.9304828643799, 8.08306694030762, -0.0226469431072474 ]
    [ 20.632474899292, 8.04903316497803, -0.0227106139063835 ]
    [ 15.4326038360596, 12.4846143722534, 1.88095116615295 ]
    [ 16.5549087524414, 5.16508007049561, -0.0226677041500807 ]
    [ 27.6384468078613, 5.75034952163696, -0.0227537788450718 ]
    [ 19.9258861541748, 2.54905104637146, 1.77827751636505 ]
    [ 5.99945211410522, 7.99861192703247, -0.0226142480969429 ]
    [ 19.0429534912109, 10.2621803283691, -0.0228284597396851 ]
    [ 23.4251041412354, 8.87555122375488, -0.0227793250232935 ]
    [ 17.1870231628418, 1.52997303009033, -0.0227227546274662 ]
    [ 16.6513004302979, 5.86528921127319, -0.0226558707654476 ]
    [ 24.1392307281494, 7.02540922164917, 1.88104367256165 ]
    [ 24.7017078399658, 3.34955644607544, -0.0227216612547636 ]
    [ 6.0337438583374, 1.86380898952484, 0.410071492195129 ]
    [ 19.0530757904053, 4.53120613098145, -0.0227561201900244 ]
    [ 18.9486198425293, 12.0744552612305, -0.022652281448245 ]
    [ 16.9312400817871, 3.49424147605896, -0.0227156560868025 ]
    [ 23.955940246582, 4.20199775695801, -0.0227005034685135 ]
    [ 27.660005569458, 4.22941446304321, 0.954889714717865 ]
    [ 26.8844985961914, 12.9700193405151, -0.0226415153592825 ]
    [ 15.7396574020386, 3.43518710136414, 1.98391032218933 ]
    [ 9.92874050140381, 1.43880105018616, 0.0808635130524635 ]
    [ 18.4159317016602, 1.65400612354279, -0.0226343125104904 ]
    [ 2.57041001319885, 8.70484066009521, 0.543269097805023 ]
    [ 25.1847705841064, 12.6205711364746, 1.16073858737946 ]
    [ 9.81519031524658, 14.2504816055298, 0.543204784393311 ]
    [ 4.63988590240479, 2.67069935798645, 0.543302595615387 ]
    [ 26.1867866516113, 11.0702285766602, 1.36650002002716 ]
    [ 13.0189685821533, 15.2742719650269, 0.0910921841859818 ]
    [ 28.6942920684814, 4.30111122131348, 0.915349066257477 ]
    [ 27.8101367950439, 4.51116371154785, -0.0227073710411787 ]
    [ 26.159517288208, 7.99282360076904, 1.57221508026123 ]
    [ 11.3123588562012, 8.92067337036133, -0.0227702185511589 ]
    [ 28.7305774688721, 3.89629745483398, 0.954954028129578 ]
    [ 20.8554077148438, 14.9601821899414, 0.129700899124146 ]
    [ 13.8920621871948, 12.9403839111328, 1.57231032848358 ]
    [ 12.1506853103638, 15.3592290878296, 0.514323353767395 ]
    [ 12.711181640625, 15.3292846679688, 0.231413185596466 ]
    [ 11.9257974624634, 10.7055759429932, -0.0226741600781679 ]
    [ 12.5635461807251, 6.00278902053833, 1.98377394676208 ]
    [ 9.46551036834717, 10.4760580062866, -0.0225988123565912 ]
    [ 9.20190620422363, 6.54617834091187, 1.77798163890839 ]
    [ 8.7765941619873, 8.89150047302246, -0.0226727202534676 ]
    [ 15.2824468612671, 9.74443912506104, 1.98387944698334 ]
    [ 10.5987863540649, 6.8799729347229, -0.0226746499538422 ]
    [ 25.4427795410156, 2.95389676094055, -0.0227915961295366 ]
    [ 19.0965385437012, 13.5964488983154, -0.0226967465132475 ]
    [ 19.4038372039795, 13.9597244262695, -0.0226980466395617 ]
    [ 25.212064743042, 2.75990200042725, -0.0228278040885925 ]
    [ 6.93389987945557, 9.38333702087402, -0.0225627981126308 ]
    [ 8.03453159332275, 10.0825939178467, 1.57232058048248 ]
    [ 16.4887943267822, 12.9748296737671, -0.0225087739527225 ]
    [ 7.10341501235962, 2.69933128356934, -0.0225743725895882 ]
    [ 7.30924034118652, 7.45162105560303, -0.0226137079298496 ]
    [ 17.904712677002, 4.08136558532715, 1.98401057720184 ]
    [ 17.6296482086182, 13.3328838348389, 1.46925592422485 ]
    [ 30.0822448730469, 5.17048263549805, 0.954740524291992 ]
    [ 23.4345455169678, 9.49490642547607, 1.88103342056274 ]
    [ 29.5070343017578, 10.2251358032227, 0.543348848819733 ]
    [ 29.9100933074951, 10.2395038604736, 0.543281972408295 ]
    [ 4.3797287940979, 12.6860666275024, -0.0227077826857567 ]
    [ 24.2342319488525, 0.847782075405121, 0.519391179084778 ]
    [ 10.0354471206665, 13.8460845947266, -0.0227899998426437 ]
    [ 1.68536198139191, 10.374135017395, 0.5432408452034 ]
    [ 21.2211666107178, 10.0626058578491, -0.0227183047682047 ]
    [ 21.7396030426025, 10.0378065109253, -0.0226519349962473 ]
    [ 10.135929107666, 11.7129926681519, -0.0225970111787319 ]
    [ 26.6411399841309, 10.4975643157959, 1.33746933937073 ]
    [ 20.0088500976562, 8.19566535949707, -0.0227152686566114 ]
    [ 20.470588684082, 8.49533557891846, -0.0227325055748224 ]
    [ 25.0403003692627, 3.89210176467896, -0.022655202075839 ]
    [ 20.4698925018311, 3.16458082199097, 1.77798676490784 ]
    [ 5.38233518600464, 2.2466561794281, 0.410040646791458 ]
    [ 19.6334972381592, 11.8955116271973, -0.0227595157921314 ]
    [ 27.6940383911133, 3.58794736862183, 0.954745650291443 ]
    [ 27.09716796875, 13.514720916748, 0.118940651416779 ]
    [ 1.89421558380127, 8.75394916534424, 0.543379724025726 ]
    [ 33.8677062988281, 9.66296768188477, 0.328803390264511 ]
    [ 17.9425926208496, 3.63927888870239, 1.98398232460022 ]
    [ 17.5148620605469, 3.43968391418457, 1.9838330745697 ]
    [ 28.3481483459473, 8.32017421722412, 1.16071033477783 ]
    [ 33.7197608947754, 9.31784152984619, 0.177502483129501 ]
    [ 11.4199151992798, 2.81993508338928, -0.0226787403225899 ]
    [ 26.6036071777344, 1.82301938533783, 0.480838656425476 ]
    [ 8.3464469909668, 7.13164091110229, -0.0227033458650112 ]
    [ 30.6762866973877, 8.52641201019287, 0.954829275608063 ]
    [ 33.9335746765137, 7.12189102172852, -0.0227588731795549 ]
    [ 30.8064289093018, 6.87635850906372, -0.0226042922586203 ]
    [ 14.6234493255615, 13.2880573272705, 1.57219195365906 ]
    [ 30.5826740264893, 9.50432205200195, -0.0227439906448126 ]
    [ 31.0053100585938, 9.87360382080078, -0.0227484032511711 ]
    [ 32.3610420227051, 5.91385793685913, -0.0227162204682827 ]
    [ 3.91088581085205, 10.7212686538696, -0.0225764308124781 ]
    [ 3.33740210533142, 4.43437051773071, 0.58696049451828 ]
    [ 19.4239139556885, 10.2724962234497, -0.0227942448109388 ]
    [ 27.0323925018311, 10.3551502227783, -0.02264254540205 ]
    [ 26.8826732635498, 7.60113477706909, 1.36638426780701 ]
    [ 24.6809215545654, 7.8156943321228, -0.0228296034038067 ]
    [ 23.7615737915039, 9.29540920257568, -0.0227573290467262 ]
    [ 29.1448001861572, 8.64281749725342, -0.0226254370063543 ]
    [ 16.6167774200439, 9.6132926940918, -0.0227627828717232 ]
    [ 17.5994205474854, 11.6754856109619, -0.0226124208420515 ]
    [ 28.8246021270752, 12.5177736282349, -0.0226928107440472 ]
    [ 16.8506164550781, 7.78303623199463, -0.0226127039641142 ]
    [ 25.8636531829834, 13.0437469482422, 0.881506562232971 ]
    [ 6.42782497406006, 2.87566328048706, -0.0226747002452612 ]
    [ 16.8927803039551, 13.1948299407959, -0.0225113481283188 ]
    [ 7.94518852233887, 2.96672582626343, 1.36659646034241 ]
    [ 7.87883043289185, 2.86321759223938, 1.31499981880188 ]
    [ 10.8170757293701, 1.21390795707703, 0.952011048793793 ]
    [ 7.63430166244507, 2.11359882354736, 0.725335240364075 ]
    [ 27.2247886657715, 10.9077234268188, -0.0225360430777073 ]
    [ 14.2013540267944, 0.524714648723602, 0.0756784081459045 ]
    [ 6.69876050949097, 4.59182929992676, 1.36638426780701 ]
    [ 24.217716217041, 1.98909997940063, 1.10728585720062 ]
    [ 0.054260641336441, 9.24740600585938, -0.0226423386484385 ]
    [ 33.6206665039062, 13.8024549484253, 0.539616167545319 ]
    [ 30.7875347137451, 3.73043179512024, 0.543249845504761 ]
    [ 18.3322238922119, 14.9759387969971, 0.543338596820831 ]
    [ 22.0114898681641, 14.6019487380981, -0.0227109864354134 ]
    [ 10.0161018371582, 6.74792671203613, -0.0226207561790943 ]
    [ 2.8878333568573, 12.2175378799438, 0.195001244544983 ]
    [ 22.8793869018555, 4.42318773269653, 1.77807426452637 ]
    [ 5.50604677200317, 4.17055177688599, -0.0225653704255819 ]
    [ 5.94490242004395, 3.87027287483215, 1.36645364761353 ]
    [ 6.32486057281494, 3.94192457199097, 1.36646270751953 ]
    [ 0.399456709623337, 9.52066993713379, 0.529108822345734 ]
    [ 8.42290115356445, 3.20292377471924, -0.022733174264431 ]
    [ 30.9545803070068, 4.12950754165649, 0.543307721614838 ]
    [ 12.6502904891968, 15.0975799560547, -0.0225760843604803 ]
    [ 9.13208866119385, 2.52107501029968, 1.28155088424683 ]
    [ 19.3021202087402, 11.1731281280518, -0.0226809773594141 ]
    [ 1.4514342546463, 7.89270210266113, -0.0226916018873453 ]
    [ 30.3010749816895, 4.33527898788452, 0.543215095996857 ]
    [ 4.04413890838623, 3.96873140335083, -0.0226919110864401 ]
    [ 15.947039604187, 0.1868746727705, 0.583734571933746 ]
    [ 28.1890659332275, 5.16708660125732, -0.0226982645690441 ]
    [ 20.0136470794678, 14.9249267578125, 0.512173533439636 ]
    [ 15.079309463501, 11.454083442688, 1.9838832616806 ]
    [ 29.4197616577148, 5.83063745498657, -0.0228262338787317 ]
    [ 29.8726119995117, 2.75305008888245, 0.225310102105141 ]
    [ 29.615234375, 2.92664885520935, 0.543303847312927 ]
    [ 9.90500926971436, 5.22208690643311, 1.77829682826996 ]
    [ 29.8010196685791, 12.3661127090454, 0.543369472026825 ]
    [ 29.1000137329102, 13.037727355957, 0.543235659599304 ]
    [ 20.1127281188965, 2.46237826347351, -0.0226334128528833 ]
    [ 11.6380891799927, 2.89317297935486, 1.77820551395416 ]
    [ 18.9315128326416, 10.7797546386719, -0.0228148251771927 ]
    [ 26.8469657897949, 4.27366256713867, 1.07446980476379 ]
    [ 4.55247259140015, 13.2219190597534, 0.260345846414566 ]
    [ 19.4639682769775, 15.0140247344971, 0.541612446308136 ]
    [ 2.62626028060913, 9.46702003479004, -0.0227790810167789 ]
    [ 2.22720384597778, 9.77073001861572, -0.0225341133773327 ]
    [ 2.26153898239136, 7.30531024932861, 0.666188299655914 ]
    [ 0.953786730766296, 9.87431144714355, -0.022604214027524 ]
    [ 8.63430976867676, 11.5126466751099, 1.57232058048248 ]
    [ 25.7918682098389, 8.37080097198486, 1.7780305147171 ]
    [ 9.36820507049561, 3.03888440132141, -0.0226922202855349 ]
    [ 7.83342599868774, 14.582706451416, -0.0227487627416849 ]
    [ 6.19925832748413, 11.7678384780884, -0.0226673185825348 ]
    [ 7.59256267547607, 12.6174964904785, -0.0226294249296188 ]
    [ 5.22936153411865, 12.3913612365723, -0.0226983688771725 ]
    [ 10.1330995559692, 15.0788516998291, 0.543265283107758 ]
    [ 6.04408502578735, 13.129861831665, 0.543339848518372 ]
    [ 20.8335552215576, 9.06518268585205, 1.98393988609314 ]
    [ 21.1925220489502, 9.09449672698975, 1.98403632640839 ]
    [ 16.3964424133301, 5.15154886245728, 1.98387682437897 ]
    [ 7.1206636428833, 8.62411499023438, -0.0224885810166597 ]
    [ 12.7194395065308, 13.0586166381836, 1.55487644672394 ]
    [ 11.930736541748, 12.9946508407593, 1.58395981788635 ]
    [ 31.9823188781738, 4.99852752685547, -0.0227446984499693 ]
    [ 27.6417140960693, 2.53276705741882, -0.0226264670491219 ]
    [ 27.2720851898193, 2.23997402191162, -0.0226783417165279 ]
    [ 28.8607196807861, 3.53826212882996, 0.543312847614288 ]
    [ 9.44521331787109, 10.726824760437, 1.77811288833618 ]
    [ 8.35420322418213, 1.24213993549347, -0.00358618516474962 ]
    [ 20.4894180297852, 11.5911340713501, 1.98377394676208 ]
    [ 20.6152648925781, 10.3134756088257, -0.022726409137249 ]
    [ 13.8377437591553, 9.29241180419922, 1.98379838466644 ]
    [ 13.3781538009644, 9.03983116149902, 1.98391795158386 ]
    [ 31.3217792510986, 3.62244963645935, -0.0226913969963789 ]
    [ 30.3190059661865, 3.55104732513428, -0.0228113401681185 ]
    [ 31.5640182495117, 5.30225896835327, 0.543351471424103 ]
    [ 29.7469844818115, 4.43554496765137, -0.0228025279939175 ]
    [ 17.829273223877, 13.0492143630981, 1.67517423629761 ]
    [ 10.3697052001953, 7.30363798141479, -0.0226023104041815 ]
    [ 19.3084735870361, 2.52354717254639, -0.0226942263543606 ]
    [ 16.7365646362305, 1.41252171993256, 1.37181603908539 ]
    [ 25.1825847625732, 2.32658243179321, -0.0227691251784563 ]
    [ 18.820779800415, 3.73541593551636, -0.0224817637354136 ]
    [ 24.3513450622559, 10.9148359298706, -0.0227428339421749 ]
    [ 23.828742980957, 11.2546119689941, 1.77803957462311 ]
    [ 5.39090156555176, 14.1175212860107, 0.31703794002533 ]
    [ 5.08137845993042, 13.7425928115845, 0.407952547073364 ]
    [ 4.27046489715576, 6.7591814994812, -0.0226899813860655 ]
    [ 20.7818603515625, 4.7107253074646, -0.0226103886961937 ]
    [ 10.7969455718994, 10.045485496521, 1.77825176715851 ]
    [ 9.81106090545654, 9.37022972106934, -0.022687679156661 ]
    [ 15.081714630127, 9.23552131652832, -0.0227216742932796 ]
    [ 4.53841114044189, 7.49931526184082, -0.0226315092295408 ]
    [ 24.8090839385986, 7.77971792221069, 1.82955515384674 ]
    [ 12.900749206543, 12.2925262451172, 1.77798163890839 ]
    [ 14.5049343109131, 7.45740938186646, 1.98394882678986 ]
    [ 22.4324531555176, 11.4917325973511, 1.77799451351166 ]
    [ 28.5925102233887, 8.47557926177979, -0.0226317401975393 ]
    [ 22.5670604705811, 8.63435363769531, 1.98399901390076 ]
    [ 19.0586204528809, 7.09031343460083, -0.0226431880146265 ]
    [ 22.2721614837646, 12.2291650772095, 1.77804601192474 ]
    [ 12.5375900268555, 9.51484298706055, -0.0228223875164986 ]
    [ 11.7249364852905, 14.1292009353638, 0.954883277416229 ]
    [ 14.1792049407959, 11.8832406997681, -0.0226752404123545 ]
    [ 7.01962852478027, 13.336163520813, -0.0226441137492657 ]
    [ 12.1800889968872, 11.6027355194092, -0.0225478764623404 ]
    [ 0.91913640499115, 6.04508113861084, 0.543424785137177 ]
    [ 15.672926902771, 5.77219009399414, 1.98380482196808 ]
    [ 14.5803470611572, 6.33591508865356, -0.0225800853222609 ]
    [ 11.6805095672607, 2.13428163528442, 1.60702359676361 ]
    [ 11.8217401504517, 2.03353214263916, 1.40108466148376 ]
    [ 11.3701248168945, 10.2517871856689, -0.0228294748812914 ]
    [ 21.485387802124, 12.7885942459106, -0.0226756781339645 ]
    [ 25.5844860076904, 4.75153779983521, 1.41265070438385 ]
    [ 22.5873432159424, 8.20613574981689, -0.0228089075535536 ]
    [ 6.42565107345581, 7.63618516921997, -0.0226640645414591 ]
    [ 18.50412940979, 4.62792921066284, -0.0227750148624182 ]
    [ 13.913800239563, 5.8879656791687, -0.0225759167224169 ]
    [ 26.5874137878418, 6.22624921798706, 1.36652445793152 ]
    [ 19.6080551147461, 8.66288280487061, -0.0225676856935024 ]
    [ 23.4798717498779, 7.64990949630737, -0.0226562824100256 ]
    [ 27.0979137420654, 7.45560836791992, 1.36641252040863 ]
    [ 23.6109027862549, 7.25931406021118, 1.98385632038116 ]
    [ 15.5700006484985, 10.8748340606689, -0.0226413607597351 ]
    [ 21.6897468566895, 7.94752216339111, 1.98396682739258 ]
    [ 24.9170761108398, 4.60390472412109, -0.0226870998740196 ]
    [ 16.6024742126465, 4.24791955947876, 1.9838330745697 ]
    [ 18.6682052612305, 2.21283030509949, -0.0228462088853121 ]
    [ 25.2938194274902, 13.4881725311279, 0.735545516014099 ]
    [ 5.87409448623657, 10.6165676116943, -0.0227907467633486 ]
    [ 10.1917009353638, 13.5846929550171, 0.748994529247284 ]
    [ 25.504430770874, 11.7440433502197, 1.1606125831604 ]
    [ 7.34495973587036, 10.7482929229736, 1.36634564399719 ]
    [ 18.0075607299805, 9.5382661819458, -0.0226932745426893 ]
    [ 14.5983419418335, 6.88788366317749, -0.022673312574625 ]
    [ 29.3583183288574, 3.28345847129822, -0.0226861350238323 ]
    [ 26.837963104248, 4.76585388183594, -0.022710844874382 ]
    [ 5.31359815597534, 7.38044023513794, 1.36658489704132 ]
    [ 8.43571281433105, 3.87210059165955, 1.36634826660156 ]
    [ 10.9037818908691, 8.82907867431641, -0.0227244533598423 ]
    [ 20.8227500915527, 14.1176633834839, -0.0227564424276352 ]
    [ 13.1892681121826, 13.1607828140259, 1.36658358573914 ]
    [ 12.3282651901245, 14.7134666442871, -0.0226754602044821 ]
    [ 12.8007688522339, 14.8218460083008, 0.54185938835144 ]
    [ 26.1683673858643, 5.80650758743286, 1.36660420894623 ]
    [ 10.5726366043091, 14.5959424972534, 0.543392598628998 ]
    [ 13.7234735488892, 10.1384553909302, 1.98385369777679 ]
    [ 12.8136444091797, 12.6455631256104, -0.0226089097559452 ]
    [ 13.0312519073486, 10.685845375061, -0.0227022524923086 ]
    [ 13.6017045974731, 11.338231086731, -0.0226178485900164 ]
    [ 10.5363130569458, 12.0626602172852, -0.0225462038069963 ]
    [ 13.8585815429688, 10.0029621124268, 1.98381900787354 ]
    [ 12.3860692977905, 6.65491771697998, 1.98383057117462 ]
    [ 9.67940044403076, 9.15356159210205, -0.0227353218942881 ]
    [ 8.30384635925293, 11.0283479690552, 1.46929061412811 ]
    [ 12.3527812957764, 9.8897590637207, 1.98379456996918 ]
    [ 9.90621757507324, 8.71906566619873, -0.022760558873415 ]
    [ 7.24202108383179, 9.19281768798828, -0.0226083043962717 ]
    [ 7.42676544189453, 9.99714851379395, 1.36664271354675 ]
    [ 16.1917095184326, 2.07448506355286, -0.0226085875183344 ]
    [ 9.67006206512451, 2.83692789077759, -0.0226476639509201 ]
    [ 7.895667552948, 2.07937169075012, -0.0227578952908516 ]
    [ 10.445387840271, 11.5186023712158, -0.0226002521812916 ]
    [ 7.44000053405762, 7.9870228767395, -0.0226169489324093 ]
    [ 6.92508935928345, 1.78040850162506, 0.16476970911026 ]
    [ 6.75087928771973, 1.65814793109894, 0.447821646928787 ]
    [ 8.62158870697021, 10.7755870819092, 1.77815532684326 ]
    [ 8.55395793914795, 10.3029546737671, 1.7780704498291 ]
    [ 21.9886207580566, 1.77904510498047, -0.0226685013622046 ]
    [ 30.7396087646484, 5.2942066192627, 0.954863965511322 ]
    [ 30.1355476379395, 6.86119365692139, 0.954867839813232 ]
    [ 23.8892211914062, 9.76389980316162, 1.93237793445587 ]
    [ 4.1134557723999, 13.0710287094116, -0.022743308916688 ]
    [ 23.0155620574951, 3.57695627212524, -0.0226146075874567 ]
    [ 14.5567321777344, 5.63362264633179, -0.0227815117686987 ]
    [ 16.910120010376, 15.1789484024048, -0.0226352140307426 ]
    [ 30.3685131072998, 4.4310827255249, -0.0227275267243385 ]
    [ 15.0962753295898, 3.73409867286682, -0.0225666556507349 ]
    [ 23.2217216491699, 14.6533603668213, -0.0226180553436279 ]
    [ 1.19637084007263, 5.67729043960571, 0.543480098247528 ]
    [ 27.2369060516357, 6.97829389572144, -0.0227427687495947 ]
    [ 33.9750289916992, 8.01139736175537, -0.0226671900600195 ]
    [ 2.26962041854858, 7.07835149765015, -0.022626118734479 ]
    [ 19.0283031463623, 5.36102628707886, -0.0227077584713697 ]
    [ 6.67910671234131, 10.0189504623413, -0.0227286461740732 ]
    [ 5.10411930084229, 6.13581323623657, 1.36646139621735 ]
    [ 5.05619382858276, 8.05821704864502, 1.3666980266571 ]
    [ 11.8167877197266, 11.922999382019, -0.0225535370409489 ]
    [ 16.4281234741211, 9.93574333190918, 1.98392701148987 ]
    [ 5.64156579971313, 5.37463617324829, -0.0227721463888884 ]
    [ 33.0233459472656, 7.97196054458618, -0.0226433165371418 ]
    [ 33.850212097168, 13.8080625534058, -0.0226576197892427 ]
    [ 11.0147981643677, 13.4200658798218, -0.0226071216166019 ]
    [ 11.4788389205933, 6.08080005645752, 1.98385632038116 ]
    [ 3.87615561485291, 11.1686010360718, -0.0226488467305899 ]
    [ 6.4012508392334, 8.86767959594727, -0.022754268720746 ]
    [ 7.24461936950684, 1.59926211833954, 0.473050177097321 ]
    [ 12.7706708908081, 14.0779056549072, -0.022571736946702 ]
    [ 6.90865087509155, 12.4944152832031, 0.749038279056549 ]
    [ 17.994556427002, 8.37895584106445, -0.0226528476923704 ]
    [ 13.0002412796021, 3.29591846466064, 1.82945227622986 ]
    [ 9.36008930206299, 13.2889318466187, -0.022702457383275 ]
    [ 29.1672840118408, 2.91187500953674, -0.022619778290391 ]
    [ 17.1917572021484, 2.60367798805237, 1.8808867931366 ]
    [ 29.0994987487793, 6.30640840530396, -0.0227513872087002 ]
    [ 22.2292518615723, 2.33530569076538, -0.0225750040262938 ]
    [ 21.6006622314453, 2.48688006401062, -0.0226084589958191 ]
    [ 24.4955978393555, 1.32541811466217, -0.0227927528321743 ]
    [ 9.24808216094971, 12.3788328170776, 1.36641895771027 ]
    [ 18.7429485321045, 15.1864595413208, 0.0679593607783318 ]
    [ 7.78358364105225, 12.8174314498901, 0.898870944976807 ]
    [ 30.0741157531738, 5.84689569473267, 0.95493084192276 ]
    [ 19.7121887207031, 0.918047368526459, 0.95476108789444 ]
    [ 19.5425586700439, 1.42296731472015, 1.36644339561462 ]
    [ 16.2214870452881, 9.87108325958252, -0.0228416956961155 ]
    [ 4.98825407028198, 11.9935760498047, 0.543312847614288 ]
    [ 18.8661060333252, 0.902488887310028, 0.974267065525055 ]
    [ 15.8752021789551, 7.43560743331909, 1.9838330745697 ]
    [ 32.4602394104004, 8.67955207824707, 0.543299973011017 ]
    [ 33.2292633056641, 9.33975887298584, -0.0227235276252031 ]
    [ 25.5332679748535, 10.083854675293, 1.36658227443695 ]
    [ 23.3420124053955, 1.13527178764343, -0.0227842889726162 ]
    [ 15.3165197372437, 11.6785345077515, -0.0227739103138447 ]
    [ 28.7743988037109, 3.58367562294006, -0.0227662939578295 ]
    [ 31.2037773132324, 9.61787223815918, 0.543227970600128 ]
    [ 2.00759077072144, 6.15681743621826, 0.543177783489227 ]
    [ 0.143117368221283, 5.40175008773804, -0.0226663406938314 ]
    [ 17.0057640075684, 1.33819580078125, -0.0227366462349892 ]
    [ 16.9054374694824, 5.81965303421021, -0.0227733571082354 ]
    [ 27.8916072845459, 4.43083477020264, 0.954853713512421 ]
    [ 28.6739559173584, 3.74680423736572, 0.749107718467712 ]
    [ 31.0363597869873, 7.02023839950562, -0.0225535370409489 ]
    [ 14.3710870742798, 13.3389930725098, 1.57231283187866 ]
    [ 28.9420871734619, 8.36190032958984, -0.0226923990994692 ]
    [ 6.58454179763794, 4.35492038726807, 1.36651539802551 ]
    [ 10.2040748596191, 6.82907629013062, -0.0225437600165606 ]
    [ 0.566500723361969, 9.38475227355957, 0.543290972709656 ]
    [ 1.70728743076324, 7.95004320144653, -0.0227274373173714 ]
    [ 30.0514526367188, 4.33248043060303, 0.543220221996307 ]
    [ 28.2031631469727, 4.89640808105469, -0.0225969851016998 ]
    [ 20.7457675933838, 11.680193901062, 1.98379707336426 ]
    [ 30.3020534515381, 3.68323278427124, -0.0228007398545742 ]
    [ 23.9818706512451, 11.3901700973511, 1.77801895141602 ]
    [ 5.41094160079956, 14.170334815979, 0.175483793020248 ]
    [ 5.39967393875122, 14.28782081604, 0.306796818971634 ]
    [ 5.06931352615356, 13.4908218383789, 0.543258845806122 ]
    [ 9.77719402313232, 9.24246692657471, -0.0226888377219439 ]
    [ 20.9763164520264, 14.0052709579468, -0.022761844098568 ]
    [ 13.1895122528076, 13.0192832946777, 1.57225108146667 ]
    [ 10.5893583297729, 14.3226661682129, 0.555537402629852 ]
    [ 12.5622854232788, 12.4835081100464, -0.0226406157016754 ]
    [ 12.9620008468628, 10.3916540145874, -0.0226798709481955 ]
    [ 12.1098861694336, 6.72303771972656, 1.98389744758606 ]
    [ 33.1405372619629, 7.91478681564331, -0.0226746760308743 ]
    [ 21.89040184021, 2.62177538871765, -0.0225661415606737 ]
    [ 34.5296363830566, 7.64458417892456, 0.313060730695724 ]
    [ 11.6862211227417, 3.14439940452576, -0.0226869713515043 ]
    [ 8.30150508880615, 6.649001121521, -0.0227093007415533 ]
    [ 31.3198757171631, 5.83493328094482, 0.749166905879974 ]
    [ 30.2907199859619, 8.41311836242676, 0.954791963100433 ]
    [ 34.2901878356934, 7.54438543319702, 0.373117029666901 ]
    [ 33.4226379394531, 7.40513610839844, -0.0227009654045105 ]
    [ 14.3886060714722, 13.0246725082397, 1.77817583084106 ]
    [ 32.0307464599609, 6.02450084686279, 0.543359160423279 ]
    [ 23.84033203125, 14.9865760803223, 0.311471700668335 ]
    [ 28.6805152893066, 3.67826914787292, -0.0226998347789049 ]
    [ 7.83148384094238, 10.84055519104, -0.0226927865296602 ]
    [ 30.8978042602539, 9.12410640716553, -0.0226944833993912 ]
    [ 30.6581382751465, 9.64741706848145, -0.0227560829371214 ]
    [ 3.19132661819458, 8.24503135681152, 0.954938590526581 ]
    [ 32.6832084655762, 5.93290710449219, -0.0227106772363186 ]
    [ 28.983247756958, 7.60962390899658, -0.0226846821606159 ]
    [ 25.2000770568848, 10.091649055481, 1.57234370708466 ]
    [ 29.1500873565674, 8.03610610961914, -0.0227314755320549 ]
    [ 32.3812103271484, 8.92792701721191, 0.54328453540802 ]
    [ 32.0857353210449, 9.08742237091064, -0.0227069091051817 ]
    [ 27.8619728088379, 7.94613265991211, 1.36656427383423 ]
    [ 29.1744365692139, 5.29289484024048, -0.0227137263864279 ]
    [ 3.7972583770752, 10.2760715484619, -0.0226932745426893 ]
    [ 27.7751235961914, 3.45066332817078, -0.0225477479398251 ]
    [ 27.8628463745117, 3.83177661895752, -0.0226490013301373 ]
    [ 29.649808883667, 9.19526195526123, 0.652091026306152 ]
    [ 3.22978806495667, 4.88714218139648, 0.576806783676147 ]
    [ 28.7454452514648, 9.75146198272705, 0.749022841453552 ]
    [ 2.77141499519348, 4.24155521392822, -0.0226810295134783 ]
    [ 26.1948890686035, 8.94063568115234, 1.36651539802551 ]
    [ 26.2648868560791, 5.6025595664978, -0.022623585537076 ]
    [ 24.6098175048828, 8.24202156066895, -0.0227429233491421 ]
    [ 23.9549369812012, 8.85124111175537, -0.0226517282426357 ]
    [ 29.3570327758789, 9.13287830352783, -0.0227586925029755 ]
    [ 2.69208669662476, 4.92100667953491, 0.547732412815094 ]
    [ 16.8961124420166, 9.93299007415771, -0.0226894803345203 ]
    [ 17.0080032348633, 10.4417409896851, 1.98375844955444 ]
    [ 16.6855392456055, 9.62826442718506, 1.9839038848877 ]
    [ 16.6901454925537, 12.5511131286621, 1.82823550701141 ]
    [ 17.5447673797607, 11.270715713501, -0.0225186794996262 ]
    [ 14.7847194671631, 8.47560501098633, 1.98373794555664 ]
    [ 33.5619621276855, 7.73274374008179, 0.543333411216736 ]
    [ 24.0204830169678, 13.6974191665649, -0.0227835178375244 ]
    [ 24.3865242004395, 14.4553813934326, -0.022678405046463 ]
    [ 23.6245365142822, 13.5916509628296, -0.022771118208766 ]
    [ 28.5237483978271, 12.0763969421387, -0.0227108057588339 ]
    [ 23.0665740966797, 14.1831331253052, 0.749081969261169 ]
    [ 17.2893581390381, 7.56293296813965, -0.0228212829679251 ]
    [ 9.36132335662842, 4.80574035644531, -0.0227019172161818 ]
    [ 19.3139152526855, 12.7177600860596, 1.88106179237366 ]
    [ 25.7340774536133, 12.6153106689453, 0.954984903335571 ]
    [ 22.5824565887451, 13.4744863510132, 1.25372672080994 ]
    [ 5.97761154174805, 2.88077998161316, -0.0226343516260386 ]
    [ 22.000093460083, 0.393154442310333, 0.417180091142654 ]
    [ 17.1725273132324, 13.1081886291504, -0.0225271675735712 ]
    [ 8.13653087615967, 3.38438534736633, 1.36629164218903 ]
    [ 7.56983470916748, 2.87415313720703, 1.16080808639526 ]
    [ 11.6161584854126, 0.856439828872681, 0.95480865240097 ]
    [ 11.9461975097656, 1.21906328201294, 1.12928199768066 ]
    [ 11.1647109985352, 1.17552495002747, 0.820365309715271 ]
    [ 8.76548099517822, 2.11367082595825, 1.05111145973206 ]
    [ 7.30592203140259, 3.29616665840149, -0.022686431184411 ]
    [ 24.4807033538818, 3.04695320129395, -0.0226599089801311 ]
    [ 9.57442951202393, 1.35107374191284, 0.569672226905823 ]
    [ 27.0991096496582, 11.3154001235962, -0.0225909668952227 ]
    [ 7.26777172088623, 8.35670375823975, 1.36650002002716 ]
    [ 12.1516628265381, 15.0373830795288, -0.0227211080491543 ]
    [ 6.42967700958252, 3.64583897590637, 1.36640477180481 ]
    [ 14.9211912155151, 0.884941816329956, 0.954781651496887 ]
    [ 9.26400661468506, 3.89403367042542, -0.0226558968424797 ]
    [ 23.9648666381836, 2.18264198303223, 1.26223146915436 ]
    [ 24.5108661651611, 1.6803035736084, 0.779423356056213 ]
    [ 5.58100938796997, 9.32231712341309, 1.3664562702179 ]
    [ 0.477227240800858, 9.38660430908203, -0.0225517358630896 ]
    [ 27.6054286956787, 8.43897247314453, 1.36649358272552 ]
    [ 2.91494488716125, 6.23089265823364, 0.95489227771759 ]
    [ 10.1887683868408, 3.03425788879395, 1.41815841197968 ]
    [ 27.9057312011719, 11.5754928588867, 0.543256282806396 ]
    [ 27.820348739624, 8.6865758895874, 1.16072058677673 ]
    [ 33.5416679382324, 13.8357429504395, 0.260262727737427 ]
    [ 29.417652130127, 13.2176094055176, 0.430366992950439 ]
    [ 30.59010887146, 3.35207223892212, 0.54324597120285 ]
    [ 32.7129592895508, 10.3219909667969, 0.543194532394409 ]
    [ 18.4206657409668, 14.6160850524902, 0.785179316997528 ]
    [ 11.7695178985596, 1.9071581363678, -0.0227596443146467 ]
    [ 21.9764270782471, 14.8691673278809, 0.171573057770729 ]
    [ 9.76096153259277, 6.20308399200439, -0.0225471053272486 ]
    [ 3.39192247390747, 12.5718479156494, 0.438964039087296 ]
    [ 6.6364803314209, 6.42516803741455, -0.0227208007127047 ]
    [ 4.80519485473633, 7.23162078857422, -0.0226827785372734 ]
    [ 22.0739250183105, 4.21076488494873, 1.88107454776764 ]
    [ 4.42980146408081, 3.02682328224182, 0.543393909931183 ]
    [ 1.14920544624329, 6.74989461898804, 0.543388724327087 ]
    [ 2.08310651779175, 10.6667060852051, 0.0520724765956402 ]
    [ 19.0821323394775, 9.13673686981201, 1.98387432098389 ]
    [ 1.13320577144623, 9.56534099578857, -0.0226322542876005 ]
    [ 15.9577541351318, 14.4102849960327, 0.808452725410461 ]
    [ 4.6899209022522, 3.30000734329224, 0.562863886356354 ]
    [ 7.45741653442383, 6.23179292678833, 1.55918800830841 ]
    [ 5.84286403656006, 3.89285039901733, -0.022625308483839 ]
    [ 6.07543087005615, 4.01668405532837, 1.36646521091461 ]
    [ 0.347893506288528, 9.88276195526123, 0.305616945028305 ]
    [ 20.656270980835, 11.0255184173584, 1.98372507095337 ]
    [ 30.9606513977051, 4.5271463394165, 0.543364286422729 ]
    [ 30.8413124084473, 5.69150352478027, 0.954901278018951 ]
    [ 16.2061805725098, 7.96681547164917, 1.9838125705719 ]
    [ 12.4034595489502, 15.390793800354, 0.231311023235321 ]
    [ 9.23722648620605, 2.19660806655884, 0.942710220813751 ]
    [ 19.5156764984131, 11.484091758728, -0.0227166078984737 ]
    [ 1.67688941955566, 7.53801870346069, -0.0227611493319273 ]
    [ 30.7022953033447, 4.69500207901001, 0.54715359210968 ]
    [ 0.899537861347198, 5.73751306533813, -0.022493340075016 ]
    [ 21.6566905975342, 13.6776885986328, -0.0227721352130175 ]
    [ 3.52587008476257, 10.1378517150879, 0.577779233455658 ]
    [ 23.3507843017578, 12.0055379867554, -0.0226496960967779 ]
    [ 20.8123950958252, 6.2548942565918, -0.0227234233170748 ]
    [ 21.4082641601562, 14.1643028259277, -0.0227453168481588 ]
    [ 4.85448408126831, 9.09853553771973, 1.36646401882172 ]
    [ 4.42336654663086, 4.15368127822876, -0.0226688608527184 ]
    [ 16.1264839172363, 0.537584900856018, 0.792480051517487 ]
    [ 18.5532779693604, 0.709026575088501, 0.993986546993256 ]
    [ 20.2755546569824, 1.39891576766968, -0.0227662306278944 ]
    [ 20.320894241333, 1.14919936656952, -0.0228221695870161 ]
    [ 20.1733875274658, 14.9602851867676, 0.173727184534073 ]
    [ 16.3580474853516, 11.9924955368042, -0.0226259399205446 ]
    [ 14.6920070648193, 11.5005559921265, 1.98374950885773 ]
    [ 22.0055980682373, 13.3799734115601, 1.36653089523315 ]
    [ 29.6010074615479, 5.53696060180664, -0.0226837042719126 ]
    [ 29.7495956420898, 2.52529644966125, 0.32317915558815 ]
    [ 10.090576171875, 4.78742170333862, 1.7780100107193 ]
    [ 29.6439418792725, 12.6353244781494, 0.543382287025452 ]
    [ 31.0165386199951, 12.4362897872925, 0.118823602795601 ]
    [ 30.8425216674805, 12.6313495635986, 0.260295152664185 ]
    [ 15.4435501098633, 8.56260681152344, 1.98383951187134 ]
    [ 30.3061294555664, 10.3296823501587, -0.0226193927228451 ]
    [ 15.9959297180176, 7.15179634094238, 1.98391795158386 ]
    [ 32.064266204834, 4.57449579238892, 0.510175228118896 ]
    [ 29.087215423584, 13.3007402420044, 0.401733338832855 ]
    [ 32.6007499694824, 10.9963722229004, -0.0227238610386848 ]
    [ 1.72183108329773, 5.36740207672119, 0.543191969394684 ]
    [ 30.1761665344238, 12.4829683303833, 0.543338596820831 ]
    [ 20.2376613616943, 2.03895878791809, -0.0224914103746414 ]
    [ 2.08791184425354, 5.8870267868042, -0.0227796584367752 ]
    [ 22.7924747467041, 1.52882826328278, 1.2438200712204 ]
    [ 2.14666771888733, 6.71125555038452, -0.0226510725915432 ]
    [ 11.4221534729004, 3.23195958137512, 1.77820026874542 ]
    [ 27.071159362793, 9.30801391601562, 1.16060733795166 ]
    [ 27.1703300476074, 11.5814352035522, 0.749179720878601 ]
    [ 18.49853515625, 10.7408456802368, -0.0227363891899586 ]
    [ 25.6903438568115, 13.6971368789673, -0.0226538628339767 ]
    [ 26.8944797515869, 4.93089532852173, 0.954737901687622 ]
    [ 4.21468782424927, 13.0317335128784, 0.541247129440308 ]
    [ 19.883415222168, 14.8396091461182, 0.516214907169342 ]
    [ 8.62412261962891, 13.5427093505859, -0.0227716062217951 ]
    [ 2.75130438804626, 9.20750713348389, -0.022811621427536 ]
    [ 2.01009893417358, 10.2458190917969, -0.0227124653756618 ]
    [ 2.8491222858429, 7.420982837677, 0.748999655246735 ]
    [ 0.89685469865799, 9.92186450958252, 0.371871173381805 ]
    [ 0.895156860351562, 10.4031276702881, 0.0888237506151199 ]
    [ 3.42525172233582, 11.5623607635498, 0.543351471424103 ]
    [ 4.96463823318481, 11.4244356155396, -0.0227315798401833 ]
    [ 5.00003576278687, 10.9698495864868, 0.749030530452728 ]
    [ 25.4780368804932, 8.19432735443115, 1.77798426151276 ]
    [ 9.53797721862793, 2.81825017929077, -0.0226757042109966 ]
    [ 23.2340450286865, 4.0605206489563, -0.0227435659617186 ]
    [ 33.8062477111816, 5.53258752822876, -0.0226834733039141 ]
    [ 7.91938591003418, 15.0051498413086, 0.168816044926643 ]
    [ 17.9230918884277, 12.4613075256348, -0.0227449554949999 ]
    [ 5.74752712249756, 11.8504934310913, 0.543217658996582 ]
    [ 32.9053077697754, 4.57597255706787, -0.0227713491767645 ]
    [ 5.74912214279175, 11.8196363449097, -0.0226924121379852 ]
    [ 7.4499306678772, 12.1945905685425, -0.0225862078368664 ]
    [ 5.22543859481812, 12.9669580459595, -0.0226852223277092 ]
    [ 10.4023370742798, 15.3365135192871, 0.47061014175415 ]
    [ 6.49790000915527, 12.850604057312, 0.543297410011292 ]
    [ 20.8265190124512, 13.9687156677246, 1.20293021202087 ]
    [ 29.2363052368164, 2.57207226753235, 0.543312847614288 ]
    [ 26.8179225921631, 2.38710427284241, 0.749195158481598 ]
    [ 21.0785598754883, 9.15952968597412, 1.98393726348877 ]
    [ 21.466968536377, 8.53418064117432, 1.98403382301331 ]
    [ 15.9946050643921, 5.2249960899353, 1.98379194736481 ]
    [ 26.6910095214844, 2.76163077354431, -0.0226123183965683 ]
    [ 26.8209838867188, 2.40506029129028, -0.0226662885397673 ]
    [ 10.7624101638794, 12.7466239929199, -0.0225576516240835 ]
    [ 23.3014945983887, 9.78230571746826, -0.0225844066590071 ]
    [ 11.3035745620728, 14.7943334579468, 0.592537641525269 ]
    [ 5.2249755859375, 5.56073093414307, 1.36646139621735 ]
    [ 4.81444692611694, 5.71816778182983, 1.36638808250427 ]
    [ 6.78581380844116, 8.39269351959229, -0.0226003807038069 ]
    [ 11.6545791625977, 12.7953214645386, 1.57233595848083 ]
    [ 1.08029973506927, 10.0787353515625, 0.543307721614838 ]
    [ 2.67586183547974, 11.8623266220093, 0.456237584352493 ]
    [ 2.28425288200378, 11.145191192627, 0.369244396686554 ]
    [ 32.2916870117188, 5.30296611785889, -0.0227867849171162 ]
    [ 27.6353340148926, 2.24331188201904, -0.0226237904280424 ]
    [ 29.1132354736328, 3.81539487838745, 0.543348848819733 ]
    [ 9.50075340270996, 11.213490486145, 1.778080701828 ]
    [ 8.88393211364746, 3.01750445365906, -0.0227173790335655 ]
    [ 8.64632320404053, 2.79755830764771, -0.0226900335401297 ]
    [ 8.16917610168457, 1.56638419628143, -0.0228295400738716 ]
    [ 25.6306114196777, 1.43383872509003, 0.385451406240463 ]
    [ 21.4940319061279, 10.7010869979858, 1.98394501209259 ]
    [ 21.3133125305176, 10.2348346710205, 1.98390519618988 ]
    [ 18.5301761627197, 10.3657751083374, -0.0228489115834236 ]
    [ 21.5927639007568, 11.1495895385742, -0.0227655619382858 ]
    [ 13.6974658966064, 9.57209396362305, 1.98377525806427 ]
    [ 13.7773933410645, 9.17407703399658, 1.9837828874588 ]
    [ 31.0353317260742, 3.85966753959656, -0.0227088518440723 ]
    [ 30.556640625, 3.1125750541687, -0.019463449716568 ]
    [ 31.6709957122803, 5.65717363357544, 0.543364286422729 ]
    [ 26.4599075317383, 1.54550063610077, 0.197887852787971 ]
    [ 9.62227821350098, 12.7202816009521, -0.0227821804583073 ]
    [ 29.978084564209, 4.7067608833313, -0.0226633306592703 ]
    [ 29.88840675354, 3.93583154678345, -0.0227564554661512 ]
    [ 17.7397384643555, 12.820068359375, 1.80013084411621 ]
    [ 17.8021717071533, 12.3109703063965, 1.9324563741684 ]
    [ 31.5084133148193, 5.45206832885742, -0.0225923173129559 ]
    [ 31.7071647644043, 4.97934579849243, -0.0227198228240013 ]
    [ 25.4665508270264, 2.26198697090149, 0.970109879970551 ]
    [ 10.5752868652344, 7.71213817596436, -0.0225257538259029 ]
    [ 31.6865329742432, 8.62244319915771, -0.0227577667683363 ]
    [ 31.2020034790039, 8.32984733581543, -0.0226388666778803 ]
    [ 19.5543155670166, 2.86198019981384, -0.022640023380518 ]
    [ 16.6590175628662, 0.661144614219666, 1.16062533855438 ]
    [ 16.8735389709473, 1.66299450397491, 1.57578063011169 ]
    [ 25.5835342407227, 2.14019322395325, -0.0226951520889997 ]
    [ 29.3915672302246, 2.51471829414368, 0.124107778072357 ]
    [ 28.6983947753906, 4.35092782974243, -0.0227898713201284 ]
    [ 19.4670810699463, 3.88132548332214, -0.0228502750396729 ]
    [ 18.5994415283203, 3.9081335067749, -0.0225340109318495 ]
    [ 18.8163280487061, 0.747812151908875, -0.0226472783833742 ]
    [ 0.379842668771744, 6.43521356582642, 0.543447911739349 ]
    [ 0.24629519879818, 6.73669767379761, 0.543379724025726 ]
    [ 19.7920913696289, 1.87043309211731, 1.5722279548645 ]
    [ 28.8757171630859, 9.77556610107422, -0.0227063689380884 ]
    [ 19.3591136932373, 1.86951470375061, 1.69840133190155 ]
    [ 14.125207901001, 6.1866455078125, 1.98370957374573 ]
    [ 18.4329624176025, 0.548430562019348, -0.0225775893777609 ]
    [ 15.3712110519409, 11.8680763244629, 1.98389613628387 ]
    [ 24.5347003936768, 10.5266332626343, -0.0227448008954525 ]
    [ 13.3625392913818, 7.64777421951294, 1.98382794857025 ]
    [ -0.414057850837708, 6.12449407577515, 0.50999641418457 ]
    [ 19.4983367919922, 0.309483885765076, 0.749038279056549 ]
    [ 17.6741256713867, 8.17341327667236, 1.98388707637787 ]
    [ 23.4571571350098, 11.3490104675293, 1.77806913852692 ]
    [ 5.31954050064087, 13.808217048645, 0.109455585479736 ]
    [ 4.3598952293396, 5.64081239700317, -0.0226652082055807 ]
    [ 4.90732288360596, 6.53987550735474, -0.0226951260119677 ]
    [ 5.72558403015137, 13.7397117614746, -0.0227238871157169 ]
    [ 11.7458515167236, 11.8710222244263, 1.77817976474762 ]
    [ 12.562427520752, 11.6736211776733, 1.93254387378693 ]
    [ 12.840012550354, 11.5431823730469, 1.98397326469421 ]
    [ 21.2581844329834, 4.47495555877686, -0.0227973442524672 ]
    [ 10.3738079071045, 10.3045234680176, 1.77796876430511 ]
    [ 9.83247756958008, 9.8609733581543, -0.0225620251148939 ]
    [ 14.6503324508667, 7.45671463012695, -0.0228525642305613 ]
    [ 15.1711740493774, 7.3692626953125, -0.0227701663970947 ]
    [ 15.5992250442505, 6.60122966766357, -0.022564597427845 ]
    [ 15.7321968078613, 5.80365180969238, -0.0226376056671143 ]
    [ 7.00298452377319, 2.88567280769348, 0.966291010379791 ]
    [ 14.5209102630615, 9.31925582885742, -0.0226933006197214 ]
    [ 4.89835786819458, 7.82912254333496, -0.0226240605115891 ]
    [ 24.6217021942139, 8.15471076965332, 1.98392570018768 ]
    [ 29.2085208892822, 10.217830657959, -0.0227287486195564 ]
    [ 0.663005471229553, 7.92192554473877, 0.543426036834717 ]
    [ -0.518234848976135, 8.8114185333252, 0.301914095878601 ]
    [ 0.981999337673187, 7.59683895111084, 0.543215095996857 ]
    [ 0.734030902385712, 8.56497383117676, 0.543271720409393 ]
    [ 0.877288281917572, 7.77475261688232, -0.0227258168160915 ]
    [ 8.47710418701172, 13.0062656402588, -0.0227362867444754 ]
    [ 11.081374168396, 7.2850775718689, 1.9839745759964 ]
    [ 0.319544553756714, 7.12221240997314, -0.0226673949509859 ]
    [ 11.0486650466919, 7.67912006378174, 1.98403120040894 ]
    [ 8.58017158508301, 12.6735649108887, -0.0227787457406521 ]
    [ 29.6875343322754, 12.3038187026978, 0.00589723326265812 ]
    [ 29.2986354827881, 12.8242359161377, -0.0214419588446617 ]
    [ 30.0728034973145, 12.0403175354004, -0.0226548667997122 ]
    [ 7.08957481384277, 3.98725080490112, 1.36634826660156 ]
    [ 8.84560203552246, 11.7618322372437, -0.022639187052846 ]
    [ 14.9354944229126, 9.79047393798828, -0.0227077696472406 ]
    [ 11.2819519042969, 8.33334541320801, 1.98391032218933 ]
    [ 29.4355449676514, 10.7086114883423, -0.0227035135030746 ]
    [ 24.5473308563232, 7.05519866943359, 1.88105916976929 ]
    [ 5.54687213897705, 8.02289581298828, -0.0227165557444096 ]
    [ 15.1404962539673, 10.1953725814819, -0.0226402804255486 ]
    [ 6.75100803375244, 2.41198301315308, 0.543261408805847 ]
    [ 15.6883363723755, 4.84475231170654, -0.0226815175265074 ]
    [ 10.8783016204834, 9.6740550994873, 1.88102829456329 ]
    [ 21.815336227417, 4.30463314056396, -0.0227405317127705 ]
    [ 12.9865684509277, 10.9871110916138, 1.98384594917297 ]
    [ 22.3875637054443, 10.1907157897949, 1.98380744457245 ]
    [ 12.3942623138428, 12.0854520797729, 1.82958984375 ]
    [ 7.76007127761841, 8.99473476409912, -0.0226711891591549 ]
    [ 7.87146043777466, 9.35642910003662, -0.0226080473512411 ]
    [ 24.3985633850098, 11.4702005386353, 1.57220220565796 ]
    [ 18.2508296966553, 7.79551267623901, 1.98401319980621 ]
    [ 18.2401657104492, 8.0394115447998, 1.98391795158386 ]
    [ 18.9871807098389, 0.0328449457883835, 0.26019498705864 ]
    [ 14.0776166915894, 7.40037679672241, 1.98402857780457 ]
    [ 22.1775054931641, 11.4122676849365, 1.77798295021057 ]
    [ 13.5924434661865, 6.43374729156494, 1.98382925987244 ]
    [ 15.7425127029419, 11.40416431427, 1.98386144638062 ]
    [ 19.5380306243896, 0.440995216369629, -0.0227602887898684 ]
    [ 13.2940587997437, 6.74238300323486, 1.98373532295227 ]
    [ 18.9657020568848, 2.30337715148926, 1.77803313732147 ]
    [ 28.4962482452393, 8.99204730987549, -0.0226015262305737 ]
    [ 4.75164842605591, 2.77855515480042, -0.0227160155773163 ]
    [ 4.51406478881836, 3.18136882781982, -0.0226722564548254 ]
    [ 22.6049003601074, 8.89402198791504, 1.98404014110565 ]
    [ 19.1719131469727, 7.51881456375122, -0.0225037578493357 ]
    [ 21.3893051147461, 7.99506187438965, -0.0225671697407961 ]
    [ 22.7452430725098, 11.9679021835327, 1.76021337509155 ]
    [ 10.1742467880249, 2.01069355010986, -0.0226639341562986 ]
    [ 0.460592150688171, 6.61267757415771, -0.0226658508181572 ]
    [ 0.0704545304179192, 6.37171125411987, -0.0227872729301453 ]
    [ 12.1499395370483, 9.64767456054688, -0.0228527057915926 ]
    [ 11.6556596755981, 14.4626607894897, 0.781909644603729 ]
    [ 3.62509393692017, 11.6013212203979, -0.0226497482508421 ]
    [ 8.63654804229736, 6.7462158203125, 1.7779198884964 ]
    [ 21.9663162231445, 5.816565990448, 1.98395144939423 ]
    [ 25.5816059112549, 8.06385040283203, -0.0228281505405903 ]
    [ 22.3882446289062, 5.65978479385376, 1.98399651050568 ]
    [ 20.9671325683594, 12.1682224273682, -0.0227000657469034 ]
    [ 15.5284042358398, 0.359513849020004, -0.0227094031870365 ]
    [ 13.798487663269, 12.0164833068848, -0.0225208662450314 ]
    [ 26.3077697753906, 6.88434648513794, 1.36648845672607 ]
    [ 10.6133079528809, 9.64068984985352, -0.0225705150514841 ]
    [ 15.9012365341187, 3.65617513656616, -0.0226525012403727 ]
    [ 12.5564460754395, 13.1180410385132, -0.0227136742323637 ]
    [ 7.24568700790405, 13.0791835784912, -0.0226246006786823 ]
    [ 10.2053356170654, 10.5504293441772, -0.0226599872112274 ]
    [ 12.5118646621704, 11.5327768325806, -0.0225087739527225 ]
    [ 0.924941301345825, 5.66779804229736, 0.543482661247253 ]
    [ 15.8953323364258, 5.30701780319214, 1.98379194736481 ]
    [ 25.9929351806641, 6.61693477630615, 1.52334916591644 ]
    [ 25.8662528991699, 6.23529148101807, 1.58556640148163 ]
    [ 12.0116033554077, 2.42087745666504, 1.778080701828 ]
    [ 17.8166675567627, 4.13879442214966, -0.0226305052638054 ]
    [ 11.8516578674316, 10.1710624694824, -0.0225656274706125 ]
    [ 13.0539417266846, 12.0632133483887, -0.0225471053272486 ]
    [ 15.0241680145264, 0.27885827422142, 0.830087423324585 ]
    [ 21.9926071166992, 12.8742456436157, -0.0225769467651844 ]
    [ 23.184549331665, 5.80105352401733, 1.88100004196167 ]
    [ 22.6161308288574, 5.04816007614136, 1.88080453872681 ]
    [ 23.9113063812256, 4.68933248519897, 1.77810001373291 ]
    [ 26.1520576477051, 6.90753746032715, -0.0226428527384996 ]
    [ 25.8075485229492, 5.02186918258667, 1.36637651920319 ]
    [ 7.62913084030151, 6.83874893188477, 1.57228195667267 ]
    [ 12.1241111755371, 14.0548686981201, 0.954786777496338 ]
    [ 3.77985024452209, 10.6578311920166, 0.543281972408295 ]
    [ 10.5352840423584, 1.8567088842392, -0.0226420555263758 ]
    [ 23.2820987701416, 11.6829977035522, 1.77816426753998 ]
    [ 3.43179869651794, 10.8145475387573, 0.543302595615387 ]
    [ 14.7937231063843, 12.3532371520996, 1.82963490486145 ]
    [ 22.9145660400391, 7.93628025054932, -0.0228107869625092 ]
    [ 27.7955627441406, 6.40174531936646, -0.0228083170950413 ]
    [ 20.0240268707275, 2.01501274108887, 1.57242095470428 ]
    [ 6.63858985900879, 7.27046585083008, -0.0226008966565132 ]
    [ 22.0406360626221, 14.7456617355347, 0.660337448120117 ]
    [ 18.3618831634521, 5.07620048522949, -0.0226997826248407 ]
    [ 13.5027656555176, 6.10481452941895, -0.0227282345294952 ]
    [ 26.6325225830078, 6.53080749511719, 1.36648070812225 ]
    [ 22.7202777862549, 8.52506065368652, 1.98400545120239 ]
    [ 23.2803745269775, 8.67250347137451, 1.98389232158661 ]
    [ 23.6529502868652, 8.14222145080566, -0.0225968305021524 ]
    [ 16.7240123748779, 1.97303736209869, -0.0226047281175852 ]
    [ 26.9622783660889, 7.07747650146484, 1.36650383472443 ]
    [ 15.9124269485474, 4.70949029922485, -0.0224961694329977 ]
    [ 23.1635322570801, 7.42790269851685, 1.98382019996643 ]
    [ 6.19161796569824, 2.18252635002136, 0.543281972408295 ]
    [ 19.2452812194824, 3.24327087402344, 1.88095116615295 ]
    [ 19.3079071044922, 4.84840154647827, -0.0228283572942019 ]
    [ 15.1622085571289, 10.893497467041, -0.0226538386195898 ]
    [ 16.2823390960693, 2.1703736782074, -0.0226016417145729 ]
    [ 16.3497009277344, 2.57846999168396, -0.02259829826653 ]
    [ 28.5218696594238, 5.94086885452271, 0.954851090908051 ]
    [ 24.5116767883301, 5.13806915283203, -0.0226170774549246 ]
    [ 27.4719047546387, 4.96626710891724, 0.954861402511597 ]
    [ 26.8172798156738, 13.998607635498, 0.327250897884369 ]
    [ 16.2084178924561, 4.07913780212402, 1.98388969898224 ]
    [ 9.02044200897217, 1.87113034725189, -0.022669967263937 ]
    [ 18.8160076141357, 2.6290864944458, -0.0227769576013088 ]
    [ 1.66651332378387, 9.21746253967285, 0.5432408452034 ]
    [ 25.2095050811768, 13.2116546630859, 0.934538662433624 ]
    [ 5.77857732772827, 10.2762775421143, -0.0227357465773821 ]
    [ 5.89174175262451, 9.71197414398193, -0.0227338168770075 ]
    [ 10.1951742172241, 13.8108921051025, 0.646098375320435 ]
    [ 4.16856670379639, 2.43314576148987, 0.118777066469193 ]
    [ 7.00800085067749, 10.5909967422485, 1.36645364761353 ]
    [ 17.5763969421387, 9.73198795318604, -0.022764815017581 ]
    [ 14.4115533828735, 7.35317134857178, -0.0227951966226101 ]
    [ 29.4670829772949, 2.93773245811462, -0.0226863548159599 ]
    [ 27.3431510925293, 4.64990997314453, -0.0225807670503855 ]
    [ 26.0475482940674, 7.20702791213989, 1.4693922996521 ]
    [ 4.86851835250854, 7.51480150222778, 1.36665308475494 ]
    [ 8.82444286346436, 3.85367894172668, 1.55786573886871 ]
    [ 8.27395343780518, 4.32095289230347, 1.36640739440918 ]
    [ 10.7888040542603, 8.49901485443115, -0.0227147284895182 ]
    [ 29.334831237793, 4.72441625595093, 0.875710725784302 ]
    [ 20.6922855377197, 14.4184913635254, -0.0227344091981649 ]
    [ 13.1756725311279, 13.5605878829956, 1.16060221195221 ]
    [ 12.3283939361572, 14.2272520065308, -0.022647999227047 ]
    [ 13.1693181991577, 14.7504205703735, 0.552033603191376 ]
    [ 25.8750495910645, 5.57379913330078, 1.36650514602661 ]
    [ 12.960765838623, 14.9378786087036, -0.0225604828447104 ]
    [ 10.9672451019287, 14.6057567596436, 0.646247565746307 ]
    [ 13.5934467315674, 10.6490840911865, 1.98388457298279 ]
    [ 12.6408624649048, 10.2080421447754, 1.983762383461 ]
    [ 13.3003616333008, 12.7385721206665, -0.0225748885422945 ]
    [ 12.5711736679077, 10.5328073501587, -0.0225420892238617 ]
    [ 13.1315412521362, 11.5110902786255, -0.0225346274673939 ]
    [ 10.1004285812378, 12.2710971832275, -0.0227267425507307 ]
    [ 14.3122291564941, 9.97709560394287, 1.98375332355499 ]
    [ 12.2976522445679, 6.26015472412109, 1.98381900787354 ]
    [ 8.55250453948975, 10.9374103546143, -0.0226017963141203 ]
    [ 10.1269769668579, 7.12519645690918, 1.98378932476044 ]
    [ 9.27504253387451, 9.04093742370605, -0.0226929783821106 ]
    [ 10.9096984863281, 10.229907989502, -0.0227883029729128 ]
    [ 15.4766578674316, 10.1543798446655, 1.98386526107788 ]
    [ 11.5895462036133, 6.39810514450073, -0.0226895194500685 ]
    [ 8.5887508392334, 11.2566318511963, 1.57234632968903 ]
    [ 12.0787839889526, 10.2358636856079, 1.98389744758606 ]
    [ 9.74717330932617, 8.39094352722168, -0.0226498506963253 ]
    [ 19.9535160064697, 14.1960725784302, -0.0227017123252153 ]
    [ 26.1624240875244, 3.43288993835449, -0.022637065500021 ]
    [ 7.67157697677612, 9.72488784790039, -0.0226224791258574 ]
    [ 7.0625376701355, 10.0902347564697, 1.36665177345276 ]
    [ 2.08510541915894, 5.24858331680298, -0.0226939171552658 ]
    [ 15.7251224517822, 1.6980859041214, -0.0227909777313471 ]
    [ 10.0872058868408, 2.97903919219971, -0.0225993264466524 ]
    [ 12.4175052642822, 10.9937992095947, 1.98386144638062 ]
    [ 16.1683139801025, 13.4336614608765, -0.0225450471043587 ]
    [ 7.49238967895508, 2.41147613525391, -0.0226519852876663 ]
    [ 15.3144874572754, 10.7571420669556, 1.98402345180511 ]
    [ 14.524640083313, 10.584282875061, 1.98374819755554 ]
    [ 10.3578071594238, 11.1415891647339, -0.0225905794650316 ]
    [ 7.64207077026367, 8.43428993225098, -0.0225136633962393 ]
    [ 7.17644834518433, 1.70217883586884, 0.418205738067627 ]
    [ 18.0462379455566, 4.80596971511841, 1.98404920101166 ]
    [ 8.65897941589355, 11.1141920089722, 1.77822601795197 ]
    [ 8.18862438201904, 10.1120491027832, 1.778071641922 ]
    [ 12.0589761734009, 5.04003095626831, 1.98373281955719 ]
    [ 16.1600036621094, 8.9762134552002, 1.98389995098114 ]
    [ 15.8017959594727, 8.74172973632812, 1.98397850990295 ]
    [ 21.6491794586182, 0.931645572185516, -0.0227046702057123 ]
    [ 18.2314319610596, 13.1261186599731, 1.77808201313019 ]
    [ 31.0263786315918, 5.30268335342407, 0.547174155712128 ]
    [ 29.8569450378418, 7.04781579971313, 1.16075146198273 ]
    [ 24.2641773223877, 9.64357089996338, 1.88100254535675 ]
    [ 9.81849575042725, 7.76590347290039, -0.0225894991308451 ]
    [ 30.3997688293457, 9.98244667053223, 0.543276846408844 ]
    [ 4.74407243728638, 9.81307315826416, -0.0226065292954445 ]
    [ 4.19819784164429, 13.2679405212402, 0.258274972438812 ]
    [ 3.40544104576111, 9.02218341827393, -0.0226768366992474 ]
    [ 0.458809405565262, 8.01404666900635, 0.543292284011841 ]
    [ 16.483419418335, 10.4033336639404, -0.0226547904312611 ]
    [ 8.76604747772217, 13.823317527771, 0.543258845806122 ]
    [ 8.14984321594238, 13.4825258255005, 0.543354034423828 ]
    [ 17.8468437194824, 11.7437343597412, 1.98378419876099 ]
    [ 14.3717050552368, 5.20091533660889, -0.0227590017020702 ]
    [ 34.1001052856445, 14.0565662384033, 0.391091912984848 ]
    [ 19.1528244018555, 15.4256505966187, 0.30729216337204 ]
    [ 18.9005146026611, 14.8713798522949, 0.689348518848419 ]
    [ 16.8793258666992, 15.2957391738892, 0.324157983064651 ]
    [ 16.8361339569092, 6.48268890380859, -0.0227661784738302 ]
    [ 3.84702610969543, 9.22721195220947, 0.954948902130127 ]
    [ 30.293062210083, 4.14282512664795, -0.0227852668613195 ]
    [ 9.12727737426758, 12.6509780883789, 0.954866528511047 ]
    [ 25.3920631408691, 13.8020820617676, -0.0227556191384792 ]
    [ 31.9494171142578, 3.88872790336609, -0.022735707461834 ]
    [ -0.20172806084156, 8.55002689361572, 0.543197095394135 ]
    [ 8.39603137969971, 9.1060733795166, 1.77812576293945 ]
    [ 8.81271266937256, 9.27886772155762, 1.77813863754272 ]
    [ 31.7745895385742, 3.57110261917114, 0.180905640125275 ]
    [ 8.71984481811523, 7.69990587234497, -0.0227477345615625 ]
    [ 0.0694692581892014, 8.45641422271729, -0.022550705820322 ]
    [ 8.52366638183594, 7.38640832901001, -0.0227205436676741 ]
    [ 25.1000080108643, 14.0383529663086, 0.16348060965538 ]
    [ 21.2728996276855, 11.6360492706299, 1.82947671413422 ]
    [ 23.250919342041, 15.0276851654053, 0.101828895509243 ]
    [ -0.507649004459381, 5.74003410339355, -0.0209282301366329 ]
    [ -0.597199022769928, 5.66774654388428, 0.510022163391113 ]
    [ 1.57426726818085, 5.40202045440674, 0.543191969394684 ]
    [ 23.1836490631104, 14.7306900024414, 0.543248534202576 ]
    [ 27.5413608551025, 7.15869045257568, -0.0227143950760365 ]
    [ 17.6809425354004, 1.91994345188141, 1.77801251411438 ]
    [ 34.175968170166, 8.40124702453613, 0.0625060498714447 ]
    [ 13.1746950149536, 2.83867335319519, 1.77802538871765 ]
    [ 17.9424896240234, 7.54150438308716, -0.0227838009595871 ]
    [ 34.1435813903809, 8.22738456726074, 0.204004347324371 ]
    [ 1.94654786586761, 7.31455850601196, -0.0226686038076878 ]
    [ 6.83592653274536, 11.7995834350586, 0.954768776893616 ]
    [ 18.5472068786621, 5.30867719650269, -0.0226156357675791 ]
    [ 27.8327484130859, 10.7350053787231, -0.0227134171873331 ]
    [ 9.91452693939209, 11.9329929351807, 1.67512667179108 ]
    [ 6.40069770812988, 9.66343116760254, -0.0225688423961401 ]
    [ 22.5028629302979, 12.6236324310303, 1.67528879642487 ]
    [ 10.6671504974365, 5.93129920959473, 1.88114404678345 ]
    [ 20.9742069244385, 0.820827424526215, -0.0226394571363926 ]
    [ 33.4313812255859, 7.9097318649292, -0.0226629450917244 ]
    [ 22.8297500610352, 12.5021591186523, 1.7425377368927 ]
    [ 4.76303148269653, 5.31906986236572, -0.02274289727211 ]
    [ 11.8400564193726, 12.5529403686523, -0.0227794535458088 ]
    [ 4.76535081863403, 5.85997676849365, 1.36644983291626 ]
    [ 4.8252592086792, 7.64041709899902, 1.36660933494568 ]
    [ 11.514609336853, 11.7006196975708, -0.0226384550333023 ]
    [ 8.75856113433838, 3.41199088096619, -0.0226920396089554 ]
    [ 5.54584312438965, 6.08953380584717, -0.0226469431072474 ]
    [ 21.9262104034424, 13.0915441513062, 1.36661314964294 ]
    [ 25.3614253997803, 6.30361747741699, 1.77811539173126 ]
    [ 32.8371887207031, 8.36125755310059, -0.0226633567363024 ]
    [ 34.0834846496582, 13.7609348297119, 0.115235634148121 ]
    [ 10.633939743042, 13.3621454238892, -0.022656437009573 ]
    [ 11.8182668685913, 6.2358832359314, 1.98388457298279 ]
    [ 4.15230703353882, 11.4653387069702, -0.0226812101900578 ]
    [ 21.2283687591553, 13.9197864532471, -0.0228390842676163 ]
    [ 10.2705993652344, 12.5829610824585, 1.3664562702179 ]
    [ 28.4612102508545, 11.109278678894, -0.0228214114904404 ]
    [ 30.2554779052734, 6.91179466247559, 0.954881966114044 ]
    [ 9.26732444763184, 7.88614225387573, -0.0227162856608629 ]
    [ 30.5982627868652, 7.243248462677, 0.95476621389389 ]
    [ 7.3561372756958, 1.63493621349335, 0.164848208427429 ]
    [ 12.8600006103516, 14.455020904541, -0.0225561093539 ]
    [ 7.04193210601807, 12.1530704498291, 1.00042164325714 ]
    [ 12.9507455825806, 13.6018123626709, -0.0226554721593857 ]
    [ 3.02104139328003, 7.88852167129517, 0.954885840415955 ]
    [ 13.1409692764282, 13.2704620361328, -0.0226668547838926 ]
    [ 10.7610340118408, 13.0937442779541, 1.02288091182709 ]
    [ 10.8828287124634, 13.4817924499512, 0.954912841320038 ]
    [ 11.1718235015869, 12.9299917221069, 1.16077721118927 ]
    [ 5.35176086425781, 2.36126089096069, -0.022653104737401 ]
    [ 28.1700801849365, 7.32880973815918, -0.0226301960647106 ]
    [ 34.0337066650391, 8.78700542449951, 0.390987664461136 ]
    [ 18.0222625732422, 8.70782470703125, -0.0226237662136555 ]
    [ 12.658805847168, 3.66699504852295, 1.88090741634369 ]
    [ 9.48994922637939, 13.8654298782349, -0.0228146445006132 ]
    [ 28.8058986663818, 3.06554198265076, -0.0226939953863621 ]
    [ 17.3929252624512, 2.13509964942932, 1.77794945240021 ]
    [ 26.6844615936279, 7.05934047698975, -0.0227273851633072 ]
    [ 29.2792644500732, 6.70940351486206, -0.0227128509432077 ]
    [ 19.7752418518066, 11.6270198822021, 1.98384857177734 ]
    [ 21.5348052978516, 12.1411600112915, 1.77794051170349 ]
    [ 14.6964054107666, 4.33473110198975, -0.022520350292325 ]
    [ 25.5909690856934, 13.2075643539429, -0.0226641539484262 ]
    [ 22.5759468078613, 2.56375527381897, -0.0225545652210712 ]
    [ 21.1248264312744, 2.47123289108276, -0.0226971078664064 ]
    [ 8.4833812713623, 12.4409208297729, 1.05765080451965 ]
    [ 7.80660772323608, 9.2692985534668, 1.57216620445251 ]
    [ 8.63104248046875, 12.7947034835815, 0.749627351760864 ]
    [ 8.38933086395264, 11.914342880249, 1.26343536376953 ]
    [ 7.79006671905518, 12.0945844650269, 1.09167468547821 ]
    [ 14.17786693573, 11.9837617874146, 1.9839848279953 ]
    [ 23.5670032501221, 1.79887390136719, -0.0226576589047909 ]
    [ 24.7554588317871, 1.70324635505676, -0.0227028448134661 ]
    [ 9.112717628479, 12.0183229446411, 1.57224345207214 ]
    [ 30.8188552856445, 4.79881525039673, -0.0227844435721636 ]
    [ 4.5776572227478, 8.47712230682373, 1.36658227443695 ]
    [ 15.9201183319092, 6.86653184890747, -0.0226456318050623 ]
    [ 16.7649269104004, 14.4654912948608, -0.0226990878582001 ]
    [ 8.48811435699463, 3.89742946624756, -0.022643830627203 ]
    [ 8.40816116333008, 4.68316602706909, -0.0226929914206266 ]
    [ 18.2615051269531, 15.0022687911987, -0.0226136818528175 ]
    [ 25.1468276977539, 8.65578269958496, 1.77795076370239 ]
    [ 25.6197948455811, 8.78090858459473, 1.77808201313019 ]
    [ 3.71487164497375, 8.22635555267334, 1.04713952541351 ]
    [ 3.99318528175354, 7.12877225875854, 1.36650514602661 ]
    [ 15.0168104171753, 6.05704307556152, -0.022634519264102 ]
    [ 18.4143371582031, 11.9029979705811, 1.98403120040894 ]
    [ 7.62143898010254, 13.1028890609741, 0.711713850498199 ]
    [ 30.4579849243164, 5.86132717132568, 0.954920589923859 ]
    [ 19.6335487365723, 0.546249032020569, 0.782987534999847 ]
    [ 8.1873893737793, 12.9957189559937, 0.71226692199707 ]
    [ 19.5507774353027, 1.12162733078003, 1.26348042488098 ]
    [ 15.872013092041, 9.5068941116333, -0.0226149670779705 ]
    [ 5.54959917068481, 11.1182050704956, 0.952237486839294 ]
    [ 2.25635290145874, 5.75033664703369, 0.851877808570862 ]
    [ 21.2843990325928, 13.6684789657593, 1.36644077301025 ]
    [ 21.3374824523926, 6.29879379272461, -0.0226188264787197 ]
    [ 4.36784410476685, 10.0007886886597, 0.775041103363037 ]
    [ 21.7280769348145, 11.7723150253296, 1.77796876430511 ]
    [ 1.26825165748596, 9.77871704101562, -0.0226836018264294 ]
    [ 20.8409767150879, 10.0146284103394, -0.0226443447172642 ]
    [ 18.541187286377, 8.72513675689697, 1.98388969898224 ]
    [ 2.53442192077637, 10.7834978103638, 0.0148575594648719 ]
    [ 12.2301759719849, 2.16854333877563, -0.022723076865077 ]
    [ 29.1165027618408, 12.5079984664917, 0.543261408805847 ]
    [ 14.4518127441406, 0.261635363101959, 0.298831731081009 ]
    [ 22.8096084594727, 14.3352966308594, 0.69263231754303 ]
    [ 9.67848777770996, 4.76445055007935, -0.0226924773305655 ]
    [ 19.740062713623, 12.9425964355469, 1.82952296733856 ]
    [ 24.580207824707, 14.4474315643311, 0.260295063257217 ]
    [ 32.9630584716797, 8.77897930145264, 0.54328715801239 ]
    [ 28.1500663757324, 7.34993028640747, 1.36659264564514 ]
    [ 27.4430656433105, 5.07382440567017, -0.0226666107773781 ]
    [ 3.19607543945312, 4.58998489379883, -0.0228427890688181 ]
    [ 27.6091213226318, 6.50504398345947, 1.1606742143631 ]
    [ 0.6723912358284, 5.52103710174561, 0.543446600437164 ]
    [ 33.4009742736816, 8.79377174377441, -0.022678766399622 ]
    [ 22.9223346710205, 1.36746823787689, -0.0227135196328163 ]
    [ 8.07196140289307, 11.897364616394, -0.0226567201316357 ]
    [ 32.3987808227539, 9.69473838806152, -0.0226350836455822 ]
    [ 9.45128440856934, 9.14136791229248, 1.77816939353943 ]
    [ 9.94149971008301, 10.3693504333496, 1.7780305147171 ]
    [ 14.993221282959, 11.4292974472046, -0.0227422025054693 ]
    [ 19.000301361084, 10.9573726654053, 1.98380744457245 ]
    [ 18.7256088256836, 11.6550731658936, 1.98400163650513 ]
    [ 10.0771865844727, 8.60588932037354, 1.93240237236023 ]
    [ 9.57273197174072, 9.38704109191895, 1.77821576595306 ]
    [ 10.2026853561401, 8.14668464660645, 1.88108229637146 ]
    [ 29.1548080444336, 7.86774873733521, 1.15143895149231 ]
    [ 33.0276298522949, 9.53809833526611, 0.543307721614838 ]
    [ 29.5612888336182, 7.36613702774048, -0.0227723531424999 ]
    [ 11.1411075592041, 1.78795623779297, -0.0227060336619616 ]
    [ 8.28146553039551, 8.06930446624756, -0.022648872807622 ]
    [ 32.0993156433105, 6.79851484298706, 0.543328285217285 ]
    [ 30.8375053405762, 9.2765007019043, 0.749051094055176 ]
    [ 30.0396957397461, 6.98329734802246, -0.022699449211359 ]
    [ 13.9716300964355, 12.3766984939575, 1.88104891777039 ]
    [ 33.0380744934082, 5.81432771682739, 0.543310284614563 ]
    [ 32.8246078491211, 10.4706811904907, -0.0226450394839048 ]
    [ 8.99952697753906, 11.1972064971924, -0.0225036293268204 ]
    [ 2.81709218025208, 8.91429328918457, 0.749146282672882 ]
    [ 23.2494792938232, 1.91423511505127, -0.0226610023528337 ]
    [ 25.4679393768311, 10.9916381835938, 1.36639964580536 ]
    [ 31.6079692840576, 9.82403182983398, 0.543271720409393 ]
    [ 23.9793758392334, 14.0457363128662, 0.543294847011566 ]
    [ 27.8287601470947, 9.27446842193604, 0.954897403717041 ]
    [ 27.0501174926758, 2.94949913024902, -0.0225653704255819 ]
    [ 3.40255975723267, 3.18134832382202, 0.543266534805298 ]
    [ 20.021635055542, 11.3293304443359, -0.0227623451501131 ]
    [ 28.1792907714844, 9.65391254425049, 0.954799652099609 ]
    [ 25.6965961456299, 10.2619485855103, -0.0226633306592703 ]
    [ 3.96229457855225, 4.22753238677979, -0.0226335916668177 ]
    [ 2.63767051696777, 3.35823583602905, 0.408263564109802 ]
    [ 2.47709250450134, 3.7338080406189, 0.125430554151535 ]
    [ 2.3012158870697, 3.80925440788269, 0.408297002315521 ]
    [ 16.8581027984619, 10.5111722946167, -0.0226758848875761 ]
    [ 17.007719039917, 13.4145479202271, 1.36647939682007 ]
    [ 18.1872634887695, 10.5209741592407, -0.022712105885148 ]
    [ 32.7889785766602, 7.91824674606323, 0.543176531791687 ]
    [ 4.76596403121948, 3.6595630645752, -0.0225921235978603 ]
    [ 23.8570003509521, 14.5046186447144, 0.543261408805847 ]
    [ 23.4972629547119, 13.0307817459106, -0.0227569434791803 ]
    [ 27.858757019043, 11.3906841278076, -0.0227322727441788 ]
    [ 15.7525196075439, 7.68986034393311, -0.0226281378418207 ]
    [ 10.1929874420166, 5.14002418518066, -0.0227712728083134 ]
    [ 19.986572265625, 13.3710718154907, 1.57225108146667 ]
    [ 20.3316078186035, 9.27401828765869, 1.98374438285828 ]
    [ 19.6967029571533, 9.7526969909668, 1.98376107215881 ]
    [ 21.2318420410156, 0.441000372171402, 0.285913646221161 ]
    [ 17.8668575286865, 13.4274616241455, -0.022550705820322 ]
    [ 6.70688962936401, 7.41015243530273, 1.36649227142334 ]
    [ 9.66161155700684, 2.10041975975037, 1.06622231006622 ]
    [ 26.399377822876, 11.2373380661011, -0.0226224530488253 ]
    [ 7.26324415206909, 7.50988817214966, 1.36659002304077 ]
    [ 11.8059186935425, 14.3650608062744, -0.0228222347795963 ]
    [ 14.3178367614746, 1.15746986865997, -0.0226723849773407 ]
    [ 5.51553916931152, 4.64638185501099, 1.3665360212326 ]
    [ 5.81953144073486, 2.84391856193542, 0.695949554443359 ]
    [ 5.34292459487915, 9.38839244842529, 1.36659133434296 ]
    [ 3.44934582710266, 5.57264137268066, 0.954889714717865 ]
    [ 33.1067352294922, 4.87305021286011, 0.260253518819809 ]
    [ 3.33686327934265, 5.20688343048096, 0.753475844860077 ]
    [ 10.6494522094727, 2.07682490348816, 1.36659514904022 ]
    [ 28.3203659057617, 12.0846166610718, 0.543317973613739 ]
    [ 32.4359169006348, 10.3076362609863, 0.543243408203125 ]
    [ 31.6287803649902, 10.6661653518677, 0.54328453540802 ]
    [ 12.5859785079956, 2.73111701011658, -0.0227096360176802 ]
    [ 12.7536020278931, 2.15804624557495, -0.0227515678852797 ]
    [ 22.693151473999, 13.9686899185181, -0.0226895194500685 ]
    [ 6.65989017486572, 5.97159767150879, -0.0227291602641344 ]
    [ 6.63354778289795, 5.4039626121521, -0.0226715616881847 ]
    [ 7.27788162231445, 5.21614456176758, -0.0226447060704231 ]
    [ 5.30510854721069, 7.63951635360718, -0.0225710291415453 ]
    [ 23.7583198547363, 3.71474838256836, 1.57237458229065 ]
    [ 16.4512748718262, 9.50046253204346, 1.98385369777679 ]
    [ 1.33085608482361, 7.59964275360107, 0.543209969997406 ]
    [ 3.04381442070007, 10.6407232284546, -0.0225844569504261 ]
    [ 17.8112659454346, 8.82981204986572, 1.98395919799805 ]
    [ 1.45319128036499, 10.4492263793945, -0.0228078793734312 ]
    [ 17.1148643493652, 14.7286577224731, 0.954843401908875 ]
    [ 3.78690671920776, 2.59620237350464, 0.118450433015823 ]
    [ 6.74874448776245, 5.98172044754028, 1.36657464504242 ]
    [ 1.06077444553375, 8.82438468933105, 0.543243408203125 ]
    [ 2.18600130081177, 6.71138429641724, 0.625182688236237 ]
    [ 20.1263618469238, 9.13876914978027, -0.0226392522454262 ]
    [ 1.29588544368744, 4.14490652084351, -0.0227038208395243 ]
    [ 15.9930105209351, 7.85965824127197, 1.98388195037842 ]
    [ 8.61216068267822, 1.65642940998077, 0.543186783790588 ]
    [ 1.28556716442108, 6.64022874832153, -0.0227685198187828 ]
    [ 1.04701149463654, 5.33750200271606, -0.022616820409894 ]
    [ 1.7895919084549, 3.99173474311829, -0.0226667784154415 ]
    [ -0.0254058260470629, 5.18400096893311, 0.283792227506638 ]
    [ 21.8498344421387, 6.7379322052002, -0.0225213803350925 ]
    [ 4.83741521835327, 9.46877002716064, 1.05767261981964 ]
    [ 16.8084545135498, 6.01940727233887, 1.98394882678986 ]
    [ 17.4795417785645, 0.315359473228455, 0.840953707695007 ]
    [ 19.281759262085, 0.867173552513123, 0.954714775085449 ]
    [ 16.0583896636963, 11.0707426071167, -0.0226507261395454 ]
    [ 14.1501865386963, 10.5708284378052, 1.98389995098114 ]
    [ 31.5402088165283, 10.3086652755737, -0.0227118469774723 ]
    [ 31.6122398376465, 11.6707782745361, -0.0227745920419693 ]
    [ 9.82985305786133, 6.02516984939575, 1.88088428974152 ]
    [ 2.67654371261597, 5.24163770675659, 0.753442347049713 ]
    [ 30.9958953857422, 11.979118347168, -0.0227057505398989 ]
    [ 31.7871952056885, 10.7739019393921, -0.0227027162909508 ]
    [ 16.5044097900391, 5.51856756210327, 1.98384344577789 ]
    [ 28.2742404937744, 13.1136674880981, -0.022706214338541 ]
    [ 32.2816047668457, 11.6626491546631, 0.543233096599579 ]
    [ 20.8472270965576, 2.17254757881165, -0.0225925873965025 ]
    [ 26.4054737091064, 9.11276149749756, 1.36653089523315 ]
    [ 22.734748840332, 0.728994309902191, 0.543294847011566 ]
    [ 26.642915725708, 9.62744140625, 1.36646914482117 ]
    [ 26.5027141571045, 11.0384578704834, 1.16065621376038 ]
    [ 26.1801738739014, 11.6054372787476, 1.16057395935059 ]
    [ 26.5549621582031, 13.9054832458496, 0.468596398830414 ]
    [ 5.03736305236816, 13.0105619430542, 0.54328453540802 ]
    [ 1.43009543418884, 8.03267192840576, 0.543299973011017 ]
    [ 19.2979393005371, 12.4627485275269, 1.93241393566132 ]
    [ 7.43933200836182, 11.7463073730469, 1.25199806690216 ]
    [ 20.6854953765869, 7.71723175048828, -0.0226390454918146 ]
    [ 5.96853065490723, 10.7600364685059, 0.954881966114044 ]
    [ 23.2514610290527, 3.07431173324585, -0.0226549953222275 ]
    [ 22.7221431732178, 2.89290928840637, -0.0225723162293434 ]
    [ 23.8882579803467, 0.913373112678528, 0.00691391108557582 ]
    [ 18.3439159393311, 12.4676361083984, -0.0228036213666201 ]
    [ 23.9800186157227, 0.847658574581146, 0.289886623620987 ]
    [ 6.68324851989746, 12.9561538696289, -0.0226336177438498 ]
    [ 28.14772605896, 2.06899404525757, 0.266293466091156 ]
    [ 5.31894874572754, 13.2120914459229, 0.543127655982971 ]
    [ 28.3746204376221, 1.9080353975296, 0.0746517181396484 ]
    [ 27.3631896972656, 1.98851084709167, 0.543436348438263 ]
    [ 27.0209712982178, 3.5250883102417, -0.0225766878575087 ]
    [ 23.3885231018066, 10.594856262207, -0.0226452201604843 ]
    [ 11.6880474090576, 15.3340444564819, 0.260260462760925 ]
    [ 1.52619886398315, 10.8701133728027, 0.0519770607352257 ]
    [ 28.6609897613525, 2.36452293395996, -0.0225100610405207 ]
    [ 27.5351104736328, 2.01395797729492, 0.260345816612244 ]
    [ 28.1235961914062, 2.98272037506104, 0.543194532394409 ]
    [ 9.36348438262939, 11.928825378418, 1.71766686439514 ]
    [ 24.8712615966797, 1.04761898517609, 0.519396305084229 ]
    [ 20.6996440887451, 12.8630037307739, 1.77804088592529 ]
    [ 19.3867034912109, 3.67793583869934, -0.0227303449064493 ]
    [ 19.8251724243164, 3.45588278770447, -0.0226454250514507 ]
    [ 25.8106861114502, 2.37635898590088, -0.0227503832429647 ]
    [ 12.4838762283325, 13.5321369171143, -0.0225984267890453 ]
    [ 32.2163124084473, 6.32257652282715, -0.0227417405694723 ]
    [ 26.3730869293213, 9.66183567047119, 1.36655402183533 ]
    [ 24.8649845123291, 2.58983278274536, 1.36632251739502 ]
    [ 19.2433261871338, 1.6144745349884, -0.0225823484361172 ]
    [ 19.8861408233643, 2.98067021369934, -0.0225306414067745 ]
    [ 0.208842158317566, 5.70275831222534, -0.022551478818059 ]
    [ 21.992015838623, 9.31804656982422, -0.0227522365748882 ]
    [ 22.3787136077881, 10.086067199707, -0.0225630551576614 ]
    [ 5.08178997039795, 2.10882663726807, 0.26028236746788 ]
    [ 18.9424705505371, 8.3471851348877, -0.0225314125418663 ]
    [ 15.7022790908813, 12.4746332168579, 1.88089966773987 ]
    [ 16.9255542755127, 5.06470632553101, -0.022766076028347 ]
    [ 27.7938785552979, 5.53492832183838, -0.0227131601423025 ]
    [ 19.6369171142578, 2.38339233398438, 1.77822864055634 ]
    [ 5.90339517593384, 8.35142993927002, -0.0227497406303883 ]
    [ 19.2224102020264, 10.5959625244141, -0.0228389799594879 ]
    [ 18.7812786102295, 10.287802696228, -0.0227873772382736 ]
    [ 23.3567905426025, 9.08101654052734, -0.022822979837656 ]
    [ 17.4712066650391, 1.58940815925598, -0.0227699354290962 ]
    [ 16.2756900787354, 5.96059989929199, -0.0225062016397715 ]
    [ 17.2381381988525, 3.66247773170471, -0.0227040797472 ]
    [ 6.30681467056274, 1.99176001548767, 0.260279893875122 ]
    [ 18.925479888916, 4.69440793991089, -0.0228240732103586 ]
    [ 18.6947402954102, 12.1075115203857, -0.0227331481873989 ]
    [ 16.6018314361572, 3.27948141098022, -0.0226142480969429 ]
    [ 23.5841102600098, 4.30331563949585, -0.0227238349616528 ]
    [ 24.0569362640381, 3.9489848613739, -0.0227192565798759 ]
    [ 27.1799507141113, 12.8593502044678, -0.0226237662136555 ]
    [ 15.7654342651367, 3.10535144805908, 1.98392570018768 ]
    [ 10.2740983963013, 1.4387059211731, 0.119377695024014 ]
    [ 18.5132236480713, 1.39684104919434, -0.0226963348686695 ]
    [ 28.5977592468262, 4.61632490158081, 0.954894840717316 ]
    [ 4.38869953155518, 2.77471327781677, 0.543328285217285 ]
    [ 9.6280403137207, 14.0495948791504, 0.543166220188141 ]
    [ 4.88465929031372, 2.78908586502075, 0.543297410011292 ]
    [ 28.0860366821289, 4.57210350036621, -0.0227462686598301 ]
    [ 26.2665328979492, 8.17415904998779, 1.40679311752319 ]
    [ 11.4196586608887, 8.65454769134521, -0.0228175781667233 ]
    [ 28.4969158172607, 4.01176166534424, 0.954987466335297 ]
    [ 20.8618144989014, 15.0276594161987, 0.412370026111603 ]
    [ 14.0961389541626, 12.9291677474976, 1.77809488773346 ]
    [ 11.9729776382446, 15.3107376098633, 0.260274797677994 ]
    [ 18.9216346740723, 13.4067525863647, -0.0225409306585789 ]
    [ 11.7597169876099, 10.4642763137817, -0.0227210577577353 ]
    [ 12.8729667663574, 5.90873861312866, 1.98380994796753 ]
    [ 9.69248199462891, 10.5987405776978, -0.022674135863781 ]
    [ 8.87733364105225, 6.4168586730957, 1.77804338932037 ]
    [ 8.55155181884766, 8.71965789794922, -0.0227052364498377 ]
    [ 15.531156539917, 9.65144348144531, 1.9839334487915 ]
    [ 25.473123550415, 3.24306774139404, -0.0228126645088196 ]
    [ 19.3822154998779, 13.5142831802368, -0.0226511117070913 ]
    [ 29.9921569824219, 10.1399478912354, 0.543276846408844 ]
    [ 6.89396190643311, 2.51543092727661, -0.0226106457412243 ]
    [ 7.36009883880615, 7.18513584136963, -0.0226170513778925 ]
    [ 18.1954441070557, 4.25100898742676, 1.98401832580566 ]
    [ 29.3877220153809, 9.93755626678467, 0.54328715801239 ]
    [ 29.7919902801514, 5.14439725875854, 0.749022841453552 ]
    [ 23.2604637145996, 9.23161125183105, 1.98395919799805 ]
    [ 29.503870010376, 10.5186328887939, 0.543343722820282 ]
    [ 4.66846656799316, 12.8383073806763, -0.0227160919457674 ]
    [ 5.54020929336548, 2.56537342071533, 0.543251097202301 ]
    [ 24.5261859893799, 1.08475565910339, 0.608271062374115 ]
    [ 9.78833293914795, 14.0225839614868, -0.0226339790970087 ]
    [ 1.96562814712524, 10.4191284179688, 0.543220221996307 ]
    [ 5.32679510116577, 1.93302977085114, 0.410063803195953 ]
    [ 21.1185493469238, 9.75043296813965, -0.0226452462375164 ]
    [ 21.8750953674316, 9.72640609741211, -0.0227614715695381 ]
    [ 10.3423976898193, 11.6221199035645, -0.0225608684122562 ]
    [ 26.6752262115479, 10.7094612121582, 1.16069746017456 ]
    [ 19.7848110198975, 8.40501499176025, -0.0227003488689661 ]
    [ 20.5635318756104, 8.80547618865967, -0.0226420816034079 ]
    [ 25.2126579284668, 4.10667371749878, -0.0226739812642336 ]
    [ 20.7301540374756, 3.21293091773987, 1.77798163890839 ]
    [ 5.39000129699707, 2.08354687690735, 0.127110481262207 ]
    [ 26.5213642120361, 1.57592046260834, 0.480931282043457 ]
    [ 19.936897277832, 11.890007019043, -0.0227967146784067 ]
    [ 27.3692607879639, 13.4564018249512, -0.0225733444094658 ]
    [ 27.7619533538818, 3.33811378479004, 0.954871714115143 ]
    [ 27.0480842590332, 13.5328826904297, 0.401872187852859 ]
    [ 1.71093010902405, 8.54907512664795, 0.54337203502655 ]
    [ 26.7560806274414, 1.79308831691742, 0.197843015193939 ]
    [ 33.675178527832, 9.74335861206055, 0.128526717424393 ]
    [ 33.6195373535156, 9.76427268981934, 0.411549657583237 ]
    [ 18.1421661376953, 3.3771824836731, 1.98386907577515 ]
    [ 17.3353538513184, 3.18780279159546, 1.98378419876099 ]
    [ 28.1296157836914, 8.24873638153076, 1.36645364761353 ]
    [ 33.822093963623, 9.04734325408936, 0.177562266588211 ]
    [ 11.0458478927612, 2.75943517684937, -0.0226435735821724 ]
    [ 26.7505741119385, 2.08938884735107, 0.543379724025726 ]
    [ 30.68869972229, 8.69664669036865, 0.954806089401245 ]
    [ 34.0097312927246, 7.03383445739746, 0.0336192399263382 ]
    [ 30.5962829589844, 6.68833446502686, -0.0226009469479322 ]
    [ 14.8221750259399, 13.4407873153687, 1.51336145401001 ]
    [ 31.23655128479, 9.68076992034912, -0.0227783471345901 ]
    [ 4.03460884094238, 10.7805128097534, -0.0226238947361708 ]
    [ 3.55470252037048, 4.31489706039429, 0.778184652328491 ]
    [ 26.8974647521973, 10.1278953552246, -0.0225828625261784 ]
    [ 27.3522319793701, 10.3772993087769, -0.0225702580064535 ]
    [ 26.6338348388672, 7.52627515792847, 1.36645889282227 ]
    [ 24.7069301605225, 7.44230842590332, -0.0226909592747688 ]
    [ 16.6840476989746, 9.35681438446045, -0.0226380694657564 ]
    [ 17.871410369873, 11.7383832931519, -0.0226333867758512 ]
    [ 28.9825019836426, 12.2427225112915, -0.0226599872112274 ]
    [ 16.6854877471924, 8.03879451751709, -0.0225540511310101 ]
    [ 25.8200244903564, 13.2760953903198, 0.749040842056274 ]
    [ 6.63727807998657, 3.05956363677979, -0.0226384289562702 ]
    [ 10.7404670715332, 1.03205537796021, 0.746133923530579 ]
    [ 16.8011226654053, 13.4231910705566, -0.0225561093539 ]
    [ 10.6206140518188, 1.30646395683289, 1.15789341926575 ]
    [ 14.0896558761597, 0.783034801483154, -0.0226937625557184 ]
    [ 27.1664962768555, 10.6499328613281, -0.0225957259535789 ]
    [ 27.5102596282959, 10.9616174697876, -0.0226419791579247 ]
    [ 14.2265901565552, 0.261604517698288, 0.10351800173521 ]
    [ 6.85311079025269, 4.8499231338501, 1.36634051799774 ]
    [ 33.8173599243164, 13.5638551712036, 0.543263971805573 ]
    [ 24.2181034088135, 1.70212733745575, 0.93954986333847 ]
    [ -0.179659351706505, 9.03628063201904, -0.0226204730570316 ]
    [ 21.8171634674072, 14.4167165756226, -0.0226887725293636 ]
    [ 2.8013973236084, 11.965895652771, 0.173323556780815 ]
    [ 22.6891899108887, 4.6802978515625, 1.88087904453278 ]
    [ 5.29564189910889, 4.45005369186401, -0.0226422883570194 ]
    [ 8.99875545501709, 2.72813296318054, 1.36655914783478 ]
    [ 19.1116390228271, 11.1679706573486, -0.0226980857551098 ]
    [ 1.3416862487793, 8.13083839416504, -0.0227484796196222 ]
    [ 27.9765510559082, 5.34206819534302, -0.0226964894682169 ]
    [ 29.4676742553711, 5.96573209762573, -0.0228055641055107 ]
    [ 29.9620590209961, 2.9287416934967, -0.0226284731179476 ]
    [ 9.8231258392334, 5.30887031555176, 1.8296502828598 ]
    [ 4.43345308303833, 13.3353147506714, 0.541344881057739 ]
    [ 20.3718032836914, 2.46156525611877, -0.0226069148629904 ]
    [ 20.0148181915283, 2.70224332809448, -0.0226578507572412 ]
    [ 11.6167507171631, 2.72729563713074, 1.77820158004761 ]
    [ 26.6602020263672, 4.06599235534668, 1.07428967952728 ]
    [ 4.82829570770264, 13.2977561950684, 0.260371774435043 ]
    [ 19.2280445098877, 14.8712768554688, 0.585167407989502 ]
    [ 2.21522355079651, 9.5887508392334, -0.022600419819355 ]
    [ 1.92036497592926, 7.21104097366333, 0.625200688838959 ]
    [ 8.80072498321533, 11.7186012268066, 1.57222282886505 ]
    [ 25.9849224090576, 8.34708309173584, 1.61258280277252 ]
    [ 7.74381303787231, 14.3251352310181, -0.0226533748209476 ]
    [ 7.84941434860229, 12.77818775177, -0.0226840898394585 ]
    [ 4.98830556869507, 12.2317123413086, -0.0226229671388865 ]
    [ 5.9202446937561, 13.1683464050293, 0.543342411518097 ]
    [ 12.9311046600342, 12.8872365951538, 1.57224595546722 ]
    [ 7.32884311676025, 8.61782550811768, -0.0225413031876087 ]
    [ 12.6912708282471, 13.2541522979736, 1.36657202243805 ]
    [ 28.5973472595215, 3.60004591941833, 0.543305158615112 ]
    [ 9.41619491577148, 10.4572010040283, 1.77810251712799 ]
    [ 8.30749893188477, 1.18971621990204, 0.242228433489799 ]
    [ 20.4689159393311, 11.2776746749878, 1.98387944698334 ]
    [ 31.211727142334, 3.3998692035675, 0.0573147423565388 ]
    [ 20.7713642120361, 10.5185813903809, -0.0227751564234495 ]
    [ 13.2375926971436, 9.30577659606934, 1.98386144638062 ]
    [ 31.4856472015381, 3.83937835693359, -0.0226681157946587 ]
    [ 31.2847347259521, 5.13482761383057, 0.543384909629822 ]
    [ 17.978967666626, 13.0830936431885, 1.67522704601288 ]
    [ 10.2381343841553, 7.28667259216309, -0.022558681666851 ]
    [ 24.2195301055908, 10.9732322692871, -0.0227161310613155 ]
    [ 24.9845657348633, 2.23744654655457, -0.0227156672626734 ]
    [ 5.12150955200195, 13.6023397445679, 0.125070407986641 ]
    [ 4.37631797790527, 7.12198114395142, -0.0227532908320427 ]
    [ 20.5044422149658, 4.58264064788818, -0.0226910356432199 ]
    [ 15.0851106643677, 8.95532417297363, -0.0226498246192932 ]
    [ 4.30048036575317, 7.666579246521, -0.022718844935298 ]
    [ 11.8745145797729, 14.0773391723633, 0.966556012630463 ]
    [ 13.1738977432251, 12.1347799301147, 1.7780613899231 ]
    [ 19.3715133666992, 7.00560092926025, -0.0227093007415533 ]
    [ 14.7610273361206, 7.50672388076782, 1.98400032520294 ]
    [ 22.7012538909912, 11.2286682128906, 1.77805113792419 ]
    [ 28.2665233612061, 8.52082920074463, -0.022591095417738 ]
    [ 18.7326316833496, 7.08758640289307, -0.0226116236299276 ]
    [ 22.1652736663818, 12.5682468414307, 1.77805364131927 ]
    [ 12.6833992004395, 9.79532337188721, -0.0228093191981316 ]
    [ 14.4742965698242, 11.9704999923706, -0.0228212047368288 ]
    [ 6.74051237106323, 13.2677087783813, -0.0226353164762259 ]
    [ 12.215859413147, 11.7951202392578, -0.0225087739527225 ]
    [ 0.803425371646881, 6.11281490325928, 0.543424785137177 ]
    [ 15.3783502578735, 5.89582443237305, 1.98390769958496 ]
    [ 14.9258728027344, 6.44101428985596, -0.0225141774863005 ]
    [ 11.7189168930054, 1.71227586269379, 1.36649227142334 ]
    [ 21.1382026672363, 12.7881441116333, -0.0226674973964691 ]
    [ 22.2669906616211, 8.12443256378174, -0.022734023630619 ]
    [ 6.30959272384644, 7.69172525405884, -0.0227022655308247 ]
    [ 18.5486469268799, 4.26828622817993, -0.0226145815104246 ]
    [ 14.0856428146362, 5.68660306930542, -0.0226974170655012 ]
    [ 26.7867450714111, 6.025710105896, 1.36644601821899 ]
    [ 19.3377361297607, 8.71170902252197, -0.022665698081255 ]
    [ 23.293212890625, 7.37467765808105, -0.0225128903985023 ]
    [ 21.4974021911621, 7.77323484420776, 1.98390519618988 ]
    [ 23.7123107910156, 7.16173887252808, 1.98387813568115 ]
    [ 21.6403045654297, 8.20232772827148, 1.98389482498169 ]
    [ 25.3042125701904, 4.44995069503784, -0.0227991845458746 ]
    [ 16.8143196105957, 4.5343804359436, 1.98393082618713 ]
    [ 18.6815433502197, 2.06231713294983, -0.0227878913283348 ]
    [ 25.2101612091064, 13.6862287521362, 0.543343722820282 ]
    [ 6.16597032546997, 10.6129922866821, -0.0226366799324751 ]
    [ 9.88709163665771, 13.5285091400146, 0.749133408069611 ]
    [ 25.2510643005371, 11.8628673553467, 1.26953995227814 ]
    [ 7.48218965530396, 11.0589609146118, 1.3663250207901 ]
    [ 18.293327331543, 9.40237331390381, -0.0226691700518131 ]
    [ 14.4565334320068, 6.73544979095459, -0.0226810295134783 ]
    [ 26.5098915100098, 4.8316068649292, -0.0226660836488008 ]
    [ 5.67935609817505, 7.48493480682373, 1.36648714542389 ]
    [ 11.0477266311646, 8.87884426116943, -0.022755928337574 ]
    [ 12.2684803009033, 14.8541698455811, -0.0226618256419897 ]
    [ 12.4683122634888, 14.6325492858887, 0.552000164985657 ]
    [ 26.1724433898926, 5.97067165374756, 1.36661958694458 ]
    [ 10.3125829696655, 14.7343168258667, 0.543315410614014 ]
    [ 13.3308200836182, 10.7679080963135, -0.0226598065346479 ]
    [ 13.7744474411011, 11.1133947372437, -0.0226094368845224 ]
    [ 12.6068925857544, 6.89122772216797, 1.98376619815826 ]
    [ 11.7775182723999, 12.1259183883667, -0.0226089097559452 ]
    [ 8.22679996490479, 11.0136203765869, 1.366415143013 ]
    [ 12.522141456604, 9.90358638763428, 1.98381125926971 ]
    [ 7.55097818374634, 9.7077808380127, 1.36651802062988 ]
    [ 6.73179149627686, 1.5432265996933, 0.164897084236145 ]
    [ 7.92887878417969, 1.80580425262451, -0.0227646604180336 ]
    [ 7.45528125762939, 7.85927248001099, -0.0226119328290224 ]
    [ 7.21194839477539, 1.91891705989838, -0.0227742828428745 ]
    [ 8.49774837493896, 10.7203683853149, 1.77811932563782 ]
    [ 6.92182207107544, 10.1150846481323, -0.0227322988212109 ]
    [ 4.20823335647583, 12.9722957611084, -0.0227329172194004 ]
    [ 23.3724956512451, 3.62056398391724, -0.0226312000304461 ]
    [ 17.0974235534668, 14.9714756011963, -0.0226679090410471 ]
    [ 23.4759616851807, 14.7551803588867, -0.00527868419885635 ]
    [ 30.533576965332, 4.46718788146973, -0.0227962899953127 ]
    [ 14.7501192092896, 3.7096574306488, -0.0226026717573404 ]
    [ 23.0657520294189, 14.4333600997925, -0.0226216558367014 ]
    [ 33.7214050292969, 7.96043586730957, -0.02262950129807 ]
    [ 2.29993343353271, 6.92656087875366, -0.022604214027524 ]
    [ 6.42203664779663, 10.0645608901978, -0.0226564109325409 ]
    [ 4.72066259384155, 8.22771835327148, 1.3666182756424 ]
    [ 5.46360063552856, 6.18543672561646, 1.36638939380646 ]
    [ 5.42195177078247, 8.16271114349365, 1.36660027503967 ]
    [ 5.82349300384521, 5.12505197525024, -0.0227760579437017 ]
    [ 33.698616027832, 13.4593858718872, -0.0226715113967657 ]
    [ 11.2803316116333, 13.258397102356, -0.0226823147386312 ]
    [ 6.20352840423584, 8.6910514831543, -0.0227249152958393 ]
    [ 7.15604829788208, 12.5670890808105, 0.749058842658997 ]
    [ 6.62835121154785, 12.3549604415894, 0.749035656452179 ]
    [ 17.7115039825439, 8.16181087493896, -0.0227047484368086 ]
    [ 29.2965660095215, 2.90523934364319, 0.0262575931847095 ]
    [ 17.0859241485596, 2.9368371963501, 1.98392570018768 ]
    [ 29.1169662475586, 6.44987678527832, -0.0227295346558094 ]
    [ 22.0902976989746, 2.35888147354126, -0.0225127618759871 ]
    [ 24.2920875549316, 1.3733412027359, -0.0079764649271965 ]
    [ 19.0146045684814, 15.0547733306885, -0.0225766878575087 ]
    [ 19.7160987854004, 1.68898189067841, 1.36651539802551 ]
    [ 30.0972423553467, 5.58913087844849, 0.954789400100708 ]
    [ 19.2886009216309, 1.37616848945618, 1.36647164821625 ]
    [ 4.72488117218018, 11.8714075088501, 0.543238282203674 ]
    [ 16.2435073852539, 7.25523662567139, 1.98394632339478 ]
    [ 33.3059997558594, 9.61300945281982, -0.0227588471025229 ]
    [ 25.7621440887451, 9.91479015350342, 1.36647164821625 ]
    [ 23.4584178924561, 0.913416862487793, 0.186976045370102 ]
    [ 15.4444370269775, 11.9933700561523, -0.0227792467921972 ]
    [ 30.9302444458008, 9.52886295318604, 0.543243408203125 ]
    [ 2.26715850830078, 6.07538509368896, 0.748984217643738 ]
    [ 0.410492718219757, 5.46979284286499, -0.022624408826232 ]
    [ 17.0230007171631, 1.07487976551056, -0.0227941684424877 ]
    [ 17.1602687835693, 5.93904256820679, -0.0227461643517017 ]
    [ 28.2354736328125, 4.53305292129517, 0.954894840717316 ]
    [ 31.1804962158203, 7.26912784576416, -0.0226563084870577 ]
    [ 14.1670112609863, 13.350209236145, 1.36652827262878 ]
    [ 6.67135047912598, 4.19100713729858, 1.36644470691681 ]
    [ 0.850940763950348, 9.42308235168457, 0.543256282806396 ]
    [ 1.97872221469879, 7.93051767349243, -0.0227447766810656 ]
    [ 29.8211116790771, 4.45586490631104, 0.543307721614838 ]
    [ 20.887487411499, 11.8431873321533, 1.93238949775696 ]
    [ 12.5775918960571, 3.39958620071411, 1.77793788909912 ]
    [ 23.9380855560303, 11.5958414077759, 1.57224595546722 ]
    [ 7.21232175827026, 12.9225692749023, -0.0226036999374628 ]
    [ 13.7332878112793, 12.3041791915894, -0.0225252378731966 ]
    [ 10.3263711929321, 1.96817779541016, -0.0226753819733858 ]
    [ 22.8191909790039, 11.8586091995239, 1.77804601192474 ]
    [ 29.3144187927246, 10.291314125061, -0.0227378811687231 ]
    [ 5.08816957473755, 7.80064487457275, -0.0226337593048811 ]
    [ 3.59773778915405, 12.7398061752319, 0.499873608350754 ]
    [ 10.6701602935791, 14.1046590805054, 0.561554431915283 ]
    [ 12.6408243179321, 12.0776710510254, -0.0225298684090376 ]
    [ 13.14768409729, 10.1126146316528, -0.0227832607924938 ]
    [ 11.9005870819092, 6.97910451889038, 1.98383820056915 ]
    [ 9.51176357269287, 5.91365194320679, -0.0226617604494095 ]
    [ 12.1321382522583, 1.4161810874939, 1.33498430252075 ]
    [ 17.2960968017578, 7.87487459182739, -0.0227006319910288 ]
    [ 22.0640716552734, 2.86261034011841, -0.0225090328603983 ]
    [ 11.5443477630615, 3.40896558761597, -0.0227035637944937 ]
    [ 11.8819618225098, 2.97381949424744, -0.0226987283676863 ]
    [ 8.21666431427002, 6.38817548751831, -0.0226775053888559 ]
    [ 8.55348205566406, 6.75740623474121, -0.0227123890072107 ]
    [ 28.7539615631104, 7.40889167785645, -0.0225715432316065 ]
    [ 29.9201259613037, 8.51375484466553, 0.857878148555756 ]
    [ 34.2900848388672, 7.78689479827881, 0.483410894870758 ]
    [ 33.4819068908691, 7.03449010848999, -0.022747503593564 ]
    [ 24.0907382965088, 14.9093761444092, 0.311433106660843 ]
    [ 7.58899974822998, 10.9282264709473, -0.022720567882061 ]
    [ 31.2707138061523, 8.98961639404297, -0.0225612539798021 ]
    [ 2.9864501953125, 8.40604400634766, 0.954954028129578 ]
    [ 32.7565383911133, 6.0388298034668, -0.0227482356131077 ]
    [ 29.2501697540283, 7.52601766586304, -0.022724786773324 ]
    [ 25.1215915679932, 9.91134262084961, 1.77801251411438 ]
    [ 31.9170036315918, 9.31686401367188, -0.022583119571209 ]
    [ 4.0992259979248, 10.1973533630371, -0.022735308855772 ]
    [ 27.9104900360107, 3.23841404914856, -0.0226492080837488 ]
    [ 28.1387481689453, 3.89271664619446, -0.0226878970861435 ]
    [ 29.8046207427979, 9.40106201171875, 0.712264358997345 ]
    [ 2.95975017547607, 4.87268447875977, 0.547657787799835 ]
    [ 17.309757232666, 10.4331226348877, 1.98384594917297 ]
    [ 28.7769336700439, 9.94998168945312, 0.572351217269897 ]
    [ 2.53350758552551, 4.37281942367554, -0.0227273348718882 ]
    [ 29.4751358032227, 9.43411827087402, -0.0226677805185318 ]
    [ 26.089262008667, 9.18762111663818, 1.36659002304077 ]
    [ 25.9610481262207, 5.34623575210571, -0.0224974565207958 ]
    [ 24.511058807373, 8.48239612579346, -0.0227194633334875 ]
    [ 24.0141544342041, 8.53523540496826, -0.0226684492081404 ]
    [ 29.0318927764893, 9.08196830749512, -0.022703280672431 ]
    [ 2.53220844268799, 5.16960763931274, 0.547642350196838 ]
    [ 16.9671649932861, 10.0461292266846, -0.0227370839565992 ]
    [ 16.7570304870605, 10.4983358383179, 1.98375332355499 ]
    [ 16.4228115081787, 12.5945377349854, 1.77805888652802 ]
    [ 17.6842880249023, 11.1509532928467, -0.0224829204380512 ]
    [ 14.640248298645, 8.69856357574463, 1.98380482196808 ]
    [ 33.8264923095703, 7.92424058914185, 0.543402910232544 ]
    [ 24.0406513214111, 13.4261751174927, -0.0227246582508087 ]
    [ 24.5095672607422, 14.222466468811, -0.0227480679750443 ]
    [ 23.5291233062744, 13.4963788986206, -0.0228066965937614 ]
    [ 28.4678726196289, 11.7606611251831, -0.0226947143673897 ]
    [ 23.2308292388916, 14.3671960830688, 0.54328715801239 ]
    [ 17.3002910614014, 7.27141761779785, -0.0227359272539616 ]
    [ 9.06124210357666, 5.01570796966553, -0.0227557085454464 ]
    [ 25.5969753265381, 12.5044994354248, 0.954924404621124 ]
    [ 21.829460144043, 0.261509329080582, 0.159852921962738 ]
    [ 17.2785530090332, 13.1847457885742, -0.0225585140287876 ]
    [ 7.41733694076538, 3.09356689453125, 1.17220425605774 ]
    [ 11.5951795578003, 0.683584570884705, 0.685645401477814 ]
    [ 11.9997568130493, 0.889497756958008, 1.1291766166687 ]
    [ 11.263391494751, 1.1808500289917, 0.954919278621674 ]
    [ 21.6980571746826, 15.0276594161987, 0.323921322822571 ]
    [ 8.84023857116699, 2.00410795211792, 0.917975604534149 ]
    [ 7.23926877975464, 2.99677658081055, -0.0225537940859795 ]
    [ 9.33356666564941, 1.28198146820068, 0.363813072443008 ]
    [ 26.9228801727295, 11.3686771392822, -0.0225532781332731 ]
    [ 7.52201223373413, 8.43796920776367, 1.36642801761627 ]
    [ 15.145770072937, 0.927310883998871, 1.15709853172302 ]
    [ 15.0176849365234, 0.533013522624969, 0.954861402511597 ]
    [ 9.11598491668701, 3.67975974082947, -0.0226798206567764 ]
    [ 23.6914615631104, 2.06071329116821, 1.26233685016632 ]
    [ 5.51703119277954, 8.94922733306885, 1.3665566444397 ]
    [ 0.574838161468506, 9.47457122802734, -0.0225642118602991 ]
    [ 27.617057800293, 8.3095760345459, 1.36645364761353 ]
    [ 33.4736480712891, 13.6543302536011, -0.0226366277784109 ]
    [ 10.2155485153198, 3.26728773117065, 1.62396097183228 ]
    [ 27.8560562133789, 11.7694339752197, 0.730243563652039 ]
    [ 28.0388832092285, 8.75801372528076, 0.95497715473175 ]
    [ 33.2707290649414, 13.8980741500854, 0.0660971254110336 ]
    [ 29.401330947876, 13.1223630905151, 0.543271720409393 ]
    [ 30.374584197998, 3.1604208946228, 0.543230533599854 ]
    [ 32.7286033630371, 10.6111145019531, 0.511223495006561 ]
    [ 18.5418300628662, 14.4103107452393, 1.006591796875 ]
    [ 11.691725730896, 1.63234055042267, -0.0227903611958027 ]
    [ 21.7656879425049, 14.8218336105347, 0.480797499418259 ]
    [ 10.030122756958, 6.16912698745728, -0.0225476194173098 ]
    [ 3.13120222091675, 12.5001525878906, 0.438974320888519 ]
    [ 10.18727684021, 10.5344533920288, 1.77799963951111 ]
    [ 6.41344451904297, 6.61645889282227, -0.022694818675518 ]
    [ 22.1077785491943, 3.89167737960815, 1.77804851531982 ]
    [ 1.09424519538879, 6.88089895248413, 0.543370723724365 ]
    [ 1.78592872619629, 10.6016216278076, 0.0520797818899155 ]
    [ 19.4182300567627, 9.21563625335693, 1.98377907276154 ]
    [ 5.90565872192383, 4.16888475418091, -0.0225941818207502 ]
    [ 15.8753051757812, 14.6964244842529, 0.591709315776825 ]
    [ 4.96342945098877, 3.41371202468872, 0.562758386135101 ]
    [ 7.54516458511353, 6.54821062088013, 1.57232320308685 ]
    [ 5.76813316345215, 3.6460292339325, -0.022688927128911 ]
    [ 0.60282826423645, 9.84718418121338, 0.37192776799202 ]
    [ 0.494124710559845, 9.83427047729492, 0.0890093594789505 ]
    [ 22.9958057403564, 1.39215135574341, 1.16069233417511 ]
    [ 20.8992443084717, 10.7181043624878, 1.98385632038116 ]
    [ 30.9577693939209, 5.63335227966309, 0.954899966716766 ]
    [ 31.2551002502441, 4.52302551269531, 0.543382287025452 ]
    [ 30.6193313598633, 5.56013917922974, 0.954894840717316 ]
    [ 16.3868465423584, 7.77205181121826, 1.98382019996643 ]
    [ 32.4767532348633, 11.2328100204468, -0.0225670170038939 ]
    [ 30.4166965484619, 4.83262825012207, 0.547084152698517 ]
    [ 3.63979053497314, 9.89405536651611, 0.577815234661102 ]
    [ 23.1090984344482, 12.2717914581299, -0.0227408912032843 ]
    [ 16.2902488708496, 0.417498022317886, 0.586644053459167 ]
    [ 20.4249782562256, 6.31866645812988, -0.0227098669856787 ]
    [ 21.5641059875488, 14.3692283630371, -0.0226987805217505 ]
    [ 5.13059043884277, 8.83480262756348, 1.36664402484894 ]
    [ 4.57385492324829, 4.43880701065063, -0.0227112825959921 ]
    [ 16.1915683746338, 0.677940487861633, 0.998292922973633 ]
    [ 30.3914089202881, 10.0770120620728, -0.0227197967469692 ]
    [ 30.7064876556396, 12.6617050170898, -0.0226779170334339 ]
    [ 20.0380725860596, 14.7158470153809, -0.0227246079593897 ]
    [ 16.3857803344727, 11.7903614044189, -0.0226089470088482 ]
    [ 29.9161911010742, 5.41798257827759, -0.0225710291415453 ]
    [ 10.3758401870728, 4.72708368301392, 1.77797913551331 ]
    [ 9.80158138275146, 4.85116815567017, 1.77819263935089 ]
    [ 29.7159461975098, 12.7665863037109, 0.543374598026276 ]
    [ 30.9426956176758, 12.593225479126, 0.543207406997681 ]
    [ 30.1275730133057, 10.5365371704102, -0.0226903930306435 ]
    [ 16.0044326782227, 7.38703870773315, 1.98388457298279 ]
    [ 32.1702003479004, 4.67740249633789, 0.532838940620422 ]
    [ 32.4254570007324, 10.7884883880615, -0.0226094629615545 ]
    [ 30.3827133178711, 12.6735134124756, 0.538332521915436 ]
    [ 20.4295310974121, 1.94482469558716, -0.0225743986666203 ]
    [ 2.33811831474304, 5.72799444198608, -0.0227408390492201 ]
    [ 22.8391666412354, 1.83209264278412, 1.36655402183533 ]
    [ 2.28417301177979, 6.7957878112793, -0.0226018987596035 ]
    [ 11.1706142425537, 3.30809545516968, 1.77819263935089 ]
    [ 27.1089496612549, 9.55232429504395, 0.989420354366302 ]
    [ 27.3856220245361, 11.7497797012329, 0.730310440063477 ]
    [ 17.6641960144043, 7.87505483627319, 1.98384082317352 ]
    [ 8.38652610778809, 13.4224452972412, -0.0227712988853455 ]
    [ 27.0774631500244, 4.95240116119385, 1.13510870933533 ]
    [ 3.92777419090271, 12.8835830688477, 0.499829888343811 ]
    [ 8.89976596832275, 13.6046810150146, -0.0227620638906956 ]
    [ 2.9543182849884, 9.23029899597168, -0.0227906573563814 ]
    [ 15.4987554550171, 11.8504934310913, 1.9838832616806 ]
    [ 5.13779354095459, 5.26445579528809, 1.36642801761627 ]
    [ 0.90283066034317, 9.68051242828369, 0.5432408452034 ]
    [ 1.0786018371582, 10.5599985122681, 0.260260283946991 ]
    [ 25.1811180114746, 8.14081954956055, 1.7780305147171 ]
    [ 5.18924331665039, 11.6110963821411, -0.0226499531418085 ]
    [ 4.71536302566528, 11.0799779891968, 0.543225407600403 ]
    [ 26.9366703033447, 2.73810648918152, 0.822027802467346 ]
    [ 23.1579494476318, 4.47968626022339, -0.0227634273469448 ]
    [ 34.1164665222168, 5.47352313995361, 0.0886124223470688 ]
    [ 8.0564489364624, 15.2109756469727, 0.0355996526777744 ]
    [ 7.89942359924316, 15.0832252502441, 0.451829105615616 ]
    [ 17.7110404968262, 12.3081922531128, -0.0226822644472122 ]
    [ 6.00755548477173, 12.0196094512939, 0.614668846130371 ]
    [ 4.94428968429565, 12.9141445159912, -0.022690162062645 ]
    [ 5.63294792175293, 11.9847650527954, -0.0226363576948643 ]
    [ 7.81923866271973, 12.0450000762939, -0.0227225758135319 ]
    [ 5.58525419235229, 13.0200033187866, -0.022732324898243 ]
    [ 10.5952234268188, 15.1786136627197, 0.54328715801239 ]
    [ 6.68818759918213, 12.634051322937, 0.54328453540802 ]
    [ 20.5865306854248, 13.9635190963745, 1.36655402183533 ]
    [ 29.4411277770996, 2.5530846118927, 0.358180582523346 ]
    [ 26.5132617950439, 2.44749116897583, 0.749092280864716 ]
    [ 21.1566734313965, 8.50444221496582, 1.98401319980621 ]
    [ 11.0275316238403, 12.4229774475098, -0.0226949471980333 ]
    [ 11.5877714157104, 14.9475774765015, 0.57611221075058 ]
    [ 5.36376190185547, 5.88226747512817, 1.36633789539337 ]
    [ 6.55369710922241, 8.50377368927002, -0.0226767845451832 ]
    [ 31.9433975219727, 8.50397968292236, -0.0227331221103668 ]
    [ 11.7787275314331, 12.5386371612549, 1.77817463874817 ]
    [ 31.3295478820801, 5.71381998062134, -0.0226359851658344 ]
    [ 2.07844519615173, 10.9559059143066, 0.335140228271484 ]
    [ 25.9289703369141, 1.43377447128296, 0.410920441150665 ]
    [ 32.4095344543457, 5.54532146453857, -0.0227201823145151 ]
    [ 27.7234172821045, 1.99398255348206, -0.0167044680565596 ]
    [ 29.1698570251465, 3.96488809585571, 0.749195158481598 ]
    [ 8.82050704956055, 3.14069890975952, -0.0227238480001688 ]
    [ 7.88329410552979, 1.53402471542358, -0.0227606743574142 ]
    [ 25.8216972351074, 1.35398066043854, 0.127872601151466 ]
    [ 21.5120124816895, 10.9508895874023, 1.98395144939423 ]
    [ 21.0904579162598, 10.0959968566895, 1.98374569416046 ]
    [ 17.4657783508301, 12.3351526260376, 1.92501032352448 ]
    [ 21.3182773590088, 11.3808059692383, -0.0227439776062965 ]
    [ 21.8989944458008, 11.2429714202881, -0.0226825475692749 ]
    [ 13.3466920852661, 9.62764739990234, 1.9838228225708 ]
    [ 30.9117870330811, 3.80428695678711, -0.0227130819112062 ]
    [ 30.4284000396729, 3.02844905853271, 0.26033940911293 ]
    [ 17.8867816925049, 12.7085762023926, 1.82957446575165 ]
    [ 26.219970703125, 1.62515819072723, 0.260418623685837 ]
    [ 30.1147613525391, 4.80060434341431, -0.0225832350552082 ]
    [ 29.8914051055908, 3.78263401985168, -0.0227616131305695 ]
    [ 10.9052867889404, 7.53383827209473, -0.0225882139056921 ]
    [ 25.3663768768311, 2.24410939216614, 1.05768299102783 ]
    [ 10.4049100875854, 7.93211269378662, -0.0226119328290224 ]
    [ 31.5178031921387, 8.85188388824463, -0.0226339790970087 ]
    [ 31.207483291626, 8.59494304656982, -0.0226532723754644 ]
    [ 16.8969745635986, 0.781848907470703, 1.16072058677673 ]
    [ 16.4483299255371, 0.69732940196991, 0.998238921165466 ]
    [ 17.0906829833984, 1.51459980010986, 1.57580375671387 ]
    [ 25.7805366516113, 1.89692223072052, -0.0226754993200302 ]
    [ 28.8155212402344, 4.67523241043091, -0.0226405896246433 ]
    [ 19.7471752166748, 3.98283386230469, -0.0226919874548912 ]
    [ 0.476963549852371, 6.12336206436157, 0.543441474437714 ]
    [ 0.288162618875504, 6.90923500061035, 0.543258845806122 ]
    [ 18.4264793395996, 0.816060602664948, -0.0225440189242363 ]
    [ 19.3052711486816, 2.02619552612305, 1.77790057659149 ]
    [ 14.3685150146484, 5.95733308792114, 1.98373019695282 ]
    [ 18.2000217437744, 0.416489601135254, -0.0225993264466524 ]
    [ 15.318320274353, 11.9854593276978, 1.98386907577515 ]
    [ 24.2456035614014, 10.3745212554932, -0.0226607322692871 ]
    [ 13.0449123382568, 7.74938774108887, 1.9839334487915 ]
    [ -0.261634647846222, 5.86842727661133, 0.509998977184296 ]
    [ 19.3256454467773, 0.436431616544724, 0.577143788337708 ]
    [ 19.7686290740967, 0.135443955659866, 0.749148845672607 ]
    [ 17.5631732940674, 8.40689277648926, 1.9839231967926 ]
    [ 4.08839321136475, 5.64706373214722, -0.0227663330733776 ]
    [ 4.58774137496948, 5.51285648345947, -0.0228316485881805 ]
    [ 4.98498678207397, 6.83339786529541, -0.0228128954768181 ]
    [ 5.98733568191528, 13.6492366790771, -0.0228200983256102 ]
    [ 11.391695022583, 11.9375982284546, 1.77811801433563 ]
    [ 12.2558498382568, 11.4991149902344, 1.88105916976929 ]
    [ 10.394362449646, 10.0100755691528, 1.77814114093781 ]
    [ 10.0594491958618, 9.98365592956543, -0.0226373486220837 ]
    [ 14.7934408187866, 7.67409086227417, -0.0228597670793533 ]
    [ 15.5048398971558, 7.42677068710327, -0.0227607246488333 ]
    [ 15.3004283905029, 6.36190986633301, -0.0226190835237503 ]
    [ 7.26777172088623, 2.92328524589539, 0.966427385807037 ]
    [ 16.0309925079346, 6.04297161102295, -0.022583119571209 ]
    [ 6.75666761398315, 3.03732180595398, 0.966329634189606 ]
    [ 14.3743286132812, 9.09158992767334, -0.0226176679134369 ]
    [ 24.4126605987549, 8.31291961669922, 1.98396170139313 ]
    [ -0.327142596244812, 8.90359115600586, 0.514812111854553 ]
    [ -0.57483035326004, 8.74443054199219, 0.0190284829586744 ]
    [ 14.7595224380493, 9.68457698822021, -0.0227080285549164 ]
    [ 29.408224105835, 12.2881011962891, -0.0226869974285364 ]
    [ 0.987036287784576, 7.53661632537842, -0.0226689390838146 ]
    [ 0.744958877563477, 7.95770883560181, -0.0226935055106878 ]
    [ 8.25736141204834, 13.1763858795166, -0.0227200537919998 ]
    [ 11.3696231842041, 7.27352714538574, 1.98393857479095 ]
    [ 0.363624334335327, 6.90308713912964, -0.0226707402616739 ]
    [ 30.3498630523682, 12.1539192199707, -0.0226785335689783 ]
    [ 7.36305713653564, 3.99889397621155, 1.36638164520264 ]
    [ 8.79973411560059, 11.891357421875, -0.0226666107773781 ]
    [ 11.4587087631226, 8.62583827972412, 1.9838639497757 ]
    [ 29.5200252532959, 10.9684858322144, -0.0225959829986095 ]
    [ 15.3868131637573, 10.3320751190186, -0.0226683206856251 ]
    [ 14.8739595413208, 10.1639108657837, -0.0226365253329277 ]
    [ 6.47328090667725, 2.19224786758423, 0.54328715801239 ]
    [ 15.4360256195068, 4.77503776550293, -0.0226010251790285 ]
    [ 12.1989326477051, 12.1011571884155, 1.77810895442963 ]
    [ 10.6496572494507, 9.54671669006348, 1.88097429275513 ]
    [ 22.1491184234619, 4.21148252487183, -0.0226376578211784 ]
    [ 13.0000991821289, 10.6729831695557, 1.98383057117462 ]
    [ 22.5545196533203, 10.3593435287476, 1.88093054294586 ]
    [ 7.54853439331055, 8.99276733398438, -0.0226562693715096 ]
    [ 24.6990070343018, 11.5310144424438, 1.57230770587921 ]
    [ 17.9790706634521, 7.72415161132812, 1.98400032520294 ]
    [ 18.823751449585, 0.0248647928237915, 0.506099045276642 ]
    [ 13.7733154296875, 7.24445772171021, 1.98391544818878 ]
    [ 13.7202062606812, 6.44866752624512, 1.983762383461 ]
    [ 15.9767904281616, 11.2847232818604, 1.98386907577515 ]
    [ 19.7502365112305, 0.282966554164886, -0.0227627828717232 ]
    [ 13.1825408935547, 7.05666494369507, 1.98374307155609 ]
    [ 18.7534961700439, 2.47460269927979, 1.7778685092926 ]
    [ 28.2943058013916, 9.20125579833984, -0.0226587764918804 ]
    [ 4.24988985061646, 3.32580709457397, -0.0226389430463314 ]
    [ 22.8487358093262, 9.05840492248535, 1.98399770259857 ]
    [ 19.0598926544189, 7.62348985671997, -0.022496297955513 ]
    [ 21.7358207702637, 7.98510599136353, -0.0225669126957655 ]
    [ 0.635249495506287, 6.76180505752563, -0.0227663330733776 ]
    [ -0.0806155353784561, 6.2431378364563, -0.0227387044578791 ]
    [ 11.758996963501, 14.6325235366821, 0.576122522354126 ]
    [ 3.74732875823975, 11.8445510864258, -0.022685170173645 ]
    [ 8.66767501831055, 7.01313829421997, 1.77797138690948 ]
    [ 21.5996589660645, 5.77144432067871, 1.98388457298279 ]
    [ 25.3349800109863, 8.14578437805176, -0.0227029211819172 ]
    [ 22.5335273742676, 5.40820693969727, 1.88097167015076 ]
    [ 20.6504306793213, 12.1536884307861, -0.0226618386805058 ]
    [ 15.6359338760376, 0.729413628578186, -0.0226418506354094 ]
    [ 26.4859676361084, 7.1468825340271, 1.36649227142334 ]
    [ 10.8341569900513, 9.4680233001709, -0.0226455554366112 ]
    [ 16.2387218475342, 3.43045115470886, -0.0226921159774065 ]
    [ 12.7084293365479, 13.0883674621582, -0.0226800385862589 ]
    [ 9.95081233978271, 10.5949077606201, -0.022621912881732 ]
    [ 12.8285131454468, 11.7167234420776, -0.0225036293268204 ]
    [ 28.1839466094971, 7.58768081665039, -0.0225728303194046 ]
    [ 12.2517080307007, 2.59942293167114, 1.77802801132202 ]
    [ 26.0284233093262, 6.14471387863159, 1.40254330635071 ]
    [ 17.5829048156738, 3.90721249580383, -0.0226544290781021 ]
    [ 14.7934665679932, 0.2788325548172, 0.706188142299652 ]
    [ 25.8867301940918, 6.8648853302002, -0.0226212441921234 ]
    [ 23.3150787353516, 6.02933740615845, 1.88096141815186 ]
    [ 24.1261882781982, 4.54690313339233, 1.77812051773071 ]
    [ 23.9408645629883, 4.9454402923584, 1.77815663814545 ]
    [ 26.4549179077148, 6.91962814331055, -0.022642569616437 ]
    [ 26.0592155456543, 5.10246562957764, 1.36640739440918 ]
    [ 13.5493278503418, 12.8595304489136, -0.0226058103144169 ]
    [ 23.1178970336914, 8.15206146240234, -0.0228228773921728 ]
    [ 12.411434173584, 14.1491765975952, 0.954727649688721 ]
    [ 10.5666170120239, 1.56123149394989, -0.0226672664284706 ]
    [ 23.5765724182129, 11.7869777679443, 1.77813601493835 ]
    [ 14.9925651550293, 12.442850112915, 1.82966828346252 ]
    [ 22.7279052734375, 7.661048412323, -0.0226673949509859 ]
    [ 20.2615203857422, 1.87976098060608, 1.57228970527649 ]
    [ 6.37861299514771, 7.19300746917725, -0.0226502884179354 ]
    [ 23.1691913604736, 8.91241550445557, 1.98403382301331 ]
    [ 18.2563076019287, 5.33056926727295, -0.0227585379034281 ]
    [ 13.4220409393311, 6.37039947509766, -0.022796843200922 ]
    [ 26.8028087615967, 6.57369136810303, 1.36648070812225 ]
    [ 23.5428466796875, 8.64055347442627, 1.98389232158661 ]
    [ 23.7843799591064, 8.41329860687256, -0.0226074811071157 ]
    [ 26.8186302185059, 7.01299715042114, 1.36648845672607 ]
    [ 16.0881805419922, 4.50696516036987, -0.0225265249609947 ]
    [ 22.9855918884277, 7.7596263885498, 1.98387169837952 ]
    [ 4.26452493667603, 2.61047196388245, -0.022694019600749 ]
    [ 18.9935607910156, 3.14468765258789, 1.8808661699295 ]
    [ 5.85783624649048, 10.173300743103, -0.0227997768670321 ]
    [ 19.2294845581055, 4.95202207565308, -0.0228024255484343 ]
    [ 14.9158916473389, 10.7567949295044, -0.0226257983595133 ]
    [ 16.1736125946045, 2.78610944747925, -0.0225666556507349 ]
    [ 8.99039459228516, 2.14703345298767, -0.0226170774549246 ]
    [ 28.8311614990234, 6.00302076339722, 0.954946279525757 ]
    [ 24.8301773071289, 5.40666389465332, -0.0225841496139765 ]
    [ 27.2269763946533, 5.06026649475098, 0.954884588718414 ]
    [ 26.8285732269287, 13.6997604370117, 0.401879906654358 ]
    [ 15.9736518859863, 4.18232870101929, 1.9838330745697 ]
    [ 9.05208396911621, 1.58328807353973, -0.022769033908844 ]
    [ 18.6959495544434, 2.86469674110413, -0.0226489510387182 ]
    [ 1.37320709228516, 9.06336975097656, 0.543279409408569 ]
    [ 6.15506267547607, 9.43553352355957, -0.0226966179907322 ]
    [ 13.2212314605713, 13.7615518569946, 0.954925715923309 ]
    [ 6.65078353881836, 10.6101112365723, 1.36659264564514 ]
    [ 14.1380958557129, 7.15493488311768, -0.0226676017045975 ]
    [ 26.2932624816895, 7.44050788879395, 1.36645889282227 ]
    [ 8.99278736114502, 3.61995959281921, 1.5722382068634 ]
    [ 8.49706649780273, 4.33949565887451, 1.57225620746613 ]
    [ 10.9591808319092, 8.27904033660889, -0.0226285494863987 ]
    [ 29.550895690918, 4.92758703231812, 0.749208033084869 ]
    [ 12.9713907241821, 13.3536052703857, 1.16074883937836 ]
    [ 12.4757976531982, 14.004035949707, -0.0225028581917286 ]
    [ 13.1069612503052, 14.5617027282715, 0.757861912250519 ]
    [ 25.6920680999756, 5.78448677062988, 1.36654376983643 ]
    [ 13.3196296691895, 10.7868413925171, 1.98378932476044 ]
    [ 13.1743602752686, 12.4556484222412, -0.022551478818059 ]
    [ 12.364691734314, 10.3989343643188, -0.0225517358630896 ]
    [ 14.5001497268677, 9.79969596862793, 1.98374044895172 ]
    [ 12.3942365646362, 6.16011047363281, 1.98381638526917 ]
    [ 10.2483472824097, 7.37174510955811, 1.98386144638062 ]
    [ 9.16241836547852, 8.9641227722168, -0.0227319523692131 ]
    [ 15.4467525482178, 10.0288543701172, 1.98385238647461 ]
    [ 11.4157218933105, 6.18116617202759, -0.0227093268185854 ]
    [ 4.43082141876221, 9.62998867034912, -0.0227499715983868 ]
    [ 11.9879236221313, 10.4771127700806, 1.98397970199585 ]
    [ 9.69914436340332, 8.11882495880127, -0.0225105751305819 ]
    [ 20.0578308105469, 14.4458627700806, -0.0228031203150749 ]
    [ 25.999095916748, 3.74086451530457, -0.0226936601102352 ]
    [ 7.66926193237305, 10.0013284683228, -0.0227893050760031 ]
    [ 6.9406270980835, 9.80962562561035, 1.36662864685059 ]
    [ 2.0955855846405, 4.95395517349243, -0.0226643849164248 ]
    [ 15.6757564544678, 1.25734984874725, -0.0227121561765671 ]
    [ 10.2956304550171, 3.13800930976868, -0.0225540511310101 ]
    [ 12.4072408676147, 11.2910261154175, 1.98392832279205 ]
    [ 16.2603054046631, 13.7096900939941, -0.0226736981421709 ]
    [ 7.4583683013916, 2.0968234539032, -0.0226458888500929 ]
    [ 14.6943731307983, 10.389853477478, 1.98381769657135 ]
    [ 10.1032838821411, 11.1860675811768, -0.0225525069981813 ]
    [ 10.0893669128418, 7.7365255355835, -0.0225303843617439 ]
    [ 18.1921768188477, 5.07537698745728, 1.98405945301056 ]
    [ 12.2529420852661, 5.2393741607666, 1.98376882076263 ]
    [ 8.36574077606201, 9.92340755462646, 1.77808976173401 ]
    [ 12.0970230102539, 4.74083137512207, 1.98389995098114 ]
    [ 24.1936378479004, 9.37752342224121, 1.88100004196167 ]
    [ 29.7462520599365, 7.32595443725586, 1.16082859039307 ]
    [ 21.3424072265625, 0.682010173797607, 0.00298109883442521 ]
    [ 18.2990627288818, 12.8757629394531, 1.77812576293945 ]
    [ 31.1541023254395, 5.46207523345947, 0.749130845069885 ]
    [ 29.7081527709961, 6.79761457443237, 1.19861090183258 ]
    [ 24.340913772583, 9.89968967437744, 1.77810776233673 ]
    [ 30.4674777984619, 9.70286750793457, 0.543227970600128 ]
    [ 4.99221563339233, 9.73574352264404, -0.022630712017417 ]
    [ 3.91370511054993, 13.3813619613647, 0.258917331695557 ]
    [ 3.69641637802124, 8.86616134643555, -0.0227049794048071 ]
    [ 3.66007733345032, 9.04098892211914, 0.954889714717865 ]
    [ 19.0710201263428, 15.3075475692749, 0.0679225772619247 ]
    [ 14.5814924240112, 4.9421911239624, -0.0225972682237625 ]
    [ 8.9788703918457, 13.9836359024048, 0.654231369495392 ]
    [ 17.5962829589844, 11.6088838577271, 1.98378932476044 ]
    [ 14.1987047195435, 5.41029071807861, -0.0228205621242523 ]
    [ 33.9458312988281, 14.070405960083, 0.532552063465118 ]
    [ 19.2703628540039, 15.2693195343018, 0.499680697917938 ]
    [ 19.0941200256348, 14.6160850524902, 0.731280267238617 ]
    [ 16.6077480316162, 15.2363405227661, 0.324132263660431 ]
    [ 17.0041446685791, 6.73664617538452, -0.0228237509727478 ]
    [ 4.03553867340088, 9.44608020782471, 0.954928278923035 ]
    [ 9.18063163757324, 12.9098234176636, 0.954789400100708 ]
    [ 32.1003723144531, 4.07862329483032, -0.0226536318659782 ]
    [ -0.103171214461327, 8.91161727905273, 0.514927864074707 ]
    [ 8.12598323822021, 8.93613338470459, 1.77805364131927 ]
    [ 8.93416023254395, 9.5245418548584, 1.77818489074707 ]
    [ 31.5279140472412, 3.66019606590271, 0.260258257389069 ]
    [ 8.70451354980469, 8.07475757598877, -0.0227173790335655 ]
    [ 0.303389251232147, 8.6675386428833, -0.022572573274374 ]
    [ 24.9810810089111, 14.3479022979736, 0.16346563398838 ]
    [ 21.368968963623, 11.7169036865234, 1.77800607681274 ]
    [ -0.334631383419037, 5.55293607711792, -0.02092488668859 ]
    [ -0.24822136759758, 5.55134105682373, 0.543248534202576 ]
    [ 34.1855888366699, 8.36705780029297, 0.203976050019264 ]
    [ 27.5552272796631, 7.41756105422974, -0.0226570274680853 ]
    [ 17.9474544525146, 1.87260174751282, 1.77808713912964 ]
    [ 13.2227487564087, 2.56876134872437, 1.77807688713074 ]
    [ 17.9534225463867, 7.2499885559082, -0.0226984452456236 ]
    [ 12.887038230896, 13.1498889923096, -0.022667882964015 ]
    [ 2.91026425361633, 7.81918001174927, 0.954863965511322 ]
    [ 6.53700160980225, 11.975079536438, 0.820422530174255 ]
    [ 27.8566722869873, 11.0245409011841, -0.0228319577872753 ]
    [ 10.1962289810181, 11.9386529922485, 1.77812051773071 ]
    [ 10.5033855438232, 6.10486602783203, 1.98385107517242 ]
    [ 20.8794860839844, 1.20362567901611, -0.0227110255509615 ]
    [ 22.9855670928955, 12.3613920211792, 1.72467172145844 ]
[truncated: 19,246,627 more chars]
