# Supplementary material for: Unbiased Rare Event Sampling in Spatial Stochastic Systems Biology Models Using a Weighted Ensemble of Trajectories
Source: PLoS Comput Biol. 2016 Feb 4;12(2):e1004611. doi: 10.1371/journal.pcbi.1004611 (PMC4741515; doi:10.1371/journal.pcbi.1004611)
Supplement: S2 Model — Files containing the model details and with which one can simulate the model in MCell. (ZIP) [file pcbi.1004611.s002.zip › realistic_cell_model/Scene.main.mdl]

INCLUDE_FILE = "Scene.parameters.mdl"

INCLUDE_FILE = "Scene.WE.mdl"

ITERATIONS = iterations
TIME_STEP = timestep

VACANCY_SEARCH_DISTANCE = 10

INCLUDE_FILE = "Scene.initialization.mdl"

PARTITION_X = [[-2.6581 TO 35.9967 STEP 0.1]]
PARTITION_Y = [[-2.3126 TO 17.4576 STEP 0.1]]
PARTITION_Z = [[-1.0252 TO 3.0338 STEP 0.1]]

INCLUDE_FILE = "Scene.molecules.mdl"

INCLUDE_FILE = "Scene.reactions.mdl"

INCLUDE_FILE = "Scene.geometry.mdl"

INSTANTIATE Scene OBJECT
{
  CP OBJECT CP {}
  EC OBJECT EC {}
  EN OBJECT EN {}
  NU OBJECT NU {}
  Release_Site_s1 RELEASE_SITE
  {
   SHAPE = Scene.EC[ALL] - Scene.CP[ALL]
   MOLECULE = S1
   CONCENTRATION = 6.8e-09
   RELEASE_PROBABILITY = 1
  }
  Release_Site_s2 RELEASE_SITE
  {
   SHAPE = Scene.CP[ALL]
   MOLECULE = S2'
   DENSITY = 30.11
   RELEASE_PROBABILITY = 1
  }
  Release_Site_s3 RELEASE_SITE
  {
   SHAPE = Scene.CP[ALL] - Scene.EN[ALL] - Scene.NU[ALL]
   MOLECULE = S3
   CONCENTRATION = 5e-09
   RELEASE_PROBABILITY = 1
  }
  Release_Site_s4 RELEASE_SITE
  {
   SHAPE = Scene.NU[ALL]
   MOLECULE = S4
   NUMBER_TO_RELEASE = 2
   RELEASE_PROBABILITY = 1
  }
  Release_Site_s5 RELEASE_SITE
  {
   SHAPE = Scene.CP[ALL] - Scene.EN[ALL] - Scene.NU[ALL]
   MOLECULE = S5
   CONCENTRATION = 4e-09
   RELEASE_PROBABILITY = 1
  }
  Release_Site_s6 RELEASE_SITE
  {
   SHAPE = Scene.NU[ALL]
   MOLECULE = S6'
   DENSITY = 20
   RELEASE_PROBABILITY = 1
  }
  Release_Site_pattern_s16 RELEASE_SITE
  {
   SHAPE = Scene.EN[ALL]
   MOLECULE = S14'
   NUMBER_TO_RELEASE = 1
   RELEASE_PROBABILITY = 1
   RELEASE_PATTERN = rec_16
  }
  Release_Site_pattern_s25 RELEASE_SITE
  {
   SHAPE = Scene.EN[ALL]
   MOLECULE = S23'
   NUMBER_TO_RELEASE = 1
   RELEASE_PROBABILITY = 1
   RELEASE_PATTERN = rec_25
  }
  Release_Site_pattern_s26 RELEASE_SITE
  {
   SHAPE = Scene.CP[ALL]
   MOLECULE = S12'
   NUMBER_TO_RELEASE = 1
   RELEASE_PROBABILITY = 1
   RELEASE_PATTERN = rec_26
  }
  Release_Site_pattern_s56 RELEASE_SITE
  {
   SHAPE = Scene.EN[ALL]
   MOLECULE = S34'
   NUMBER_TO_RELEASE = 1
   RELEASE_PROBABILITY = 1
   RELEASE_PATTERN = rec_56
  }
  Release_Site_pattern_s57 RELEASE_SITE
  {
   SHAPE = Scene.EN[ALL]
   MOLECULE = S35'
   NUMBER_TO_RELEASE = 1
   RELEASE_PROBABILITY = 1
   RELEASE_PATTERN = rec_57
  }
  Release_Site_pattern_s58 RELEASE_SITE
  {
   SHAPE = Scene.CP[ALL]
   MOLECULE = S11'
   NUMBER_TO_RELEASE = 1
   RELEASE_PROBABILITY = 1
   RELEASE_PATTERN = rec_58
  }
  Release_Site_pattern_s59 RELEASE_SITE
  {
   SHAPE = Scene.CP[ALL]
   MOLECULE = S2'
   NUMBER_TO_RELEASE = 1
   RELEASE_PROBABILITY = 1
   RELEASE_PATTERN = rec_59
  }
  Release_Site_pattern_s60 RELEASE_SITE
  {
   SHAPE = Scene.CP[ALL]
   MOLECULE = S8'
   NUMBER_TO_RELEASE = 1
   RELEASE_PROBABILITY = 1
   RELEASE_PATTERN = rec_60
  }
  Release_Site_pattern_s61 RELEASE_SITE
  {
   SHAPE = Scene.CP[ALL]
   MOLECULE = S15'
   NUMBER_TO_RELEASE = 1
   RELEASE_PROBABILITY = 1
   RELEASE_PATTERN = rec_61
  }
  Release_Site_pattern_s113 RELEASE_SITE
  {
   SHAPE = Scene.EN[ALL]
   MOLECULE = S41'
   NUMBER_TO_RELEASE = 1
   RELEASE_PROBABILITY = 1
   RELEASE_PATTERN = rec_113
  }
  Release_Site_pattern_s114 RELEASE_SITE
  {
   SHAPE = Scene.CP[ALL]
   MOLECULE = S19'
   NUMBER_TO_RELEASE = 1
   RELEASE_PROBABILITY = 1
   RELEASE_PATTERN = rec_114
  }
  Release_Site_pattern_s115 RELEASE_SITE
  {
   SHAPE = Scene.CP[ALL]
   MOLECULE = S20'
   NUMBER_TO_RELEASE = 1
   RELEASE_PROBABILITY = 1
   RELEASE_PATTERN = rec_115
  }
  Release_Site_pattern_s116 RELEASE_SITE
  {
   SHAPE = Scene.CP[ALL]
   MOLECULE = S22'
   NUMBER_TO_RELEASE = 1
   RELEASE_PROBABILITY = 1
   RELEASE_PATTERN = rec_116
  }
  Release_Site_pattern_s117 RELEASE_SITE
  {
   SHAPE = Scene.CP[ALL]
   MOLECULE = S24'
   NUMBER_TO_RELEASE = 1
   RELEASE_PROBABILITY = 1
   RELEASE_PATTERN = rec_117
  }
  Release_Site_pattern_s118 RELEASE_SITE
  {
   SHAPE = Scene.CP[ALL]
   MOLECULE = S25'
   NUMBER_TO_RELEASE = 1
   RELEASE_PROBABILITY = 1
   RELEASE_PATTERN = rec_118
  }
  Release_Site_pattern_s119 RELEASE_SITE
  {
   SHAPE = Scene.EC
   MOLECULE = S9
   NUMBER_TO_RELEASE = 1
   RELEASE_PROBABILITY = 1
   RELEASE_PATTERN = rec_119
  }
  Release_Site_pattern_s120 RELEASE_SITE
  {
   SHAPE = Scene.EC
   MOLECULE = S1
   NUMBER_TO_RELEASE = 1
   RELEASE_PROBABILITY = 1
   RELEASE_PATTERN = rec_120
  }
  Release_Site_pattern_s156 RELEASE_SITE
  {
   SHAPE = Scene.EN[ALL]
   MOLECULE = S42'
   NUMBER_TO_RELEASE = 1
   RELEASE_PROBABILITY = 1
   RELEASE_PATTERN = rec_156
  }
  Release_Site_pattern_s157 RELEASE_SITE
  {
   SHAPE = Scene.CP[ALL]
   MOLECULE = S30'
   NUMBER_TO_RELEASE = 1
   RELEASE_PROBABILITY = 1
   RELEASE_PATTERN = rec_157
  }
  Release_Site_pattern_s158 RELEASE_SITE
  {
   SHAPE = Scene.CP[ALL]
   MOLECULE = S31'
   NUMBER_TO_RELEASE = 1
   RELEASE_PROBABILITY = 1
   RELEASE_PATTERN = rec_158
  }
  Release_Site_pattern_s159 RELEASE_SITE
  {
   SHAPE = Scene.CP[ALL]
   MOLECULE = S33'
   NUMBER_TO_RELEASE = 1
   RELEASE_PROBABILITY = 1
   RELEASE_PATTERN = rec_159
  }
  Release_Site_pattern_s160 RELEASE_SITE
  {
   SHAPE = Scene.CP[ALL]
   MOLECULE = S36'
   NUMBER_TO_RELEASE = 1
   RELEASE_PROBABILITY = 1
   RELEASE_PATTERN = rec_160
  }
  Release_Site_pattern_s174 RELEASE_SITE
  {
   SHAPE = Scene.EN[ALL]
   MOLECULE = S47'
   NUMBER_TO_RELEASE = 1
   RELEASE_PROBABILITY = 1
   RELEASE_PATTERN = rec_174
  }
  Release_Site_pattern_s175 RELEASE_SITE
  {
   SHAPE = Scene.CP[ALL]
   MOLECULE = S37'
   NUMBER_TO_RELEASE = 1
   RELEASE_PROBABILITY = 1
   RELEASE_PATTERN = rec_175
  }
  Release_Site_pattern_s207 RELEASE_SITE
  {
   SHAPE = Scene.EN[ALL]
   MOLECULE = S55'
   NUMBER_TO_RELEASE = 1
   RELEASE_PROBABILITY = 1
   RELEASE_PATTERN = rec_207
  }
  Release_Site_pattern_s208 RELEASE_SITE
  {
   SHAPE = Scene.EN[ALL]
   MOLECULE = S56'
   NUMBER_TO_RELEASE = 1
   RELEASE_PROBABILITY = 1
   RELEASE_PATTERN = rec_208
  }
  Release_Site_pattern_s209 RELEASE_SITE
  {
   SHAPE = Scene.CP[ALL]
   MOLECULE = S43'
   NUMBER_TO_RELEASE = 1
   RELEASE_PROBABILITY = 1
   RELEASE_PATTERN = rec_209
  }
  Release_Site_pattern_s269 RELEASE_SITE
  {
   SHAPE = Scene.EN[ALL]
   MOLECULE = S57'
   NUMBER_TO_RELEASE = 1
   RELEASE_PROBABILITY = 1
   RELEASE_PATTERN = rec_269
  }
  Release_Site_pattern_s270 RELEASE_SITE
  {
   SHAPE = Scene.CP[ALL]
   MOLECULE = S44'
   NUMBER_TO_RELEASE = 1
   RELEASE_PROBABILITY = 1
   RELEASE_PATTERN = rec_270
  }
  Release_Site_pattern_s271 RELEASE_SITE
  {
   SHAPE = Scene.CP[ALL]
   MOLECULE = S45'
   NUMBER_TO_RELEASE = 1
   RELEASE_PROBABILITY = 1
   RELEASE_PATTERN = rec_271
  }
  Release_Site_pattern_s272 RELEASE_SITE
  {
   SHAPE = Scene.CP[ALL]
   MOLECULE = S46'
   NUMBER_TO_RELEASE = 1
   RELEASE_PROBABILITY = 1
   RELEASE_PATTERN = rec_272
  }
  Release_Site_pattern_s273 RELEASE_SITE
  {
   SHAPE = Scene.CP[ALL]
   MOLECULE = S48'
   NUMBER_TO_RELEASE = 1
   RELEASE_PROBABILITY = 1
   RELEASE_PATTERN = rec_273
  }
  Release_Site_pattern_s274 RELEASE_SITE
  {
   SHAPE = Scene.CP[ALL]
   MOLECULE = S50'
   NUMBER_TO_RELEASE = 1
   RELEASE_PROBABILITY = 1
   RELEASE_PATTERN = rec_274
  }
  Release_Site_pattern_s275 RELEASE_SITE
  {
   SHAPE = Scene.CP[ALL]
   MOLECULE = S51'
   NUMBER_TO_RELEASE = 1
   RELEASE_PROBABILITY = 1
   RELEASE_PATTERN = rec_275
  }
  Release_Site_pattern_s315 RELEASE_SITE
  {
   SHAPE = Scene.CP
   MOLECULE = S67
   NUMBER_TO_RELEASE = 1
   RELEASE_PROBABILITY = 1
   RELEASE_PATTERN = rec_315
  }
  Release_Site_pattern_s316 RELEASE_SITE
  {
   SHAPE = Scene.CP
   MOLECULE = S7
   NUMBER_TO_RELEASE = 1
   RELEASE_PROBABILITY = 1
   RELEASE_PATTERN = rec_316
  }
  Release_Site_pattern_s333 RELEASE_SITE
  {
   SHAPE = Scene.CP
   MOLECULE = S7
   NUMBER_TO_RELEASE = 1
   RELEASE_PROBABILITY = 1
   RELEASE_PATTERN = rec_333
  }
  Release_Site_pattern_s350 RELEASE_SITE
  {
   SHAPE = Scene.CP
   MOLECULE = S77
   NUMBER_TO_RELEASE = 1
   RELEASE_PROBABILITY = 1
   RELEASE_PATTERN = rec_350
  }
  Release_Site_pattern_s351 RELEASE_SITE
  {
   SHAPE = Scene.CP
   MOLECULE = S7
   NUMBER_TO_RELEASE = 1
   RELEASE_PROBABILITY = 1
   RELEASE_PATTERN = rec_351
  }
}

sprintf(seed,"%05g",SEED)

INCLUDE_FILE = "Scene.rxn_output.mdl"
