# Supplementary material for: Unbiased Rare Event Sampling in Spatial Stochastic Systems Biology Models Using a Weighted Ensemble of Trajectories
Source: PLoS Comput Biol. 2016 Feb 4;12(2):e1004611. doi: 10.1371/journal.pcbi.1004611 (PMC4741515; doi:10.1371/journal.pcbi.1004611)
Supplement: S2 Model — Files containing the model details and with which one can simulate the model in MCell. (ZIP) [file pcbi.1004611.s002.zip › realistic_cell_model/Scene.molecules.mdl]

DEFINE_MOLECULES
{
  S1
  {
    DIFFUSION_CONSTANT_3D = 8.5201e-07
  }
  S2
  {
    DIFFUSION_CONSTANT_2D = 3.32808e-07
    TARGET_ONLY
  }
  S3
  {
    DIFFUSION_CONSTANT_3D = 8.5201e-07
  }
  S4
  {
    DIFFUSION_CONSTANT_3D = 8.5201e-07
  }
  S5
  {
    DIFFUSION_CONSTANT_3D = 8.5201e-07
  }
  S6
  {
    DIFFUSION_CONSTANT_2D = 3.32808e-07
  }
  S7
  {
    DIFFUSION_CONSTANT_3D = 8.5201e-07
  }
  S8
  {
    DIFFUSION_CONSTANT_2D = 3.32808e-07
  }
  S9
  {
    DIFFUSION_CONSTANT_3D = 8.5201e-07
  }
  S10
  {
    DIFFUSION_CONSTANT_2D = 3.32808e-07
  }
  S11
  {
    DIFFUSION_CONSTANT_2D = 3.32808e-07
  }
  S12
  {
    DIFFUSION_CONSTANT_2D = 3.32808e-07
  }
  S13
  {
    DIFFUSION_CONSTANT_2D = 3.32808e-07
  }
  S14
  {
    DIFFUSION_CONSTANT_2D = 3.32808e-07
  }
  S15
  {
    DIFFUSION_CONSTANT_2D = 3.32808e-07
  }
  S16
  {
    DIFFUSION_CONSTANT_3D = 8.5201e-07
  }
  S17
  {
    DIFFUSION_CONSTANT_2D = 3.32808e-07
  }
  S18
  {
    DIFFUSION_CONSTANT_2D = 3.32808e-07
  }
  S19
  {
    DIFFUSION_CONSTANT_2D = 3.32808e-07
  }
  S20
  {
    DIFFUSION_CONSTANT_2D = 3.32808e-07
  }
  S21
  {
    DIFFUSION_CONSTANT_2D = 3.32808e-07
  }
  S22
  {
    DIFFUSION_CONSTANT_2D = 3.32808e-07
  }
  S23
  {
    DIFFUSION_CONSTANT_2D = 3.32808e-07
  }
  S24
  {
    DIFFUSION_CONSTANT_2D = 3.32808e-07
  }
  S25
  {
    DIFFUSION_CONSTANT_2D = 3.32808e-07
  }
  S26
  {
    DIFFUSION_CONSTANT_3D = 8.5201e-07
  }
  S27
  {
    DIFFUSION_CONSTANT_3D = 8.5201e-07
  }
  S28
  {
    DIFFUSION_CONSTANT_2D = 3.32808e-07
  }
  S29
  {
    DIFFUSION_CONSTANT_2D = 3.32808e-07
  }
  S30
  {
    DIFFUSION_CONSTANT_2D = 3.32808e-07
  }
  S31
  {
    DIFFUSION_CONSTANT_2D = 3.32808e-07
  }
  S32
  {
    DIFFUSION_CONSTANT_2D = 3.32808e-07
  }
  S33
  {
    DIFFUSION_CONSTANT_2D = 3.32808e-07
  }
  S34
  {
    DIFFUSION_CONSTANT_2D = 3.32808e-07
  }
  S35
  {
    DIFFUSION_CONSTANT_2D = 3.32808e-07
  }
  S36
  {
    DIFFUSION_CONSTANT_2D = 3.32808e-07
  }
  S37
  {
    DIFFUSION_CONSTANT_2D = 3.32808e-07
  }
  S38
  {
    DIFFUSION_CONSTANT_2D = 3.32808e-07
  }
  S39
  {
    DIFFUSION_CONSTANT_2D = 3.32808e-07
  }
  S40
  {
    DIFFUSION_CONSTANT_2D = 3.32808e-07
  }
  S41
  {
    DIFFUSION_CONSTANT_2D = 3.32808e-07
  }
  S42
  {
    DIFFUSION_CONSTANT_2D = 3.32808e-07
  }
  S43
  {
    DIFFUSION_CONSTANT_2D = 3.32808e-07
  }
  S44
  {
    DIFFUSION_CONSTANT_2D = 3.32808e-07
  }
  S45
  {
    DIFFUSION_CONSTANT_2D = 3.32808e-07
  }
  S46
  {
    DIFFUSION_CONSTANT_2D = 3.32808e-07
  }
  S47
  {
    DIFFUSION_CONSTANT_2D = 3.32808e-07
  }
  S48
  {
    DIFFUSION_CONSTANT_2D = 3.32808e-07
  }
  S49
  {
    DIFFUSION_CONSTANT_3D = 8.5201e-07
  }
  S50
  {
    DIFFUSION_CONSTANT_2D = 3.32808e-07
  }
  S51
  {
    DIFFUSION_CONSTANT_2D = 3.32808e-07
  }
  S52
  {
    DIFFUSION_CONSTANT_2D = 3.32808e-07
  }
  S53
  {
    DIFFUSION_CONSTANT_2D = 3.32808e-07
  }
  S54
  {
    DIFFUSION_CONSTANT_2D = 3.32808e-07
  }
  S55
  {
    DIFFUSION_CONSTANT_2D = 3.32808e-07
  }
  S56
  {
    DIFFUSION_CONSTANT_2D = 3.32808e-07
  }
  S57
  {
    DIFFUSION_CONSTANT_2D = 3.32808e-07
  }
  S58
  {
    DIFFUSION_CONSTANT_3D = 8.5201e-07
  }
  S59
  {
    DIFFUSION_CONSTANT_3D = 8.5201e-07
  }
  S60
  {
    DIFFUSION_CONSTANT_2D = 3.32808e-07
  }
  S61
  {
    DIFFUSION_CONSTANT_2D = 3.32808e-07
  }
  S62
  {
    DIFFUSION_CONSTANT_3D = 8.5201e-07
  }
  S63
  {
    DIFFUSION_CONSTANT_3D = 8.5201e-07
  }
  S64
  {
    DIFFUSION_CONSTANT_3D = 8.5201e-07
  }
  S65
  {
    DIFFUSION_CONSTANT_3D = 8.5201e-07
  }
  S66
  {
    DIFFUSION_CONSTANT_3D = 8.5201e-07
  }
  S67
  {
    DIFFUSION_CONSTANT_3D = 8.5201e-07
  }
  S68
  {
    DIFFUSION_CONSTANT_3D = 8.5201e-07
  }
  S69
  {
    DIFFUSION_CONSTANT_3D = 8.5201e-07
  }
  S70
  {
    DIFFUSION_CONSTANT_2D = 3.32808e-07
  }
  S71
  {
    DIFFUSION_CONSTANT_2D = 3.32808e-07
  }
  S72
  {
    DIFFUSION_CONSTANT_3D = 8.5201e-07
  }
  S73
  {
    DIFFUSION_CONSTANT_3D = 8.5201e-07
  }
  S74
  {
    DIFFUSION_CONSTANT_3D = 8.5201e-07
  }
  S75
  {
    DIFFUSION_CONSTANT_3D = 8.5201e-07
  }
  S76
  {
    DIFFUSION_CONSTANT_3D = 8.5201e-07
  }
  S77
  {
    DIFFUSION_CONSTANT_3D = 8.5201e-07
  }
  S78
  {
    DIFFUSION_CONSTANT_3D = 8.5201e-07
  }
  S36_EM_S41
  {
    DIFFUSION_CONSTANT_3D = 0
  }
  S47_PM_S43
  {
    DIFFUSION_CONSTANT_3D = 0
  }
  S29_PM_S20
  {
    DIFFUSION_CONSTANT_3D = 0
  }
  S14_PM_S12
  {
    DIFFUSION_CONSTANT_3D = 0
  }
  S35_PM_S25
  {
    DIFFUSION_CONSTANT_3D = 0
  }
  S21_PM_S8
  {
    DIFFUSION_CONSTANT_3D = 0
  }
  S76_CP_S7
  {
    DIFFUSION_CONSTANT_3D = 0
  }
  S56_PM_S50
  {
    DIFFUSION_CONSTANT_3D = 0
  }
  S40_PM_S33
  {
    DIFFUSION_CONSTANT_3D = 0
  }
  S53_PM_S45
  {
    DIFFUSION_CONSTANT_3D = 0
  }
  S26_EC_S9
  {
    DIFFUSION_CONSTANT_3D = 0
  }
  S38_PM_S30
  {
    DIFFUSION_CONSTANT_3D = 0
  }
  S48_EM_S55
  {
    DIFFUSION_CONSTANT_3D = 0
  }
  S15_EM_S23
  {
    DIFFUSION_CONSTANT_3D = 0
  }
  S55_PM_S48
  {
    DIFFUSION_CONSTANT_3D = 0
  }
  S34_PM_S24
  {
    DIFFUSION_CONSTANT_3D = 0
  }
  S39_PM_S31
  {
    DIFFUSION_CONSTANT_3D = 0
  }
  S76_CP_S77
  {
    DIFFUSION_CONSTANT_3D = 0
  }
  S24_EM_S34
  {
    DIFFUSION_CONSTANT_3D = 0
  }
  S17_PM_S11
  {
    DIFFUSION_CONSTANT_3D = 0
  }
  S12_EM_S14
  {
    DIFFUSION_CONSTANT_3D = 0
  }
  S32_PM_S22
  {
    DIFFUSION_CONSTANT_3D = 0
  }
  S54_PM_S46
  {
    DIFFUSION_CONSTANT_3D = 0
  }
  S27_EC_S1
  {
    DIFFUSION_CONSTANT_3D = 0
  }
  S42_PM_S37
  {
    DIFFUSION_CONSTANT_3D = 0
  }
  S50_EM_S56
  {
    DIFFUSION_CONSTANT_3D = 0
  }
  S43_EM_S47
  {
    DIFFUSION_CONSTANT_3D = 0
  }
  S18_PM_S2
  {
    DIFFUSION_CONSTANT_3D = 0
  }
  S52_PM_S44
  {
    DIFFUSION_CONSTANT_3D = 0
  }
  S66_CP_S67
  {
    DIFFUSION_CONSTANT_3D = 0
  }
  S66_CP_S7
  {
    DIFFUSION_CONSTANT_3D = 0
  }
  S51_EM_S57
  {
    DIFFUSION_CONSTANT_3D = 0
  }
  S41_PM_S36
  {
    DIFFUSION_CONSTANT_3D = 0
  }
  S37_EM_S42
  {
    DIFFUSION_CONSTANT_3D = 0
  }
  S57_PM_S51
  {
    DIFFUSION_CONSTANT_3D = 0
  }
  S25_EM_S35
  {
    DIFFUSION_CONSTANT_3D = 0
  }
  S72_CP_S7
  {
    DIFFUSION_CONSTANT_3D = 0
  }
  S28_PM_S19
  {
    DIFFUSION_CONSTANT_3D = 0
  }
  S23_PM_S15
  {
    DIFFUSION_CONSTANT_3D = 0
  }
}
