# Supplementary material for: Unbiased Rare Event Sampling in Spatial Stochastic Systems Biology Models Using a Weighted Ensemble of Trajectories
Source: PLoS Comput Biol. 2016 Feb 4;12(2):e1004611. doi: 10.1371/journal.pcbi.1004611 (PMC4741515; doi:10.1371/journal.pcbi.1004611)
Supplement: S2 Model — Files containing the model details and with which one can simulate the model in MCell. (ZIP) [file pcbi.1004611.s002.zip › realistic_cell_model/Scene.parameters.mdl]

/* DEFINE PARAMETERS */
Nav = 6.022e8    /* Avogadro number for 1 um^3  */
KB = 1.3806488e-19    /* Boltzmann constant    units=cm^2.kg/K.s^2 */
gamma = 0.5722    /* Euler's constant  */
T = 298.25    /*    units=K */
rxn_layer_t = 0.01    /*    units=um */
h = 0.01    /*    units=um */
Rs = 0.002564    /*    units=um */
Rc = 0.0015    /*    units=um */
mu_EC = 1e-9    /* viscosity    units=kg/um.s */
mu_PM = 1e-9    /* viscosity    units=kg/um.s */
mu_CP = 1e-9    /* viscosity    units=kg/um.s */
mu_NM = 1e-9    /* viscosity    units=kg/um.s */
mu_NU = 1e-9    /* viscosity    units=kg/um.s */
mu_EM = 1e-9    /* viscosity    units=kg/um.s */
mu_EN = 1e-9    /* viscosity    units=kg/um.s */
nEndo = 80.0    /*    units=unknown */
vol_EC = 2880.4607    /*    units=unknown */
vol_CP = 525.14    /*    units=unknown */
vol_NU = 242.0821    /*    units=unknown */
vol_EN = 2.3019    /*    units=unknown */
sa_PM = 607.0    /*    units=unknown */
sa_NM = 316.0    /*    units=unknown */
sa_EM = 121.0    /*    units=unknown */
eff_width = 1.0    /*    units=unknown */
nAvo = 6.022e+23    /*    units=unknown */
cL0 = 6.8e-09    /*    units=unknown */
cR0 = 5e-08    /*    units=unknown */
cTF0 = 5e-09    /*    units=unknown */
cNP = 20.0    /*    units=unknown */
cIm = 4e-09    /*    units=unknown */
DNA0 = 2.0    /*    units=unknown */
kp_LR = 0.1*Nav    /*    units=Bimolecular * NaV */
km_LR = 1.0    /*    units=Unimolecular */
kp_LL = 0.1*Nav    /*    units=Bimolecular * NaV */
km_LL = 1.0    /*    units=Unimolecular */
k_R_endo = 1.0    /*    units=Unimolecular */
k_recycle = 0.1    /*    units=Unimolecular */
k_R_transphos = 1.0    /*    units=Unimolecular */
k_R_dephos = 0.1    /*    units=Unimolecular */
kp_R_TF = 0.1*Nav    /*    units=Bimolecular * NaV */
km_R_TF = 0.1    /*    units=Unimolecular */
kp_R_TFp = 0.1*Nav    /*    units=Bimolecular * NaV */
km_R_TFp = 10.0    /*    units=Unimolecular */
k_TF_transphos = 1.0    /*    units=Unimolecular */
k_TF_dephos = 0.1    /*    units=Unimolecular */
kp_TF_TF = 1.0*Nav    /*    units=Bimolecular * NaV */
km_TF_TF = 0.1    /*    units=Unimolecular */
kp_TF_p1 = 1.0*Nav    /*    units=Bimolecular * NaV */
km_TF_p1 = 0.1    /*    units=Unimolecular */
k_transcribe = 1.0    /*    units=Unimolecular */
k_translate = 1.0    /*    units=Unimolecular */
k_mRNA_to_CP = 1.0    /*    units=Unimolecular */
k_mRNA_deg = 1.0    /*    units=Unimolecular */
k_P_deg = 0.1    /*    units=Unimolecular */
k_Im_bind_CP = 0.1*Nav    /*    units=Bimolecular * NaV */
k_Im_unbind_CP = 0.1    /*    units=Unimolecular */
k_Im_bind_NU = 0.1*Nav    /*    units=Bimolecular * NaV */
k_Im_unbind_NU = 10.0    /*    units=Unimolecular */
k_Im_enters_NP = 0.1*Nav    /*    units=Bimolecular * NaV */
k_Im_exits_NP = 1.0    /*    units=Unimolecular */
k_Im_cross_NP = 1.0    /*    units=Unimolecular */
kp_P1_p2 = 1.0*Nav    /*    units=Bimolecular * NaV */
km_P1_p2 = 0.1    /*    units=Unimolecular */
vol_PM = sa_PM * eff_width    /*    units=unknown */
vol_NM = sa_NM * eff_width    /*    units=unknown */
vol_EM = sa_EM * eff_width    /*    units=unknown */
L0 = cL0 * nAvo * vol_EC * 1.000000e-15    /*    units=unknown */
R0 = cR0 * nAvo * vol_PM * 1.000000e-15    /*    units=unknown */
TF0 = cTF0 * nAvo * vol_CP * 1.000000e-15    /*    units=unknown */
Im0 = cIm * nAvo * vol_CP * 1.000000e-15    /*    units=unknown */
NP0 = cNP * vol_NM    /*    units=unknown */
