# Supplementary material for: Unbiased Rare Event Sampling in Spatial Stochastic Systems Biology Models Using a Weighted Ensemble of Trajectories
Source: PLoS Comput Biol. 2016 Feb 4;12(2):e1004611. doi: 10.1371/journal.pcbi.1004611 (PMC4741515; doi:10.1371/journal.pcbi.1004611)
Supplement: S2 Model — Files containing the model details and with which one can simulate the model in MCell. (ZIP) [file pcbi.1004611.s002.zip › realistic_cell_model/Scene.reactions.mdl]

DEFINE_REACTIONS
{
  S1' + S2' -> S8' [6.022e+07]
  S1 + S1 -> S9 [3.011e+07]
  S5' + S6' -> S10' [6.022e+07]
  S2' + S9' -> S11' [1.2044e+08]
  S8' -> S1' + S2' [1]
  S1' + S8' -> S11' [6.022e+07]
  S8' + S8' -> S12' [3.011e+07]
  S9 -> S1 + S1 [1]
  S10' -> S5' + S6' [1]
  S10' -> S13' [1]
  S2' + S11' -> S12' [6.022e+07]
  S11' -> S2' + S9' [1]
  S12' -> S2' + S11' [2]
  S11' -> S1' + S8' [1]
  S12' -> S8' + S8' [1]
  S12_EM_S14 -> NULL [1e+30] : rec_16
  S12' -> S12_EM_S14; [1]
  S12' -> S15' [2]
  S13' -> S6' + S16, [1]
  S13' -> S10' [1]
  S14' -> S17' + S18' [2]
  S15' -> S2' + S19' [1]
  S15' -> S11' + S20' [1]
  S14' -> S21' + S21' [1]
  S15' -> S8' + S22' [1]
  S15_EM_S23 -> NULL [1e+30] : rec_25
  S15' -> S15_EM_S23; [1]
  S14_PM_S12 -> NULL [1e+30] : rec_26
  S14' -> S14_PM_S12; [0.1]
  S14' -> S23' [2]
  S15' -> S24' [1]
  S15' -> S12' [0.1]
  S3, + S15' -> S25' [6.022e+07]
  S6' + S16, -> S13' [6.022e+07]
  S1' + S20' -> S22' [6.022e+07]
  S9' + S20' -> S19' [1.2044e+08]
  S11' + S20' -> S15' [6.022e+07]
  S17' + S18' -> S14' [6.022e+07]
  S2' + S19' -> S15' [6.022e+07]
  S19' + S20' -> S24' [6.022e+07]
  S17' -> S18' + S26, [1]
  S19' -> S9' + S20' [1]
  S21' -> S18' + S27, [1]
  S22' -> S1' + S20' [1]
  S23' -> S18' + S28' [1]
  S23' -> S17' + S29' [1]
  S24' -> S19' + S20' [2]
  S25' -> S2' + S30' [1]
  S25' -> S11' + S31' [1]
  S1' + S22' -> S19' [6.022e+07]
  S8' + S22' -> S15' [6.022e+07]
  S21' + S21' -> S14' [3.011e+07]
  S22' + S22' -> S24' [3.011e+07]
  S17' -> S21' + S27, [1]
  S19' -> S1' + S22' [1]
  S23' -> S21' + S32' [1]
  S24' -> S22' + S22' [1]
  S25' -> S8' + S33' [1]
  S24_EM_S34 -> NULL [1e+30] : rec_56
  S24' -> S24_EM_S34; [1]
  S25_EM_S35 -> NULL [1e+30] : rec_57
  S25' -> S25_EM_S35; [1]
  S17_PM_S11 -> NULL [1e+30] : rec_58
  S17' -> S17_PM_S11; [0.1]
  S18_PM_S2 -> NULL [1e+30] : rec_59
  S18' -> S18_PM_S2; [0.1]
  S21_PM_S8 -> NULL [1e+30] : rec_60
  S21' -> S21_PM_S8; [0.1]
  S23_PM_S15 -> NULL [1e+30] : rec_61
  S23' -> S23_PM_S15; [0.1]
  S23' -> S34' [1]
  S25' -> S36' [1]
  S19' -> S11' [0.1]
  S20' -> S2' [0.1]
  S22' -> S8' [0.1]
  S23' -> S14' [0.1]
  S24' -> S15' [0.2]
  S3, + S19' -> S30' [6.022e+07]
  S3, + S20' -> S31' [6.022e+07]
  S3, + S22' -> S33' [6.022e+07]
  S3' + S23' -> S35' [6.022e+07]
  S3, + S24' -> S36' [1.2044e+08]
  S25' -> S3, + S15' [0.1]
  S1' + S31' -> S33' [6.022e+07]
  S9' + S31' -> S30' [1.2044e+08]
  S11' + S31' -> S25' [6.022e+07]
  S17' + S29' -> S23' [6.022e+07]
  S19' + S31' -> S36' [6.022e+07]
  S18' + S26, -> S17' [1.2044e+08]
  S26, + S29' -> S28' [1.2044e+08]
  S18' + S27, -> S21' [6.022e+07]
  S27, + S29' -> S32' [6.022e+07]
  S18' + S28' -> S23' [6.022e+07]
  S28' + S29' -> S34' [6.022e+07]
  S2' + S30' -> S25' [6.022e+07]
  S20' + S30' -> S36' [6.022e+07]
  S30' + S31' -> S37' [6.022e+07]
  S28' -> S26, + S29' [1]
  S30' -> S9' + S31' [1]
  S32' -> S27, + S29' [1]
  S33' -> S1' + S31' [1]
  S34' -> S28' + S29' [2]
  S35' -> S18' + S38' [1]
  S35' -> S17' + S39' [1]
  S36' -> S20' + S30' [1]
  S36' -> S19' + S31' [1]
  S1' + S33' -> S30' [6.022e+07]
  S8' + S33' -> S25' [6.022e+07]
  S21' + S27, -> S17' [6.022e+07]
  S21' + S32' -> S23' [6.022e+07]
  S22' + S33' -> S36' [6.022e+07]
  S27 + S27 -> S26 [3.011e+07]
  S27, + S32' -> S28' [6.022e+07]
  S32' + S32' -> S34' [3.011e+07]
  S33' + S33' -> S37' [3.011e+07]
  S26 -> S27 + S27 [1]
  S28' -> S27, + S32' [1]
  S30' -> S1' + S33' [1]
  S34' -> S32' + S32' [1]
  S35' -> S21' + S40' [1]
  S36' -> S22' + S33' [1]
  S36_EM_S41 -> NULL [1e+30] : rec_113
  S36' -> S36_EM_S41; [1]
  S28_PM_S19 -> NULL [1e+30] : rec_114
  S28' -> S28_PM_S19; [0.1]
  S29_PM_S20 -> NULL [1e+30] : rec_115
  S29' -> S29_PM_S20; [0.1]
  S32_PM_S22 -> NULL [1e+30] : rec_116
  S32' -> S32_PM_S22; [0.1]
  S34_PM_S24 -> NULL [1e+30] : rec_117
  S34' -> S34_PM_S24; [0.1]
  S35_PM_S25 -> NULL [1e+30] : rec_118
  S35' -> S35_PM_S25; [0.1]
  S26_EC_S9 -> NULL [1e+30] : rec_119
  S26 -> S26_EC_S9 [0.1]
  S27_EC_S1 -> NULL [1e+30] : rec_120
  S27 -> S27_EC_S1 [0.1]
  S35' -> S41' [1]
  S28' -> S17' [0.1]
  S29' -> S18' [0.1]
  S32' -> S21' [0.1]
  S34' -> S23' [0.2]
  S36' -> S25' [0.1]
  S3' + S28' -> S38' [6.022e+07]
  S3' + S29' -> S39' [6.022e+07]
  S3' + S32' -> S40' [6.022e+07]
  S3' + S34' -> S41' [1.2044e+08]
  S3, + S36' -> S37' [6.022e+07]
  S30' -> S3, + S19' [0.1]
  S31' -> S3, + S20' [0.1]
  S33' -> S3, + S22' [0.1]
  S35' -> S3' + S23' [0.1]
  S36' -> S3, + S24' [0.1]
  S17' + S39' -> S35' [6.022e+07]
  S26, + S39' -> S38' [1.2044e+08]
  S27, + S39' -> S40' [6.022e+07]
  S28' + S39' -> S41' [6.022e+07]
  S18' + S38' -> S35' [6.022e+07]
  S29' + S38' -> S41' [6.022e+07]
  S38' + S39' -> S42' [6.022e+07]
  S37' -> S30' + S31' [2]
  S38' -> S26, + S39' [1]
  S40' -> S27, + S39' [1]
  S41' -> S29' + S38' [1]
  S41' -> S28' + S39' [1]
  S21' + S40' -> S35' [6.022e+07]
  S27, + S40' -> S38' [6.022e+07]
  S32' + S40' -> S41' [6.022e+07]
  S40' + S40' -> S42' [3.011e+07]
  S37' -> S33' + S33' [1]
  S38' -> S27, + S40' [1]
  S41' -> S32' + S40' [1]
  S37_EM_S42 -> NULL [1e+30] : rec_156
  S37' -> S37_EM_S42; [1]
  S38_PM_S30 -> NULL [1e+30] : rec_157
  S38' -> S38_PM_S30; [0.1]
  S39_PM_S31 -> NULL [1e+30] : rec_158
  S39' -> S39_PM_S31; [0.1]
  S40_PM_S33 -> NULL [1e+30] : rec_159
  S40' -> S40_PM_S33; [0.1]
  S41_PM_S36 -> NULL [1e+30] : rec_160
  S41' -> S41_PM_S36; [0.1]
  S41' -> S35' [0.1]
  S3' + S41' -> S42' [6.022e+07]
  S37' -> S3, + S36' [0.2]
  S38' -> S3' + S28' [0.1]
  S39' -> S3' + S29' [0.1]
  S40' -> S3' + S32' [0.1]
  S41' -> S3' + S34' [0.1]
  S37' -> S43' [2]
  S42' -> S38' + S39' [2]
  S43' -> S31' + S44' [1]
  S43' -> S30' + S45' [1]
  S42' -> S40' + S40' [1]
  S43' -> S33' + S46' [1]
  S43_EM_S47 -> NULL [1e+30] : rec_174
  S43' -> S43_EM_S47; [1]
  S42_PM_S37 -> NULL [1e+30] : rec_175
  S42' -> S42_PM_S37; [0.1]
  S42' -> S3' + S41' [0.2]
  S43' -> S3, + S48' [0.1]
  S43' -> S36' + S49, [10]
  S42' -> S47' [2]
  S43' -> S50' [1]
  S43' -> S37' [0.1]
  S1' + S45' -> S46' [6.022e+07]
  S9' + S45' -> S44' [1.2044e+08]
  S11' + S45' -> S51' [6.022e+07]
  S19' + S45' -> S48' [6.022e+07]
  S30' + S45' -> S43' [6.022e+07]
  S2' + S44' -> S51' [6.022e+07]
  S20' + S44' -> S48' [6.022e+07]
  S31' + S44' -> S43' [6.022e+07]
  S44' + S45' -> S50' [6.022e+07]
  S44' -> S9' + S45' [1]
  S46' -> S1' + S45' [1]
  S47' -> S39' + S52' [1]
  S47' -> S38' + S53' [1]
  S48' -> S20' + S44' [1]
  S48' -> S19' + S45' [1]
  S50' -> S44' + S45' [2]
  S1' + S46' -> S44' [6.022e+07]
  S8' + S46' -> S51' [6.022e+07]
  S22' + S46' -> S48' [6.022e+07]
  S33' + S46' -> S43' [6.022e+07]
  S46' + S46' -> S50' [3.011e+07]
  S44' -> S1' + S46' [1]
  S47' -> S40' + S54' [1]
  S48' -> S22' + S46' [1]
  S50' -> S46' + S46' [1]
  S48_EM_S55 -> NULL [1e+30] : rec_207
  S48' -> S48_EM_S55; [1]
  S50_EM_S56 -> NULL [1e+30] : rec_208
  S50' -> S50_EM_S56; [1]
  S47_PM_S43 -> NULL [1e+30] : rec_209
  S47' -> S47_PM_S43; [0.1]
  S48' -> S51' [0.1]
  S3, + S48' -> S43' [6.022e+07]
  S47' -> S3' + S55' [0.1]
  S15' + S49, -> S51' [6.022e+07]
  S19' + S49, -> S44' [6.022e+07]
  S20' + S49, -> S45' [6.022e+07]
  S22' + S49, -> S46' [6.022e+07]
  S23' + S49' -> S57' [6.022e+07]
  S24' + S49, -> S48' [1.2044e+08]
  S28' + S49' -> S52' [6.022e+07]
  S29' + S49' -> S53' [6.022e+07]
  S32' + S49' -> S54' [6.022e+07]
  S34' + S49' -> S55' [1.2044e+08]
  S36' + S49, -> S43' [6.022e+07]
  S41' + S49' -> S47' [6.022e+07]
  S48' + S49, -> S50' [6.022e+07]
  S44' -> S19' + S49, [10]
  S45' -> S20' + S49, [10]
  S46' -> S22' + S49, [10]
  S47' -> S41' + S49' [10]
  S48' -> S24' + S49, [10]
  S50' -> S48' + S49, [20]
  S47' -> S56' [1]
  S44' -> S30' [0.1]
  S45' -> S31' [0.1]
  S46' -> S33' [0.1]
  S47' -> S42' [0.1]
  S48' -> S36' [0.1]
  S49 -> S3 [0.1]
  S50' -> S43' [0.2]
  S49 + S49 -> S58 [3.011e+08]
  S17' + S53' -> S57' [6.022e+07]
  S26, + S53' -> S52' [1.2044e+08]
  S27, + S53' -> S54' [6.022e+07]
  S28' + S53' -> S55' [6.022e+07]
  S38' + S53' -> S47' [6.022e+07]
  S18' + S52' -> S57' [6.022e+07]
  S29' + S52' -> S55' [6.022e+07]
  S39' + S52' -> S47' [6.022e+07]
  S52' + S53' -> S56' [6.022e+07]
  S51' -> S2' + S44' [1]
  S51' -> S11' + S45' [1]
  S52' -> S26, + S53' [1]
  S54' -> S27, + S53' [1]
  S55' -> S29' + S52' [1]
  S55' -> S28' + S53' [1]
  S56' -> S52' + S53' [2]
  S57' -> S18' + S52' [1]
  S57' -> S17' + S53' [1]
  S21' + S54' -> S57' [6.022e+07]
  S27, + S54' -> S52' [6.022e+07]
  S32' + S54' -> S55' [6.022e+07]
  S40' + S54' -> S47' [6.022e+07]
  S54' + S54' -> S56' [3.011e+07]
  S51' -> S8' + S46' [1]
  S52' -> S27, + S54' [1]
  S55' -> S32' + S54' [1]
  S56' -> S54' + S54' [1]
  S57' -> S21' + S54' [1]
  S51_EM_S57 -> NULL [1e+30] : rec_269
  S51' -> S51_EM_S57; [1]
  S52_PM_S44 -> NULL [1e+30] : rec_270
  S52' -> S52_PM_S44; [0.1]
  S53_PM_S45 -> NULL [1e+30] : rec_271
  S53' -> S53_PM_S45; [0.1]
  S54_PM_S46 -> NULL [1e+30] : rec_272
  S54' -> S54_PM_S46; [0.1]
  S55_PM_S48 -> NULL [1e+30] : rec_273
  S55' -> S55_PM_S48; [0.1]
  S56_PM_S50 -> NULL [1e+30] : rec_274
  S56' -> S56_PM_S50; [0.1]
  S57_PM_S51 -> NULL [1e+30] : rec_275
  S57' -> S57_PM_S51; [0.1]
  S51' -> S48' [1]
  S57' -> S55' [1]
  S55' -> S57' [0.1]
  S3' + S55' -> S47' [6.022e+07]
  S49' + S55' -> S56' [6.022e+07]
  S51' -> S15' + S49, [10]
  S52' -> S28' + S49' [10]
  S53' -> S29' + S49' [10]
  S54' -> S32' + S49' [10]
  S55' -> S34' + S49' [10]
  S56' -> S49' + S55' [20]
  S57' -> S23' + S49' [10]
  S51' -> S25' [0.1]
  S52' -> S38' [0.1]
  S53' -> S39' [0.1]
  S54' -> S40' [0.1]
  S55' -> S41' [0.1]
  S56' -> S47' [0.2]
  S57' -> S35' [0.1]
  S58 -> S49 + S49 [0.1]
  S5 + S58 -> S59 [6.022e+07]
  S10' + S58' -> S60' [6.022e+07]
  S59 -> S5 + S58 [0.1]
  S60' -> S10' + S58' [0.1]
  S6' + S59' -> S60' [6.022e+07]
  S60' -> S6' + S59' [1]
  S60' -> S61' [1]
  S61' -> S13' + S62, [10]
  S61' -> S6' + S63, [1]
  S61' -> S60' [1]
  S62 -> S64 + S64 [0.1]
  S4 + S62 -> S65 [6.022e+08]
  S13' + S62, -> S61' [6.022e+07]
  S16 + S62 -> S63 [6.022e+07]
  S63 -> S16 + S62 [10]
  S6' + S63, -> S61' [6.022e+07]
  S64 + S64 -> S62 [3.011e+08]
  S65 -> S4 + S62 [0.1]
  S65 -> S65 + S66 [1]
  S66_CP_S67 -> NULL [1e+30] : rec_315
  S66 -> S66_CP_S67 [1]
  S66_CP_S7 -> NULL [1e+30] : rec_316
  S66 -> S66_CP_S7 [1]
  S67 -> S67 + S68 [1]
  S67 -> S7 [1]
  S68 -> S7 [0.1]
  S5 + S68 -> S69 [6.022e+07]
  S10' + S68' -> S70' [6.022e+07]
  S69 -> S5 + S7 [0.1]
  S70' -> S7' + S10' [0.1]
  S69 -> S5 + S68 [0.1]
  S70' -> S10' + S68' [0.1]
  S6' + S69' -> S70' [6.022e+07]
  S70' -> S6' + S69' [1]
  S70' -> S71' [1]
  S71' -> S7' + S13' [0.1]
  S71' -> S13' + S72, [10]
  S71' -> S6' + S73, [1]
  S71' -> S70' [1]
  S72_CP_S7 -> NULL [1e+30] : rec_333
  S72 -> S72_CP_S7 [0.1]
  S73 -> S7 + S16 [0.1]
  S13' + S72, -> S71' [6.022e+07]
  S16 + S72 -> S73 [6.022e+07]
  S73 -> S16 + S72 [10]
  S6' + S73, -> S71' [6.022e+07]
  S4 + S72 -> S74 [6.022e+08]
  S65 + S72 -> S75 [6.022e+08]
  S62 + S74 -> S75 [6.022e+08]
  S75 -> S62 + S74 [0.1]
  S75 -> S66 + S75 [1]
  S74 -> S74 + S76 [1]
  S75 -> S75 + S76 [1]
  S74 -> S4 + S7 [0.1]
  S75 -> S7 + S65 [0.1]
  S74 -> S4 + S72 [0.1]
  S75 -> S65 + S72 [0.1]
  S76_CP_S77 -> NULL [1e+30] : rec_350
  S76 -> S76_CP_S77 [1]
  S76_CP_S7 -> NULL [1e+30] : rec_351
  S76 -> S76_CP_S7 [1]
  S77 -> S77 + S78 [1]
  S77 -> S7 [1]
  S78 -> S7 [0.1]
}
