# Supplementary material for: Unbiased Rare Event Sampling in Spatial Stochastic Systems Biology Models Using a Weighted Ensemble of Trajectories
Source: PLoS Comput Biol. 2016 Feb 4;12(2):e1004611. doi: 10.1371/journal.pcbi.1004611 (PMC4741515; doi:10.1371/journal.pcbi.1004611)
Supplement: S2 Model — Files containing the model details and with which one can simulate the model in MCell. (ZIP) [file pcbi.1004611.s002.zip › realistic_cell_model/Scene.rxn_output.mdl]

INCLUDE_FILE = "Scene.parameters.mdl"

REACTION_DATA_OUTPUT
{
  STEP=record_freq
{COUNT[S1,WORLD]+COUNT[S8,WORLD]+2 * COUNT[S9,WORLD]+2 * COUNT[S11,WORLD]+2 * COUNT[S12,WORLD]+2 * COUNT[S14,WORLD]+2 * COUNT[S15,WORLD]+2 * COUNT[S17,WORLD]+2 * COUNT[S19,WORLD]+COUNT[S21,WORLD]+COUNT[S22,WORLD]+2 * COUNT[S23,WORLD]+2 * COUNT[S24,WORLD]+2 * COUNT[S25,WORLD]+2 * COUNT[S26,WORLD]+COUNT[S27,WORLD]+2 * COUNT[S28,WORLD]+2 * COUNT[S30,WORLD]+COUNT[S32,WORLD]+COUNT[S33,WORLD]+2 * COUNT[S34,WORLD]+2 * COUNT[S35,WORLD]+2 * COUNT[S36,WORLD]+2 * COUNT[S37,WORLD]+2 * COUNT[S38,WORLD]+COUNT[S40,WORLD]+2 * COUNT[S41,WORLD]+2 * COUNT[S42,WORLD]+2 * COUNT[S43,WORLD]+2 * COUNT[S44,WORLD]+COUNT[S46,WORLD]+2 * COUNT[S47,WORLD]+2 * COUNT[S48,WORLD]+2 * COUNT[S50,WORLD]+2 * COUNT[S51,WORLD]+2 * COUNT[S52,WORLD]+COUNT[S54,WORLD]+2 * COUNT[S55,WORLD]+2 * COUNT[S56,WORLD]+2 * COUNT[S57,WORLD]} =>  "./react_data/Tot_L.World.dat"
{COUNT[S2,WORLD]+COUNT[S8,WORLD]+COUNT[S11,WORLD]+2 * COUNT[S12,WORLD]+2 * COUNT[S14,WORLD]+2 * COUNT[S15,WORLD]+COUNT[S17,WORLD]+COUNT[S18,WORLD]+COUNT[S19,WORLD]+COUNT[S20,WORLD]+COUNT[S21,WORLD]+COUNT[S22,WORLD]+2 * COUNT[S23,WORLD]+2 * COUNT[S24,WORLD]+2 * COUNT[S25,WORLD]+COUNT[S28,WORLD]+COUNT[S29,WORLD]+COUNT[S30,WORLD]+COUNT[S31,WORLD]+COUNT[S32,WORLD]+COUNT[S33,WORLD]+2 * COUNT[S34,WORLD]+2 * COUNT[S35,WORLD]+2 * COUNT[S36,WORLD]+2 * COUNT[S37,WORLD]+COUNT[S38,WORLD]+COUNT[S39,WORLD]+COUNT[S40,WORLD]+2 * COUNT[S41,WORLD]+2 * COUNT[S42,WORLD]+2 * COUNT[S43,WORLD]+COUNT[S44,WORLD]+COUNT[S45,WORLD]+COUNT[S46,WORLD]+2 * COUNT[S47,WORLD]+2 * COUNT[S48,WORLD]+2 * COUNT[S50,WORLD]+2 * COUNT[S51,WORLD]+COUNT[S52,WORLD]+COUNT[S53,WORLD]+COUNT[S54,WORLD]+2 * COUNT[S55,WORLD]+2 * COUNT[S56,WORLD]+2 * COUNT[S57,WORLD]} =>  "./react_data/Tot_R.World.dat"
{COUNT[S3,WORLD]+COUNT[S25,WORLD]+COUNT[S30,WORLD]+COUNT[S31,WORLD]+COUNT[S33,WORLD]+COUNT[S35,WORLD]+COUNT[S36,WORLD]+2 * COUNT[S37,WORLD]+COUNT[S38,WORLD]+COUNT[S39,WORLD]+COUNT[S40,WORLD]+COUNT[S41,WORLD]+2 * COUNT[S42,WORLD]+2 * COUNT[S43,WORLD]+COUNT[S44,WORLD]+COUNT[S45,WORLD]+COUNT[S46,WORLD]+2 * COUNT[S47,WORLD]+COUNT[S48,WORLD]+COUNT[S49,WORLD]+2 * COUNT[S50,WORLD]+COUNT[S51,WORLD]+COUNT[S52,WORLD]+COUNT[S53,WORLD]+COUNT[S54,WORLD]+COUNT[S55,WORLD]+2 * COUNT[S56,WORLD]+COUNT[S57,WORLD]+2 * COUNT[S58,WORLD]+2 * COUNT[S59,WORLD]+2 * COUNT[S60,WORLD]+2 * COUNT[S61,WORLD]+2 * COUNT[S62,WORLD]+2 * COUNT[S63,WORLD]+COUNT[S64,WORLD]+2 * COUNT[S65,WORLD]+2 * COUNT[S75,WORLD]} =>  "./react_data/Tot_TF.World.dat"
{COUNT[S4,WORLD]+COUNT[S65,WORLD]+COUNT[S74,WORLD]+COUNT[S75,WORLD]} =>  "./react_data/Tot_DNA.World.dat"
{COUNT[S66,WORLD]+COUNT[S67,WORLD]} =>  "./react_data/Tot_mRNA1.World.dat"
{COUNT[S76,WORLD]+COUNT[S77,WORLD]} =>  "./react_data/Tot_mRNA2.World.dat"
{COUNT[S68,WORLD]+COUNT[S69,WORLD]+COUNT[S70,WORLD]+COUNT[S71,WORLD]+COUNT[S72,WORLD]+COUNT[S73,WORLD]+COUNT[S74,WORLD]+COUNT[S75,WORLD]} =>  "./react_data/Tot_P1.World.dat"
{COUNT[S78,WORLD]} =>  "./react_data/Tot_P2.World.dat"
{COUNT[S6,WORLD]+COUNT[S10,WORLD]+COUNT[S13,WORLD]+COUNT[S60,WORLD]+COUNT[S61,WORLD]+COUNT[S70,WORLD]+COUNT[S71,WORLD]} =>  "./react_data/Tot_NP.World.dat"
{COUNT[S5,WORLD]+COUNT[S10,WORLD]+COUNT[S13,WORLD]+COUNT[S16,WORLD]+COUNT[S59,WORLD]+COUNT[S60,WORLD]+COUNT[S61,WORLD]+COUNT[S63,WORLD]+COUNT[S69,WORLD]+COUNT[S70,WORLD]+COUNT[S71,WORLD]+COUNT[S73,WORLD]} =>  "./react_data/Tot_Im.World.dat"
{COUNT[S9,WORLD]} =>  "./react_data/L_Dimers_EC.World.dat"
{COUNT[S11,WORLD]+COUNT[S12,WORLD]+COUNT[S15,WORLD]+COUNT[S19,WORLD]+COUNT[S24,WORLD]+COUNT[S25,WORLD]+COUNT[S30,WORLD]+COUNT[S36,WORLD]+COUNT[S37,WORLD]+COUNT[S43,WORLD]+COUNT[S44,WORLD]+COUNT[S48,WORLD]+COUNT[S50,WORLD]+COUNT[S51,WORLD]} =>  "./react_data/L_Dimers_PM.World.dat"
{COUNT[S26,WORLD]} =>  "./react_data/L_Dimers_EN.World.dat"
{COUNT[S14,WORLD]+COUNT[S17,WORLD]+COUNT[S23,WORLD]+COUNT[S28,WORLD]+COUNT[S34,WORLD]+COUNT[S35,WORLD]+COUNT[S38,WORLD]+COUNT[S41,WORLD]+COUNT[S42,WORLD]+COUNT[S47,WORLD]+COUNT[S52,WORLD]+COUNT[S55,WORLD]+COUNT[S56,WORLD]+COUNT[S57,WORLD]} =>  "./react_data/L_Dimers_EM.World.dat"
{COUNT[S8,WORLD]+2 * COUNT[S11,WORLD]+2 * COUNT[S12,WORLD]+2 * COUNT[S15,WORLD]+2 * COUNT[S19,WORLD]+COUNT[S22,WORLD]+2 * COUNT[S24,WORLD]+2 * COUNT[S25,WORLD]+2 * COUNT[S30,WORLD]+COUNT[S33,WORLD]+2 * COUNT[S36,WORLD]+2 * COUNT[S37,WORLD]+2 * COUNT[S43,WORLD]+2 * COUNT[S44,WORLD]+COUNT[S46,WORLD]+2 * COUNT[S48,WORLD]+2 * COUNT[S50,WORLD]+2 * COUNT[S51,WORLD]} =>  "./react_data/L_Bound_PM.World.dat"
{2 * COUNT[S14,WORLD]+2 * COUNT[S17,WORLD]+COUNT[S21,WORLD]+2 * COUNT[S23,WORLD]+2 * COUNT[S28,WORLD]+COUNT[S32,WORLD]+2 * COUNT[S34,WORLD]+2 * COUNT[S35,WORLD]+2 * COUNT[S38,WORLD]+COUNT[S40,WORLD]+2 * COUNT[S41,WORLD]+2 * COUNT[S42,WORLD]+2 * COUNT[S47,WORLD]+2 * COUNT[S52,WORLD]+COUNT[S54,WORLD]+2 * COUNT[S55,WORLD]+2 * COUNT[S56,WORLD]+2 * COUNT[S57,WORLD]} =>  "./react_data/L_Bound_EM.World.dat"
{COUNT[S12,WORLD]+COUNT[S15,WORLD]+COUNT[S24,WORLD]+COUNT[S25,WORLD]+COUNT[S36,WORLD]+COUNT[S37,WORLD]+COUNT[S43,WORLD]+COUNT[S48,WORLD]+COUNT[S50,WORLD]+COUNT[S51,WORLD]} =>  "./react_data/R_Dimers_PM.World.dat"
{COUNT[S14,WORLD]+COUNT[S23,WORLD]+COUNT[S34,WORLD]+COUNT[S35,WORLD]+COUNT[S41,WORLD]+COUNT[S42,WORLD]+COUNT[S47,WORLD]+COUNT[S55,WORLD]+COUNT[S56,WORLD]+COUNT[S57,WORLD]} =>  "./react_data/R_Dimers_EM.World.dat"
{COUNT[S15,WORLD]+COUNT[S19,WORLD]+COUNT[S20,WORLD]+COUNT[S22,WORLD]+COUNT[S23,WORLD]+2 * COUNT[S24,WORLD]+COUNT[S25,WORLD]+COUNT[S28,WORLD]+COUNT[S29,WORLD]+COUNT[S30,WORLD]+COUNT[S31,WORLD]+COUNT[S32,WORLD]+COUNT[S33,WORLD]+2 * COUNT[S34,WORLD]+COUNT[S35,WORLD]+2 * COUNT[S36,WORLD]+2 * COUNT[S37,WORLD]+COUNT[S38,WORLD]+COUNT[S39,WORLD]+COUNT[S40,WORLD]+2 * COUNT[S41,WORLD]+2 * COUNT[S42,WORLD]+2 * COUNT[S43,WORLD]+COUNT[S44,WORLD]+COUNT[S45,WORLD]+COUNT[S46,WORLD]+2 * COUNT[S47,WORLD]+2 * COUNT[S48,WORLD]+2 * COUNT[S50,WORLD]+COUNT[S51,WORLD]+COUNT[S52,WORLD]+COUNT[S53,WORLD]+COUNT[S54,WORLD]+2 * COUNT[S55,WORLD]+2 * COUNT[S56,WORLD]+COUNT[S57,WORLD]} =>  "./react_data/Catalytic_R.World.dat"
{COUNT[S25,WORLD]+COUNT[S30,WORLD]+COUNT[S31,WORLD]+COUNT[S33,WORLD]+COUNT[S35,WORLD]+COUNT[S36,WORLD]+2 * COUNT[S37,WORLD]+COUNT[S38,WORLD]+COUNT[S39,WORLD]+COUNT[S40,WORLD]+COUNT[S41,WORLD]+2 * COUNT[S42,WORLD]+2 * COUNT[S43,WORLD]+COUNT[S44,WORLD]+COUNT[S45,WORLD]+COUNT[S46,WORLD]+2 * COUNT[S47,WORLD]+COUNT[S48,WORLD]+2 * COUNT[S50,WORLD]+COUNT[S51,WORLD]+COUNT[S52,WORLD]+COUNT[S53,WORLD]+COUNT[S54,WORLD]+COUNT[S55,WORLD]+2 * COUNT[S56,WORLD]+COUNT[S57,WORLD]} =>  "./react_data/Catalytic_TF.World.dat"
{COUNT[S43,WORLD]+COUNT[S44,WORLD]+COUNT[S45,WORLD]+COUNT[S46,WORLD]+COUNT[S47,WORLD]+COUNT[S48,WORLD]+COUNT[S49,WORLD]+2 * COUNT[S50,WORLD]+COUNT[S51,WORLD]+COUNT[S52,WORLD]+COUNT[S53,WORLD]+COUNT[S54,WORLD]+COUNT[S55,WORLD]+2 * COUNT[S56,WORLD]+COUNT[S57,WORLD]+2 * COUNT[S58,WORLD]+2 * COUNT[S59,WORLD]+2 * COUNT[S60,WORLD]+2 * COUNT[S61,WORLD]+2 * COUNT[S62,WORLD]+2 * COUNT[S63,WORLD]+COUNT[S64,WORLD]+2 * COUNT[S65,WORLD]+2 * COUNT[S75,WORLD]} =>  "./react_data/Phos_TF.World.dat"
{COUNT[S43,WORLD]+COUNT[S44,WORLD]+COUNT[S45,WORLD]+COUNT[S46,WORLD]+COUNT[S47,WORLD]+COUNT[S48,WORLD]+COUNT[S49,WORLD]+2 * COUNT[S50,WORLD]+COUNT[S51,WORLD]+COUNT[S52,WORLD]+COUNT[S53,WORLD]+COUNT[S54,WORLD]+COUNT[S55,WORLD]+2 * COUNT[S56,WORLD]+COUNT[S57,WORLD]+2 * COUNT[S58,WORLD]+2 * COUNT[S59,WORLD]+2 * COUNT[S60,WORLD]} =>  "./react_data/Phos_TF_CP.World.dat"
{COUNT[S58,WORLD]+COUNT[S59,WORLD]+COUNT[S60,WORLD]} =>  "./react_data/TF_Dimer_CP.World.dat"
{COUNT[S61,WORLD]+COUNT[S62,WORLD]+COUNT[S63,WORLD]+COUNT[S65,WORLD]+COUNT[S75,WORLD]} =>  "./react_data/TF_Dimer_NU.World.dat"
{COUNT[S65,WORLD]+COUNT[S75,WORLD]} =>  "./react_data/Bound_prom1.World.dat"
{COUNT[S74,WORLD]+COUNT[S75,WORLD]} =>  "./react_data/Bound_prom2.World.dat"
{COUNT[S71,WORLD]+COUNT[S72,WORLD]+COUNT[S73,WORLD]+COUNT[S74,WORLD]+COUNT[S75,WORLD]} =>  "./react_data/P1_NU.World.dat"
{COUNT[S68,WORLD]+COUNT[S69,WORLD]+COUNT[S70,WORLD]} =>  "./react_data/P1_CP.World.dat"
{COUNT[S13,WORLD]+COUNT[S16,WORLD]+COUNT[S61,WORLD]+COUNT[S63,WORLD]+COUNT[S71,WORLD]+COUNT[S73,WORLD]} =>  "./react_data/Im_NU.World.dat"
{COUNT[S5,WORLD]+COUNT[S10,WORLD]+COUNT[S59,WORLD]+COUNT[S60,WORLD]+COUNT[S69,WORLD]+COUNT[S70,WORLD]} =>  "./react_data/Im_CP.World.dat"
{COUNT[S60,WORLD]+COUNT[S61,WORLD]+COUNT[S70,WORLD]+COUNT[S71,WORLD]} =>  "./react_data/Im_Cargo_NP.World.dat"
{COUNT[S72,WORLD]} =>  "./react_data/P1_NU_free.World.dat"
{COUNT[S74,WORLD]+COUNT[S75,WORLD]} =>  "./react_data/P1_NU_dna.World.dat"
{COUNT[S7,WORLD]} =>  "./react_data/CountSink.World.dat"
}
