# Supplementary material for: Unbiased Rare Event Sampling in Spatial Stochastic Systems Biology Models Using a Weighted Ensemble of Trajectories
Source: PLoS Comput Biol. 2016 Feb 4;12(2):e1004611. doi: 10.1371/journal.pcbi.1004611 (PMC4741515; doi:10.1371/journal.pcbi.1004611)
Supplement: S2 Model — Files containing the model details and with which one can simulate the model in MCell. (ZIP) [file pcbi.1004611.s002.zip › realistic_cell_model/Scene.WE.mdl]

/* IMPORTANT: iterations/chkpt_stride should be >= the number of WE iterations! */

/* you should only have to change sim_length and we_iters */


timestep = 1e-4                           /* internal timestep for mcell */
sim_length = 5e2                          /* length of sim in seconds */
iterations = sim_length/timestep          /* number of mcell iterations of size timestep needed for total runtime of sim_length  */

we_iters = 5e2                            /* number of WE iters -- should match number in west.cfg */
chkpt_stride = iterations/we_iters        /* checkpoint frequency: want 100 WE iters -- one WE iter per checkpoint */

substeps = 1e1                            /* how many times to record counts per WE iter */
record_freq = timestep * chkpt_stride/substeps      /* gets read by Scene.rxn_output.mdl */

/* CHECKPOINT_ITERATIONS is WE tau in terms of MCell TIME_STEP */
CHECKPOINT_OUTFILE = "chkpt"
CHECKPOINT_ITERATIONS = chkpt_stride
