# Supplementary material for: Unbiased Rare Event Sampling in Spatial Stochastic Systems Biology Models Using a Weighted Ensemble of Trajectories
Source: PLoS Comput Biol. 2016 Feb 4;12(2):e1004611. doi: 10.1371/journal.pcbi.1004611 (PMC4741515; doi:10.1371/journal.pcbi.1004611)
Supplement: S4 Model — Files containing the model details and with which one can simulate the model in MCell. (ZIP) [file pcbi.1004611.s004.zip]

Archive with 28 entries (27 files):
- NMJ_model/
- NMJ_model/2_alpha_control_short_scaled_1.0.txt
- NMJ_model/2_beta_control_short.txt
- NMJ_model/3_alpha_control_short_scaled_1.0.txt
- NMJ_model/3_beta_control_short.txt
- NMJ_model/active_zone_channels_26.mdl
- NMJ_model/active_zone_vesicles.mdl
- NMJ_model/alpha_control_short_scaled_1.0.txt
- NMJ_model/azmodel_main.mdl
- NMJ_model/beta_control_short.txt
- NMJ_model/ca_binding_site_template.mdl
- NMJ_model/channels_june23.mdl
- NMJ_model/empty_vesicles.dat
- NMJ_model/end_caps_june26.mdl
- NMJ_model/k3_control_short_0.3.txt
- NMJ_model/local_directory.mdl
- NMJ_model/main_membrane.mdl
- NMJ_model/main_membrane_june26.mdl
- NMJ_model/molecules.mdl
- NMJ_model/not_channels_june23.mdl
- NMJ_model/parameters.mdl
- NMJ_model/reaction_data.mdl
- NMJ_model/reactions.mdl
- NMJ_model/subvesicular_sampling_box_template.mdl
- NMJ_model/surface_classes.mdl
- NMJ_model/vesicle_template.mdl
- NMJ_model/viz_data.mdl
- NMJ_model/volume_buffer.mdl
