# Supplementary material for: Unbiased Rare Event Sampling in Spatial Stochastic Systems Biology Models Using a Weighted Ensemble of Trajectories
Source: PLoS Comput Biol. 2016 Feb 4;12(2):e1004611. doi: 10.1371/journal.pcbi.1004611 (PMC4741515; doi:10.1371/journal.pcbi.1004611)
Supplement: S4 Model — Files containing the model details and with which one can simulate the model in MCell. (ZIP) [file pcbi.1004611.s004.zip › NMJ_model/2_alpha_control_short_scaled_1.0.txt]

0.000000  10.446180
0.000020  12.496340
0.000040  14.955680
0.000060  17.890760
0.000080  21.392200
0.000100  25.602400
0.000120  30.627000
0.000140  36.638000
0.000160  43.828600
0.000180  52.454200
0.000200  62.748800
0.000220  75.064000
0.000240  89.796000
0.000260  107.468200
0.000280  128.501400
0.000300  153.721200
0.000320  183.974200
0.000340  219.980000
0.000360  263.274000
0.000380  314.944000
0.000400  376.754000
0.000420  450.696000
0.000440  539.148000
0.000460  644.668000
0.000480  771.190000
0.000500  922.544000
0.000520  1104.104000
0.000540  1319.592000
0.000560  1578.576000
0.000580  1889.246000
0.000600  2260.020000
0.000620  2704.820000
0.000640  3235.660000
0.000660  3640.180000
0.000680  4017.780000
0.000700  4346.680000
0.000720  4580.080000
0.000740  4670.540000
0.000760  4762.780000
0.000780  4702.500000
0.000800  4551.020000
0.000820  4317.140000
0.000840  3963.320000
0.000860  3640.180000
0.000880  3191.800000
0.000900  2782.180000
0.000920  2393.340000
0.000940  2018.040000
0.000960  1690.794000
0.000980  1398.064000
0.001000  1133.618000
0.001020  936.920000
0.001040  764.902000
0.001060  616.284000
0.001080  503.134000
0.001100  413.384000
0.001120  341.656000
0.001140  282.504000
0.001160  233.592000
0.001180  195.624200
0.001200  161.901600
0.001220  137.386000
0.001240  115.843000
0.001260  100.930200
0.001280  85.725200
0.001300  74.689600
0.001320  64.661200
0.001340  57.085000
0.001360  49.735800
0.001380  44.471200
0.001400  39.818000
0.001420  35.587000
0.001440  32.271600
0.001460  29.053200
0.001480  26.672200
0.001500  24.665200
0.001520  22.788400
0.001540  21.208200
0.001560  19.863800
0.001580  18.851560
0.001600  17.528400
0.001620  16.741400
0.001640  15.787460
0.001660  14.982840
0.001680  14.408160
0.001700  13.667720
0.001720  13.311880
0.001740  12.801220
0.001760  12.388820
0.001780  11.908140
0.001800  11.451320
0.001820  11.082420
0.001840  10.798820
0.001860  10.652500
0.001880  10.379820
0.001900  10.109600
0.001920  9.909340
0.001940  9.717420
0.001960  9.529200
0.001980  9.344640
0.002000  9.163640
0.002020  9.163640
0.002040  9.047720
0.002060  8.986220
0.002080  8.692720
0.002100  8.692720
0.002120  8.582740
0.002140  8.524340
0.002160  8.416500
0.002180  8.466400
0.002200  8.359300
0.002220  8.249740
0.002240  8.141660
0.002260  8.197400
0.002280  8.141660
0.002300  8.141660
0.002320  7.983980
0.002340  8.038620
0.002360  8.038620
0.002380  8.038620
0.002400  7.933320
0.002420  7.933320
0.002440  7.829340
0.002460  7.829340
0.002480  7.879340
0.002500  7.776120
0.002520  7.776120
0.002540  7.879340
0.002560  7.829340
0.002580  7.829340
0.002600  7.829340
0.002620  7.776120
0.002640  7.776120
0.002660  7.776120
0.002680  7.730240
0.002700  7.829340
0.002720  7.776120
0.002740  7.829340
0.002760  7.776120
0.002780  7.776120
0.002800  7.730240
0.002820  7.776120
0.002840  7.677700
0.002860  7.677700
0.002880  7.829340
0.002900  7.677700
0.002920  7.776120
0.002940  7.730240
0.002960  7.776120
0.002980  7.829340
0.003000  7.730240
