# Supplementary material for: Unbiased Rare Event Sampling in Spatial Stochastic Systems Biology Models Using a Weighted Ensemble of Trajectories
Source: PLoS Comput Biol. 2016 Feb 4;12(2):e1004611. doi: 10.1371/journal.pcbi.1004611 (PMC4741515; doi:10.1371/journal.pcbi.1004611)
Supplement: S4 Model — Files containing the model details and with which one can simulate the model in MCell. (ZIP) [file pcbi.1004611.s004.zip › NMJ_model/2_beta_control_short.txt]

0.00000  2781.2
0.00002  2699.54
0.00004  2609.94
0.00006  2512.88
0.00008  2408.72
0.00010  2297.1
0.00012  2179.6
0.00014  2056.88
0.00016  1930.17
0.00018  1800.45
0.00020  1669.88
0.00022  1539.67
0.00024  1411.32
0.00026  1285.97
0.00028  1165.82
0.00030  1051.04
0.00032  942.518
0.00034  841.686
0.00036  747.898
0.00038  662.068
0.00040  583.918
0.00042  513.264
0.00044  449.794
0.00046  393.238
0.00048  342.848
0.00050  298.272
0.00052  258.91
0.00054  224.61
0.00056  194.431
0.00058  168.029
0.00060  145.104
0.00062  125.139
0.00064  107.871
0.00066  97.7994
0.00068  90.069
0.00070  84.335
0.00072  80.722
0.00074  79.41
0.00076  78.119
0.00078  78.9576
0.00080  81.1536
0.00082  84.8178
0.00084  91.1014
0.00086  97.7994
0.00088  109.101
0.00090  122.255
0.00092  138.425
0.00094  159.218
0.00096  183.907
0.00098  214.434
0.00100  253.548
0.00102  294.682
0.00104  345.018
0.00106  406.874
0.00108  473.452
0.00110  546.418
0.00112  625.62
0.00114  713.21
0.00116  809.49
0.00118  907.054
0.00120  1019.01
0.00122  1122.29
0.00124  1234.91
0.00126  1329.3
0.00128  1444.29
0.00130  1543.28
0.00132  1648
0.00134  1738.86
0.00136  1839.06
0.00138  1919.73
0.00140  1998.45
0.00142  2077.12
0.00144  2144.28
0.00146  2214.78
0.00148  2270.78
0.00150  2320.8
0.00152  2370.2
0.00154  2413.92
0.00156  2452.78
0.00158  2483.14
0.00160  2524.34
0.00162  2549.72
0.00164  2581.42
0.00166  2608.98
0.00168  2629.18
0.00170  2655.82
0.00172  2668.9
0.00174  2687.96
0.00176  2703.66
0.00178  2722.26
0.00180  2740.3
0.00182  2755.1
0.00184  2766.64
0.00186  2772.66
0.00188  2783.96
0.00190  2795.3
0.00192  2803.78
0.00194  2811.98
0.00196  2820.1
0.00198  2828.14
0.00200  2836.06
0.00202  2836.06
0.00204  2841.18
0.00206  2843.92
0.00208  2857.04
0.00210  2857.04
0.00212  2862
0.00214  2864.66
0.00216  2869.56
0.00218  2867.28
0.00220  2872.18
0.00222  2877.2
0.00224  2882.2
0.00226  2879.62
0.00228  2882.2
0.00230  2882.2
0.00232  2889.52
0.00234  2886.96
0.00236  2886.96
0.00238  2886.96
0.00240  2891.88
0.00242  2891.88
0.00244  2896.76
0.00246  2896.76
0.00248  2894.4
0.00250  2899.26
0.00252  2899.26
0.00254  2894.4
0.00256  2896.76
0.00258  2896.76
0.00260  2896.76
0.00262  2899.26
0.00264  2899.26
0.00266  2899.26
0.00268  2901.42
0.00270  2896.76
0.00272  2899.26
0.00274  2896.76
0.00276  2899.26
0.00278  2899.26
0.00280  2901.42
0.00282  2899.26
0.00284  2903.9
0.00286  2903.9
0.00288  2896.76
0.00290  2903.9
0.00292  2899.26
0.00294  2901.42
0.00296  2899.26
0.00298  2896.76
0.00300  2901.42
