# Supplementary material for: Unbiased Rare Event Sampling in Spatial Stochastic Systems Biology Models Using a Weighted Ensemble of Trajectories
Source: PLoS Comput Biol. 2016 Feb 4;12(2):e1004611. doi: 10.1371/journal.pcbi.1004611 (PMC4741515; doi:10.1371/journal.pcbi.1004611)
Supplement: S4 Model — Files containing the model details and with which one can simulate the model in MCell. (ZIP) [file pcbi.1004611.s004.zip › NMJ_model/3_alpha_control_short_scaled_1.0.txt]

0.000000  15.669270
0.000020  18.744510
0.000040  22.433520
0.000060  26.836140
0.000080  32.088300
0.000100  38.403600
0.000120  45.940500
0.000140  54.957000
0.000160  65.742900
0.000180  78.681300
0.000200  94.123200
0.000220  112.596000
0.000240  134.694000
0.000260  161.202300
0.000280  192.752100
0.000300  230.581800
0.000320  275.961300
0.000340  329.970000
0.000360  394.911000
0.000380  472.416000
0.000400  565.131000
0.000420  676.044000
0.000440  808.722000
0.000460  967.002000
0.000480  1156.785000
0.000500  1383.816000
0.000520  1656.156000
0.000540  1979.388000
0.000560  2367.864000
0.000580  2833.869000
0.000600  3390.030000
0.000620  4057.230000
0.000640  4853.490000
0.000660  5460.270000
0.000680  6026.670000
0.000700  6520.020000
0.000720  6870.120000
0.000740  7005.810000
0.000760  7144.170000
0.000780  7053.750000
0.000800  6826.530000
0.000820  6475.710000
0.000840  5944.980000
0.000860  5460.270000
0.000880  4787.700000
0.000900  4173.270000
0.000920  3590.010000
0.000940  3027.060000
0.000960  2536.191000
0.000980  2097.096000
0.001000  1700.427000
0.001020  1405.380000
0.001040  1147.353000
0.001060  924.426000
0.001080  754.701000
0.001100  620.076000
0.001120  512.484000
0.001140  423.756000
0.001160  350.388000
0.001180  293.436300
0.001200  242.852400
0.001220  206.079000
0.001240  173.764500
0.001260  151.395300
0.001280  128.587800
0.001300  112.034400
0.001320  96.991800
0.001340  85.627500
0.001360  74.603700
0.001380  66.706800
0.001400  59.727000
0.001420  53.380500
0.001440  48.407400
0.001460  43.579800
0.001480  40.008300
0.001500  36.997800
0.001520  34.182600
0.001540  31.812300
0.001560  29.795700
0.001580  28.277340
0.001600  26.292600
0.001620  25.112100
0.001640  23.681190
0.001660  22.474260
0.001680  21.612240
0.001700  20.501580
0.001720  19.967820
0.001740  19.201830
0.001760  18.583230
0.001780  17.862210
0.001800  17.176980
0.001820  16.623630
0.001840  16.198230
0.001860  15.978750
0.001880  15.569730
0.001900  15.164400
0.001920  14.864010
0.001940  14.576130
0.001960  14.293800
0.001980  14.016960
0.002000  13.745460
0.002020  13.745460
0.002040  13.571580
0.002060  13.479330
0.002080  13.039080
0.002100  13.039080
0.002120  12.874110
0.002140  12.786510
0.002160  12.624750
0.002180  12.699600
0.002200  12.538950
0.002220  12.374610
0.002240  12.212490
0.002260  12.296100
0.002280  12.212490
0.002300  12.212490
0.002320  11.975970
0.002340  12.057930
0.002360  12.057930
0.002380  12.057930
0.002400  11.899980
0.002420  11.899980
0.002440  11.744010
0.002460  11.744010
0.002480  11.819010
0.002500  11.664180
0.002520  11.664180
0.002540  11.819010
0.002560  11.744010
0.002580  11.744010
0.002600  11.744010
0.002620  11.664180
0.002640  11.664180
0.002660  11.664180
0.002680  11.595360
0.002700  11.744010
0.002720  11.664180
0.002740  11.744010
0.002760  11.664180
0.002780  11.664180
0.002800  11.595360
0.002820  11.664180
0.002840  11.516550
0.002860  11.516550
0.002880  11.744010
0.002900  11.516550
0.002920  11.664180
0.002940  11.595360
0.002960  11.664180
0.002980  11.744010
0.003000  11.595360
