# Supplementary material for: Unbiased Rare Event Sampling in Spatial Stochastic Systems Biology Models Using a Weighted Ensemble of Trajectories
Source: PLoS Comput Biol. 2016 Feb 4;12(2):e1004611. doi: 10.1371/journal.pcbi.1004611 (PMC4741515; doi:10.1371/journal.pcbi.1004611)
Supplement: S4 Model — Files containing the model details and with which one can simulate the model in MCell. (ZIP) [file pcbi.1004611.s004.zip › NMJ_model/3_beta_control_short.txt]

0.00000  4171.8
0.00002  4049.31
0.00004  3914.91
0.00006  3769.32
0.00008  3613.08
0.00010  3445.65
0.00012  3269.4
0.00014  3085.32
0.00016  2895.25
0.00018  2700.68
0.00020  2504.82
0.00022  2309.5
0.00024  2116.99
0.00026  1928.95
0.00028  1748.74
0.00030  1576.56
0.00032  1413.78
0.00034  1262.53
0.00036  1121.85
0.00038  993.102
0.00040  875.877
0.00042  769.896
0.00044  674.691
0.00046  589.857
0.00048  514.272
0.00050  447.408
0.00052  388.365
0.00054  336.915
0.00056  291.647
0.00058  252.044
0.00060  217.657
0.00062  187.709
0.00064  161.806
0.00066  146.699
0.00068  135.103
0.00070  126.502
0.00072  121.083
0.00074  119.115
0.00076  117.178
0.00078  118.436
0.00080  121.73
0.00082  127.227
0.00084  136.652
0.00086  146.699
0.00088  163.651
0.00090  183.383
0.00092  207.638
0.00094  238.827
0.00096  275.861
0.00098  321.651
0.00100  380.322
0.00102  442.023
0.00104  517.527
0.00106  610.311
0.00108  710.178
0.00110  819.627
0.00112  938.43
0.00114  1069.82
0.00116  1214.24
0.00118  1360.58
0.00120  1528.52
0.00122  1683.43
0.00124  1852.36
0.00126  1993.95
0.00128  2166.43
0.00130  2314.92
0.00132  2472
0.00134  2608.29
0.00136  2758.6
0.00138  2879.6
0.00140  2997.68
0.00142  3115.68
0.00144  3216.42
0.00146  3322.17
0.00148  3406.17
0.00150  3481.2
0.00152  3555.3
0.00154  3620.88
0.00156  3679.17
0.00158  3724.71
0.00160  3786.51
0.00162  3824.58
0.00164  3872.13
0.00166  3913.47
0.00168  3943.77
0.00170  3983.73
0.00172  4003.35
0.00174  4031.94
0.00176  4055.49
0.00178  4083.39
0.00180  4110.45
0.00182  4132.65
0.00184  4149.96
0.00186  4158.99
0.00188  4175.94
0.00190  4192.95
0.00192  4205.67
0.00194  4217.97
0.00196  4230.15
0.00198  4242.21
0.00200  4254.09
0.00202  4254.09
0.00204  4261.77
0.00206  4265.88
0.00208  4285.56
0.00210  4285.56
0.00212  4293
0.00214  4296.99
0.00216  4304.34
0.00218  4300.92
0.00220  4308.27
0.00222  4315.8
0.00224  4323.3
0.00226  4319.43
0.00228  4323.3
0.00230  4323.3
0.00232  4334.28
0.00234  4330.44
0.00236  4330.44
0.00238  4330.44
0.00240  4337.82
0.00242  4337.82
0.00244  4345.14
0.00246  4345.14
0.00248  4341.6
0.00250  4348.89
0.00252  4348.89
0.00254  4341.6
0.00256  4345.14
0.00258  4345.14
0.00260  4345.14
0.00262  4348.89
0.00264  4348.89
0.00266  4348.89
0.00268  4352.13
0.00270  4345.14
0.00272  4348.89
0.00274  4345.14
0.00276  4348.89
0.00278  4348.89
0.00280  4352.13
0.00282  4348.89
0.00284  4355.85
0.00286  4355.85
0.00288  4345.14
0.00290  4355.85
0.00292  4348.89
0.00294  4352.13
0.00296  4348.89
0.00298  4345.14
0.00300  4352.13
