# Supplementary material for: Unbiased Rare Event Sampling in Spatial Stochastic Systems Biology Models Using a Weighted Ensemble of Trajectories
Source: PLoS Comput Biol. 2016 Feb 4;12(2):e1004611. doi: 10.1371/journal.pcbi.1004611 (PMC4741515; doi:10.1371/journal.pcbi.1004611)
Supplement: S4 Model — Files containing the model details and with which one can simulate the model in MCell. (ZIP) [file pcbi.1004611.s004.zip › NMJ_model/active_zone_channels_26.mdl]

channels OBJECT { /* channel sites metaobject */

/* 26 channel objects with one channel each */

A01 POLYGON_LIST {
  VERTEX_LIST {
   [ -0.480702, -0.0448123, -0.0385469 ]
   [ -0.480702, -0.0447931, -0.0302469 ]
   [ -0.472402, -0.0448078, -0.0385469 ]
  }
  ELEMENT_CONNECTIONS {
   [ 0, 2, 1 ]
  }

DEFINE_SURFACE_REGIONS {
channel {
ELEMENT_LIST = [ALL_ELEMENTS]
MOLECULE_NUMBER { closed_channel_A01, = 1}
}
}
}
A04 POLYGON_LIST {
  VERTEX_LIST {
   [ -0.421162, -0.0447853, -0.0385469 ]
   [ -0.421162, -0.0447666, -0.0302469 ]
   [ -0.412862, -0.0447807, -0.0385469 ]
  }
  ELEMENT_CONNECTIONS {
   [ 0, 2, 1 ]
  }

DEFINE_SURFACE_REGIONS {
channel {
ELEMENT_LIST = [ALL_ELEMENTS]
MOLECULE_NUMBER { closed_channel_A04, = 1}
}
}
}
A09 POLYGON_LIST {
  VERTEX_LIST {
   [ -0.321929, -0.0447401, -0.0385468 ]
   [ -0.321929, -0.0447226, -0.0302468 ]
   [ -0.313629, -0.0447356, -0.0385468 ]
  }
  ELEMENT_CONNECTIONS {
   [ 0, 2, 1 ]
  }


DEFINE_SURFACE_REGIONS {
channel {
ELEMENT_LIST = [ALL_ELEMENTS]
MOLECULE_NUMBER { closed_channel_A09, = 1}
}
}
}
A13 POLYGON_LIST {
  VERTEX_LIST {
   [ -0.234242, -0.0446995, -0.0385468 ]
   [ -0.242542, -0.044704, -0.0385468 ]
   [ -0.242542, -0.0446873, -0.0302468 ]
  }
  ELEMENT_CONNECTIONS {
   [ 0, 2, 1 ]
  }


DEFINE_SURFACE_REGIONS {
channel {
ELEMENT_LIST = [ALL_ELEMENTS]
MOLECULE_NUMBER { closed_channel_A13, = 1}
}
}
}
A17 POLYGON_LIST {
  VERTEX_LIST {
   [ -0.163156, -0.0446679, -0.0385468 ]
   [ -0.163156, -0.0446521, -0.0302468 ]
   [ -0.154856, -0.0446634, -0.0385468 ]
  }
  ELEMENT_CONNECTIONS {
   [ 0, 2, 1 ]
  }


DEFINE_SURFACE_REGIONS {
channel {
ELEMENT_LIST = [ALL_ELEMENTS]
MOLECULE_NUMBER { closed_channel_A17, = 1}
}
}
}
A21 POLYGON_LIST {
  VERTEX_LIST {
   [ -0.0837691, -0.0446318, -0.0385468 ]
   [ -0.0837691, -0.0446168, -0.0302468 ]
   [ -0.0754691, -0.0446272, -0.0385468 ]
  }
  ELEMENT_CONNECTIONS {
   [ 0, 2, 1 ]
  }


DEFINE_SURFACE_REGIONS {
channel {
ELEMENT_LIST = [ALL_ELEMENTS]
MOLECULE_NUMBER { closed_channel_A21, = 1}
}
}
}
A25 POLYGON_LIST {
  VERTEX_LIST {
   [ 0.00391746, -0.0445911, -0.0385468 ]
   [ -0.00438253, -0.0445956, -0.0385468 ]
   [ -0.00438254, -0.0445815, -0.0302468 ]
  }
  ELEMENT_CONNECTIONS {
   [ 0, 2, 1 ]
  }


DEFINE_SURFACE_REGIONS {
channel {
ELEMENT_LIST = [ALL_ELEMENTS]
MOLECULE_NUMBER { closed_channel_A25, = 1}
}
}
}
A29 POLYGON_LIST {
  VERTEX_LIST {
   [ 0.075004, -0.0445595, -0.0385467 ]
   [ 0.075004, -0.0445463, -0.0302467 ]
   [ 0.083304, -0.044555, -0.0385467 ]
  }
  ELEMENT_CONNECTIONS {
   [ 0, 2, 1 ]
  }

DEFINE_SURFACE_REGIONS {
channel {
ELEMENT_LIST = [ALL_ELEMENTS]
MOLECULE_NUMBER { closed_channel_A29, = 1}
}
}
}
A33 POLYGON_LIST {
  VERTEX_LIST {
   [ 0.162691, -0.0445189, -0.0385467 ]
   [ 0.154391, -0.0445234, -0.0385467 ]
   [ 0.15439, -0.044511, -0.0302467 ]
  }
  ELEMENT_CONNECTIONS {
   [ 0, 2, 1 ]
  }


DEFINE_SURFACE_REGIONS {
channel { 
ELEMENT_LIST = [ALL_ELEMENTS]
MOLECULE_NUMBER { closed_channel_A33, = 1}
}
}
}
A38 POLYGON_LIST {
  VERTEX_LIST {
   [ 0.261924, -0.0444738, -0.0385467 ]
   [ 0.253624, -0.0444783, -0.0385467 ]
   [ 0.253624, -0.0444669, -0.0302467 ]
  }
  ELEMENT_CONNECTIONS {
   [ 0, 2, 1 ]
  }


DEFINE_SURFACE_REGIONS {
channel {
ELEMENT_LIST = [ALL_ELEMENTS]
MOLECULE_NUMBER { closed_channel_A38, = 1}
}
}
}
A42 POLYGON_LIST {
  VERTEX_LIST {
   [ 0.33301, -0.0444422, -0.0385467 ]
   [ 0.33301, -0.0444317, -0.0302467 ]
   [ 0.34131, -0.0444376, -0.0385467 ]
  }
  ELEMENT_CONNECTIONS {
   [ 0, 2, 1 ]
  }


DEFINE_SURFACE_REGIONS {
channel {
ELEMENT_LIST = [ALL_ELEMENTS]
MOLECULE_NUMBER { closed_channel_A42, = 1}
}
}
}
A46 POLYGON_LIST {
  VERTEX_LIST {
   [ 0.412397, -0.044406, -0.0385466 ]
   [ 0.412397, -0.0443964, -0.0302466 ]
   [ 0.420697, -0.0444015, -0.0385466 ]
  }
  ELEMENT_CONNECTIONS {
   [ 0, 2, 1 ]
  }


DEFINE_SURFACE_REGIONS {
channel { 
ELEMENT_LIST = [ALL_ELEMENTS]
MOLECULE_NUMBER { closed_channel_A46, = 1}
}
}
}
A49 POLYGON_LIST {
  VERTEX_LIST {
   [ 0.471937, -0.0443789, -0.0385466 ]
   [ 0.471937, -0.04437, -0.0302466 ]
   [ 0.480237, -0.0443744, -0.0385466 ]
  }
  ELEMENT_CONNECTIONS {
   [ 0, 2, 1 ]
  }


DEFINE_SURFACE_REGIONS {
channel {
ELEMENT_LIST = [ALL_ELEMENTS]
MOLECULE_NUMBER { closed_channel_A49, = 1}
}
}
}
D01 POLYGON_LIST {
  VERTEX_LIST {
   [ -0.480161, -0.0446584, 0.0385478 ]
   [ -0.471861, -0.0446547, 0.0385478 ]
   [ -0.471861, -0.0446738, 0.0302478 ]
  }
  ELEMENT_CONNECTIONS {
   [ 0, 2, 1 ]
  }


DEFINE_SURFACE_REGIONS {
channel {
ELEMENT_LIST = [ALL_ELEMENTS]
MOLECULE_NUMBER { closed_channel_D01, = 1}
}
}
}
D04 POLYGON_LIST {
  VERTEX_LIST {
   [ -0.420621, -0.0446364, 0.0385478 ]
   [ -0.412321, -0.0446328, 0.0385479 ]
   [ -0.412321, -0.0446513, 0.0302479 ]
  }
  ELEMENT_CONNECTIONS {
   [ 0, 2, 1 ]
  }


DEFINE_SURFACE_REGIONS {
channel {
ELEMENT_LIST = [ALL_ELEMENTS]
MOLECULE_NUMBER { closed_channel_D04, = 1}
}
}
}
D09 POLYGON_LIST {
  VERTEX_LIST {
   [ -0.321388, -0.0445998, 0.0385479 ]
   [ -0.313088, -0.0445962, 0.0385479 ]
   [ -0.313088, -0.0446136, 0.0302479 ]
  }
  ELEMENT_CONNECTIONS {
   [ 0, 2, 1 ]
  }


DEFINE_SURFACE_REGIONS {
channel {
ELEMENT_LIST = [ALL_ELEMENTS]
MOLECULE_NUMBER { closed_channel_D09, = 1}
}
}
}
D13 POLYGON_LIST {
  VERTEX_LIST {
   [ -0.233701, -0.0445669, 0.0385479 ]
   [ -0.233701, -0.0445835, 0.0302479 ]
   [ -0.242001, -0.0445706, 0.0385479 ]
  }
  ELEMENT_CONNECTIONS {
   [ 0, 2, 1 ]
  }


DEFINE_SURFACE_REGIONS {
channel {
ELEMENT_LIST = [ALL_ELEMENTS]
MOLECULE_NUMBER { closed_channel_D13, = 1}
}
}
}
D17 POLYGON_LIST {
  VERTEX_LIST {
   [ -0.162615, -0.0445413, 0.0385479 ]
   [ -0.154315, -0.0445376, 0.0385479 ]
   [ -0.154315, -0.0445533, 0.0302479 ]
  }
  ELEMENT_CONNECTIONS {
   [ 0, 2, 1 ]
  }


DEFINE_SURFACE_REGIONS {
channel {
ELEMENT_LIST = [ALL_ELEMENTS]
MOLECULE_NUMBER { closed_channel_D17, = 1}
}
}
}
D21 POLYGON_LIST {
  VERTEX_LIST {
   [ -0.083228, -0.044512, 0.038548 ]
   [ -0.074928, -0.0445084, 0.038548 ]
   [ -0.074928, -0.0445232, 0.030248 ]
  }
  ELEMENT_CONNECTIONS {
   [ 0, 2, 1 ]
  }


DEFINE_SURFACE_REGIONS {
channel { 
ELEMENT_LIST = [ALL_ELEMENTS]
MOLECULE_NUMBER { closed_channel_D21, = 1}
}
}
}
D25 POLYGON_LIST {
  VERTEX_LIST {
   [ 0.0044585, -0.0444791, 0.038548 ]
   [ 0.00445851, -0.0444931, 0.030248 ]
   [ -0.00384149, -0.0444827, 0.038548 ]
  }
  ELEMENT_CONNECTIONS {
   [ 0, 2, 1 ]
  }

DEFINE_SURFACE_REGIONS {
channel {
ELEMENT_LIST = [ALL_ELEMENTS]
MOLECULE_NUMBER { closed_channel_D25, = 1}
}
}
}
D29 POLYGON_LIST {
  VERTEX_LIST {
   [ 0.075545, -0.0444535, 0.038548 ]
   [ 0.083845, -0.0444498, 0.038548 ]
   [ 0.083845, -0.044463, 0.030248 ]
  }
  ELEMENT_CONNECTIONS {
   [ 0, 2, 1 ]
  }

DEFINE_SURFACE_REGIONS {
channel { 
ELEMENT_LIST = [ALL_ELEMENTS]
MOLECULE_NUMBER { closed_channel_D29, = 1}
}
}
}
D33 POLYGON_LIST {
  VERTEX_LIST {
   [ 0.163232, -0.0444205, 0.038548 ]
   [ 0.163232, -0.0444328, 0.030248 ]
   [ 0.154932, -0.0444242, 0.038548 ]
  }
  ELEMENT_CONNECTIONS {
   [ 0, 2, 1 ]
  }

DEFINE_SURFACE_REGIONS {
channel {
ELEMENT_LIST = [ALL_ELEMENTS]
MOLECULE_NUMBER { closed_channel_D33, = 1}
}
}
}
D37 POLYGON_LIST {
  VERTEX_LIST {
   [ 0.234318, -0.0443949, 0.0385481 ]
   [ 0.242618, -0.0443913, 0.0385481 ]
   [ 0.242618, -0.0444027, 0.0302481 ]
  }
  ELEMENT_CONNECTIONS {
   [ 0, 2, 1 ]
  }


DEFINE_SURFACE_REGIONS {
channel { 
ELEMENT_LIST = [ALL_ELEMENTS]
MOLECULE_NUMBER { closed_channel_D37, = 1}
}
}
}
D42 POLYGON_LIST {
  VERTEX_LIST {
   [ 0.333551, -0.0443583, 0.0385481 ]
   [ 0.341851, -0.0443547, 0.0385481 ]
   [ 0.341851, -0.0443651, 0.0302481 ]
  }
  ELEMENT_CONNECTIONS {
   [ 0, 2, 1 ]
  }


DEFINE_SURFACE_REGIONS {
channel { 
ELEMENT_LIST = [ALL_ELEMENTS]
MOLECULE_NUMBER { closed_channel_D42, = 1}
}
}
}
D46 POLYGON_LIST {
  VERTEX_LIST {
   [ 0.412938, -0.0443291, 0.0385481 ]
   [ 0.421238, -0.0443254, 0.0385481 ]
   [ 0.421238, -0.0443349, 0.0302481 ]
  }
  ELEMENT_CONNECTIONS {
   [ 0, 2, 1 ]
  }


DEFINE_SURFACE_REGIONS {
channel {
ELEMENT_LIST = [ALL_ELEMENTS]
MOLECULE_NUMBER { closed_channel_D46, = 1}
}
}
}
D49 POLYGON_LIST {
  VERTEX_LIST {
   [ 0.472478, -0.0443071, 0.0385481 ]
   [ 0.480778, -0.0443035, 0.0385481 ]
   [ 0.480778, -0.0443123, 0.0302481 ]
  }
  ELEMENT_CONNECTIONS {
   [ 0, 2, 1 ]
  }


DEFINE_SURFACE_REGIONS {
channel { 
ELEMENT_LIST = [ALL_ELEMENTS]
MOLECULE_NUMBER { closed_channel_D49, = 1}
}
}
} 
/* the not channels object contains potential channel sites that are not used */
not_channels POLYGON_LIST {
  VERTEX_LIST {
 [ -0.460855, -0.0448033, -0.0385469 ]
   [ -0.460855, -0.0447843, -0.0302469 ]
   [ -0.452555, -0.0447988, -0.0385469 ]
 [ -0.432708, -0.0447898, -0.0385469 ]
   [ -0.441008, -0.0447943, -0.0385469 ]
   [ -0.441008, -0.0447755, -0.0302469 ]
 [ -0.393015, -0.0447717, -0.0385469 ]
   [ -0.401315, -0.0447762, -0.0385469 ]
   [ -0.401315, -0.0447578, -0.0302469 ]
 [ -0.381469, -0.0447672, -0.0385469 ]
   [ -0.381469, -0.044749, -0.0302469 ]
   [ -0.373169, -0.0447627, -0.0385469 ]
 [ -0.361622, -0.0447582, -0.0385469 ]
   [ -0.361622, -0.0447402, -0.0302469 ]
   [ -0.353322, -0.0447537, -0.0385468 ]
 [ -0.333475, -0.0447446, -0.0385468 ]
   [ -0.341775, -0.0447491, -0.0385468 ]
   [ -0.341775, -0.0447314, -0.0302468 ]
 [ -0.293782, -0.0447266, -0.0385468 ]
   [ -0.302082, -0.0447311, -0.0385468 ]
   [ -0.302082, -0.0447138, -0.0302468 ]
 [ -0.282235, -0.0447221, -0.0385468 ]
   [ -0.282235, -0.0447049, -0.0302468 ]
   [ -0.273935, -0.0447175, -0.0385468 ]
 [ -0.262389, -0.044713, -0.0385468 ]
   [ -0.262389, -0.0446961, -0.0302468 ]
   [ -0.254089, -0.0447085, -0.0385468 ]
 [ -0.223237, -0.044695, -0.0390329 ]
   [ -0.223237, -0.0446785, -0.0292746 ]
   [ -0.213313, -0.0446904, -0.0390329 ]
 [ -0.194549, -0.0446814, -0.0385468 ]
   [ -0.202849, -0.0446859, -0.0385468 ]
   [ -0.202849, -0.0446697, -0.0302468 ]
 [ -0.183002, -0.0446769, -0.0385468 ]
   [ -0.183002, -0.0446609, -0.0302468 ]
   [ -0.174702, -0.0446724, -0.0385468 ]
 [ -0.135009, -0.0446543, -0.0385468 ]
   [ -0.143309, -0.0446588, -0.0385468 ]
   [ -0.143309, -0.0446432, -0.0302468 ]
 [ -0.123462, -0.0446498, -0.0385468 ]
   [ -0.123462, -0.0446344, -0.0302468 ]
   [ -0.115162, -0.0446453, -0.0385468 ]
 [ -0.0953157, -0.0446363, -0.0385468 ]
   [ -0.103616, -0.0446408, -0.0385468 ]
   [ -0.103616, -0.0446256, -0.0302468 ]
 [ -0.0639224, -0.0446227, -0.0385468 ]
   [ -0.0639224, -0.044608, -0.0302468 ]
   [ -0.0556224, -0.0446182, -0.0385468 ]
 [ -0.0357758, -0.0446092, -0.0385468 ]
   [ -0.0440758, -0.0446137, -0.0385468 ]
   [ -0.0440758, -0.0445992, -0.0302468 ]
 [ -0.0242292, -0.0446047, -0.0385468 ]
   [ -0.0242292, -0.0445903, -0.0302468 ]
   [ -0.0159292, -0.0446002, -0.0385468 ]
 [ 0.0154641, -0.0445866, -0.0385467 ]
   [ 0.0154641, -0.0445727, -0.0302467 ]
   [ 0.0237641, -0.0445821, -0.0385467 ]
 [ 0.0353107, -0.0445776, -0.0385467 ]
   [ 0.0353107, -0.0445639, -0.0302467 ]
   [ 0.0436107, -0.0445731, -0.0385467 ]
 [ 0.0634573, -0.044564, -0.0385467 ]
   [ 0.0551574, -0.0445686, -0.0385467 ]
   [ 0.0551574, -0.0445551, -0.0302467 ]
 [ 0.103151, -0.044546, -0.0385467 ]
   [ 0.0948506, -0.0445505, -0.0385467 ]
   [ 0.0948506, -0.0445375, -0.0302467 ]
 [ 0.114697, -0.0445415, -0.0385467 ]
   [ 0.114697, -0.0445286, -0.0302467 ]
   [ 0.122997, -0.044537, -0.0385467 ]
 [ 0.134544, -0.0445324, -0.0385467 ]
   [ 0.134544, -0.0445198, -0.0302467 ]
   [ 0.142844, -0.0445279, -0.0385467 ]
 [ 0.174237, -0.0445144, -0.0385467 ]
   [ 0.174237, -0.0445022, -0.0302467 ]
   [ 0.182537, -0.0445099, -0.0385467 ]
 [ 0.202384, -0.0445008, -0.0385467 ]
   [ 0.194084, -0.0445054, -0.0385467 ]
   [ 0.194084, -0.0444934, -0.0302467 ]
 [ 0.21393, -0.0444963, -0.0385467 ]
   [ 0.21393, -0.0444846, -0.0302467 ]
   [ 0.22223, -0.0444918, -0.0385467 ]
 [ 0.233777, -0.0444873, -0.0385467 ]
   [ 0.233777, -0.0444757, -0.0302467 ]
   [ 0.242077, -0.0444828, -0.0385467 ]
 [ 0.27347, -0.0444692, -0.0385467 ]
   [ 0.27347, -0.0444581, -0.0302467 ]
   [ 0.28177, -0.0444647, -0.0385467 ]
 [ 0.301617, -0.0444557, -0.0385467 ]
   [ 0.293317, -0.0444602, -0.0385467 ]
   [ 0.293317, -0.0444493, -0.0302467 ]
 [ 0.313164, -0.0444512, -0.0385467 ]
   [ 0.313164, -0.0444405, -0.0302467 ]
   [ 0.321464, -0.0444467, -0.0385467 ]
 [ 0.361157, -0.0444286, -0.0385467 ]
   [ 0.352857, -0.0444331, -0.0385467 ]
   [ 0.352857, -0.0444229, -0.0302467 ]
 [ 0.372703, -0.0444241, -0.0385467 ]
   [ 0.372703, -0.044414, -0.0302467 ]
   [ 0.381003, -0.0444196, -0.0385467 ]
 [ 0.40085, -0.0444105, -0.0385466 ]
   [ 0.39255, -0.0444151, -0.0385466 ]
   [ 0.39255, -0.0444052, -0.0302466 ]
 [ 0.432243, -0.044397, -0.0385466 ]
   [ 0.432243, -0.0443876, -0.0302466 ]
   [ 0.440543, -0.0443925, -0.0385466 ]
 [ 0.46039, -0.0443835, -0.0385466 ]
   [ 0.45209, -0.044388, -0.0385466 ]
   [ 0.45209, -0.0443788, -0.0302466 ]
 [ -0.480161, -0.0447738, -0.0200024 ]
   [ -0.471861, -0.0447695, -0.0200024 ]
   [ -0.471861, -0.0447887, -0.0283024 ]
 [ -0.460314, -0.0447652, -0.0200024 ]
   [ -0.452014, -0.0447609, -0.0200024 ]
   [ -0.452014, -0.0447799, -0.0283024 ]
 [ -0.432167, -0.0447523, -0.0200024 ]
   [ -0.432167, -0.0447711, -0.0283024 ]
   [ -0.440467, -0.0447566, -0.0200024 ]
 [ -0.420621, -0.044748, -0.0200024 ]
   [ -0.412321, -0.0447437, -0.0200024 ]
   [ -0.412321, -0.0447622, -0.0283024 ]
 [ -0.392474, -0.0447351, -0.0200024 ]
   [ -0.392474, -0.0447534, -0.0283024 ]
   [ -0.400774, -0.0447394, -0.0200024 ]
 [ -0.380927, -0.0447308, -0.0200024 ]
   [ -0.372627, -0.0447265, -0.0200024 ]
   [ -0.372627, -0.0447446, -0.0283024 ]
 [ -0.361081, -0.0447222, -0.0200024 ]
   [ -0.352781, -0.0447179, -0.0200024 ]
   [ -0.352781, -0.0447358, -0.0283024 ]
 [ -0.332934, -0.0447093, -0.0200023 ]
   [ -0.332934, -0.044727, -0.0283023 ]
   [ -0.341234, -0.0447136, -0.0200024 ]
 [ -0.321388, -0.044705, -0.0200023 ]
   [ -0.313088, -0.0447007, -0.0200023 ]
   [ -0.313088, -0.0447182, -0.0283023 ]
 [ -0.293241, -0.0446921, -0.0200023 ]
   [ -0.293241, -0.0447094, -0.0283023 ]
   [ -0.301541, -0.0446964, -0.0200023 ]
 [ -0.281694, -0.0446878, -0.0200023 ]
   [ -0.273394, -0.0446835, -0.0200023 ]
   [ -0.273394, -0.0447005, -0.0283023 ]
 [ -0.261848, -0.0446792, -0.0200023 ]
   [ -0.253548, -0.0446749, -0.0200023 ]
   [ -0.253548, -0.0446917, -0.0283023 ]
 [ -0.233701, -0.0446663, -0.0200023 ]
   [ -0.233701, -0.0446829, -0.0283023 ]
   [ -0.242001, -0.0446706, -0.0200023 ]
 [ -0.223237, -0.044662, -0.0195162 ]
   [ -0.213313, -0.0446577, -0.0195162 ]
   [ -0.213313, -0.0446741, -0.0292746 ]
 [ -0.194008, -0.0446491, -0.0200023 ]
   [ -0.194008, -0.0446653, -0.0283023 ]
   [ -0.202308, -0.0446534, -0.0200023 ]
 [ -0.182461, -0.0446448, -0.0200023 ]
   [ -0.174161, -0.0446405, -0.0200023 ]
   [ -0.174161, -0.0446565, -0.0283023 ]
 [ -0.162614, -0.0446362, -0.0200023 ]
   [ -0.154314, -0.0446319, -0.0200023 ]
   [ -0.154314, -0.0446476, -0.0283023 ]
 [ -0.134468, -0.0446233, -0.0200023 ]
   [ -0.134468, -0.0446388, -0.0283023 ]
   [ -0.142768, -0.0446276, -0.0200023 ]
 [ -0.122921, -0.044619, -0.0200023 ]
   [ -0.114621, -0.0446147, -0.0200023 ]
   [ -0.114621, -0.04463, -0.0283023 ]
 [ -0.0947746, -0.0446061, -0.0200023 ]
   [ -0.0947746, -0.0446212, -0.0283023 ]
   [ -0.103075, -0.0446104, -0.0200023 ]
 [ -0.083228, -0.0446018, -0.0200023 ]
   [ -0.074928, -0.0445975, -0.0200023 ]
   [ -0.074928, -0.0446124, -0.0283023 ]
 [ -0.0633813, -0.0445932, -0.0200023 ]
   [ -0.0550813, -0.0445889, -0.0200023 ]
   [ -0.0550813, -0.0446036, -0.0283023 ]
 [ -0.0352347, -0.0445803, -0.0200023 ]
   [ -0.0352347, -0.0445948, -0.0283023 ]
   [ -0.0435347, -0.0445846, -0.0200023 ]
 [ -0.0236881, -0.044576, -0.0200023 ]
   [ -0.0153881, -0.0445717, -0.0200023 ]
   [ -0.0153881, -0.0445859, -0.0283023 ]
 [ 0.00445855, -0.0445631, -0.0200023 ]
   [ 0.00445856, -0.0445771, -0.0283023 ]
   [ -0.00384144, -0.0445674, -0.0200023 ]
 [ 0.0160052, -0.0445588, -0.0200023 ]
   [ 0.0243052, -0.0445545, -0.0200022 ]
   [ 0.0243052, -0.0445683, -0.0283022 ]
 [ 0.0358518, -0.0445502, -0.0200022 ]
   [ 0.0441518, -0.0445459, -0.0200022 ]
   [ 0.0441518, -0.0445595, -0.0283022 ]
 [ 0.0639984, -0.0445373, -0.0200022 ]
   [ 0.0639985, -0.0445507, -0.0283022 ]
   [ 0.0556985, -0.0445416, -0.0200022 ]
 [ 0.0755451, -0.044533, -0.0200022 ]
   [ 0.0838451, -0.0445287, -0.0200022 ]
   [ 0.0838451, -0.0445419, -0.0283022 ]
 [ 0.103692, -0.0445201, -0.0200022 ]
   [ 0.103692, -0.044533, -0.0283022 ]
   [ 0.0953917, -0.0445244, -0.0200022 ]
 [ 0.115238, -0.0445158, -0.0200022 ]
   [ 0.123538, -0.0445115, -0.0200022 ]
   [ 0.123538, -0.0445242, -0.0283022 ]
 [ 0.135085, -0.0445072, -0.0200022 ]
   [ 0.143385, -0.0445029, -0.0200022 ]
   [ 0.143385, -0.0445154, -0.0283022 ]
 [ 0.163232, -0.0444943, -0.0200022 ]
   [ 0.163232, -0.0445066, -0.0283022 ]
   [ 0.154932, -0.0444986, -0.0200022 ]
 [ 0.174778, -0.04449, -0.0200022 ]
   [ 0.183078, -0.0444857, -0.0200022 ]
   [ 0.183078, -0.0444978, -0.0283022 ]
 [ 0.202925, -0.0444771, -0.0200022 ]
   [ 0.202925, -0.044489, -0.0283022 ]
   [ 0.194625, -0.0444814, -0.0200022 ]
 [ 0.214471, -0.0444728, -0.0200022 ]
   [ 0.222771, -0.0444685, -0.0200022 ]
   [ 0.222771, -0.0444802, -0.0283022 ]
 [ 0.234318, -0.0444642, -0.0200022 ]
   [ 0.242618, -0.0444599, -0.0200022 ]
   [ 0.242618, -0.0444713, -0.0283022 ]
 [ 0.262465, -0.0444513, -0.0200022 ]
   [ 0.262465, -0.0444625, -0.0283022 ]
   [ 0.254165, -0.0444556, -0.0200022 ]
 [ 0.274011, -0.044447, -0.0200022 ]
   [ 0.282311, -0.0444427, -0.0200022 ]
   [ 0.282311, -0.0444537, -0.0283022 ]
 [ 0.302158, -0.0444341, -0.0200022 ]
   [ 0.302158, -0.0444449, -0.0283022 ]
   [ 0.293858, -0.0444384, -0.0200022 ]
 [ 0.313705, -0.0444298, -0.0200022 ]
   [ 0.322005, -0.0444255, -0.0200022 ]
   [ 0.322005, -0.0444361, -0.0283022 ]
 [ 0.333551, -0.0444212, -0.0200022 ]
   [ 0.341851, -0.0444169, -0.0200022 ]
   [ 0.341851, -0.0444273, -0.0283022 ]
 [ 0.361698, -0.0444083, -0.0200022 ]
   [ 0.361698, -0.0444185, -0.0283022 ]
   [ 0.353398, -0.0444126, -0.0200022 ]
 [ 0.373245, -0.044404, -0.0200022 ]
   [ 0.381545, -0.0443997, -0.0200021 ]
   [ 0.381545, -0.0444096, -0.0283021 ]
 [ 0.401391, -0.0443911, -0.0200021 ]
   [ 0.401391, -0.0444008, -0.0283021 ]
   [ 0.393091, -0.0443954, -0.0200021 ]
 [ 0.412938, -0.0443868, -0.0200021 ]
   [ 0.421238, -0.0443825, -0.0200021 ]
   [ 0.421238, -0.044392, -0.0283021 ]
 [ 0.432784, -0.0443782, -0.0200021 ]
   [ 0.441084, -0.0443739, -0.0200021 ]
   [ 0.441084, -0.0443832, -0.0283021 ]
 [ 0.460931, -0.0443653, -0.0200021 ]
   [ 0.460931, -0.0443744, -0.0283021 ]
   [ 0.452631, -0.0443696, -0.0200021 ]
 [ 0.472478, -0.044361, -0.0200021 ]
   [ 0.480778, -0.0443567, -0.0200021 ]
   [ 0.480778, -0.0443656, -0.0283021 ]
 [ -0.480702, -0.0446969, 0.0200033 ]
   [ -0.480702, -0.0446776, 0.0283033 ]
   [ -0.472402, -0.044693, 0.0200033 ]
 [ -0.460855, -0.0446891, 0.0200033 ]
   [ -0.460855, -0.0446701, 0.0283033 ]
   [ -0.452555, -0.0446852, 0.0200033 ]
 [ -0.432708, -0.0446775, 0.0200034 ]
   [ -0.441008, -0.0446814, 0.0200033 ]
   [ -0.441008, -0.0446626, 0.0283033 ]
 [ -0.421162, -0.0446736, 0.0200034 ]
   [ -0.421162, -0.044655, 0.0283034 ]
   [ -0.412862, -0.0446698, 0.0200034 ]
 [ -0.393015, -0.044662, 0.0200034 ]
   [ -0.401315, -0.0446659, 0.0200034 ]
   [ -0.401315, -0.0446475, 0.0283034 ]
 [ -0.381469, -0.0446581, 0.0200034 ]
   [ -0.381469, -0.04464, 0.0283034 ]
   [ -0.373169, -0.0446543, 0.0200034 ]
 [ -0.361622, -0.0446504, 0.0200034 ]
   [ -0.361622, -0.0446324, 0.0283034 ]
   [ -0.353322, -0.0446465, 0.0200034 ]
 [ -0.333475, -0.0446388, 0.0200034 ]
   [ -0.341775, -0.0446426, 0.0200034 ]
   [ -0.341775, -0.0446249, 0.0283034 ]
 [ -0.321929, -0.0446349, 0.0200034 ]
   [ -0.321929, -0.0446174, 0.0283034 ]
   [ -0.313629, -0.044631, 0.0200034 ]
 [ -0.293782, -0.0446233, 0.0200034 ]
   [ -0.302082, -0.0446272, 0.0200034 ]
   [ -0.302082, -0.0446098, 0.0283034 ]
 [ -0.282235, -0.0446194, 0.0200034 ]
   [ -0.282235, -0.0446023, 0.0283034 ]
   [ -0.273935, -0.0446155, 0.0200034 ]
 [ -0.262389, -0.0446117, 0.0200034 ]
   [ -0.262389, -0.0445948, 0.0283034 ]
   [ -0.254089, -0.0446078, 0.0200034 ]
 [ -0.234242, -0.0446, 0.0200034 ]
   [ -0.242542, -0.0446039, 0.0200034 ]
   [ -0.242542, -0.0445872, 0.0283034 ]
 [ -0.223237, -0.0445962, 0.0195173 ]
   [ -0.223237, -0.0445797, 0.0292757 ]
   [ -0.213313, -0.0445923, 0.0195173 ]
 [ -0.194549, -0.0445845, 0.0200034 ]
   [ -0.202849, -0.0445884, 0.0200034 ]
   [ -0.202849, -0.0445722, 0.0283034 ]
 [ -0.183002, -0.0445807, 0.0200034 ]
   [ -0.183002, -0.0445646, 0.0283034 ]
   [ -0.174702, -0.0445768, 0.0200034 ]
 [ -0.163156, -0.0445729, 0.0200034 ]
   [ -0.163156, -0.0445571, 0.0283034 ]
   [ -0.154856, -0.0445691, 0.0200034 ]
 [ -0.135009, -0.0445613, 0.0200034 ]
   [ -0.143309, -0.0445652, 0.0200034 ]
   [ -0.143309, -0.0445496, 0.0283034 ]
 [ -0.123462, -0.0445574, 0.0200034 ]
   [ -0.123462, -0.044542, 0.0283034 ]
   [ -0.115162, -0.0445536, 0.0200035 ]
 [ -0.0953157, -0.0445458, 0.0200035 ]
   [ -0.103616, -0.0445497, 0.0200035 ]
   [ -0.103616, -0.0445345, 0.0283035 ]
 [ -0.0837691, -0.044542, 0.0200035 ]
   [ -0.0837691, -0.044527, 0.0283035 ]
   [ -0.0754691, -0.0445381, 0.0200035 ]
 [ -0.0639225, -0.0445342, 0.0200035 ]
   [ -0.0639225, -0.0445195, 0.0283035 ]
   [ -0.0556225, -0.0445303, 0.0200035 ]
 [ -0.0357759, -0.0445226, 0.0200035 ]
   [ -0.0440758, -0.0445265, 0.0200035 ]
   [ -0.0440759, -0.0445119, 0.0283035 ]
 [ -0.0242292, -0.0445187, 0.0200035 ]
   [ -0.0242292, -0.0445044, 0.0283035 ]
   [ -0.0159292, -0.0445148, 0.0200035 ]
 [ 0.00391741, -0.0445071, 0.0200035 ]
   [ -0.00438258, -0.044511, 0.0200035 ]
   [ -0.00438259, -0.0444969, 0.0283035 ]
 [ 0.015464, -0.0445032, 0.0200035 ]
   [ 0.015464, -0.0444893, 0.0283035 ]
   [ 0.023764, -0.0444993, 0.0200035 ]
 [ 0.0353107, -0.0444955, 0.0200035 ]
   [ 0.0353107, -0.0444818, 0.0283035 ]
   [ 0.0436107, -0.0444916, 0.0200035 ]
 [ 0.0634573, -0.0444839, 0.0200035 ]
   [ 0.0551573, -0.0444877, 0.0200035 ]
   [ 0.0551573, -0.0444743, 0.0283035 ]
 [ 0.0750039, -0.04448, 0.0200035 ]
   [ 0.0750039, -0.0444667, 0.0283035 ]
   [ 0.0833039, -0.0444761, 0.0200035 ]
 [ 0.103151, -0.0444684, 0.0200035 ]
   [ 0.0948506, -0.0444722, 0.0200035 ]
   [ 0.0948506, -0.0444592, 0.0283035 ]
 [ 0.114697, -0.0444645, 0.0200035 ]
   [ 0.114697, -0.0444517, 0.0283035 ]
   [ 0.122997, -0.0444606, 0.0200035 ]
 [ 0.134544, -0.0444568, 0.0200035 ]
   [ 0.134544, -0.0444441, 0.0283035 ]
   [ 0.142844, -0.0444529, 0.0200035 ]
 [ 0.16269, -0.0444451, 0.0200035 ]
   [ 0.15439, -0.044449, 0.0200035 ]
   [ 0.15439, -0.0444366, 0.0283035 ]
 [ 0.174237, -0.0444413, 0.0200035 ]
   [ 0.174237, -0.0444291, 0.0283035 ]
   [ 0.182537, -0.0444374, 0.0200035 ]
 [ 0.202384, -0.0444296, 0.0200036 ]
   [ 0.194084, -0.0444335, 0.0200036 ]
   [ 0.194084, -0.0444215, 0.0283036 ]
 [ 0.21393, -0.0444258, 0.0200036 ]
   [ 0.21393, -0.044414, 0.0283036 ]
   [ 0.22223, -0.0444219, 0.0200036 ]
 [ 0.233777, -0.044418, 0.0200036 ]
   [ 0.233777, -0.0444065, 0.0283036 ]
   [ 0.242077, -0.0444142, 0.0200036 ]
 [ 0.261924, -0.0444064, 0.0200036 ]
   [ 0.253624, -0.0444103, 0.0200036 ]
   [ 0.253624, -0.0443989, 0.0283036 ]
 [ 0.27347, -0.0444025, 0.0200036 ]
   [ 0.27347, -0.0443914, 0.0283036 ]
   [ 0.28177, -0.0443987, 0.0200036 ]
 [ 0.301617, -0.0443909, 0.0200036 ]
   [ 0.293317, -0.0443948, 0.0200036 ]
   [ 0.293317, -0.0443839, 0.0283036 ]
 [ 0.313164, -0.044387, 0.0200036 ]
   [ 0.313163, -0.0443764, 0.0283036 ]
   [ 0.321463, -0.0443832, 0.0200036 ]
 [ 0.33301, -0.0443793, 0.0200036 ]
   [ 0.33301, -0.0443688, 0.0283036 ]
   [ 0.34131, -0.0443754, 0.0200036 ]
 [ 0.361157, -0.0443677, 0.0200036 ]
   [ 0.352857, -0.0443715, 0.0200036 ]
   [ 0.352857, -0.0443613, 0.0283036 ]
 [ 0.372703, -0.0443638, 0.0200036 ]
   [ 0.372703, -0.0443538, 0.0283036 ]
   [ 0.381003, -0.0443599, 0.0200036 ]
 [ 0.40085, -0.0443522, 0.0200036 ]
   [ 0.39255, -0.0443561, 0.0200036 ]
   [ 0.39255, -0.0443462, 0.0283036 ]
 [ 0.412397, -0.0443483, 0.0200036 ]
   [ 0.412397, -0.0443387, 0.0283036 ]
   [ 0.420697, -0.0443444, 0.0200036 ]
 [ 0.432243, -0.0443406, 0.0200036 ]
   [ 0.432243, -0.0443312, 0.0283036 ]
   [ 0.440543, -0.0443367, 0.0200036 ]
 [ 0.46039, -0.044329, 0.0200036 ]
   [ 0.45209, -0.0443328, 0.0200036 ]
   [ 0.45209, -0.0443236, 0.0283036 ]
 [ 0.471937, -0.0443251, 0.0200036 ]
   [ 0.471937, -0.0443161, 0.0283036 ]
   [ 0.480237, -0.0443212, 0.0200036 ]
 [ -0.460314, -0.0446511, 0.0385478 ]
   [ -0.452014, -0.0446474, 0.0385478 ]
   [ -0.452014, -0.0446663, 0.0302478 ]
 [ -0.432167, -0.0446401, 0.0385478 ]
   [ -0.432167, -0.0446588, 0.0302478 ]
   [ -0.440467, -0.0446437, 0.0385478 ]
 [ -0.392474, -0.0446254, 0.0385479 ]
   [ -0.392474, -0.0446437, 0.0302479 ]
   [ -0.400774, -0.0446291, 0.0385479 ]
 [ -0.380927, -0.0446218, 0.0385479 ]
   [ -0.372627, -0.0446181, 0.0385479 ]
   [ -0.372627, -0.0446362, 0.0302479 ]
 [ -0.361081, -0.0446145, 0.0385479 ]
   [ -0.352781, -0.0446108, 0.0385479 ]
   [ -0.352781, -0.0446287, 0.0302479 ]
 [ -0.332934, -0.0446035, 0.0385479 ]
   [ -0.332934, -0.0446211, 0.0302479 ]
   [ -0.341234, -0.0446071, 0.0385479 ]
 [ -0.293241, -0.0445888, 0.0385479 ]
   [ -0.293241, -0.0446061, 0.0302479 ]
   [ -0.301541, -0.0445925, 0.0385479 ]
 [ -0.281694, -0.0445852, 0.0385479 ]
   [ -0.273394, -0.0445815, 0.0385479 ]
   [ -0.273394, -0.0445985, 0.0302479 ]
 [ -0.261848, -0.0445779, 0.0385479 ]
   [ -0.253548, -0.0445742, 0.0385479 ]
   [ -0.253548, -0.044591, 0.0302479 ]
 [ -0.223237, -0.0445632, 0.039034 ]
   [ -0.213313, -0.0445596, 0.039034 ]
   [ -0.213313, -0.0445759, 0.0292757 ]
 [ -0.194008, -0.0445523, 0.0385479 ]
   [ -0.194008, -0.0445684, 0.0302479 ]
   [ -0.202308, -0.0445559, 0.0385479 ]
 [ -0.182461, -0.0445486, 0.0385479 ]
   [ -0.174161, -0.0445449, 0.0385479 ]
   [ -0.174161, -0.0445609, 0.0302479 ]
 [ -0.134468, -0.0445303, 0.0385479 ]
   [ -0.134468, -0.0445458, 0.0302479 ]
   [ -0.142768, -0.044534, 0.0385479 ]
 [ -0.122921, -0.0445267, 0.0385479 ]
   [ -0.114621, -0.044523, 0.0385479 ]
   [ -0.114621, -0.0445383, 0.0302479 ]
 [ -0.0947747, -0.0445157, 0.038548 ]
   [ -0.0947746, -0.0445307, 0.030248 ]
   [ -0.103075, -0.0445193, 0.038548 ]
 [ -0.0633814, -0.0445047, 0.038548 ]
   [ -0.0550814, -0.044501, 0.038548 ]
   [ -0.0550814, -0.0445157, 0.030248 ]
 [ -0.0352348, -0.0444937, 0.038548 ]
   [ -0.0352348, -0.0445082, 0.030248 ]
   [ -0.0435348, -0.0444974, 0.038548 ]
 [ -0.0236881, -0.0444901, 0.038548 ]
   [ -0.0153881, -0.0444864, 0.038548 ]
   [ -0.0153881, -0.0445006, 0.030248 ]
 [ 0.0160051, -0.0444754, 0.038548 ]
   [ 0.0243051, -0.0444718, 0.038548 ]
   [ 0.0243051, -0.0444856, 0.030248 ]
 [ 0.0358518, -0.0444681, 0.038548 ]
   [ 0.0441518, -0.0444645, 0.038548 ]
   [ 0.0441518, -0.044478, 0.030248 ]
 [ 0.0639984, -0.0444571, 0.038548 ]
   [ 0.0639984, -0.0444705, 0.030248 ]
   [ 0.0556984, -0.0444608, 0.038548 ]
 [ 0.103692, -0.0444425, 0.038548 ]
   [ 0.103692, -0.0444554, 0.030248 ]
   [ 0.0953917, -0.0444462, 0.038548 ]
 [ 0.115238, -0.0444388, 0.038548 ]
   [ 0.123538, -0.0444352, 0.038548 ]
   [ 0.123538, -0.0444479, 0.030248 ]
 [ 0.135085, -0.0444315, 0.038548 ]
   [ 0.143385, -0.0444279, 0.038548 ]
   [ 0.143385, -0.0444404, 0.030248 ]
 [ 0.174778, -0.0444169, 0.038548 ]
   [ 0.183078, -0.0444132, 0.038548 ]
   [ 0.183078, -0.0444253, 0.030248 ]
 [ 0.202925, -0.0444059, 0.0385481 ]
   [ 0.202925, -0.0444178, 0.0302481 ]
   [ 0.194625, -0.0444096, 0.0385481 ]
 [ 0.214471, -0.0444022, 0.0385481 ]
   [ 0.222771, -0.0443986, 0.0385481 ]
   [ 0.222771, -0.0444102, 0.0302481 ]
 [ 0.262465, -0.044384, 0.0385481 ]
   [ 0.262465, -0.0443952, 0.0302481 ]
   [ 0.254165, -0.0443876, 0.0385481 ]
 [ 0.274011, -0.0443803, 0.0385481 ]
   [ 0.282311, -0.0443766, 0.0385481 ]
   [ 0.282311, -0.0443876, 0.0302481 ]
 [ 0.302158, -0.0443693, 0.0385481 ]
   [ 0.302158, -0.0443801, 0.0302481 ]
   [ 0.293858, -0.044373, 0.0385481 ]
 [ 0.313705, -0.0443657, 0.0385481 ]
   [ 0.322005, -0.044362, 0.0385481 ]
   [ 0.322005, -0.0443726, 0.0302481 ]
 [ 0.361698, -0.0443474, 0.0385481 ]
   [ 0.361698, -0.0443575, 0.0302481 ]
   [ 0.353398, -0.044351, 0.0385481 ]
 [ 0.373244, -0.0443437, 0.0385481 ]
   [ 0.381545, -0.0443401, 0.0385481 ]
   [ 0.381545, -0.04435, 0.0302481 ]
 [ 0.401391, -0.0443327, 0.0385481 ]
   [ 0.401391, -0.0443425, 0.0302481 ]
   [ 0.393091, -0.0443364, 0.0385481 ]
 [ 0.432784, -0.0443218, 0.0385481 ]
   [ 0.441084, -0.0443181, 0.0385481 ]
   [ 0.441084, -0.0443274, 0.0302481 ]
 [ 0.460931, -0.0443108, 0.0385481 ]
   [ 0.460931, -0.0443199, 0.0302481 ]
   [ 0.452631, -0.0443144, 0.0385481 ]
}
ELEMENT_CONNECTIONS {
	[ 0, 1, 2 ]
	[ 3, 4, 5 ]
	[ 6, 7, 8 ]
	[ 9, 10, 11 ]
	[ 12, 13, 14 ]
	[ 15, 16, 17 ]
	[ 18, 19, 20 ]
	[ 21, 22, 23 ]
	[ 24, 25, 26 ]
	[ 27, 28, 29 ]
	[ 30, 31, 32 ]
	[ 33, 34, 35 ]
	[ 36, 37, 38 ]
	[ 39, 40, 41 ]
	[ 42, 43, 44 ]
	[ 45, 46, 47 ]
	[ 48, 49, 50 ]
	[ 51, 52, 53 ]
	[ 54, 55, 56 ]
	[ 57, 58, 59 ]
	[ 60, 61, 62 ]
	[ 63, 64, 65 ]
	[ 66, 67, 68 ]
	[ 69, 70, 71 ]
	[ 72, 73, 74 ]
	[ 75, 76, 77 ]
	[ 78, 79, 80 ]
	[ 81, 82, 83 ]
	[ 84, 85, 86 ]
	[ 87, 88, 89 ]
	[ 90, 91, 92 ]
	[ 93, 94, 95 ]
	[ 96, 97, 98 ]
	[ 99, 100, 101 ]
	[ 102, 103, 104 ]
	[ 105, 106, 107 ]
	[ 108, 109, 110 ]
	[ 111, 112, 113 ]
	[ 114, 115, 116 ]
	[ 117, 118, 119 ]
	[ 120, 121, 122 ]
	[ 123, 124, 125 ]
	[ 126, 127, 128 ]
	[ 129, 130, 131 ]
	[ 132, 133, 134 ]
	[ 135, 136, 137 ]
	[ 138, 139, 140 ]
	[ 141, 142, 143 ]
	[ 144, 145, 146 ]
	[ 147, 148, 149 ]
	[ 150, 151, 152 ]
	[ 153, 154, 155 ]
	[ 156, 157, 158 ]
	[ 159, 160, 161 ]
	[ 162, 163, 164 ]
	[ 165, 166, 167 ]
	[ 168, 169, 170 ]
	[ 171, 172, 173 ]
	[ 174, 175, 176 ]
	[ 177, 178, 179 ]
	[ 180, 181, 182 ]
	[ 183, 184, 185 ]
	[ 186, 187, 188 ]
	[ 189, 190, 191 ]
	[ 192, 193, 194 ]
	[ 195, 196, 197 ]
	[ 198, 199, 200 ]
	[ 201, 202, 203 ]
	[ 204, 205, 206 ]
	[ 207, 208, 209 ]
	[ 210, 211, 212 ]
	[ 213, 214, 215 ]
	[ 216, 217, 218 ]
	[ 219, 220, 221 ]
	[ 222, 223, 224 ]
	[ 225, 226, 227 ]
	[ 228, 229, 230 ]
	[ 231, 232, 233 ]
	[ 234, 235, 236 ]
	[ 237, 238, 239 ]
	[ 240, 241, 242 ]
	[ 243, 244, 245 ]
	[ 246, 247, 248 ]
	[ 249, 250, 251 ]
	[ 252, 253, 254 ]
	[ 255, 256, 257 ]
	[ 258, 259, 260 ]
	[ 261, 262, 263 ]
	[ 264, 265, 266 ]
	[ 267, 268, 269 ]
	[ 270, 271, 272 ]
	[ 273, 274, 275 ]
	[ 276, 277, 278 ]
	[ 279, 280, 281 ]
	[ 282, 283, 284 ]
	[ 285, 286, 287 ]
	[ 288, 289, 290 ]
	[ 291, 292, 293 ]
	[ 294, 295, 296 ]
	[ 297, 298, 299 ]
	[ 300, 301, 302 ]
	[ 303, 304, 305 ]
	[ 306, 307, 308 ]
	[ 309, 310, 311 ]
	[ 312, 313, 314 ]
	[ 315, 316, 317 ]
	[ 318, 319, 320 ]
	[ 321, 322, 323 ]
	[ 324, 325, 326 ]
	[ 327, 328, 329 ]
	[ 330, 331, 332 ]
	[ 333, 334, 335 ]
	[ 336, 337, 338 ]
	[ 339, 340, 341 ]
	[ 342, 343, 344 ]
	[ 345, 346, 347 ]
	[ 348, 349, 350 ]
	[ 351, 352, 353 ]
	[ 354, 355, 356 ]
	[ 357, 358, 359 ]
	[ 360, 361, 362 ]
	[ 363, 364, 365 ]
	[ 366, 367, 368 ]
	[ 369, 370, 371 ]
	[ 372, 373, 374 ]
	[ 375, 376, 377 ]
	[ 378, 379, 380 ]
	[ 381, 382, 383 ]
	[ 384, 385, 386 ]
	[ 387, 388, 389 ]
	[ 390, 391, 392 ]
	[ 393, 394, 395 ]
	[ 396, 397, 398 ]
	[ 399, 400, 401 ]
	[ 402, 403, 404 ]
	[ 405, 406, 407 ]
	[ 408, 409, 410 ]
	[ 411, 412, 413 ]
	[ 414, 415, 416 ]
	[ 417, 418, 419 ]
	[ 420, 421, 422 ]
	[ 423, 424, 425 ]
	[ 426, 427, 428 ]
	[ 429, 430, 431 ]
	[ 432, 433, 434 ]
	[ 435, 436, 437 ]
	[ 438, 439, 440 ]
	[ 441, 442, 443 ]
	[ 444, 445, 446 ]
	[ 447, 448, 449 ]
	[ 450, 451, 452 ]
	[ 453, 454, 455 ]
	[ 456, 457, 458 ]
	[ 459, 460, 461 ]
	[ 462, 463, 464 ]
	[ 465, 466, 467 ]
	[ 468, 469, 470 ]
	[ 471, 472, 473 ]
	[ 474, 475, 476 ]
	[ 477, 478, 479 ]
	[ 480, 481, 482 ]
	[ 483, 484, 485 ]
	[ 486, 487, 488 ]
	[ 489, 490, 491 ]
	[ 492, 493, 494 ]
	[ 495, 496, 497 ]
	[ 498, 499, 500 ]
	[ 501, 502, 503 ]
	[ 504, 505, 506 ]
	[ 507, 508, 509 ]
}

} /* end not channels object */

} /* end channel sites metaboject */
