# Supplementary material for: Unbiased Rare Event Sampling in Spatial Stochastic Systems Biology Models Using a Weighted Ensemble of Trajectories
Source: PLoS Comput Biol. 2016 Feb 4;12(2):e1004611. doi: 10.1371/journal.pcbi.1004611 (PMC4741515; doi:10.1371/journal.pcbi.1004611)
Supplement: S4 Model — Files containing the model details and with which one can simulate the model in MCell. (ZIP) [file pcbi.1004611.s004.zip › NMJ_model/active_zone_vesicles.mdl]

/* copy vesicles, ca binding sites, and subvesicular sampling boxes
into new objects and translate them*/


vesicles OBJECT { /*open metaobject vesicles for vesicles, sensors, and subvesicular sampling boxes*/
top OBJECT { /*open top, a metaobject containing vesicles on the top side*/

sensor_01 OBJECT sensor {}
sensor_02 OBJECT sensor {TRANSLATE = [ 0.08, 0, 0 ]}
sensor_03 OBJECT sensor {TRANSLATE = [ 0.16, 0, 0 ]}
sensor_04 OBJECT sensor {TRANSLATE = [ 0.24, 0, 0 ]}
sensor_05 OBJECT sensor {TRANSLATE = [ 0.32, 0, 0 ]}
sensor_06 OBJECT sensor {TRANSLATE = [ 0.40, 0, 0 ]}
sensor_07 OBJECT sensor {TRANSLATE = [ 0.48, 0, 0 ]}
sensor_08 OBJECT sensor {TRANSLATE = [ 0.56, 0, 0 ]}
sensor_09 OBJECT sensor {TRANSLATE = [ 0.64, 0, 0 ]}
sensor_10 OBJECT sensor {TRANSLATE = [ 0.72, 0, 0 ]}
sensor_11 OBJECT sensor {TRANSLATE = [ 0.80, 0, 0 ]}
sensor_12 OBJECT sensor {TRANSLATE = [ 0.88, 0, 0 ]}
sensor_13 OBJECT sensor {TRANSLATE = [ 0.96, 0, 0 ]}

vesicle_01 OBJECT vesicle {}
vesicle_02 OBJECT vesicle {TRANSLATE = [ 0.08, 0, 0 ]}
vesicle_03 OBJECT vesicle {TRANSLATE = [ 0.16, 0, 0 ]}
vesicle_04 OBJECT vesicle {TRANSLATE = [ 0.24, 0, 0 ]}
vesicle_05 OBJECT vesicle {TRANSLATE = [ 0.32, 0, 0 ]}
vesicle_06 OBJECT vesicle {TRANSLATE = [ 0.40, 0, 0 ]}
vesicle_07 OBJECT vesicle {TRANSLATE = [ 0.48, 0, 0 ]}
vesicle_08 OBJECT vesicle {TRANSLATE = [ 0.56, 0, 0 ]}
vesicle_09 OBJECT vesicle {TRANSLATE = [ 0.64, 0, 0 ]}
vesicle_10 OBJECT vesicle {TRANSLATE = [ 0.72, 0, 0 ]}
vesicle_11 OBJECT vesicle {TRANSLATE = [ 0.80, 0, 0 ]}
vesicle_12 OBJECT vesicle {TRANSLATE = [ 0.88, 0, 0 ]}
vesicle_13 OBJECT vesicle {TRANSLATE = [ 0.96, 0, 0 ]}

sampling_box_01 OBJECT sampling_box {TRANSLATE = [0,0.031,0]}
sampling_box_02 OBJECT sampling_box {TRANSLATE = [0.08,0.031,0]}
sampling_box_03 OBJECT sampling_box {TRANSLATE = [0.16,0.031,0]}
sampling_box_04 OBJECT sampling_box {TRANSLATE = [0.24,0.031,0]}
sampling_box_05 OBJECT sampling_box {TRANSLATE = [0.32,0.031,0]}
sampling_box_06 OBJECT sampling_box {TRANSLATE = [0.40,0.031,0]}
sampling_box_07 OBJECT sampling_box {TRANSLATE = [0.48,0.031,0]}
sampling_box_08 OBJECT sampling_box {TRANSLATE = [0.56,0.031,0]}
sampling_box_09 OBJECT sampling_box {TRANSLATE = [0.64,0.031,0]}
sampling_box_10 OBJECT sampling_box {TRANSLATE = [0.72,0.031,0]}
sampling_box_11 OBJECT sampling_box {TRANSLATE = [0.80,0.031,0]}
sampling_box_12 OBJECT sampling_box {TRANSLATE = [0.88,0.031,0]}
sampling_box_13 OBJECT sampling_box {TRANSLATE = [0.96,0.031,0]}

TRANSLATE = [0,0,-0.005] /*tweak the distance from channels*/

} /*close top*/

bottom OBJECT  { /* open bottom, a metaobject for vesicles on the bottom side */

sensor_14 OBJECT sensor {TRANSLATE = [ 0, 0, 0.14 ]}
sensor_15 OBJECT sensor {TRANSLATE = [ 0.08, 0, 0.14 ]}
sensor_16 OBJECT sensor {TRANSLATE = [ 0.16, 0, 0.14 ]}
sensor_17 OBJECT sensor {TRANSLATE = [ 0.24, 0, 0.14 ]}
sensor_18 OBJECT sensor {TRANSLATE = [ 0.32, 0, 0.14 ]}
sensor_19 OBJECT sensor {TRANSLATE = [ 0.40, 0, 0.14 ]}
sensor_20 OBJECT sensor {TRANSLATE = [ 0.48, 0, 0.14 ]}
sensor_21 OBJECT sensor {TRANSLATE = [ 0.56, 0, 0.14 ]}
sensor_22 OBJECT sensor {TRANSLATE = [ 0.64, 0, 0.14 ]}
sensor_23 OBJECT sensor {TRANSLATE = [ 0.72, 0, 0.14 ]}
sensor_24 OBJECT sensor {TRANSLATE = [ 0.80, 0, 0.14 ]}
sensor_25 OBJECT sensor {TRANSLATE = [ 0.88, 0, 0.14 ]}
sensor_26 OBJECT sensor {TRANSLATE = [ 0.96, 0, 0.14 ]}

vesicle_14 OBJECT vesicle {TRANSLATE = [ 0, 0, 0.14 ]}
vesicle_15 OBJECT vesicle {TRANSLATE = [ 0.08, 0, 0.14 ]}
vesicle_16 OBJECT vesicle {TRANSLATE = [ 0.16, 0, 0.14 ]}
vesicle_17 OBJECT vesicle {TRANSLATE = [ 0.24, 0, 0.14 ]}
vesicle_18 OBJECT vesicle {TRANSLATE = [ 0.32, 0, 0.14 ]}
vesicle_19 OBJECT vesicle {TRANSLATE = [ 0.40, 0, 0.14 ]}
vesicle_20 OBJECT vesicle {TRANSLATE = [ 0.48, 0, 0.14 ]}
vesicle_21 OBJECT vesicle {TRANSLATE = [ 0.56, 0, 0.14 ]}
vesicle_22 OBJECT vesicle {TRANSLATE = [ 0.64, 0, 0.14 ]}
vesicle_23 OBJECT vesicle {TRANSLATE = [ 0.72, 0, 0.14 ]}
vesicle_24 OBJECT vesicle {TRANSLATE = [ 0.80, 0, 0.14 ]}
vesicle_25 OBJECT vesicle {TRANSLATE = [ 0.88, 0, 0.14 ]}
vesicle_26 OBJECT vesicle {TRANSLATE = [ 0.96, 0, 0.14 ]}

sampling_box_14 OBJECT sampling_box {TRANSLATE = [0,0.031,0.14]}
sampling_box_15 OBJECT sampling_box {TRANSLATE = [0.08,0.031,0.14]}
sampling_box_16 OBJECT sampling_box {TRANSLATE = [0.16,0.031,0.14]}
sampling_box_17 OBJECT sampling_box {TRANSLATE = [0.24,0.031,0.14]}
sampling_box_18 OBJECT sampling_box {TRANSLATE = [0.32,0.031,0.14]}
sampling_box_19 OBJECT sampling_box {TRANSLATE = [0.4,0.031,0.14]}
sampling_box_20 OBJECT sampling_box {TRANSLATE = [0.48,0.031,0.14]}
sampling_box_21 OBJECT sampling_box {TRANSLATE = [0.56,0.031,0.14]}
sampling_box_22 OBJECT sampling_box {TRANSLATE = [0.64,0.031,0.14]}
sampling_box_23 OBJECT sampling_box {TRANSLATE = [0.72,0.031,0.14]}
sampling_box_24 OBJECT sampling_box {TRANSLATE = [0.8,0.031,0.14]}
sampling_box_25 OBJECT sampling_box {TRANSLATE = [0.88,0.031,0.14]}
sampling_box_26 OBJECT sampling_box {TRANSLATE = [0.96,0.031,0.14]}

} /* close bottom */
TRANSLATE = [0,-0.031,0] /* tweak the vesicle height*/
} /* close vesicles */
