# Supplementary material for: Unbiased Rare Event Sampling in Spatial Stochastic Systems Biology Models Using a Weighted Ensemble of Trajectories
Source: PLoS Comput Biol. 2016 Feb 4;12(2):e1004611. doi: 10.1371/journal.pcbi.1004611 (PMC4741515; doi:10.1371/journal.pcbi.1004611)
Supplement: S4 Model — Files containing the model details and with which one can simulate the model in MCell. (ZIP) [file pcbi.1004611.s004.zip › NMJ_model/alpha_control_short_scaled_1.0.txt]

0.00000  5.22309
0.00002  6.24817
0.00004  7.47784
0.00006  8.94538
0.00008  10.6961
0.00010  12.8012
0.00012  15.3135
0.00014  18.319
0.00016  21.9143
0.00018  26.2271
0.00020  31.3744
0.00022  37.532
0.00024  44.898
0.00026  53.7341
0.00028  64.2507
0.00030  76.8606
0.00032  91.9871
0.00034  109.99
0.00036  131.637
0.00038  157.472
0.00040  188.377
0.00042  225.348
0.00044  269.574
0.00046  322.334
0.00048  385.595
0.00050  461.272
0.00052  552.052
0.00054  659.796
0.00056  789.288
0.00058  944.623
0.00060  1130.01
0.00062  1352.41
0.00064  1617.83
0.00066  1820.09
0.00068  2008.89
0.00070  2173.34
0.00072  2290.04
0.00074  2335.27
0.00076  2381.39
0.00078  2351.25
0.00080  2275.51
0.00082  2158.57
0.00084  1981.66
0.00086  1820.09
0.00088  1595.9
0.00090  1391.09
0.00092  1196.67
0.00094  1009.02
0.00096  845.397
0.00098  699.032
0.00100  566.809
0.00102  468.46
0.00104  382.451
0.00106  308.142
0.00108  251.567
0.00110  206.692
0.00112  170.828
0.00114  141.252
0.00116  116.796
0.00118  97.8121
0.00120  80.9508
0.00122  68.693
0.00124  57.9215
0.00126  50.4651
0.00128  42.8626
0.00130  37.3448
0.00132  32.3306
0.00134  28.5425
0.00136  24.8679
0.00138  22.2356
0.00140  19.909
0.00142  17.7935
0.00144  16.1358
0.00146  14.5266
0.00148  13.3361
0.00150  12.3326
0.00152  11.3942
0.00154  10.6041
0.00156  9.9319
0.00158  9.42578
0.00160  8.7642
0.00162  8.3707
0.00164  7.89373
0.00166  7.49142
0.00168  7.20408
0.00170  6.83386
0.00172  6.65594
0.00174  6.40061
0.00176  6.19441
0.00178  5.95407
0.00180  5.72566
0.00182  5.54121
0.00184  5.39941
0.00186  5.32625
0.00188  5.18991
0.00190  5.0548
0.00192  4.95467
0.00194  4.85871
0.00196  4.7646
0.00198  4.67232
0.00200  4.58182
0.00202  4.58182
0.00204  4.52386
0.00206  4.49311
0.00208  4.34636
0.00210  4.34636
0.00212  4.29137
0.00214  4.26217
0.00216  4.20825
0.00218  4.2332
0.00220  4.17965
0.00222  4.12487
0.00224  4.07083
0.00226  4.0987
0.00228  4.07083
0.00230  4.07083
0.00232  3.99199
0.00234  4.01931
0.00236  4.01931
0.00238  4.01931
0.00240  3.96666
0.00242  3.96666
0.00244  3.91467
0.00246  3.91467
0.00248  3.93967
0.00250  3.88806
0.00252  3.88806
0.00254  3.93967
0.00256  3.91467
0.00258  3.91467
0.00260  3.91467
0.00262  3.88806
0.00264  3.88806
0.00266  3.88806
0.00268  3.86512
0.00270  3.91467
0.00272  3.88806
0.00274  3.91467
0.00276  3.88806
0.00278  3.88806
0.00280  3.86512
0.00282  3.88806
0.00284  3.83885
0.00286  3.83885
0.00288  3.91467
0.00290  3.83885
0.00292  3.88806
0.00294  3.86512
0.00296  3.88806
0.00298  3.91467
0.00300  3.86512
