# Supplementary material for: Unbiased Rare Event Sampling in Spatial Stochastic Systems Biology Models Using a Weighted Ensemble of Trajectories
Source: PLoS Comput Biol. 2016 Feb 4;12(2):e1004611. doi: 10.1371/journal.pcbi.1004611 (PMC4741515; doi:10.1371/journal.pcbi.1004611)
Supplement: S4 Model — Files containing the model details and with which one can simulate the model in MCell. (ZIP) [file pcbi.1004611.s004.zip › NMJ_model/azmodel_main.mdl]

/* This is the main mdl file for the azmodel simulation*/

INCLUDE_FILE = "parameters.mdl"  /* read in the simulation paramters */

ITERATIONS = iterations 
TIME_STEP = time_step
TIME_STEP_MAX = maximum_time_step
EFFECTOR_GRID_DENSITY = effector_grid_density

/* CHECKPOINT_ITERATIONS is WE tau in terms of MCell TIME_STEP */
CHECKPOINT_INFILE = "chkpt"
CHECKPOINT_OUTFILE = "chkpt"
CHECKPOINT_ITERATIONS = 600 /* for 10 iterations: 3E4 = 3E5/10 */

PARTITION_X = [[-0.895882 TO 0.895758 STEP 0.04]]
PARTITION_Y = [[-0.0100001 TO 0.899908 STEP 0.02]]
PARTITION_Z = [[-0.565 TO 0.565 STEP 0.02]]

/* molecules, reactions, and surface classes */

INCLUDE_FILE = "molecules.mdl"
INCLUDE_FILE = "reactions.mdl"
INCLUDE_FILE = "surface_classes.mdl"

/* object template files */

INCLUDE_FILE = "ca_binding_site_template.mdl"
INCLUDE_FILE = "vesicle_template.mdl"
INCLUDE_FILE = "subvesicular_sampling_box_template.mdl"

/* object files */

INCLUDE_FILE = "main_membrane_june26.mdl"
INCLUDE_FILE = "active_zone_vesicles.mdl"
INCLUDE_FILE = "channels_june23.mdl"
INCLUDE_FILE = "not_channels_june23.mdl"
INCLUDE_FILE = "end_caps_june26.mdl"
INCLUDE_FILE = "volume_buffer.mdl"

/* create instances of the objects in the simulation */ 

INSTANTIATE presynaptic_segment OBJECT { /* the world object is called presynaptic segment */
end_caps OBJECT end_caps {} 
main_membrane OBJECT main_membrane {}
vesicles OBJECT vesicles {}
channels OBJECT channels {}
not_channels OBJECT not_channels {}
buffer OBJECT buffer {}
}


/* visual and reaction data output */

sprintf(seed,"%04g",SEED) /* write the internal variable SEED into the variable seed */

INCLUDE_FILE = "local_directory.mdl" /* file written by control script that defines the destination of reaction_data */
                                     /* for default conditions, rewrite local_directory.mdl to state localdir = /react_data */
/* INCLUDE_FILE = "viz_data.mdl" */
INCLUDE_FILE = "reaction_data.mdl"
