# Supplementary material for: Unbiased Rare Event Sampling in Spatial Stochastic Systems Biology Models Using a Weighted Ensemble of Trajectories
Source: PLoS Comput Biol. 2016 Feb 4;12(2):e1004611. doi: 10.1371/journal.pcbi.1004611 (PMC4741515; doi:10.1371/journal.pcbi.1004611)
Supplement: S4 Model — Files containing the model details and with which one can simulate the model in MCell. (ZIP) [file pcbi.1004611.s004.zip › NMJ_model/beta_control_short.txt]

0.00000  1390.6
0.00002  1349.77
0.00004  1304.97
0.00006  1256.44
0.00008  1204.36
0.00010  1148.55
0.00012  1089.8
0.00014  1028.44
0.00016  965.083
0.00018  900.225
0.00020  834.94
0.00022  769.833
0.00024  705.662
0.00026  642.985
0.00028  582.912
0.00030  525.519
0.00032  471.259
0.00034  420.843
0.00036  373.949
0.00038  331.034
0.00040  291.959
0.00042  256.632
0.00044  224.897
0.00046  196.619
0.00048  171.424
0.00050  149.136
0.00052  129.455
0.00054  112.305
0.00056  97.2155
0.00058  84.0146
0.00060  72.5522
0.00062  62.5696
0.00064  53.9354
0.00066  48.8997
0.00068  45.0345
0.00070  42.1675
0.00072  40.361
0.00074  39.705
0.00076  39.0595
0.00078  39.4788
0.00080  40.5768
0.00082  42.4089
0.00084  45.5507
0.00086  48.8997
0.00088  54.5503
0.00090  61.1277
0.00092  69.2127
0.00094  79.609
0.00096  91.9536
0.00098  107.217
0.00100  126.774
0.00102  147.341
0.00104  172.509
0.00106  203.437
0.00108  236.726
0.00110  273.209
0.00112  312.81
0.00114  356.605
0.00116  404.745
0.00118  453.527
0.00120  509.507
0.00122  561.143
0.00124  617.454
0.00126  664.651
0.00128  722.145
0.00130  771.641
0.00132  824
0.00134  869.431
0.00136  919.532
0.00138  959.867
0.00140  999.225
0.00142  1038.56
0.00144  1072.14
0.00146  1107.39
0.00148  1135.39
0.00150  1160.4
0.00152  1185.1
0.00154  1206.96
0.00156  1226.39
0.00158  1241.57
0.00160  1262.17
0.00162  1274.86
0.00164  1290.71
0.00166  1304.49
0.00168  1314.59
0.00170  1327.91
0.00172  1334.45
0.00174  1343.98
0.00176  1351.83
0.00178  1361.13
0.00180  1370.15
0.00182  1377.55
0.00184  1383.32
0.00186  1386.33
0.00188  1391.98
0.00190  1397.65
0.00192  1401.89
0.00194  1405.99
0.00196  1410.05
0.00198  1414.07
0.00200  1418.03
0.00202  1418.03
0.00204  1420.59
0.00206  1421.96
0.00208  1428.52
0.00210  1428.52
0.00212  1431
0.00214  1432.33
0.00216  1434.78
0.00218  1433.64
0.00220  1436.09
0.00222  1438.6
0.00224  1441.1
0.00226  1439.81
0.00228  1441.1
0.00230  1441.1
0.00232  1444.76
0.00234  1443.48
0.00236  1443.48
0.00238  1443.48
0.00240  1445.94
0.00242  1445.94
0.00244  1448.38
0.00246  1448.38
0.00248  1447.2
0.00250  1449.63
0.00252  1449.63
0.00254  1447.2
0.00256  1448.38
0.00258  1448.38
0.00260  1448.38
0.00262  1449.63
0.00264  1449.63
0.00266  1449.63
0.00268  1450.71
0.00270  1448.38
0.00272  1449.63
0.00274  1448.38
0.00276  1449.63
0.00278  1449.63
0.00280  1450.71
0.00282  1449.63
0.00284  1451.95
0.00286  1451.95
0.00288  1448.38
0.00290  1451.95
0.00292  1449.63
0.00294  1450.71
0.00296  1449.63
0.00298  1448.38
0.00300  1450.71
