# Supplementary material for: Unbiased Rare Event Sampling in Spatial Stochastic Systems Biology Models Using a Weighted Ensemble of Trajectories
Source: PLoS Comput Biol. 2016 Feb 4;12(2):e1004611. doi: 10.1371/journal.pcbi.1004611 (PMC4741515; doi:10.1371/journal.pcbi.1004611)
Supplement: S4 Model — Files containing the model details and with which one can simulate the model in MCell. (ZIP) [file pcbi.1004611.s004.zip › NMJ_model/ca_binding_site_template.mdl]

sensor POLYGON_LIST { /* position 1 */
  VERTEX_LIST {
   [ -0.478779, 0.000114436, -0.0751059 ]
   [ -0.472208, 0.000223587, -0.0717864 ]
   [ -0.472808, 0.0023953, -0.0787964 ]
   [ -0.485351, 0.000223587, -0.0636634 ]
   [ -0.485351, 0.000223587, -0.0717864 ]
   [ -0.491922, 0.00273373, -0.0677249 ]
   [ -0.472208, 0.000223587, -0.0636634 ]
   [ -0.465636, 0.00273373, -0.0677249 ]
   [ -0.478779, 0.00273373, -0.0808681 ]
   [ -0.484751, 0.0023953, -0.0787964 ]
   [ -0.478779, 0.00273373, -0.0545816 ]
   [ -0.472808, 0.0023953, -0.0566533 ]
   [ -0.478779, 0.000114436, -0.0603438 ]
   [ -0.484751, 0.0023953, -0.0566533 ] /*13*/
   [ -0.466279, 0.00377458, -0.0599994 ]
   [ -0.466279, 0.00377458, -0.0754503 ]
   [ -0.491279, 0.00377458, -0.0754503 ]
   [ -0.491279, 0.00377458, -0.0599994 ]
   [ -0.478779, -0.001, -0.0677249 ]
   [ -0.475089, 0.00608583, -0.0506819 ]
   [ -0.468146, 0.00679523, -0.0530302 ]
   [ -0.461574, 0.00930537, -0.0570917 ]
   [ -0.460865, 0.00695704, -0.0640343 ]
   [ -0.460865, 0.00695704, -0.0714154 ]
   [ -0.461574, 0.00930537, -0.078358 ]
   [ -0.468146, 0.00679523, -0.0824195 ]
   [ -0.475089, 0.00608583, -0.0847678 ]
   [ -0.48247, 0.00608583, -0.0847678 ]
   [ -0.489412, 0.00679523, -0.0824195 ]
   [ -0.495984, 0.00930537, -0.078358 ]
   [ -0.496693, 0.00695704, -0.0714154 ]
   [ -0.496693, 0.00695704, -0.0640343 ]
   [ -0.495984, 0.00930537, -0.0570917 ]
   [ -0.489412, 0.00679523, -0.0530302 ]
   [ -0.48247, 0.00608583, -0.0506819 ]

  }
  ELEMENT_CONNECTIONS {
   [ 0, 2, 1 ]
   [ 3, 5, 4 ]
   [ 1, 7, 6 ]
   [ 8, 0, 9 ]
   [ 10, 12, 11 ]
   [ 0, 4, 9 ]
   [ 8, 2, 0 ]
   [ 2, 15, 1 ]
   [ 15, 7, 1 ]
   [ 7, 14, 6 ]
   [ 6, 14, 11 ]
   [ 12, 6, 11 ]
   [ 12, 10, 13 ]
   [ 3, 12, 13 ]
   [ 3, 13, 17 ]
   [ 5, 3, 17 ]
   [ 16, 4, 5 ]
   [ 16, 9, 4 ]
   [ 1, 18, 0 ]
   [ 1, 6, 18 ]
   [ 18, 6, 12 ]
   [ 18, 12, 3 ]
   [ 18, 3, 4 ]
   [ 18, 4, 0 ]
   [ 19, 10,11 ]/*24*/ 
   [ 19, 11, 20 ] 
   [ 20, 11, 14 ]
   [ 20, 14, 21 ]
   [ 21, 14, 22 ]
   [ 22, 14, 7 ]
   [ 22, 7, 23 ]/*30*/
   [ 23, 7, 15 ]
   [ 23, 15, 24 ]
   [ 24, 15, 25 ]
   [ 25, 15, 2 ]
   [ 25, 2, 26 ]/*35*/
   [ 26, 2, 8 ]
   [ 26, 8, 27 ]
   [ 27, 8, 9 ]
   [ 27, 9, 28 ]
   [ 28, 9, 16 ]/*40*/
   [ 28, 16, 29 ]
   [ 29, 16, 30 ]
   [ 30, 16, 5 ]
   [ 30, 5, 31 ]
   [ 31, 5, 17 ]/*45*/
   [ 31, 17, 32 ]
   [ 32, 17, 33 ]
   [ 33, 17, 13 ] 
   [ 33, 13, 34 ]
   [ 34, 13, 10 ]/*50*/
   [ 34, 10 ,19 ]
  }

DEFINE_SURFACE_REGIONS { 

  site_0 {ELEMENT_LIST =[0] MOLECULE_NUMBER {unbound_sensor' = sensor_00_present} }
  site_1 {ELEMENT_LIST =[1] MOLECULE_NUMBER {unbound_sensor' = sensor_01_present} }
  site_2 {ELEMENT_LIST =[2] MOLECULE_NUMBER {unbound_sensor' = sensor_02_present} }
  site_3 {ELEMENT_LIST =[3] MOLECULE_NUMBER {unbound_sensor' = sensor_03_present} }
  site_4 {ELEMENT_LIST =[4] MOLECULE_NUMBER {unbound_sensor' = sensor_04_present} }
  site_5 {ELEMENT_LIST =[5] MOLECULE_NUMBER {unbound_sensor' = sensor_05_present} }
  site_6 {ELEMENT_LIST =[6] MOLECULE_NUMBER {unbound_sensor' = sensor_06_present} }
  site_7 {ELEMENT_LIST =[7] MOLECULE_NUMBER {unbound_sensor' = sensor_07_present} }
  site_8 {ELEMENT_LIST =[8] MOLECULE_NUMBER {unbound_sensor' = sensor_08_present} }
  site_9 {ELEMENT_LIST =[9] MOLECULE_NUMBER {unbound_sensor' = sensor_09_present} }
  site_10 {ELEMENT_LIST =[10] MOLECULE_NUMBER {unbound_sensor' = sensor_10_present} }
  site_11 {ELEMENT_LIST =[11] MOLECULE_NUMBER {unbound_sensor' = sensor_11_present} }
  site_12 {ELEMENT_LIST =[12] MOLECULE_NUMBER {unbound_sensor' = sensor_12_present} }
  site_13 {ELEMENT_LIST =[13] MOLECULE_NUMBER {unbound_sensor' = sensor_13_present} }
  site_14 {ELEMENT_LIST =[14] MOLECULE_NUMBER {unbound_sensor' = sensor_14_present} }
  site_15 {ELEMENT_LIST =[15] MOLECULE_NUMBER {unbound_sensor' = sensor_15_present} }
  site_16 {ELEMENT_LIST =[16] MOLECULE_NUMBER {unbound_sensor' = sensor_16_present} }
  site_17 {ELEMENT_LIST =[17] MOLECULE_NUMBER {unbound_sensor' = sensor_17_present} }
  site_18 {ELEMENT_LIST =[18] MOLECULE_NUMBER {unbound_sensor' = sensor_18_present} }
  site_19 {ELEMENT_LIST =[19] MOLECULE_NUMBER {unbound_sensor' = sensor_19_present} }
  site_20 {ELEMENT_LIST =[20] MOLECULE_NUMBER {unbound_sensor' = sensor_20_present} }
  site_21 {ELEMENT_LIST =[21] MOLECULE_NUMBER {unbound_sensor' = sensor_21_present} }
  site_22 {ELEMENT_LIST =[22] MOLECULE_NUMBER {unbound_sensor' = sensor_22_present} }
  site_23 {ELEMENT_LIST =[23] MOLECULE_NUMBER {unbound_sensor' = sensor_23_present} }
  site_24 {ELEMENT_LIST =[24] MOLECULE_NUMBER {unbound_sensor' = sensor_24_present} }
  site_25 {ELEMENT_LIST =[25] MOLECULE_NUMBER {unbound_sensor' = sensor_25_present} }
  site_26 {ELEMENT_LIST =[26] MOLECULE_NUMBER {unbound_sensor' = sensor_26_present} }
  site_27 {ELEMENT_LIST =[27] MOLECULE_NUMBER {unbound_sensor' = sensor_27_present} }
  site_28 {ELEMENT_LIST =[28] MOLECULE_NUMBER {unbound_sensor' = sensor_28_present} }
  site_29 {ELEMENT_LIST =[29] MOLECULE_NUMBER {unbound_sensor' = sensor_29_present} }
  site_30 {ELEMENT_LIST =[30] MOLECULE_NUMBER {unbound_sensor' = sensor_30_present} }
  site_31 {ELEMENT_LIST =[31] MOLECULE_NUMBER {unbound_sensor' = sensor_31_present} }
  site_32 {ELEMENT_LIST =[32] MOLECULE_NUMBER {unbound_sensor' = sensor_32_present} }
  site_33 {ELEMENT_LIST =[33] MOLECULE_NUMBER {unbound_sensor' = sensor_33_present} }
  site_34 {ELEMENT_LIST =[34] MOLECULE_NUMBER {unbound_sensor' = sensor_34_present} }
  site_35 {ELEMENT_LIST =[35] MOLECULE_NUMBER {unbound_sensor' = sensor_35_present} }
  site_36 {ELEMENT_LIST =[36] MOLECULE_NUMBER {unbound_sensor' = sensor_36_present} }
  site_37 {ELEMENT_LIST =[37] MOLECULE_NUMBER {unbound_sensor' = sensor_37_present} }
  site_38 {ELEMENT_LIST =[38] MOLECULE_NUMBER {unbound_sensor' = sensor_38_present} }
  site_39 {ELEMENT_LIST =[39] MOLECULE_NUMBER {unbound_sensor' = sensor_39_present} }
  site_40 {ELEMENT_LIST =[40] MOLECULE_NUMBER {unbound_sensor' = sensor_40_present} }
  site_41 {ELEMENT_LIST =[41] MOLECULE_NUMBER {unbound_sensor' = sensor_41_present} }
  site_42 {ELEMENT_LIST =[42] MOLECULE_NUMBER {unbound_sensor' = sensor_42_present} }
  site_43 {ELEMENT_LIST =[43] MOLECULE_NUMBER {unbound_sensor' = sensor_43_present} }
  site_44 {ELEMENT_LIST =[44] MOLECULE_NUMBER {unbound_sensor' = sensor_44_present} }
  site_45 {ELEMENT_LIST =[45] MOLECULE_NUMBER {unbound_sensor' = sensor_45_present} }
  site_46 {ELEMENT_LIST =[46] MOLECULE_NUMBER {unbound_sensor' = sensor_46_present} }
  site_47 {ELEMENT_LIST =[47] MOLECULE_NUMBER {unbound_sensor' = sensor_47_present} }
  site_48 {ELEMENT_LIST =[48] MOLECULE_NUMBER {unbound_sensor' = sensor_48_present} }
  site_49 {ELEMENT_LIST =[49] MOLECULE_NUMBER {unbound_sensor' = sensor_49_present} }
  site_50 {ELEMENT_LIST =[50] MOLECULE_NUMBER {unbound_sensor' = sensor_50_present} }
  site_51 {ELEMENT_LIST =[51] MOLECULE_NUMBER {unbound_sensor' = sensor_51_present} }
  sites_all {ELEMENT_LIST = [ALL_ELEMENTS] }
  } /* end define_surface_regions */

} /* end sensor template */
