# Supplementary material for: Unbiased Rare Event Sampling in Spatial Stochastic Systems Biology Models Using a Weighted Ensemble of Trajectories
Source: PLoS Comput Biol. 2016 Feb 4;12(2):e1004611. doi: 10.1371/journal.pcbi.1004611 (PMC4741515; doi:10.1371/journal.pcbi.1004611)
Supplement: S4 Model — Files containing the model details and with which one can simulate the model in MCell. (ZIP) [file pcbi.1004611.s004.zip › NMJ_model/channels_june23.mdl]

/* This file automatically generated by DReAMM */

channels OBJECT {
D01 POLYGON_LIST {
  VERTEX_LIST {
   [ -0.480161, -0.044658, 0.038548 ]
   [ -0.471861, -0.044674, 0.030248 ]
   [ -0.471861, -0.044655, 0.038548 ]
  }
  ELEMENT_CONNECTIONS {
   [ 0, 1, 2 ]
  }
DEFINE_SURFACE_REGIONS {
dreamm_region_1 {
ELEMENT_LIST = [ALL_ELEMENTS]
MOLECULE_NUMBER { closed_channel_D01, = 1}
VIZ_VALUE = 1
}
}
}
D04 POLYGON_LIST {
  VERTEX_LIST {
   [ -0.420621, -0.044636, 0.038548 ]
   [ -0.412321, -0.044651, 0.030248 ]
   [ -0.412321, -0.044633, 0.038548 ]
  }
  ELEMENT_CONNECTIONS {
   [ 0, 1, 2 ]
  }
DEFINE_SURFACE_REGIONS {
dreamm_region_2 {
ELEMENT_LIST = [ALL_ELEMENTS]
MOLECULE_NUMBER { closed_channel_D04, = 1}
VIZ_VALUE = 2
}
}
}
D09 POLYGON_LIST {
  VERTEX_LIST {
   [ -0.321388, -0.0446, 0.038548 ]
   [ -0.313088, -0.044614, 0.030248 ]
   [ -0.313088, -0.044596, 0.038548 ]
  }
  ELEMENT_CONNECTIONS {
   [ 0, 1, 2 ]
  }
DEFINE_SURFACE_REGIONS {
dreamm_region_3 {
ELEMENT_LIST = [ALL_ELEMENTS]
MOLECULE_NUMBER { closed_channel_D09, = 1}
VIZ_VALUE = 3
}
}
}
D13 POLYGON_LIST {
  VERTEX_LIST {
   [ -0.233701, -0.044567, 0.038548 ]
   [ -0.242001, -0.044571, 0.038548 ]
   [ -0.233701, -0.044583, 0.030248 ]
  }
  ELEMENT_CONNECTIONS {
   [ 0, 1, 2 ]
  }
DEFINE_SURFACE_REGIONS {
dreamm_region_4 {
ELEMENT_LIST = [ALL_ELEMENTS]
MOLECULE_NUMBER { closed_channel_D13, = 1}
VIZ_VALUE = 4
}
}
}
D17 POLYGON_LIST {
  VERTEX_LIST {
   [ -0.162615, -0.044541, 0.038548 ]
   [ -0.154315, -0.044553, 0.030248 ]
   [ -0.154315, -0.044538, 0.038548 ]
  }
  ELEMENT_CONNECTIONS {
   [ 0, 1, 2 ]
  }
DEFINE_SURFACE_REGIONS {
dreamm_region_5 {
ELEMENT_LIST = [ALL_ELEMENTS]
MOLECULE_NUMBER { closed_channel_D17, = 1}
VIZ_VALUE = 5
}
}
}
D21 POLYGON_LIST {
  VERTEX_LIST {
   [ -0.083228, -0.044512, 0.038548 ]
   [ -0.074928, -0.044523, 0.030248 ]
   [ -0.074928, -0.044508, 0.038548 ]
  }
  ELEMENT_CONNECTIONS {
   [ 0, 1, 2 ]
  }
DEFINE_SURFACE_REGIONS {
dreamm_region_6 {
ELEMENT_LIST = [ALL_ELEMENTS]
MOLECULE_NUMBER { closed_channel_D21, = 1}
VIZ_VALUE = 6
}
}
}
D25 POLYGON_LIST {
  VERTEX_LIST {
   [ 0.004459, -0.044479, 0.038548 ]
   [ -0.003841, -0.044483, 0.038548 ]
   [ 0.004459, -0.044493, 0.030248 ]
  }
  ELEMENT_CONNECTIONS {
   [ 0, 1, 2 ]
  }
DEFINE_SURFACE_REGIONS {
dreamm_region_7 {
ELEMENT_LIST = [ALL_ELEMENTS]
MOLECULE_NUMBER { closed_channel_D25, = 1}
VIZ_VALUE = 7
}
}
}
D29 POLYGON_LIST {
  VERTEX_LIST {
   [ 0.075545, -0.044454, 0.038548 ]
   [ 0.083845, -0.044463, 0.030248 ]
   [ 0.083845, -0.04445, 0.038548 ]
  }
  ELEMENT_CONNECTIONS {
   [ 0, 1, 2 ]
  }
DEFINE_SURFACE_REGIONS {
dreamm_region_8 {
ELEMENT_LIST = [ALL_ELEMENTS]
MOLECULE_NUMBER { closed_channel_D29, = 1}
VIZ_VALUE = 8
}
}
}
D33 POLYGON_LIST {
  VERTEX_LIST {
   [ 0.163232, -0.04442, 0.038548 ]
   [ 0.154932, -0.044424, 0.038548 ]
   [ 0.163232, -0.044433, 0.030248 ]
  }
  ELEMENT_CONNECTIONS {
   [ 0, 1, 2 ]
  }
DEFINE_SURFACE_REGIONS {
dreamm_region_9 {
ELEMENT_LIST = [ALL_ELEMENTS]
MOLECULE_NUMBER { closed_channel_D33, = 1}
VIZ_VALUE = 9
}
}
}
D37 POLYGON_LIST {
  VERTEX_LIST {
   [ 0.234318, -0.044395, 0.038548 ]
   [ 0.242618, -0.044403, 0.030248 ]
   [ 0.242618, -0.044391, 0.038548 ]
  }
  ELEMENT_CONNECTIONS {
   [ 0, 1, 2 ]
  }
DEFINE_SURFACE_REGIONS {
dreamm_region_10 {
ELEMENT_LIST = [ALL_ELEMENTS]
MOLECULE_NUMBER { closed_channel_D37, = 1}
VIZ_VALUE = 10
}
}
}
D42 POLYGON_LIST {
  VERTEX_LIST {
   [ 0.333551, -0.044358, 0.038548 ]
   [ 0.341851, -0.044365, 0.030248 ]
   [ 0.341851, -0.044355, 0.038548 ]
  }
  ELEMENT_CONNECTIONS {
   [ 0, 1, 2 ]
  }
DEFINE_SURFACE_REGIONS {
dreamm_region_11 {
ELEMENT_LIST = [ALL_ELEMENTS]
MOLECULE_NUMBER { closed_channel_D42, = 1}
VIZ_VALUE = 11
}
}
}
D46 POLYGON_LIST {
  VERTEX_LIST {
   [ 0.412938, -0.044329, 0.038548 ]
   [ 0.421238, -0.044335, 0.030248 ]
   [ 0.421238, -0.044325, 0.038548 ]
  }
  ELEMENT_CONNECTIONS {
   [ 0, 1, 2 ]
  }
DEFINE_SURFACE_REGIONS {
dreamm_region_12 {
ELEMENT_LIST = [ALL_ELEMENTS]
MOLECULE_NUMBER { closed_channel_D46, = 1}
VIZ_VALUE = 12
}
}
}
D49 POLYGON_LIST {
  VERTEX_LIST {
   [ 0.472478, -0.044307, 0.038548 ]
   [ 0.480778, -0.044312, 0.030248 ]
   [ 0.480778, -0.044303, 0.038548 ]
  }
  ELEMENT_CONNECTIONS {
   [ 0, 1, 2 ]
  }
DEFINE_SURFACE_REGIONS {
dreamm_region_13 {
ELEMENT_LIST = [ALL_ELEMENTS]
MOLECULE_NUMBER { closed_channel_D49, = 1}
VIZ_VALUE = 13
}
}
}
A01 POLYGON_LIST {
  VERTEX_LIST {
   [ -0.480702, -0.044812, -0.038547 ]
   [ -0.472402, -0.044808, -0.038547 ]
   [ -0.480702, -0.044793, -0.030247 ]
  }
  ELEMENT_CONNECTIONS {
   [ 0, 1, 2 ]
  }
DEFINE_SURFACE_REGIONS {
dreamm_region_26 {
ELEMENT_LIST = [ALL_ELEMENTS]
MOLECULE_NUMBER { closed_channel_A01, = 1}
VIZ_VALUE = 26
}
}
}
A04 POLYGON_LIST {
  VERTEX_LIST {
   [ -0.421162, -0.044785, -0.038547 ]
   [ -0.412862, -0.044781, -0.038547 ]
   [ -0.421162, -0.044767, -0.030247 ]
  }
  ELEMENT_CONNECTIONS {
   [ 0, 1, 2 ]
  }
DEFINE_SURFACE_REGIONS {
dreamm_region_25 {
ELEMENT_LIST = [ALL_ELEMENTS]
MOLECULE_NUMBER { closed_channel_A04, = 1}
VIZ_VALUE = 25
}
}
}
A09 POLYGON_LIST {
  VERTEX_LIST {
   [ -0.321929, -0.04474, -0.038547 ]
   [ -0.313629, -0.044736, -0.038547 ]
   [ -0.321929, -0.044723, -0.030247 ]
  }
  ELEMENT_CONNECTIONS {
   [ 0, 1, 2 ]
  }
DEFINE_SURFACE_REGIONS {
dreamm_region_24 {
ELEMENT_LIST = [ALL_ELEMENTS]
MOLECULE_NUMBER { closed_channel_A09, = 1}
VIZ_VALUE = 24
}
}
}
A13 POLYGON_LIST {
  VERTEX_LIST {
   [ -0.234242, -0.0447, -0.038547 ]
   [ -0.242542, -0.044687, -0.030247 ]
   [ -0.242542, -0.044704, -0.038547 ]
  }
  ELEMENT_CONNECTIONS {
   [ 0, 1, 2 ]
  }
DEFINE_SURFACE_REGIONS {
dreamm_region_23 {
ELEMENT_LIST = [ALL_ELEMENTS]
MOLECULE_NUMBER { closed_channel_A13, = 1}
VIZ_VALUE = 23
}
}
}
A17 POLYGON_LIST {
  VERTEX_LIST {
   [ -0.163156, -0.044668, -0.038547 ]
   [ -0.154856, -0.044663, -0.038547 ]
   [ -0.163156, -0.044652, -0.030247 ]
  }
  ELEMENT_CONNECTIONS {
   [ 0, 1, 2 ]
  }
DEFINE_SURFACE_REGIONS {
dreamm_region_22 {
ELEMENT_LIST = [ALL_ELEMENTS]
MOLECULE_NUMBER { closed_channel_A17, = 1}
VIZ_VALUE = 22
}
}
}
A21 POLYGON_LIST {
  VERTEX_LIST {
   [ -0.083769, -0.044632, -0.038547 ]
   [ -0.075469, -0.044627, -0.038547 ]
   [ -0.083769, -0.044617, -0.030247 ]
  }
  ELEMENT_CONNECTIONS {
   [ 0, 1, 2 ]
  }
DEFINE_SURFACE_REGIONS {
dreamm_region_21 {
ELEMENT_LIST = [ALL_ELEMENTS]
MOLECULE_NUMBER { closed_channel_A21, = 1}
VIZ_VALUE = 21
}
}
}
A25 POLYGON_LIST {
  VERTEX_LIST {
   [ 0.003917, -0.044591, -0.038547 ]
   [ -0.004383, -0.044581, -0.030247 ]
   [ -0.004383, -0.044596, -0.038547 ]
  }
  ELEMENT_CONNECTIONS {
   [ 0, 1, 2 ]
  }
DEFINE_SURFACE_REGIONS {
dreamm_region_20 {
ELEMENT_LIST = [ALL_ELEMENTS]
MOLECULE_NUMBER { closed_channel_A25, = 1}
VIZ_VALUE = 20
}
}
}
A29 POLYGON_LIST {
  VERTEX_LIST {
   [ 0.075004, -0.04456, -0.038547 ]
   [ 0.083304, -0.044555, -0.038547 ]
   [ 0.075004, -0.044546, -0.030247 ]
  }
  ELEMENT_CONNECTIONS {
   [ 0, 1, 2 ]
  }
DEFINE_SURFACE_REGIONS {
dreamm_region_19 {
ELEMENT_LIST = [ALL_ELEMENTS]
MOLECULE_NUMBER { closed_channel_A29, = 1}
VIZ_VALUE = 19
}
}
}
A33 POLYGON_LIST {
  VERTEX_LIST {
   [ 0.162691, -0.044519, -0.038547 ]
   [ 0.15439, -0.044511, -0.030247 ]
   [ 0.154391, -0.044523, -0.038547 ]
  }
  ELEMENT_CONNECTIONS {
   [ 0, 1, 2 ]
  }
DEFINE_SURFACE_REGIONS {
dreamm_region_18 {
ELEMENT_LIST = [ALL_ELEMENTS]
MOLECULE_NUMBER { closed_channel_A33, = 1}
VIZ_VALUE = 18
}
}
}
A38 POLYGON_LIST {
  VERTEX_LIST {
   [ 0.261924, -0.044474, -0.038547 ]
   [ 0.253624, -0.044467, -0.030247 ]
   [ 0.253624, -0.044478, -0.038547 ]
  }
  ELEMENT_CONNECTIONS {
   [ 0, 1, 2 ]
  }
DEFINE_SURFACE_REGIONS {
dreamm_region_17 {
ELEMENT_LIST = [ALL_ELEMENTS]
MOLECULE_NUMBER { closed_channel_A38, = 1}
VIZ_VALUE = 17
}
}
}
A42 POLYGON_LIST {
  VERTEX_LIST {
   [ 0.33301, -0.044442, -0.038547 ]
   [ 0.34131, -0.044438, -0.038547 ]
   [ 0.33301, -0.044432, -0.030247 ]
  }
  ELEMENT_CONNECTIONS {
   [ 0, 1, 2 ]
  }
DEFINE_SURFACE_REGIONS {
dreamm_region_16 {
ELEMENT_LIST = [ALL_ELEMENTS]
MOLECULE_NUMBER { closed_channel_A42, = 1}
VIZ_VALUE = 16
}
}
}
A46 POLYGON_LIST {
  VERTEX_LIST {
   [ 0.412397, -0.044406, -0.038547 ]
   [ 0.420697, -0.044402, -0.038547 ]
   [ 0.412397, -0.044396, -0.030247 ]
  }
  ELEMENT_CONNECTIONS {
   [ 0, 1, 2 ]
  }
DEFINE_SURFACE_REGIONS {
dreamm_region_15 {
ELEMENT_LIST = [ALL_ELEMENTS]
MOLECULE_NUMBER { closed_channel_A46, = 1}
VIZ_VALUE = 15
}
}
}
A49 POLYGON_LIST {
  VERTEX_LIST {
   [ 0.471937, -0.044379, -0.038547 ]
   [ 0.480237, -0.044374, -0.038547 ]
   [ 0.471937, -0.04437, -0.030247 ]
  }
  ELEMENT_CONNECTIONS {
   [ 0, 1, 2 ]
  }
DEFINE_SURFACE_REGIONS {
dreamm_region_14 {
ELEMENT_LIST = [ALL_ELEMENTS]
MOLECULE_NUMBER { closed_channel_A49, = 1}
VIZ_VALUE = 14
}
}
}
}
