# Supplementary material for: Unbiased Rare Event Sampling in Spatial Stochastic Systems Biology Models Using a Weighted Ensemble of Trajectories
Source: PLoS Comput Biol. 2016 Feb 4;12(2):e1004611. doi: 10.1371/journal.pcbi.1004611 (PMC4741515; doi:10.1371/journal.pcbi.1004611)
Supplement: S4 Model — Files containing the model details and with which one can simulate the model in MCell. (ZIP) [file pcbi.1004611.s004.zip › NMJ_model/end_caps_june26.mdl]

/* This file automatically generated by DReAMM */

end_caps OBJECT {
end_caps POLYGON_LIST {
  VERTEX_LIST {
   [ 0.756909, 0.17595, -0.564983 ]
   [ -0.742795, 0.234496, -0.564983 ]
   [ 0.389845, 0.107719, 0.565017 ]
   [ 0.756909, 0.17595, 0.565017 ]
   [ 0.620952, 0.142913, 0.565017 ]
   [ -0.37314, 0.107719, 0.565017 ]
   [ -0.641634, 0.150321, 0.565017 ]
   [ -0.75276, 0.177015, 0.565017 ]
   [ 0.131171, 0.081091, 0.565017 ]
   [ 0.005346, 0.078093, 0.565017 ]
   [ 0.131171, 0.081091, -0.564983 ]
   [ 0.005346, 0.078093, -0.564983 ]
   [ -0.127926, 0.081481, -0.564983 ]
   [ 0.389845, 0.107719, -0.564983 ]
   [ 0.620952, 0.142913, -0.564983 ]
   [ -0.641634, 0.150321, -0.564983 ]
   [ -0.75276, 0.177015, -0.564983 ]
   [ -0.37314, 0.107719, -0.564983 ]
   [ -0.722476, 0.316351, 0.565017 ]
   [ -0.722476, 0.316351, -0.564983 ]
   [ -0.697314, 0.39265, 0.565017 ]
   [ -0.697314, 0.39265, -0.564983 ]
   [ -0.66763, 0.463431, 0.565017 ]
   [ -0.66763, 0.463431, -0.564983 ]
   [ -0.633741, 0.528735, 0.565017 ]
   [ -0.633741, 0.528735, -0.564983 ]
   [ -0.595966, 0.588601, 0.565017 ]
   [ -0.595966, 0.588601, -0.564983 ]
   [ -0.554624, 0.643067, 0.565017 ]
   [ -0.554624, 0.643067, -0.564983 ]
   [ -0.510033, 0.692175, 0.565017 ]
   [ -0.510033, 0.692175, -0.564983 ]
   [ -0.462511, 0.735962, 0.565017 ]
   [ -0.462511, 0.735962, -0.564983 ]
   [ -0.412377, 0.774469, 0.565017 ]
   [ -0.412377, 0.774469, -0.564983 ]
   [ -0.359949, 0.807734, 0.565017 ]
   [ -0.359949, 0.807734, -0.564983 ]
   [ -0.305547, 0.835798, 0.565017 ]
   [ -0.305547, 0.835798, -0.564983 ]
   [ -0.249488, 0.858699, 0.565017 ]
   [ -0.249488, 0.858699, -0.564983 ]
   [ -0.192092, 0.876477, 0.565017 ]
   [ -0.192092, 0.876477, -0.564983 ]
   [ -0.133676, 0.889171, 0.565017 ]
   [ -0.133676, 0.889171, -0.564983 ]
   [ -0.044837, 0.898767, 0.565017 ]
   [ -0.044837, 0.898767, -0.564983 ]
   [ 0.049623, 0.898714, 0.565017 ]
   [ 0.049623, 0.898714, -0.564983 ]
   [ 0.138453, 0.889019, 0.565017 ]
   [ 0.138453, 0.889019, -0.564983 ]
   [ 0.196857, 0.87626, 0.565017 ]
   [ 0.196857, 0.87626, -0.564983 ]
   [ 0.254238, 0.858418, 0.565017 ]
   [ 0.254238, 0.858418, -0.564983 ]
   [ 0.310275, 0.835454, 0.565017 ]
   [ 0.310275, 0.835454, -0.564983 ]
   [ 0.364651, 0.80733, 0.565017 ]
   [ 0.364651, 0.80733, -0.564983 ]
   [ 0.417047, 0.774006, 0.565017 ]
   [ 0.417047, 0.774006, -0.564983 ]
   [ 0.467145, 0.735444, 0.565017 ]
   [ 0.467145, 0.735444, -0.564983 ]
   [ 0.514626, 0.691604, 0.565017 ]
   [ 0.514626, 0.691604, -0.564983 ]
   [ 0.559171, 0.642447, 0.565017 ]
   [ 0.559171, 0.642447, -0.564983 ]
   [ 0.600463, 0.587934, 0.565017 ]
   [ 0.600463, 0.587934, -0.564983 ]
   [ 0.638181, 0.528026, 0.565017 ]
   [ 0.638181, 0.528026, -0.564983 ]
   [ 0.672009, 0.462684, 0.565017 ]
   [ 0.672009, 0.462684, -0.564983 ]
   [ 0.701627, 0.39187, 0.565017 ]
   [ 0.701627, 0.39187, -0.564983 ]
   [ 0.726717, 0.315544, 0.565017 ]
   [ 0.726717, 0.315544, -0.564983 ]
   [ 0.74696, 0.233666, 0.565017 ]
   [ -0.127926, 0.081481, 0.565017 ]
  }
  ELEMENT_CONNECTIONS {
   [ 77, 14, 75 ]
   [ 75, 13, 73 ]
   [ 73, 10, 71 ]
   [ 71, 11, 69 ]
   [ 69, 12, 67 ]
   [ 67, 17, 65 ]
   [ 65, 15, 63 ]
   [ 63, 16, 61 ]
   [ 61, 1, 59 ]
   [ 59, 19, 57 ]
   [ 57, 21, 55 ]
   [ 55, 23, 53 ]
   [ 53, 25, 51 ]
   [ 51, 27, 49 ]
   [ 49, 29, 47 ]
   [ 47, 31, 45 ]
   [ 45, 33, 43 ]
   [ 43, 35, 41 ]
   [ 41, 37, 39 ]
   [ 35, 37, 41 ]
   [ 33, 35, 43 ]
   [ 31, 33, 45 ]
   [ 29, 31, 47 ]
   [ 27, 29, 49 ]
   [ 25, 27, 51 ]
   [ 23, 25, 53 ]
   [ 21, 23, 55 ]
   [ 19, 21, 57 ]
   [ 1, 19, 59 ]
   [ 16, 1, 61 ]
   [ 12, 17, 67 ]
   [ 11, 12, 69 ]
   [ 14, 13, 75 ]
   [ 0, 14, 77 ]
   [ 15, 16, 63 ]
   [ 17, 15, 65 ]
   [ 10, 11, 71 ]
   [ 13, 10, 73 ]
   [ 18, 6, 20 ]
   [ 20, 5, 22 ]
   [ 22, 79, 24 ]
   [ 24, 9, 26 ]
   [ 26, 8, 28 ]
   [ 28, 2, 30 ]
   [ 30, 4, 32 ]
   [ 32, 3, 34 ]
   [ 34, 78, 36 ]
   [ 36, 76, 38 ]
   [ 38, 74, 40 ]
   [ 40, 72, 42 ]
   [ 42, 70, 44 ]
   [ 44, 68, 46 ]
   [ 46, 66, 48 ]
   [ 48, 64, 50 ]
   [ 50, 62, 52 ]
   [ 52, 60, 54 ]
   [ 54, 58, 56 ]
   [ 60, 58, 54 ]
   [ 62, 60, 52 ]
   [ 64, 62, 50 ]
   [ 66, 64, 48 ]
   [ 68, 66, 46 ]
   [ 70, 68, 44 ]
   [ 72, 70, 42 ]
   [ 74, 72, 40 ]
   [ 76, 74, 38 ]
   [ 78, 76, 36 ]
   [ 3, 78, 34 ]
   [ 4, 3, 32 ]
   [ 2, 4, 30 ]
   [ 8, 2, 28 ]
   [ 9, 8, 26 ]
   [ 79, 9, 24 ]
   [ 5, 79, 22 ]
   [ 6, 5, 20 ]
   [ 7, 6, 18 ]
  }
DEFINE_SURFACE_REGIONS {
dreamm_region_1 {
ELEMENT_LIST = [ 0,1,2,3,4,5,6,7,8,9,10,11,12,13,14,15,16,17,18,19,20,21,22,23,24,25,26,27,28,29,30,31,32,33,34,35,36,37,38,39,40,41,42,43,44,45,46,47,48,49,50,51,52,53,54,55,56,57,58,59,60,61,62,63,64,65,66,67,68,69,70,71,72,73,74,75 ]
SURFACE_CLASS = absorb_all_calcium_ions
VIZ_VALUE = 1
}
}
}
}
