# Supplementary material for: Unbiased Rare Event Sampling in Spatial Stochastic Systems Biology Models Using a Weighted Ensemble of Trajectories
Source: PLoS Comput Biol. 2016 Feb 4;12(2):e1004611. doi: 10.1371/journal.pcbi.1004611 (PMC4741515; doi:10.1371/journal.pcbi.1004611)
Supplement: S4 Model — Files containing the model details and with which one can simulate the model in MCell. (ZIP) [file pcbi.1004611.s004.zip › NMJ_model/k3_control_short_0.3.txt]

0.00000  122906
0.00002  119986
0.00004  117060
0.00006  114141
0.00008  111229
0.00010  108302
0.00012  105383
0.00014  102464
0.00016  99544.7
0.00018  96618
0.00020  93698.8
0.00022  90779.5
0.00024  87860.3
0.00026  84933.7
0.00028  82021.8
0.00030  79102.7
0.00032  76176
0.00034  73264.2
0.00036  70337.5
0.00038  67418.3
0.00040  64499.2
0.00042  61580
0.00044  58660.7
0.00046  55748.8
0.00048  52829.7
0.00050  49910.3
0.00052  46983.7
0.00054  44079.5
0.00056  41160.2
0.00058  38233.5
0.00060  35314.3
0.00062  32387.7
0.00064  29468.3
0.00066  27549.5
0.00068  25941.7
0.00070  24659.8
0.00072  23807.8
0.00074  23489.3
0.00076  23170.7
0.00078  23378.2
0.00080  23911.5
0.00082  24771
0.00084  26163.8
0.00086  27549.5
0.00088  29690.7
0.00090  31928.3
0.00092  34380.7
0.00094  37159.2
0.00096  40041.5
0.00098  43138.3
0.00100  46554
0.00102  49658.5
0.00104  52963
0.00106  56482.3
0.00108  59786.8
0.00110  62987.7
0.00112  66092.2
0.00114  69189.2
0.00116  72286.2
0.00118  75175.8
0.00120  78258
0.00122  80932.8
0.00124  83711.3
0.00126  85956.2
0.00128  88616.2
0.00130  90861
0.00132  93209.7
0.00134  95239.8
0.00136  97484.8
0.00138  99307.5
0.00140  101108
0.00142  102938
0.00144  104531
0.00146  106243
0.00148  107636
0.00150  108910
0.00152  110199
0.00154  111370
0.00156  112436
0.00158  113289
0.00160  114474
0.00162  115222
0.00164  116178
0.00166  117030
0.00168  117668
0.00170  118527
0.00172  118957
0.00174  119594
0.00176  120127
0.00178  120772
0.00180  121409
0.00182  121943
0.00184  122365
0.00186  122587
0.00188  123010
0.00190  123439
0.00192  123765
0.00194  124084
0.00196  124402
0.00198  124721
0.00200  125040
0.00202  125040
0.00204  125247
0.00206  125358
0.00208  125899
0.00210  125899
0.00212  126106
0.00214  126218
0.00216  126425
0.00218  126329
0.00220  126536
0.00222  126751
0.00224  126966
0.00226  126855
0.00228  126966
0.00230  126966
0.00232  127285
0.00234  127173
0.00236  127173
0.00238  127173
0.00240  127388
0.00242  127388
0.00244  127603
0.00246  127603
0.00248  127499
0.00250  127714
0.00252  127714
0.00254  127499
0.00256  127603
0.00258  127603
0.00260  127603
0.00262  127714
0.00264  127714
0.00266  127714
0.00268  127811
0.00270  127603
0.00272  127714
0.00274  127603
0.00276  127714
0.00278  127714
0.00280  127811
0.00282  127714
0.00284  127922
0.00286  127922
0.00288  127603
0.00290  127922
0.00292  127714
0.00294  127811
0.00296  127714
0.00298  127603
0.00300  127811
