# Supplementary material for: Unbiased Rare Event Sampling in Spatial Stochastic Systems Biology Models Using a Weighted Ensemble of Trajectories
Source: PLoS Comput Biol. 2016 Feb 4;12(2):e1004611. doi: 10.1371/journal.pcbi.1004611 (PMC4741515; doi:10.1371/journal.pcbi.1004611)
Supplement: S4 Model — Files containing the model details and with which one can simulate the model in MCell. (ZIP) [file pcbi.1004611.s004.zip › NMJ_model/local_directory.mdl]

reactdir = "react_data/"
binary_out = "./binary_count"
