# Supplementary material for: Unbiased Rare Event Sampling in Spatial Stochastic Systems Biology Models Using a Weighted Ensemble of Trajectories
Source: PLoS Comput Biol. 2016 Feb 4;12(2):e1004611. doi: 10.1371/journal.pcbi.1004611 (PMC4741515; doi:10.1371/journal.pcbi.1004611)
Supplement: S4 Model — Files containing the model details and with which one can simulate the model in MCell. (ZIP) [file pcbi.1004611.s004.zip › NMJ_model/main_membrane.mdl]

main_membrane POLYGON_LIST {
  VERTEX_LIST {
   [ 0.74696, 0.233666, -0.564983 ]
   [ 0.756909, 0.17595, -0.564983 ]
   [ 0.756909, 0.17595, -0.542813 ]
   [ -0.742795, 0.234496, -0.564983 ]
   [ -0.742795, 0.234496, 0.565017 ]
   [ -0.75276, 0.177015, -0.542467 ]
   [ 0.620247, -0.000533556, -0.447483 ]
   [ 0.35732, -0.00073799, -0.492168 ]
   [ 0.521753, -0.000610373, -0.447483 ]
   [ -0.664001, 0.00984739, -0.439476 ]
   [ -0.728715, 0.0654672, -0.441203 ]
   [ -0.664001, 0.00984739, -0.344517 ]
   [ -0.743996, 0.1081, -0.451196 ]
   [ -0.728715, 0.0654672, -0.339673 ]
   [ 0.762038, 0.146199, -0.499744 ]
   [ 0.748096, 0.107419, -0.452133 ]
   [ 0.762038, 0.146199, 0.499778 ]
   [ 0.732722, 0.0646527, -0.442165 ]
   [ 0.667955, 0.00910503, -0.440665 ]
   [ 0.732722, 0.0646527, -0.330373 ]
   [ 0.620952, 0.0883249, -0.478414 ]
   [ 0.620952, 0.142913, 0.553582 ]
   [ 0.620952, 0.0883249, 0.478448 ]
   [ 0.389845, 0.107719, 0.565017 ]
   [ -0.413657, 0.111226, 0.563877 ]
   [ -0.641634, 0.0929037, 0.472146 ]
   [ -0.641634, 0.150321, 0.551175 ]
   [ -0.75276, 0.177015, 0.542501 ]
   [ 0.35732, -0.00073799, 0.492202 ]
   [ 0.35732, 0.0635129, 0.512599 ]
   [ 0.131171, 0.0532599, 0.526711 ]
   [ -0.641634, 0.00482117, 0.443526 ]
   [ -0.743996, 0.1081, 0.45123 ]
   [ 0.756909, 0.17595, 0.565017 ]
   [ 0.756909, 0.17595, 0.542847 ]
   [ 0.620952, 0.142913, 0.565017 ]
   [ -0.413657, 0.111226, 0.565017 ]
   [ -0.37314, 0.107719, 0.565017 ]
   [ -0.75276, 0.177015, 0.565017 ]
   [ -0.641634, 0.150321, 0.565017 ]
   [ 0.35732, 0.101597, 0.565017 ]
   [ 0.00534605, 0.0517612, 0.528774 ]
   [ 0.131171, 0.0810908, 0.565017 ]
   [ -0.127926, 0.053455, 0.526443 ]
   [ 0.00534605, 0.0780934, 0.565017 ]
   [ -0.413657, 0.0687416, 0.505402 ]
   [ 0.748096, 0.107419, 0.452167 ]
   [ 0.620952, 0.0001356, 0.449794 ]
   [ 0.620952, 0.142913, -0.553548 ]
   [ 0.35732, 0.0635129, -0.512565 ]
   [ 0.131171, 0.0810908, -0.564983 ]
   [ 0.131171, 0.0532599, -0.526677 ]
   [ 0.00534605, 0.0780934, -0.564983 ]
   [ 0.00534605, 0.0517612, -0.52874 ]
   [ -0.127926, 0.081481, -0.564983 ]
   [ -0.127926, 0.053455, -0.526409 ]
   [ -0.413657, 0.0687416, -0.505368 ]
   [ -0.641634, 0.150321, -0.551141 ]
   [ -0.641634, 0.0929037, -0.472112 ]
   [ 0.620952, 0.142913, -0.564983 ]
   [ 0.389845, 0.107719, -0.564983 ]
   [ -0.413657, 0.111226, -0.563843 ]
   [ -0.641634, 0.150321, -0.564983 ]
   [ -0.75276, 0.177015, -0.564983 ]
   [ -0.641634, 0.00482117, -0.443492 ]
   [ -0.37314, 0.107719, -0.564983 ]
   [ -0.413657, 0.111226, -0.564983 ]
   [ -0.722476, 0.316351, 0.565017 ]
   [ -0.722476, 0.316351, -0.564983 ]
   [ -0.697314, 0.39265, 0.565017 ]
   [ -0.697314, 0.39265, -0.564983 ]
   [ -0.66763, 0.463431, 0.565017 ]
   [ -0.66763, 0.463431, -0.564983 ]
   [ -0.633741, 0.528735, 0.565017 ]
   [ -0.633741, 0.528735, -0.564983 ]
   [ -0.595966, 0.588601, 0.565017 ]
   [ -0.595966, 0.588601, -0.564983 ]
   [ -0.554624, 0.643067, 0.565017 ]
   [ -0.554624, 0.643067, -0.564983 ]
   [ -0.510033, 0.692175, 0.565017 ]
   [ -0.510033, 0.692175, -0.564983 ]
   [ -0.462511, 0.735962, 0.565017 ]
   [ -0.462511, 0.735962, -0.564983 ]
   [ -0.412377, 0.774469, 0.565017 ]
   [ -0.412377, 0.774469, -0.564983 ]
   [ -0.359949, 0.807734, 0.565017 ]
   [ -0.359949, 0.807734, -0.564983 ]
   [ -0.305547, 0.835798, 0.565017 ]
   [ -0.305547, 0.835798, -0.564983 ]
   [ -0.249488, 0.858699, 0.565017 ]
   [ -0.249488, 0.858699, -0.564983 ]
   [ -0.192092, 0.876477, 0.565017 ]
   [ -0.192092, 0.876477, -0.564983 ]
   [ -0.133676, 0.889171, 0.565017 ]
   [ -0.133676, 0.889171, -0.564983 ]
   [ -0.044837, 0.898767, 0.565017 ]
   [ -0.044837, 0.898767, -0.564983 ]
   [ 0.0496234, 0.898714, 0.565017 ]
   [ 0.0496234, 0.898714, -0.564983 ]
   [ 0.138453, 0.889019, 0.565017 ]
   [ 0.138453, 0.889019, -0.564983 ]
   [ 0.196857, 0.87626, 0.565017 ]
   [ 0.196857, 0.87626, -0.564983 ]
   [ 0.254238, 0.858418, 0.565017 ]
   [ 0.254238, 0.858418, -0.564983 ]
   [ 0.310275, 0.835454, 0.565017 ]
   [ 0.310275, 0.835454, -0.564983 ]
   [ 0.364651, 0.80733, 0.565017 ]
   [ 0.364651, 0.80733, -0.564983 ]
   [ 0.417047, 0.774006, 0.565017 ]
   [ 0.417047, 0.774006, -0.564983 ]
   [ 0.467145, 0.735444, 0.565017 ]
   [ 0.467145, 0.735444, -0.564983 ]
   [ 0.514626, 0.691604, 0.565017 ]
   [ 0.514626, 0.691604, -0.564983 ]
   [ 0.559171, 0.642447, 0.565017 ]
   [ 0.559171, 0.642447, -0.564983 ]
   [ 0.600463, 0.587934, 0.565017 ]
   [ 0.600463, 0.587934, -0.564983 ]
   [ 0.638181, 0.528026, 0.565017 ]
   [ 0.638181, 0.528026, -0.564983 ]
   [ 0.672009, 0.462684, 0.565017 ]
   [ 0.672009, 0.462684, -0.564983 ]
   [ 0.701627, 0.39187, 0.565017 ]
   [ 0.701627, 0.39187, -0.564983 ]
   [ 0.726717, 0.315544, 0.565017 ]
   [ 0.726717, 0.315544, -0.564983 ]
   [ 0.74696, 0.233666, 0.565017 ]
   [ -0.127926, -0.00111935, -0.509404 ]
   [ 0.00534605, -0.00101461, -0.512251 ]
   [ 0.131171, -0.000915723, -0.509669 ]
   [ 0.620247, -0.00477409, -0.404873 ]
   [ 0.00534605, -0.00101461, 0.512285 ]
   [ -0.127926, -0.00111935, 0.509438 ]
   [ -0.413657, -0.00134391, 0.483503 ]
   [ -0.62018, 0, 0.445828 ]
   [ -0.413657, -0.00134391, -0.483469 ]
   [ 0.131171, -0.000915723, 0.509703 ]
   [ 0.620242, 1.42109e-17, 0.445817 ]
   [ 0.667955, 0.00910503, 0.440699 ]
   [ 0.620242, -0.00515354, 0.394845 ]
   [ -0.511451, 1.24565e-18, 0.445827 ]
   [ -0.620179, -0.0036611, 0.41 ]
   [ -0.620169, -0.0355851, 0.097584 ]
   [ -0.570553, -0.03557, 0.097584 ]
   [ -0.570553, -0.0356188, 0.0740203 ]
   [ 0.620244, -0.035208, 0.097584 ]
   [ 0.620244, -0.0352449, 0.0487927 ]
   [ 0.570629, -0.0352231, 0.097584 ]
   [ -0.570553, -0.0359742, -0.097583 ]
   [ -0.570553, -0.0359268, -0.0746598 ]
   [ -0.54585, -0.0359614, -0.097583 ]
   [ -0.520936, -0.0359484, -0.097583 ]
   [ -0.520936, -0.0359004, -0.0737669 ]
   [ -0.497535, -0.0359363, -0.097583 ]
   [ -0.471319, -0.0359227, -0.097583 ]
   [ -0.471319, -0.0358727, -0.0721095 ]
   [ -0.44676, -0.0359099, -0.097583 ]
   [ -0.421703, -0.0358969, -0.097583 ]
   [ -0.421703, -0.0358511, -0.0735786 ]
   [ -0.39902, -0.0358851, -0.097583 ]
   [ -0.372086, -0.0358711, -0.097583 ]
   [ -0.372086, -0.0358241, -0.0722085 ]
   [ -0.347895, -0.0358585, -0.097583 ]
   [ -0.32247, -0.0358453, -0.097583 ]
   [ -0.32247, -0.0358028, -0.0739017 ]
   [ -0.299132, -0.0358332, -0.097583 ]
   [ -0.272853, -0.0358195, -0.097583 ]
   [ -0.272853, -0.035776, -0.0725949 ]
   [ -0.248742, -0.035807, -0.097583 ]
   [ -0.223237, -0.0357938, -0.097583 ]
   [ -0.223237, -0.0357513, -0.0724032 ]
   [ -0.198479, -0.0357809, -0.097583 ]
   [ -0.17362, -0.035768, -0.097583 ]
   [ -0.17362, -0.0357306, -0.074671 ]
   [ -0.150227, -0.0357558, -0.097583 ]
   [ -0.124003, -0.0357422, -0.097583 ]
   [ -0.124003, -0.0357006, -0.0712263 ]
   [ -0.0994524, -0.0357294, -0.097583 ]
   [ -0.0743868, -0.0357164, -0.097583 ]
   [ -0.0743868, -0.0356788, -0.0728852 ]
   [ -0.0502754, -0.0357039, -0.097583 ]
   [ 0.124079, -0.0356133, -0.097583 ]
   [ 0.124079, -0.0355819, -0.0735314 ]
   [ 0.146404, -0.0356017, -0.097583 ]
   [ 0.173696, -0.0355875, -0.097583 ]
   [ 0.173696, -0.0355545, -0.0711385 ]
   [ 0.198069, -0.0355748, -0.097583 ]
   [ 0.223313, -0.0355617, -0.097583 ]
   [ 0.223313, -0.0355332, -0.0736937 ]
   [ 0.246195, -0.0355498, -0.097583 ]
   [ 0.272929, -0.0355359, -0.097583 ]
   [ 0.272929, -0.0355068, -0.072002 ]
   [ 0.296998, -0.0355234, -0.097583 ]
   [ 0.322546, -0.0355102, -0.097583 ]
   [ 0.322546, -0.0354812, -0.0708561 ]
   [ 0.345284, -0.0354983, -0.097583 ]
   [ 0.372162, -0.0354844, -0.097583 ]
   [ 0.372162, -0.0354594, -0.073348 ]
   [ 0.395036, -0.0354725, -0.097583 ]
   [ 0.421779, -0.0354586, -0.097583 ]
   [ 0.421779, -0.0354334, -0.0717196 ]
   [ 0.446225, -0.0354459, -0.097583 ]
   [ 0.471395, -0.0354328, -0.097583 ]
   [ 0.471395, -0.0354061, -0.0685622 ]
   [ 0.492913, -0.0354216, -0.097583 ]
   [ 0.521012, -0.035407, -0.097583 ]
   [ 0.521012, -0.0353854, -0.0725541 ]
   [ 0.547452, -0.0353933, -0.097583 ]
   [ 0.620245, -0.0353555, -0.097583 ]
   [ 0.570629, -0.0353813, -0.097583 ]
   [ 0.620245, -0.0353186, -0.0487911 ]
   [ -0.620162, -0.036, -0.097583 ]
   [ -0.620164, -0.0358963, -0.0487912 ]
   [ -0.520936, -0.035555, 0.097584 ]
   [ -0.520936, -0.0356054, 0.0725512 ]
   [ -0.54633, -0.0355627, 0.097584 ]
   [ -0.47132, -0.0355399, 0.097584 ]
   [ -0.47132, -0.0355868, 0.0736682 ]
   [ -0.496579, -0.0355476, 0.097584 ]
   [ -0.421703, -0.0355248, 0.097584 ]
   [ -0.421703, -0.0355726, 0.0724865 ]
   [ -0.449189, -0.0355331, 0.097584 ]
   [ -0.372086, -0.0355097, 0.097584 ]
   [ -0.372086, -0.0355541, 0.0736325 ]
   [ -0.398253, -0.0355177, 0.097584 ]
   [ -0.32247, -0.0354946, 0.097584 ]
   [ -0.32247, -0.0355371, 0.0739507 ]
   [ -0.348088, -0.0355024, 0.097584 ]
   [ -0.272853, -0.0354795, 0.097584 ]
   [ -0.272853, -0.035526, 0.0708841 ]
   [ -0.296549, -0.0354867, 0.097584 ]
   [ -0.223237, -0.0354644, 0.097584 ]
   [ -0.223237, -0.0355101, 0.0705012 ]
   [ -0.248073, -0.035472, 0.097584 ]
   [ -0.17362, -0.0354494, 0.097584 ]
   [ -0.17362, -0.0354939, 0.070308 ]
   [ -0.199246, -0.0354571, 0.097584 ]
   [ -0.124004, -0.0354343, 0.097584 ]
   [ -0.124004, -0.0354743, 0.0721894 ]
   [ -0.14892, -0.0354418, 0.097584 ]
   [ -0.074387, -0.0354192, 0.097584 ]
   [ -0.0743869, -0.0354568, 0.0728583 ]
   [ -0.101369, -0.0354274, 0.097584 ]
   [ -0.0247704, -0.0354041, 0.097584 ]
   [ -0.0247704, -0.0354409, 0.0725386 ]
   [ -0.0467669, -0.0354108, 0.097584 ]
   [ 0.0248462, -0.035389, 0.097584 ]
   [ 0.0248462, -0.0354249, 0.0721846 ]
   [ 0.000369827, -0.0353965, 0.097584 ]
   [ 0.0744628, -0.0353739, 0.097584 ]
   [ 0.0744628, -0.035411, 0.0702674 ]
   [ 0.0525468, -0.0353806, 0.097584 ]
   [ 0.124079, -0.0353588, 0.097584 ]
   [ 0.124079, -0.0353939, 0.0706832 ]
   [ 0.100511, -0.035366, 0.097584 ]
   [ 0.173696, -0.0353438, 0.097584 ]
   [ 0.173696, -0.0353754, 0.0722773 ]
   [ 0.149114, -0.0353512, 0.097584 ]
   [ 0.223313, -0.0353287, 0.097584 ]
   [ 0.223313, -0.0353598, 0.0715094 ]
   [ 0.199664, -0.0353359, 0.097584 ]
   [ 0.272929, -0.0353136, 0.097584 ]
   [ 0.272929, -0.0353446, 0.0703277 ]
   [ 0.248014, -0.0353212, 0.097584 ]
   [ 0.322546, -0.0352985, 0.097584 ]
   [ 0.322546, -0.0353247, 0.0734218 ]
   [ 0.299329, -0.0353056, 0.097584 ]
   [ 0.372162, -0.0352834, 0.097584 ]
   [ 0.372162, -0.0353097, 0.072016 ]
   [ 0.345316, -0.0352916, 0.097584 ]
   [ 0.421779, -0.0352683, 0.097584 ]
   [ 0.421779, -0.0352934, 0.071886 ]
   [ 0.397493, -0.0352757, 0.097584 ]
   [ 0.471395, -0.0352532, 0.097584 ]
   [ 0.471395, -0.0352763, 0.0725549 ]
   [ 0.448107, -0.0352603, 0.097584 ]
   [ 0.521012, -0.0352382, 0.097584 ]
   [ 0.521012, -0.0352627, 0.0692353 ]
   [ 0.496071, -0.0352457, 0.097584 ]
   [ 0.570629, -0.0352442, 0.0714673 ]
   [ 0.543783, -0.0352312, 0.097584 ]
   [ -0.570553, -0.0358732, -0.0487912 ]
   [ -0.570553, -0.0358223, -0.0242365 ]
   [ -0.570553, -0.0357721, 5.26142e-07 ]
   [ -0.620166, -0.0357926, 5.14774e-07 ]
   [ -0.570553, -0.0357154, 0.027416 ]
   [ 0.570629, -0.0353417, -0.0487911 ]
   [ 0.620245, -0.0352817, 7.98986e-07 ]
   [ 0.570629, -0.0353022, 7.87618e-07 ]
   [ 0.570629, -0.0352833, 0.0232441 ]
   [ -0.520936, -0.034673, 0.0390339 ]
   [ -0.511013, -0.0346693, 0.0390339 ]
   [ -0.511013, -0.0346889, 0.0292756 ]
   [ -0.520936, -0.0346927, 0.0292756 ]
   [ -0.511013, -0.0347085, 0.0195172 ]
   [ -0.520936, -0.0347124, 0.0195172 ]
   [ -0.511013, -0.034728, 0.00975883 ]
   [ -0.520936, -0.034732, 0.00975883 ]
   [ -0.511013, -0.0347476, 4.63113e-07 ]
   [ -0.520936, -0.0347517, 4.60136e-07 ]
   [ -0.511013, -0.0347672, -0.00975791 ]
   [ -0.520936, -0.0347714, -0.00975791 ]
   [ -0.511013, -0.0347867, -0.0195163 ]
   [ -0.520936, -0.034791, -0.0195163 ]
   [ -0.511013, -0.0348063, -0.0292746 ]
   [ -0.520936, -0.0348107, -0.0292746 ]
   [ -0.511013, -0.0348259, -0.039033 ]
   [ -0.501089, -0.0346657, 0.0390339 ]
   [ -0.501089, -0.0346851, 0.0292756 ]
   [ -0.501089, -0.0347046, 0.0195172 ]
   [ -0.501089, -0.0347241, 0.00975884 ]
   [ -0.501089, -0.0347435, 4.6609e-07 ]
   [ -0.501089, -0.034763, -0.0097579 ]
   [ -0.501089, -0.0347824, -0.0195163 ]
   [ -0.501089, -0.0348019, -0.0292746 ]
   [ -0.501089, -0.0348214, -0.039033 ]
   [ -0.471861, -0.0446547, 0.0385478 ]
   [ -0.460314, -0.0446511, 0.0385478 ]
   [ -0.460855, -0.0446701, 0.0283033 ]
   [ -0.480702, -0.0446776, 0.0283033 ]
   [ -0.471861, -0.0446738, 0.0302478 ]
   [ -0.472402, -0.044693, 0.0200033 ]
   [ -0.491166, -0.0346814, 0.0292756 ]
   [ -0.491166, -0.034662, 0.0390339 ]
   [ -0.460855, -0.0446891, 0.0200033 ]
   [ -0.480702, -0.0446969, 0.0200033 ]
   [ -0.471319, -0.0447121, 0.00975884 ]
   [ -0.491166, -0.0347007, 0.0195172 ]
   [ -0.461396, -0.0447081, 0.00975885 ]
   [ -0.481243, -0.0447161, 0.00975884 ]
   [ -0.471319, -0.0447313, 4.75021e-07 ]
   [ -0.491166, -0.0347201, 0.00975884 ]
   [ -0.461396, -0.0447272, 4.77998e-07 ]
   [ -0.481243, -0.0447354, 4.72044e-07 ]
   [ -0.471319, -0.0447504, -0.0097579 ]
   [ -0.491166, -0.0347394, 4.69067e-07 ]
   [ -0.461396, -0.0447462, -0.00975789 ]
   [ -0.481243, -0.0447546, -0.0097579 ]
   [ -0.471861, -0.0447695, -0.0200024 ]
   [ -0.491166, -0.0347588, -0.0097579 ]
   [ -0.460314, -0.0447652, -0.0200024 ]
   [ -0.480161, -0.0447738, -0.0200024 ]
   [ -0.491166, -0.0347781, -0.0195163 ]
   [ -0.460855, -0.0447843, -0.0302469 ]
   [ -0.480702, -0.0447931, -0.0302469 ]
   [ -0.471861, -0.0447887, -0.0283024 ]
   [ -0.472402, -0.0448078, -0.0385469 ]
   [ -0.491166, -0.0347975, -0.0292746 ]
   [ -0.460855, -0.0448033, -0.0385469 ]
   [ -0.480702, -0.0448123, -0.0385469 ]
   [ -0.491166, -0.0348169, -0.039033 ]
   [ -0.452014, -0.0446663, 0.0302478 ]
   [ -0.452555, -0.0446852, 0.0200033 ]
   [ -0.451473, -0.0447042, 0.00975885 ]
   [ -0.451473, -0.0447231, 4.80975e-07 ]
   [ -0.451473, -0.044742, -0.00975789 ]
   [ -0.452014, -0.0447609, -0.0200024 ]
   [ -0.452014, -0.0447799, -0.0283024 ]
   [ -0.452555, -0.0447988, -0.0385469 ]
   [ -0.432167, -0.0446401, 0.0385478 ]
   [ -0.420621, -0.0446364, 0.0385478 ]
   [ -0.421162, -0.044655, 0.0283034 ]
   [ -0.432167, -0.0446588, 0.0302478 ]
   [ -0.421162, -0.0446736, 0.0200034 ]
   [ -0.441008, -0.0446626, 0.0283033 ]
   [ -0.440467, -0.0446437, 0.0385478 ]
   [ -0.412321, -0.0446513, 0.0302479 ]
   [ -0.412862, -0.0446698, 0.0200034 ]
   [ -0.432708, -0.0446775, 0.0200034 ]
   [ -0.421703, -0.0446922, 0.00975886 ]
   [ -0.41178, -0.0446883, 0.00975886 ]
   [ -0.431626, -0.0446962, 0.00975886 ]
   [ -0.421703, -0.0447108, 4.89907e-07 ]
   [ -0.44155, -0.0447002, 0.00975885 ]
   [ -0.441008, -0.0446814, 0.0200033 ]
   [ -0.41178, -0.0447067, 4.92884e-07 ]
   [ -0.431626, -0.0447149, 4.8693e-07 ]
   [ -0.421703, -0.0447294, -0.00975788 ]
   [ -0.44155, -0.044719, 4.83953e-07 ]
   [ -0.41178, -0.0447252, -0.00975788 ]
   [ -0.431626, -0.0447336, -0.00975788 ]
   [ -0.420621, -0.044748, -0.0200024 ]
   [ -0.44155, -0.0447378, -0.00975789 ]
   [ -0.412321, -0.0447437, -0.0200024 ]
   [ -0.432167, -0.0447523, -0.0200024 ]
   [ -0.421162, -0.0447666, -0.0302469 ]
   [ -0.440467, -0.0447566, -0.0200024 ]
   [ -0.432167, -0.0447711, -0.0283024 ]
   [ -0.421162, -0.0447853, -0.0385469 ]
   [ -0.441008, -0.0447755, -0.0302469 ]
   [ -0.412321, -0.0447622, -0.0283024 ]
   [ -0.412862, -0.0447807, -0.0385469 ]
   [ -0.412321, -0.0446328, 0.0385479 ]
   [ -0.400774, -0.0446291, 0.0385479 ]
   [ -0.401315, -0.0446475, 0.0283034 ]
   [ -0.401315, -0.0446659, 0.0200034 ]
   [ -0.401856, -0.0446843, 0.00975887 ]
   [ -0.401856, -0.0447027, 4.95861e-07 ]
   [ -0.401856, -0.0447211, -0.00975787 ]
   [ -0.400774, -0.0447394, -0.0200024 ]
   [ -0.401315, -0.0447578, -0.0302469 ]
   [ -0.401315, -0.0447762, -0.0385469 ]
   [ -0.372627, -0.0446181, 0.0385479 ]
   [ -0.361081, -0.0446145, 0.0385479 ]
   [ -0.361622, -0.0446324, 0.0283034 ]
   [ -0.381469, -0.04464, 0.0283034 ]
   [ -0.372627, -0.0446362, 0.0302479 ]
   [ -0.373169, -0.0446543, 0.0200034 ]
   [ -0.392474, -0.0446437, 0.0302479 ]
   [ -0.392474, -0.0446254, 0.0385479 ]
   [ -0.361622, -0.0446504, 0.0200034 ]
   [ -0.381469, -0.0446581, 0.0200034 ]
   [ -0.372086, -0.0446723, 0.00975888 ]
   [ -0.393015, -0.044662, 0.0200034 ]
   [ -0.362163, -0.0446684, 0.00975888 ]
   [ -0.38201, -0.0446763, 0.00975887 ]
   [ -0.372086, -0.0446904, 5.04792e-07 ]
   [ -0.391933, -0.0446803, 0.00975887 ]
   [ -0.362163, -0.0446863, 5.07769e-07 ]
   [ -0.38201, -0.0446945, 5.01815e-07 ]
   [ -0.372086, -0.0447085, -0.00975787 ]
   [ -0.391933, -0.0446986, 4.98838e-07 ]
   [ -0.362163, -0.0447043, -0.00975786 ]
   [ -0.38201, -0.0447127, -0.00975787 ]
   [ -0.372627, -0.0447265, -0.0200024 ]
   [ -0.391933, -0.0447169, -0.00975787 ]
   [ -0.361081, -0.0447222, -0.0200024 ]
   [ -0.380927, -0.0447308, -0.0200024 ]
   [ -0.392474, -0.0447351, -0.0200024 ]
   [ -0.361622, -0.0447402, -0.0302469 ]
   [ -0.381469, -0.044749, -0.0302469 ]
   [ -0.372627, -0.0447446, -0.0283024 ]
   [ -0.373169, -0.0447627, -0.0385469 ]
   [ -0.392474, -0.0447534, -0.0283024 ]
   [ -0.361622, -0.0447582, -0.0385469 ]
   [ -0.381469, -0.0447672, -0.0385469 ]
   [ -0.393015, -0.0447717, -0.0385469 ]
   [ -0.352781, -0.0446287, 0.0302479 ]
   [ -0.353322, -0.0446465, 0.0200034 ]
   [ -0.35224, -0.0446644, 0.00975888 ]
   [ -0.35224, -0.0446822, 5.10747e-07 ]
   [ -0.35224, -0.0447001, -0.00975786 ]
   [ -0.352781, -0.0447179, -0.0200024 ]
   [ -0.352781, -0.0447358, -0.0283024 ]
   [ -0.353322, -0.0447537, -0.0385468 ]
   [ -0.332934, -0.0446035, 0.0385479 ]
   [ -0.321388, -0.0445998, 0.0385479 ]
   [ -0.321929, -0.0446174, 0.0283034 ]
   [ -0.332934, -0.0446211, 0.0302479 ]
   [ -0.321929, -0.0446349, 0.0200034 ]
   [ -0.341775, -0.0446249, 0.0283034 ]
   [ -0.341234, -0.0446071, 0.0385479 ]
   [ -0.313088, -0.0446136, 0.0302479 ]
   [ -0.313629, -0.044631, 0.0200034 ]
   [ -0.333475, -0.0446388, 0.0200034 ]
   [ -0.32247, -0.0446524, 0.00975889 ]
   [ -0.312546, -0.0446485, 0.00975889 ]
   [ -0.332393, -0.0446564, 0.00975889 ]
   [ -0.32247, -0.04467, 5.19678e-07 ]
   [ -0.342316, -0.0446604, 0.00975888 ]
   [ -0.341775, -0.0446426, 0.0200034 ]
   [ -0.312546, -0.0446659, 5.22655e-07 ]
   [ -0.332393, -0.0446741, 5.16701e-07 ]
   [ -0.32247, -0.0446875, -0.00975785 ]
   [ -0.342316, -0.0446781, 5.13724e-07 ]
   [ -0.312546, -0.0446833, -0.00975785 ]
   [ -0.332393, -0.0446917, -0.00975785 ]
   [ -0.321388, -0.044705, -0.0200023 ]
   [ -0.342316, -0.0446959, -0.00975786 ]
   [ -0.313088, -0.0447007, -0.0200023 ]
   [ -0.332934, -0.0447093, -0.0200023 ]
   [ -0.321929, -0.0447226, -0.0302468 ]
   [ -0.341234, -0.0447136, -0.0200024 ]
   [ -0.332934, -0.044727, -0.0283023 ]
   [ -0.321929, -0.0447401, -0.0385468 ]
   [ -0.341775, -0.0447314, -0.0302468 ]
   [ -0.313088, -0.0447182, -0.0283023 ]
   [ -0.313629, -0.0447356, -0.0385468 ]
   [ -0.313088, -0.0445962, 0.0385479 ]
   [ -0.301541, -0.0445925, 0.0385479 ]
   [ -0.302082, -0.0446098, 0.0283034 ]
   [ -0.302082, -0.0446272, 0.0200034 ]
   [ -0.302623, -0.0446445, 0.0097589 ]
   [ -0.302623, -0.0446618, 5.25632e-07 ]
   [ -0.302623, -0.0446791, -0.00975785 ]
   [ -0.301541, -0.0446964, -0.0200023 ]
   [ -0.302082, -0.0447138, -0.0302468 ]
   [ -0.302082, -0.0447311, -0.0385468 ]
   [ -0.273394, -0.0445815, 0.0385479 ]
   [ -0.261848, -0.0445779, 0.0385479 ]
   [ -0.262389, -0.0445948, 0.0283034 ]
   [ -0.282235, -0.0446023, 0.0283034 ]
   [ -0.273394, -0.0445985, 0.0302479 ]
   [ -0.273935, -0.0446155, 0.0200034 ]
   [ -0.293241, -0.0446061, 0.0302479 ]
   [ -0.293241, -0.0445888, 0.0385479 ]
   [ -0.262389, -0.0446117, 0.0200034 ]
   [ -0.282235, -0.0446194, 0.0200034 ]
   [ -0.272853, -0.0446325, 0.00975891 ]
   [ -0.293782, -0.0446233, 0.0200034 ]
   [ -0.26293, -0.0446286, 0.00975891 ]
   [ -0.282777, -0.0446365, 0.0097589 ]
   [ -0.272853, -0.0446495, 5.34563e-07 ]
   [ -0.2927, -0.0446405, 0.0097589 ]
   [ -0.26293, -0.0446454, 5.37541e-07 ]
   [ -0.282777, -0.0446536, 5.31586e-07 ]
   [ -0.272853, -0.0446665, -0.00975784 ]
   [ -0.2927, -0.0446577, 5.28609e-07 ]
   [ -0.26293, -0.0446623, -0.00975783 ]
   [ -0.282777, -0.0446707, -0.00975784 ]
   [ -0.273394, -0.0446835, -0.0200023 ]
   [ -0.2927, -0.0446749, -0.00975784 ]
   [ -0.261848, -0.0446792, -0.0200023 ]
   [ -0.281694, -0.0446878, -0.0200023 ]
   [ -0.293241, -0.0446921, -0.0200023 ]
   [ -0.262389, -0.0446961, -0.0302468 ]
   [ -0.282235, -0.0447049, -0.0302468 ]
   [ -0.273394, -0.0447005, -0.0283023 ]
   [ -0.273935, -0.0447175, -0.0385468 ]
   [ -0.293241, -0.0447094, -0.0283023 ]
   [ -0.262389, -0.044713, -0.0385468 ]
   [ -0.282235, -0.0447221, -0.0385468 ]
   [ -0.293782, -0.0447266, -0.0385468 ]
   [ -0.253548, -0.044591, 0.0302479 ]
   [ -0.254089, -0.0446078, 0.0200034 ]
   [ -0.253007, -0.0446246, 0.00975891 ]
   [ -0.253007, -0.0446414, 5.40518e-07 ]
   [ -0.253007, -0.0446581, -0.00975783 ]
   [ -0.253548, -0.0446749, -0.0200023 ]
   [ -0.253548, -0.0446917, -0.0283023 ]
   [ -0.254089, -0.0447085, -0.0385468 ]
   [ -0.233701, -0.0445669, 0.0385479 ]
   [ -0.223237, -0.0445632, 0.039034 ]
   [ -0.223237, -0.0445797, 0.0292757 ]
   [ -0.233701, -0.0445835, 0.0302479 ]
   [ -0.223237, -0.0445962, 0.0195173 ]
   [ -0.242542, -0.0445872, 0.0283034 ]
   [ -0.242001, -0.0445706, 0.0385479 ]
   [ -0.213313, -0.0445759, 0.0292757 ]
   [ -0.213313, -0.0445923, 0.0195173 ]
   [ -0.234242, -0.0446, 0.0200034 ]
   [ -0.223237, -0.0446126, 0.00975892 ]
   [ -0.213313, -0.0446087, 0.00975892 ]
   [ -0.23316, -0.0446166, 0.00975892 ]
   [ -0.223237, -0.0446291, 5.49449e-07 ]
   [ -0.243083, -0.0446206, 0.00975891 ]
   [ -0.242542, -0.0446039, 0.0200034 ]
   [ -0.213313, -0.044625, 5.52426e-07 ]
   [ -0.23316, -0.0446332, 5.46472e-07 ]
   [ -0.223237, -0.0446456, -0.00975782 ]
   [ -0.243083, -0.0446373, 5.43495e-07 ]
   [ -0.213313, -0.0446414, -0.00975782 ]
   [ -0.23316, -0.0446498, -0.00975783 ]
   [ -0.223237, -0.044662, -0.0195162 ]
   [ -0.243083, -0.044654, -0.00975783 ]
   [ -0.213313, -0.0446577, -0.0195162 ]
   [ -0.233701, -0.0446663, -0.0200023 ]
   [ -0.223237, -0.0446785, -0.0292746 ]
   [ -0.242001, -0.0446706, -0.0200023 ]
   [ -0.233701, -0.0446829, -0.0283023 ]
   [ -0.223237, -0.044695, -0.0390329 ]
   [ -0.242542, -0.0446873, -0.0302468 ]
   [ -0.213313, -0.0446741, -0.0292746 ]
   [ -0.213313, -0.0446904, -0.0390329 ]
   [ -0.213313, -0.0445596, 0.039034 ]
   [ -0.202308, -0.0445559, 0.0385479 ]
   [ -0.202849, -0.0445722, 0.0283034 ]
   [ -0.202849, -0.0445884, 0.0200034 ]
   [ -0.20339, -0.0446047, 0.00975893 ]
   [ -0.20339, -0.0446209, 5.55403e-07 ]
   [ -0.20339, -0.0446372, -0.00975782 ]
   [ -0.202308, -0.0446534, -0.0200023 ]
   [ -0.202849, -0.0446697, -0.0302468 ]
   [ -0.202849, -0.0446859, -0.0385468 ]
   [ -0.174161, -0.0445449, 0.0385479 ]
   [ -0.162615, -0.0445413, 0.0385479 ]
   [ -0.163156, -0.0445571, 0.0283034 ]
   [ -0.183002, -0.0445646, 0.0283034 ]
   [ -0.174161, -0.0445609, 0.0302479 ]
   [ -0.174702, -0.0445768, 0.0200034 ]
   [ -0.194008, -0.0445684, 0.0302479 ]
   [ -0.194008, -0.0445523, 0.0385479 ]
   [ -0.163156, -0.0445729, 0.0200034 ]
   [ -0.183002, -0.0445807, 0.0200034 ]
   [ -0.17362, -0.0445927, 0.00975894 ]
   [ -0.194549, -0.0445845, 0.0200034 ]
   [ -0.163697, -0.0445888, 0.00975894 ]
   [ -0.183543, -0.0445967, 0.00975893 ]
   [ -0.17362, -0.0446087, 5.64335e-07 ]
   [ -0.193467, -0.0446007, 0.00975893 ]
   [ -0.163697, -0.0446046, 5.67312e-07 ]
   [ -0.183543, -0.0446128, 5.61357e-07 ]
   [ -0.17362, -0.0446246, -0.00975781 ]
   [ -0.193467, -0.0446168, 5.5838e-07 ]
   [ -0.163697, -0.0446204, -0.0097578 ]
   [ -0.183543, -0.0446288, -0.00975781 ]
   [ -0.174161, -0.0446405, -0.0200023 ]
   [ -0.193467, -0.044633, -0.00975781 ]
   [ -0.162614, -0.0446362, -0.0200023 ]
   [ -0.182461, -0.0446448, -0.0200023 ]
   [ -0.194008, -0.0446491, -0.0200023 ]
   [ -0.163156, -0.0446521, -0.0302468 ]
   [ -0.183002, -0.0446609, -0.0302468 ]
   [ -0.174161, -0.0446565, -0.0283023 ]
   [ -0.174702, -0.0446724, -0.0385468 ]
   [ -0.194008, -0.0446653, -0.0283023 ]
   [ -0.163156, -0.0446679, -0.0385468 ]
   [ -0.183002, -0.0446769, -0.0385468 ]
   [ -0.194549, -0.0446814, -0.0385468 ]
   [ -0.154315, -0.0445533, 0.0302479 ]
   [ -0.154856, -0.0445691, 0.0200034 ]
   [ -0.153773, -0.0445848, 0.00975894 ]
   [ -0.153773, -0.0446005, 5.70289e-07 ]
   [ -0.153773, -0.0446162, -0.0097578 ]
   [ -0.154314, -0.0446319, -0.0200023 ]
   [ -0.154314, -0.0446476, -0.0283023 ]
   [ -0.154856, -0.0446634, -0.0385468 ]
   [ -0.134468, -0.0445303, 0.0385479 ]
   [ -0.122921, -0.0445267, 0.0385479 ]
   [ -0.123462, -0.044542, 0.0283034 ]
   [ -0.134468, -0.0445458, 0.0302479 ]
   [ -0.123462, -0.0445574, 0.0200034 ]
   [ -0.143309, -0.0445496, 0.0283034 ]
   [ -0.142768, -0.044534, 0.0385479 ]
   [ -0.114621, -0.0445383, 0.0302479 ]
   [ -0.115162, -0.0445536, 0.0200035 ]
   [ -0.135009, -0.0445613, 0.0200034 ]
   [ -0.124003, -0.0445728, 0.00975895 ]
   [ -0.11408, -0.0445689, 0.00975895 ]
   [ -0.133927, -0.0445768, 0.00975895 ]
   [ -0.124003, -0.0445882, 5.7922e-07 ]
   [ -0.14385, -0.0445808, 0.00975895 ]
   [ -0.143309, -0.0445652, 0.0200034 ]
   [ -0.11408, -0.0445841, 5.82197e-07 ]
   [ -0.133927, -0.0445923, 5.76243e-07 ]
   [ -0.124003, -0.0446036, -0.00975779 ]
   [ -0.14385, -0.0445964, 5.73266e-07 ]
   [ -0.11408, -0.0445994, -0.00975779 ]
   [ -0.133927, -0.0446078, -0.0097578 ]
   [ -0.122921, -0.044619, -0.0200023 ]
   [ -0.14385, -0.044612, -0.0097578 ]
   [ -0.114621, -0.0446147, -0.0200023 ]
   [ -0.134468, -0.0446233, -0.0200023 ]
   [ -0.123462, -0.0446344, -0.0302468 ]
   [ -0.142768, -0.0446276, -0.0200023 ]
   [ -0.134468, -0.0446388, -0.0283023 ]
   [ -0.123462, -0.0446498, -0.0385468 ]
   [ -0.143309, -0.0446432, -0.0302468 ]
   [ -0.114621, -0.04463, -0.0283023 ]
   [ -0.115162, -0.0446453, -0.0385468 ]
   [ -0.114621, -0.044523, 0.0385479 ]
   [ -0.103075, -0.0445193, 0.038548 ]
   [ -0.103616, -0.0445345, 0.0283035 ]
   [ -0.103616, -0.0445497, 0.0200035 ]
   [ -0.104157, -0.0445649, 0.00975896 ]
   [ -0.104157, -0.0445801, 5.85174e-07 ]
   [ -0.104157, -0.0445952, -0.00975779 ]
   [ -0.103075, -0.0446104, -0.0200023 ]
   [ -0.103616, -0.0446256, -0.0302468 ]
   [ -0.103616, -0.0446408, -0.0385468 ]
   [ -0.074928, -0.0445084, 0.038548 ]
   [ -0.0633814, -0.0445047, 0.038548 ]
   [ -0.0639225, -0.0445195, 0.0283035 ]
   [ -0.0837691, -0.044527, 0.0283035 ]
   [ -0.074928, -0.0445232, 0.030248 ]
   [ -0.0754691, -0.0445381, 0.0200035 ]
   [ -0.0947746, -0.0445307, 0.030248 ]
   [ -0.0947747, -0.0445157, 0.038548 ]
   [ -0.0639225, -0.0445342, 0.0200035 ]
   [ -0.0837691, -0.044542, 0.0200035 ]
   [ -0.0743869, -0.0445529, 0.00975897 ]
   [ -0.0953157, -0.0445458, 0.0200035 ]
   [ -0.0644636, -0.044549, 0.00975897 ]
   [ -0.0843102, -0.0445569, 0.00975896 ]
   [ -0.0743869, -0.0445678, 5.94106e-07 ]
   [ -0.0942335, -0.0445609, 0.00975896 ]
   [ -0.0644636, -0.0445637, 5.97083e-07 ]
   [ -0.0843102, -0.0445719, 5.91129e-07 ]
   [ -0.0743869, -0.0445827, -0.00975778 ]
   [ -0.0942335, -0.044576, 5.88151e-07 ]
   [ -0.0644636, -0.0445785, -0.00975778 ]
   [ -0.0843102, -0.0445869, -0.00975778 ]
   [ -0.074928, -0.0445975, -0.0200023 ]
   [ -0.0942335, -0.0445911, -0.00975779 ]
   [ -0.0633813, -0.0445932, -0.0200023 ]
   [ -0.083228, -0.0446018, -0.0200023 ]
   [ -0.0947746, -0.0446061, -0.0200023 ]
   [ -0.0639224, -0.044608, -0.0302468 ]
   [ -0.0837691, -0.0446168, -0.0302468 ]
   [ -0.074928, -0.0446124, -0.0283023 ]
   [ -0.0754691, -0.0446272, -0.0385468 ]
   [ -0.0947746, -0.0446212, -0.0283023 ]
   [ -0.0639224, -0.0446227, -0.0385468 ]
   [ -0.0837691, -0.0446318, -0.0385468 ]
   [ -0.0953157, -0.0446363, -0.0385468 ]
   [ -0.0550814, -0.0445157, 0.030248 ]
   [ -0.0556225, -0.0445303, 0.0200035 ]
   [ -0.0545403, -0.044545, 0.00975897 ]
   [ -0.0545403, -0.0445596, 6.0006e-07 ]
   [ -0.0545402, -0.0445743, -0.00975777 ]
   [ -0.0550813, -0.0445889, -0.0200023 ]
   [ -0.0550813, -0.0446036, -0.0283023 ]
   [ -0.0556224, -0.0446182, -0.0385468 ]
   [ -0.0352348, -0.0444937, 0.038548 ]
   [ -0.0236881, -0.0444901, 0.038548 ]
   [ -0.0242292, -0.0445044, 0.0283035 ]
   [ -0.0352348, -0.0445082, 0.030248 ]
   [ -0.0242292, -0.0445187, 0.0200035 ]
   [ -0.0440759, -0.0445119, 0.0283035 ]
   [ -0.0435348, -0.0444974, 0.038548 ]
   [ -0.0153881, -0.0445006, 0.030248 ]
   [ -0.0159292, -0.0445148, 0.0200035 ]
   [ -0.0357759, -0.0445226, 0.0200035 ]
   [ -0.0247703, -0.044533, 0.00975898 ]
   [ -0.014847, -0.0445291, 0.00975899 ]
   [ -0.0346936, -0.044537, 0.00975898 ]
   [ -0.0247703, -0.0445474, 6.08991e-07 ]
   [ -0.0446169, -0.044541, 0.00975898 ]
   [ -0.0440758, -0.0445265, 0.0200035 ]
   [ -0.014847, -0.0445433, 6.11968e-07 ]
   [ -0.0346936, -0.0445515, 6.06014e-07 ]
   [ -0.0247703, -0.0445617, -0.00975776 ]
   [ -0.0446169, -0.0445555, 6.03037e-07 ]
   [ -0.014847, -0.0445575, -0.00975776 ]
   [ -0.0346936, -0.0445659, -0.00975777 ]
   [ -0.0236881, -0.044576, -0.0200023 ]
   [ -0.0446169, -0.0445701, -0.00975777 ]
   [ -0.0153881, -0.0445717, -0.0200023 ]
   [ -0.0352347, -0.0445803, -0.0200023 ]
   [ -0.0242292, -0.0445903, -0.0302468 ]
   [ -0.0435347, -0.0445846, -0.0200023 ]
   [ -0.0352347, -0.0445948, -0.0283023 ]
   [ -0.0242292, -0.0446047, -0.0385468 ]
   [ -0.0440758, -0.0445992, -0.0302468 ]
   [ -0.0153881, -0.0445859, -0.0283023 ]
   [ -0.0159292, -0.0446002, -0.0385468 ]
   [ -0.0153881, -0.0444864, 0.038548 ]
   [ -0.00384149, -0.0444827, 0.038548 ]
   [ -0.00438259, -0.0444969, 0.0283035 ]
   [ -0.00438258, -0.044511, 0.0200035 ]
   [ -0.00492368, -0.0445251, 0.00975899 ]
   [ -0.00492367, -0.0445392, 6.14945e-07 ]
   [ -0.00492366, -0.0445533, -0.00975776 ]
   [ -0.00384144, -0.0445674, -0.0200023 ]
   [ -0.00438254, -0.0445815, -0.0302468 ]
   [ -0.00438253, -0.0445956, -0.0385468 ]
   [ 0.0243051, -0.0444718, 0.038548 ]
   [ 0.0358518, -0.0444681, 0.038548 ]
   [ 0.0353107, -0.0444818, 0.0283035 ]
   [ 0.015464, -0.0444893, 0.0283035 ]
   [ 0.0243051, -0.0444856, 0.030248 ]
   [ 0.023764, -0.0444993, 0.0200035 ]
   [ 0.00445851, -0.0444931, 0.030248 ]
   [ 0.0044585, -0.0444791, 0.038548 ]
   [ 0.0353107, -0.0444955, 0.0200035 ]
   [ 0.015464, -0.0445032, 0.0200035 ]
   [ 0.0248463, -0.0445131, 0.009759 ]
   [ 0.00391741, -0.0445071, 0.0200035 ]
   [ 0.0347696, -0.0445092, 0.009759 ]
   [ 0.0149229, -0.0445171, 0.00975899 ]
   [ 0.0248463, -0.0445269, 6.23877e-07 ]
   [ 0.00499963, -0.0445211, 0.00975899 ]
   [ 0.0347696, -0.0445228, 6.26854e-07 ]
   [ 0.014923, -0.044531, 6.209e-07 ]
   [ 0.0248463, -0.0445407, -0.00975775 ]
   [ 0.00499964, -0.0445351, 6.17923e-07 ]
   [ 0.0347696, -0.0445365, -0.00975775 ]
   [ 0.014923, -0.0445449, -0.00975775 ]
   [ 0.0243052, -0.0445545, -0.0200022 ]
   [ 0.00499965, -0.0445491, -0.00975776 ]
   [ 0.0358518, -0.0445502, -0.0200022 ]
   [ 0.0160052, -0.0445588, -0.0200023 ]
   [ 0.00445855, -0.0445631, -0.0200023 ]
   [ 0.0353107, -0.0445639, -0.0302467 ]
   [ 0.0154641, -0.0445727, -0.0302467 ]
   [ 0.0243052, -0.0445683, -0.0283022 ]
   [ 0.0237641, -0.0445821, -0.0385467 ]
   [ 0.00445856, -0.0445771, -0.0283023 ]
   [ 0.0353107, -0.0445776, -0.0385467 ]
   [ 0.0154641, -0.0445866, -0.0385467 ]
   [ 0.00391746, -0.0445911, -0.0385468 ]
   [ 0.0441518, -0.044478, 0.030248 ]
   [ 0.0436107, -0.0444916, 0.0200035 ]
   [ 0.0446929, -0.0445052, 0.009759 ]
   [ 0.0446929, -0.0445188, 6.29831e-07 ]
   [ 0.0446929, -0.0445323, -0.00975774 ]
   [ 0.0441518, -0.0445459, -0.0200022 ]
   [ 0.0441518, -0.0445595, -0.0283022 ]
   [ 0.0436107, -0.0445731, -0.0385467 ]
   [ 0.0639984, -0.0444571, 0.038548 ]
   [ 0.075545, -0.0444535, 0.038548 ]
   [ 0.0750039, -0.0444667, 0.0283035 ]
   [ 0.0639984, -0.0444705, 0.030248 ]
   [ 0.0750039, -0.04448, 0.0200035 ]
   [ 0.0551573, -0.0444743, 0.0283035 ]
   [ 0.0556984, -0.0444608, 0.038548 ]
   [ 0.083845, -0.044463, 0.030248 ]
   [ 0.0833039, -0.0444761, 0.0200035 ]
   [ 0.0634573, -0.0444839, 0.0200035 ]
   [ 0.0744628, -0.0444932, 0.00975901 ]
   [ 0.0843862, -0.0444893, 0.00975902 ]
   [ 0.0645395, -0.0444972, 0.00975901 ]
   [ 0.0744628, -0.0445065, 6.38762e-07 ]
   [ 0.0546162, -0.0445012, 0.00975901 ]
   [ 0.0551573, -0.0444877, 0.0200035 ]
   [ 0.0843862, -0.0445024, 6.4174e-07 ]
   [ 0.0645395, -0.0445106, 6.35785e-07 ]
   [ 0.0744629, -0.0445198, -0.00975774 ]
   [ 0.0546162, -0.0445147, 6.32808e-07 ]
   [ 0.0843862, -0.0445156, -0.00975773 ]
   [ 0.0645395, -0.044524, -0.00975774 ]
   [ 0.0755451, -0.044533, -0.0200022 ]
   [ 0.0546162, -0.0445281, -0.00975774 ]
   [ 0.0838451, -0.0445287, -0.0200022 ]
   [ 0.0639984, -0.0445373, -0.0200022 ]
   [ 0.075004, -0.0445463, -0.0302467 ]
   [ 0.0556985, -0.0445416, -0.0200022 ]
   [ 0.0639985, -0.0445507, -0.0283022 ]
   [ 0.075004, -0.0445595, -0.0385467 ]
   [ 0.0551574, -0.0445551, -0.0302467 ]
   [ 0.0838451, -0.0445419, -0.0283022 ]
   [ 0.083304, -0.044555, -0.0385467 ]
   [ 0.083845, -0.0444498, 0.038548 ]
   [ 0.0953917, -0.0444462, 0.038548 ]
   [ 0.0948506, -0.0444592, 0.0283035 ]
   [ 0.0948506, -0.0444722, 0.0200035 ]
   [ 0.0943095, -0.0444853, 0.00975902 ]
   [ 0.0943095, -0.0444983, 6.44717e-07 ]
   [ 0.0943095, -0.0445114, -0.00975773 ]
   [ 0.0953917, -0.0445244, -0.0200022 ]
   [ 0.0948506, -0.0445375, -0.0302467 ]
   [ 0.0948506, -0.0445505, -0.0385467 ]
   [ 0.123538, -0.0444352, 0.038548 ]
   [ 0.135085, -0.0444315, 0.038548 ]
   [ 0.134544, -0.0444441, 0.0283035 ]
   [ 0.114697, -0.0444517, 0.0283035 ]
   [ 0.123538, -0.0444479, 0.030248 ]
   [ 0.122997, -0.0444606, 0.0200035 ]
   [ 0.103692, -0.0444554, 0.030248 ]
   [ 0.103692, -0.0444425, 0.038548 ]
   [ 0.134544, -0.0444568, 0.0200035 ]
   [ 0.114697, -0.0444645, 0.0200035 ]
   [ 0.124079, -0.0444733, 0.00975903 ]
   [ 0.103151, -0.0444684, 0.0200035 ]
   [ 0.134003, -0.0444694, 0.00975903 ]
   [ 0.114156, -0.0444773, 0.00975903 ]
   [ 0.124079, -0.0444861, 6.53648e-07 ]
   [ 0.104233, -0.0444813, 0.00975902 ]
   [ 0.134003, -0.044482, 6.56625e-07 ]
   [ 0.114156, -0.0444902, 6.50671e-07 ]
   [ 0.124079, -0.0444988, -0.00975772 ]
   [ 0.104233, -0.0444942, 6.47694e-07 ]
   [ 0.134003, -0.0444946, -0.00975772 ]
   [ 0.114156, -0.044503, -0.00975772 ]
   [ 0.123538, -0.0445115, -0.0200022 ]
   [ 0.104233, -0.0445072, -0.00975773 ]
   [ 0.135085, -0.0445072, -0.0200022 ]
   [ 0.115238, -0.0445158, -0.0200022 ]
   [ 0.103692, -0.0445201, -0.0200022 ]
   [ 0.134544, -0.0445198, -0.0302467 ]
   [ 0.114697, -0.0445286, -0.0302467 ]
   [ 0.123538, -0.0445242, -0.0283022 ]
   [ 0.122997, -0.044537, -0.0385467 ]
   [ 0.103692, -0.044533, -0.0283022 ]
   [ 0.134544, -0.0445324, -0.0385467 ]
   [ 0.114697, -0.0445415, -0.0385467 ]
   [ 0.103151, -0.044546, -0.0385467 ]
   [ 0.143385, -0.0444404, 0.030248 ]
   [ 0.142844, -0.0444529, 0.0200035 ]
   [ 0.143926, -0.0444654, 0.00975903 ]
   [ 0.143926, -0.0444779, 6.59602e-07 ]
   [ 0.143926, -0.0444904, -0.00975772 ]
   [ 0.143385, -0.0445029, -0.0200022 ]
   [ 0.143385, -0.0445154, -0.0283022 ]
   [ 0.142844, -0.0445279, -0.0385467 ]
   [ 0.163232, -0.0444205, 0.038548 ]
   [ 0.174778, -0.0444169, 0.038548 ]
   [ 0.174237, -0.0444291, 0.0283035 ]
   [ 0.163232, -0.0444328, 0.030248 ]
   [ 0.174237, -0.0444413, 0.0200035 ]
   [ 0.15439, -0.0444366, 0.0283035 ]
   [ 0.154932, -0.0444242, 0.038548 ]
   [ 0.183078, -0.0444253, 0.030248 ]
   [ 0.182537, -0.0444374, 0.0200035 ]
   [ 0.16269, -0.0444451, 0.0200035 ]
   [ 0.173696, -0.0444534, 0.00975904 ]
   [ 0.183619, -0.0444495, 0.00975905 ]
   [ 0.163773, -0.0444574, 0.00975904 ]
   [ 0.173696, -0.0444656, 6.68534e-07 ]
   [ 0.153849, -0.0444614, 0.00975904 ]
   [ 0.15439, -0.044449, 0.0200035 ]
   [ 0.183619, -0.0444615, 6.71511e-07 ]
   [ 0.163773, -0.0444697, 6.65556e-07 ]
   [ 0.173696, -0.0444778, -0.00975771 ]
   [ 0.153849, -0.0444738, 6.62579e-07 ]
   [ 0.183619, -0.0444736, -0.0097577 ]
   [ 0.163773, -0.044482, -0.00975771 ]
   [ 0.174778, -0.04449, -0.0200022 ]
   [ 0.153849, -0.0444862, -0.00975771 ]
   [ 0.183078, -0.0444857, -0.0200022 ]
   [ 0.163232, -0.0444943, -0.0200022 ]
   [ 0.174237, -0.0445022, -0.0302467 ]
   [ 0.154932, -0.0444986, -0.0200022 ]
   [ 0.163232, -0.0445066, -0.0283022 ]
   [ 0.174237, -0.0445144, -0.0385467 ]
   [ 0.15439, -0.044511, -0.0302467 ]
   [ 0.183078, -0.0444978, -0.0283022 ]
   [ 0.182537, -0.0445099, -0.0385467 ]
   [ 0.183078, -0.0444132, 0.038548 ]
   [ 0.194625, -0.0444096, 0.0385481 ]
   [ 0.194084, -0.0444215, 0.0283036 ]
   [ 0.194084, -0.0444335, 0.0200036 ]
   [ 0.193543, -0.0444455, 0.00975905 ]
   [ 0.193543, -0.0444575, 6.74488e-07 ]
   [ 0.193543, -0.0444694, -0.0097577 ]
   [ 0.194625, -0.0444814, -0.0200022 ]
   [ 0.194084, -0.0444934, -0.0302467 ]
   [ 0.194084, -0.0445054, -0.0385467 ]
   [ 0.222771, -0.0443986, 0.0385481 ]
   [ 0.234318, -0.0443949, 0.0385481 ]
   [ 0.233777, -0.0444065, 0.0283036 ]
   [ 0.21393, -0.044414, 0.0283036 ]
   [ 0.222771, -0.0444102, 0.0302481 ]
   [ 0.22223, -0.0444219, 0.0200036 ]
   [ 0.202925, -0.0444178, 0.0302481 ]
   [ 0.202925, -0.0444059, 0.0385481 ]
   [ 0.233777, -0.044418, 0.0200036 ]
   [ 0.21393, -0.0444258, 0.0200036 ]
   [ 0.223313, -0.0444335, 0.00975906 ]
   [ 0.202384, -0.0444296, 0.0200036 ]
   [ 0.233236, -0.0444296, 0.00975906 ]
   [ 0.213389, -0.0444375, 0.00975906 ]
   [ 0.223313, -0.0444452, 6.83419e-07 ]
   [ 0.203466, -0.0444415, 0.00975905 ]
   [ 0.233236, -0.0444411, 6.86396e-07 ]
   [ 0.213389, -0.0444493, 6.80442e-07 ]
   [ 0.223313, -0.0444569, -0.00975769 ]
   [ 0.203466, -0.0444534, 6.77465e-07 ]
   [ 0.233236, -0.0444527, -0.00975769 ]
   [ 0.213389, -0.044461, -0.00975769 ]
   [ 0.222771, -0.0444685, -0.0200022 ]
   [ 0.203466, -0.0444652, -0.0097577 ]
   [ 0.234318, -0.0444642, -0.0200022 ]
   [ 0.214471, -0.0444728, -0.0200022 ]
   [ 0.202925, -0.0444771, -0.0200022 ]
   [ 0.233777, -0.0444757, -0.0302467 ]
   [ 0.21393, -0.0444846, -0.0302467 ]
   [ 0.222771, -0.0444802, -0.0283022 ]
   [ 0.22223, -0.0444918, -0.0385467 ]
   [ 0.202925, -0.044489, -0.0283022 ]
   [ 0.233777, -0.0444873, -0.0385467 ]
   [ 0.21393, -0.0444963, -0.0385467 ]
   [ 0.202384, -0.0445008, -0.0385467 ]
   [ 0.242618, -0.0444027, 0.0302481 ]
   [ 0.242077, -0.0444142, 0.0200036 ]
   [ 0.243159, -0.0444256, 0.00975907 ]
   [ 0.243159, -0.044437, 6.89373e-07 ]
   [ 0.243159, -0.0444485, -0.00975769 ]
   [ 0.242618, -0.0444599, -0.0200022 ]
   [ 0.242618, -0.0444713, -0.0283022 ]
   [ 0.242077, -0.0444828, -0.0385467 ]
   [ 0.262465, -0.044384, 0.0385481 ]
   [ 0.274011, -0.0443803, 0.0385481 ]
   [ 0.27347, -0.0443914, 0.0283036 ]
   [ 0.262465, -0.0443952, 0.0302481 ]
   [ 0.27347, -0.0444025, 0.0200036 ]
   [ 0.253624, -0.0443989, 0.0283036 ]
   [ 0.254165, -0.0443876, 0.0385481 ]
   [ 0.282311, -0.0443876, 0.0302481 ]
   [ 0.28177, -0.0443987, 0.0200036 ]
   [ 0.261924, -0.0444064, 0.0200036 ]
   [ 0.272929, -0.0444136, 0.00975907 ]
   [ 0.282852, -0.0444097, 0.00975908 ]
   [ 0.263006, -0.0444176, 0.00975907 ]
   [ 0.272929, -0.0444248, 6.98305e-07 ]
   [ 0.253083, -0.0444216, 0.00975907 ]
   [ 0.253624, -0.0444103, 0.0200036 ]
   [ 0.282852, -0.0444207, 7.01282e-07 ]
   [ 0.263006, -0.0444289, 6.95328e-07 ]
   [ 0.272929, -0.0444359, -0.00975768 ]
   [ 0.253083, -0.0444329, 6.9235e-07 ]
   [ 0.282852, -0.0444317, -0.00975768 ]
   [ 0.263006, -0.0444401, -0.00975768 ]
   [ 0.274011, -0.044447, -0.0200022 ]
   [ 0.253083, -0.0444443, -0.00975768 ]
   [ 0.282311, -0.0444427, -0.0200022 ]
   [ 0.262465, -0.0444513, -0.0200022 ]
   [ 0.27347, -0.0444581, -0.0302467 ]
   [ 0.254165, -0.0444556, -0.0200022 ]
   [ 0.262465, -0.0444625, -0.0283022 ]
   [ 0.27347, -0.0444692, -0.0385467 ]
   [ 0.253624, -0.0444669, -0.0302467 ]
   [ 0.282311, -0.0444537, -0.0283022 ]
   [ 0.28177, -0.0444647, -0.0385467 ]
   [ 0.282311, -0.0443766, 0.0385481 ]
   [ 0.293858, -0.044373, 0.0385481 ]
   [ 0.293317, -0.0443839, 0.0283036 ]
   [ 0.293317, -0.0443948, 0.0200036 ]
   [ 0.292776, -0.0444057, 0.00975908 ]
   [ 0.292776, -0.0444166, 7.04259e-07 ]
   [ 0.292776, -0.0444275, -0.00975767 ]
   [ 0.293858, -0.0444384, -0.0200022 ]
   [ 0.293317, -0.0444493, -0.0302467 ]
   [ 0.293317, -0.0444602, -0.0385467 ]
   [ 0.322005, -0.044362, 0.0385481 ]
   [ 0.333551, -0.0443583, 0.0385481 ]
   [ 0.33301, -0.0443688, 0.0283036 ]
   [ 0.313163, -0.0443764, 0.0283036 ]
   [ 0.322005, -0.0443726, 0.0302481 ]
   [ 0.321463, -0.0443832, 0.0200036 ]
   [ 0.302158, -0.0443801, 0.0302481 ]
   [ 0.302158, -0.0443693, 0.0385481 ]
   [ 0.33301, -0.0443793, 0.0200036 ]
   [ 0.313164, -0.044387, 0.0200036 ]
   [ 0.322546, -0.0443938, 0.00975909 ]
   [ 0.301617, -0.0443909, 0.0200036 ]
   [ 0.332469, -0.0443898, 0.00975909 ]
   [ 0.312622, -0.0443977, 0.00975909 ]
   [ 0.322546, -0.0444043, 7.1319e-07 ]
   [ 0.302699, -0.0444017, 0.00975908 ]
   [ 0.332469, -0.0444002, 7.16167e-07 ]
   [ 0.312622, -0.0444084, 7.10213e-07 ]
   [ 0.322546, -0.0444149, -0.00975766 ]
   [ 0.302699, -0.0444125, 7.07236e-07 ]
   [ 0.332469, -0.0444107, -0.00975766 ]
   [ 0.312622, -0.0444191, -0.00975767 ]
   [ 0.322005, -0.0444255, -0.0200022 ]
   [ 0.302699, -0.0444233, -0.00975767 ]
   [ 0.333551, -0.0444212, -0.0200022 ]
   [ 0.313705, -0.0444298, -0.0200022 ]
   [ 0.302158, -0.0444341, -0.0200022 ]
   [ 0.33301, -0.0444317, -0.0302467 ]
   [ 0.313164, -0.0444405, -0.0302467 ]
   [ 0.322005, -0.0444361, -0.0283022 ]
   [ 0.321464, -0.0444467, -0.0385467 ]
   [ 0.302158, -0.0444449, -0.0283022 ]
   [ 0.33301, -0.0444422, -0.0385467 ]
   [ 0.313164, -0.0444512, -0.0385467 ]
   [ 0.301617, -0.0444557, -0.0385467 ]
   [ 0.341851, -0.0443651, 0.0302481 ]
   [ 0.34131, -0.0443754, 0.0200036 ]
   [ 0.342392, -0.0443858, 0.0097591 ]
   [ 0.342392, -0.0443962, 7.19144e-07 ]
   [ 0.342392, -0.0444065, -0.00975766 ]
   [ 0.341851, -0.0444169, -0.0200022 ]
   [ 0.341851, -0.0444273, -0.0283022 ]
   [ 0.34131, -0.0444376, -0.0385467 ]
   [ 0.361698, -0.0443474, 0.0385481 ]
   [ 0.373244, -0.0443437, 0.0385481 ]
   [ 0.372703, -0.0443538, 0.0283036 ]
   [ 0.361698, -0.0443575, 0.0302481 ]
   [ 0.372703, -0.0443638, 0.0200036 ]
   [ 0.352857, -0.0443613, 0.0283036 ]
   [ 0.353398, -0.044351, 0.0385481 ]
   [ 0.381545, -0.04435, 0.0302481 ]
   [ 0.381003, -0.0443599, 0.0200036 ]
   [ 0.361157, -0.0443677, 0.0200036 ]
   [ 0.372162, -0.0443739, 0.0097591 ]
   [ 0.382086, -0.0443699, 0.00975911 ]
   [ 0.362239, -0.0443778, 0.0097591 ]
   [ 0.372162, -0.0443839, 7.28076e-07 ]
   [ 0.352316, -0.0443818, 0.0097591 ]
   [ 0.352857, -0.0443715, 0.0200036 ]
   [ 0.382086, -0.0443798, 7.31053e-07 ]
   [ 0.362239, -0.044388, 7.25099e-07 ]
   [ 0.372162, -0.0443939, -0.00975765 ]
   [ 0.352316, -0.0443921, 7.22122e-07 ]
   [ 0.382086, -0.0443898, -0.00975765 ]
   [ 0.362239, -0.0443981, -0.00975765 ]
   [ 0.373245, -0.044404, -0.0200022 ]
   [ 0.352316, -0.0444023, -0.00975765 ]
   [ 0.381545, -0.0443997, -0.0200021 ]
   [ 0.361698, -0.0444083, -0.0200022 ]
   [ 0.372703, -0.044414, -0.0302467 ]
   [ 0.353398, -0.0444126, -0.0200022 ]
   [ 0.361698, -0.0444185, -0.0283022 ]
   [ 0.372703, -0.0444241, -0.0385467 ]
   [ 0.352857, -0.0444229, -0.0302467 ]
   [ 0.381545, -0.0444096, -0.0283021 ]
   [ 0.381003, -0.0444196, -0.0385467 ]
   [ 0.381545, -0.0443401, 0.0385481 ]
   [ 0.393091, -0.0443364, 0.0385481 ]
   [ 0.39255, -0.0443462, 0.0283036 ]
   [ 0.39255, -0.0443561, 0.0200036 ]
   [ 0.392009, -0.0443659, 0.00975911 ]
   [ 0.392009, -0.0443757, 7.3403e-07 ]
   [ 0.392009, -0.0443856, -0.00975764 ]
   [ 0.393091, -0.0443954, -0.0200021 ]
   [ 0.39255, -0.0444052, -0.0302466 ]
   [ 0.39255, -0.0444151, -0.0385466 ]
   [ 0.421238, -0.0443254, 0.0385481 ]
   [ 0.432784, -0.0443218, 0.0385481 ]
   [ 0.432243, -0.0443312, 0.0283036 ]
   [ 0.412397, -0.0443387, 0.0283036 ]
   [ 0.421238, -0.0443349, 0.0302481 ]
   [ 0.420697, -0.0443444, 0.0200036 ]
   [ 0.401391, -0.0443425, 0.0302481 ]
   [ 0.401391, -0.0443327, 0.0385481 ]
   [ 0.432243, -0.0443406, 0.0200036 ]
   [ 0.412397, -0.0443483, 0.0200036 ]
   [ 0.421779, -0.044354, 0.00975912 ]
   [ 0.40085, -0.0443522, 0.0200036 ]
   [ 0.431702, -0.04435, 0.00975912 ]
   [ 0.411856, -0.0443579, 0.00975912 ]
   [ 0.421779, -0.0443635, 7.42961e-07 ]
   [ 0.401932, -0.0443619, 0.00975911 ]
   [ 0.431702, -0.0443594, 7.45939e-07 ]
   [ 0.411856, -0.0443676, 7.39984e-07 ]
   [ 0.421779, -0.044373, -0.00975763 ]
   [ 0.401932, -0.0443716, 7.37007e-07 ]
   [ 0.431702, -0.0443688, -0.00975763 ]
   [ 0.411856, -0.0443772, -0.00975764 ]
   [ 0.421238, -0.0443825, -0.0200021 ]
   [ 0.401932, -0.0443814, -0.00975764 ]
   [ 0.432784, -0.0443782, -0.0200021 ]
   [ 0.412938, -0.0443868, -0.0200021 ]
   [ 0.401391, -0.0443911, -0.0200021 ]
   [ 0.432243, -0.0443876, -0.0302466 ]
   [ 0.412397, -0.0443964, -0.0302466 ]
   [ 0.421238, -0.044392, -0.0283021 ]
   [ 0.420697, -0.0444015, -0.0385466 ]
   [ 0.401391, -0.0444008, -0.0283021 ]
   [ 0.432243, -0.044397, -0.0385466 ]
   [ 0.412397, -0.044406, -0.0385466 ]
   [ 0.40085, -0.0444105, -0.0385466 ]
   [ 0.441084, -0.0443274, 0.0302481 ]
   [ 0.440543, -0.0443367, 0.0200036 ]
   [ 0.441626, -0.044346, 0.00975913 ]
   [ 0.441626, -0.0443553, 7.48916e-07 ]
   [ 0.441626, -0.0443646, -0.00975763 ]
   [ 0.441084, -0.0443739, -0.0200021 ]
   [ 0.441084, -0.0443832, -0.0283021 ]
   [ 0.440543, -0.0443925, -0.0385466 ]
   [ 0.460931, -0.0443108, 0.0385481 ]
   [ 0.472478, -0.0443071, 0.0385481 ]
   [ 0.471937, -0.0443161, 0.0283036 ]
   [ 0.460931, -0.0443199, 0.0302481 ]
   [ 0.471937, -0.0443251, 0.0200036 ]
   [ 0.45209, -0.0443236, 0.0283036 ]
   [ 0.452631, -0.0443144, 0.0385481 ]
   [ 0.480778, -0.0443123, 0.0302481 ]
   [ 0.480237, -0.0443212, 0.0200036 ]
   [ 0.46039, -0.044329, 0.0200036 ]
   [ 0.471395, -0.0443341, 0.00975914 ]
   [ 0.481319, -0.0443301, 0.00975914 ]
   [ 0.461472, -0.044338, 0.00975913 ]
   [ 0.471395, -0.044343, 7.57847e-07 ]
   [ 0.451549, -0.044342, 0.00975913 ]
   [ 0.45209, -0.0443328, 0.0200036 ]
   [ 0.481319, -0.0443389, 7.60824e-07 ]
   [ 0.461472, -0.0443471, 7.5487e-07 ]
   [ 0.471395, -0.044352, -0.00975762 ]
   [ 0.451549, -0.0443512, 7.51893e-07 ]
   [ 0.481319, -0.0443478, -0.00975762 ]
   [ 0.461472, -0.0443562, -0.00975762 ]
   [ 0.472478, -0.044361, -0.0200021 ]
   [ 0.451549, -0.0443604, -0.00975763 ]
   [ 0.480778, -0.0443567, -0.0200021 ]
   [ 0.460931, -0.0443653, -0.0200021 ]
   [ 0.471937, -0.04437, -0.0302466 ]
   [ 0.452631, -0.0443696, -0.0200021 ]
   [ 0.460931, -0.0443744, -0.0283021 ]
   [ 0.471937, -0.0443789, -0.0385466 ]
   [ 0.45209, -0.0443788, -0.0302466 ]
   [ 0.480778, -0.0443656, -0.0283021 ]
   [ 0.480237, -0.0443744, -0.0385466 ]
   [ 0.511089, -0.0352925, 0.0390343 ]
   [ 0.521012, -0.0352888, 0.0390343 ]
   [ 0.521012, -0.0352973, 0.0292759 ]
   [ 0.511089, -0.035301, 0.0292759 ]
   [ 0.521012, -0.0353057, 0.0195175 ]
   [ 0.501165, -0.035, 0.0292759 ]
   [ 0.501165, -0.0353, 0.0390343 ]
   [ 0.511089, -0.0353096, 0.0195175 ]
   [ 0.521012, -0.0353142, 0.00975915 ]
   [ 0.501165, -0.0353135, 0.0195175 ]
   [ 0.511089, -0.0353181, 0.00975915 ]
   [ 0.521012, -0.0353226, 7.72733e-07 ]
   [ 0.501165, -0.0353221, 0.00975914 ]
   [ 0.511089, -0.0353267, 7.69755e-07 ]
   [ 0.521012, -0.035331, -0.00975761 ]
   [ 0.501165, -0.0353308, 7.66778e-07 ]
   [ 0.511089, -0.0353352, -0.00975761 ]
   [ 0.521012, -0.0353395, -0.019516 ]
   [ 0.501165, -0.0353394, -0.00975761 ]
   [ 0.511089, -0.0353438, -0.019516 ]
   [ 0.521012, -0.0353479, -0.0292744 ]
   [ 0.501165, -0.0353481, -0.019516 ]
   [ 0.511089, -0.0353523, -0.0292744 ]
   [ 0.521012, -0.0353, -0.0390327 ]
   [ 0.501165, -0.0353567, -0.0292744 ]
   [ 0.511089, -0.0353, -0.0390327 ]
   [ 0.501165, -0.0353, -0.0390327 ]
   [ 0.491242, -0.0353, 0.0292759 ]
   [ 0.491242, -0.0353, 0.0390343 ]
   [ 0.491242, -0.0353, 0.0195175 ]
   [ 0.491242, -0.0353, 0.00975914 ]
   [ 0.491242, -0.0353, 7.63801e-07 ]
   [ 0.491242, -0.0353, -0.00975761 ]
   [ 0.491242, -0.0353, -0.019516 ]
   [ 0.491242, -0.0353, -0.0292744 ]
   [ 0.491242, -0.0353, -0.0390327 ]
   [ 0.480778, -0.0443035, 0.0385481 ]
   [ 0.441084, -0.0443181, 0.0385481 ]
   [ 0.45209, -0.044388, -0.0385466 ]
   [ 0.341851, -0.0443547, 0.0385481 ]
   [ 0.352857, -0.0444331, -0.0385467 ]
   [ 0.242618, -0.0443913, 0.0385481 ]
   [ 0.253624, -0.0444783, -0.0385467 ]
   [ 0.143385, -0.0444279, 0.038548 ]
   [ 0.154391, -0.0445234, -0.0385467 ]
   [ 0.0441518, -0.0444645, 0.038548 ]
   [ 0.0551574, -0.0445686, -0.0385467 ]
   [ -0.0550814, -0.044501, 0.038548 ]
   [ -0.0440758, -0.0446137, -0.0385468 ]
   [ -0.154315, -0.0445376, 0.0385479 ]
   [ -0.143309, -0.0446588, -0.0385468 ]
   [ -0.253548, -0.0445742, 0.0385479 ]
   [ -0.242542, -0.044704, -0.0385468 ]
   [ -0.352781, -0.0446108, 0.0385479 ]
   [ -0.341775, -0.0447491, -0.0385468 ]
   [ -0.452014, -0.0446474, 0.0385478 ]
   [ -0.441008, -0.0447943, -0.0385469 ]
   [ -0.546857, -0.0352848, 4.52359e-07 ]
   [ -0.520936, -0.0348304, -0.039033 ]
   [ -0.480161, -0.0446584, 0.0385478 ]
   [ -0.432708, -0.0447898, -0.0385469 ]
   [ -0.380927, -0.0446218, 0.0385479 ]
   [ -0.333475, -0.0447446, -0.0385468 ]
   [ -0.281694, -0.0445852, 0.0385479 ]
   [ -0.234242, -0.0446995, -0.0385468 ]
   [ -0.182461, -0.0445486, 0.0385479 ]
   [ -0.135009, -0.0446543, -0.0385468 ]
   [ -0.083228, -0.044512, 0.038548 ]
   [ -0.0357758, -0.0446092, -0.0385468 ]
   [ 0.0160051, -0.0444754, 0.038548 ]
   [ 0.0634573, -0.044564, -0.0385467 ]
   [ 0.115238, -0.0444388, 0.038548 ]
   [ 0.162691, -0.0445189, -0.0385467 ]
   [ 0.214471, -0.0444022, 0.0385481 ]
   [ 0.261924, -0.0444738, -0.0385467 ]
   [ 0.313705, -0.0443657, 0.0385481 ]
   [ 0.361157, -0.0444286, -0.0385467 ]
   [ 0.412938, -0.0443291, 0.0385481 ]
   [ 0.46039, -0.0443835, -0.0385466 ]
   [ -0.0247702, -0.0356906, -0.097583 ]
   [ -0.0247703, -0.0356543, -0.0728253 ]
   [ 0.00420034, -0.0356756, -0.097583 ]
   [ 0.101853, -0.0356248, -0.097583 ]
   [ 0.0744629, -0.0355728, -0.0487912 ]
   [ 0.0749899, -0.0356015, -0.0701575 ]
   [ 0.0645396, -0.0355774, -0.0487912 ]
   [ 0.511089, -0.0353694, -0.0487911 ]
   [ 0.501165, -0.0353741, -0.0487911 ]
   [ 0.461472, -0.0353925, -0.0487911 ]
   [ 0.451549, -0.0353972, -0.0487911 ]
   [ 0.431702, -0.0353124, 0.0487926 ]
   [ 0.421779, -0.0353159, 0.0487926 ]
   [ 0.411856, -0.0354157, -0.0487911 ]
   [ 0.401932, -0.0354203, -0.0487911 ]
   [ 0.382086, -0.0353301, 0.0487926 ]
   [ 0.372162, -0.0353337, 0.0487926 ]
   [ 0.362239, -0.0354388, -0.0487911 ]
   [ 0.352316, -0.0354434, -0.0487911 ]
   [ 0.332469, -0.0353479, 0.0487926 ]
   [ 0.322546, -0.0353514, 0.0487926 ]
   [ 0.312622, -0.0354619, -0.0487911 ]
   [ 0.302699, -0.0354665, -0.0487911 ]
   [ 0.282852, -0.0353656, 0.0487926 ]
   [ 0.272929, -0.0353692, 0.0487926 ]
   [ 0.263006, -0.035485, -0.0487911 ]
   [ 0.253083, -0.0354896, -0.0487911 ]
   [ 0.233236, -0.0353834, 0.0487926 ]
   [ 0.223313, -0.0353869, 0.0487926 ]
   [ 0.213389, -0.0355081, -0.0487911 ]
   [ 0.203466, -0.0355127, -0.0487911 ]
   [ 0.183619, -0.0354011, 0.0487925 ]
   [ 0.173696, -0.0354047, 0.0487925 ]
   [ 0.163773, -0.0355312, -0.0487912 ]
   [ 0.153849, -0.0355358, -0.0487912 ]
   [ 0.134003, -0.0354189, 0.0487925 ]
   [ 0.124079, -0.0354225, 0.0487925 ]
   [ 0.114156, -0.0355543, -0.0487912 ]
   [ 0.104233, -0.0355589, -0.0487912 ]
   [ 0.0843861, -0.0354367, 0.0487925 ]
   [ 0.0744628, -0.0354402, 0.0487925 ]
   [ 0.0347695, -0.0354544, 0.0487925 ]
   [ 0.0248462, -0.035458, 0.0487925 ]
   [ 0.0347696, -0.0355913, -0.0487912 ]
   [ 0.0248607, -0.0355959, -0.0487912 ]
   [ -0.014847, -0.0354722, 0.0487925 ]
   [ -0.0247703, -0.0354757, 0.0487925 ]
   [ -0.0644636, -0.0354899, 0.0487925 ]
   [ -0.0743869, -0.0354935, 0.0487925 ]
   [ -0.0843102, -0.0356467, -0.0487912 ]
   [ -0.0942335, -0.0356513, -0.0487912 ]
   [ -0.11408, -0.0355077, 0.0487924 ]
   [ -0.124003, -0.0355113, 0.0487924 ]
   [ -0.133927, -0.0356698, -0.0487912 ]
   [ -0.14385, -0.0356745, -0.0487912 ]
   [ -0.163697, -0.0355255, 0.0487924 ]
   [ -0.17362, -0.035529, 0.0487924 ]
   [ -0.183543, -0.0356929, -0.0487912 ]
   [ -0.193467, -0.0356976, -0.0487912 ]
   [ -0.213313, -0.0355432, 0.0487924 ]
   [ -0.223237, -0.0355468, 0.0487924 ]
   [ -0.23316, -0.035716, -0.0487912 ]
   [ -0.243083, -0.0357207, -0.0487912 ]
   [ -0.26293, -0.035561, 0.0487924 ]
   [ -0.272853, -0.0355645, 0.0487924 ]
   [ -0.282776, -0.0357392, -0.0487912 ]
   [ -0.2927, -0.0357438, -0.0487912 ]
   [ -0.312546, -0.0355787, 0.0487924 ]
   [ -0.32247, -0.0355823, 0.0487924 ]
   [ -0.332393, -0.0357623, -0.0487912 ]
   [ -0.342316, -0.0357669, -0.0487912 ]
   [ -0.362163, -0.0355965, 0.0487924 ]
   [ -0.372086, -0.0356001, 0.0487924 ]
   [ -0.38201, -0.0357854, -0.0487912 ]
   [ -0.391933, -0.03579, -0.0487912 ]
   [ -0.41178, -0.0356143, 0.0487923 ]
   [ -0.421703, -0.0356178, 0.0487923 ]
   [ -0.431626, -0.0358085, -0.0487912 ]
   [ -0.44155, -0.0358131, -0.0487912 ]
   [ -0.461396, -0.035632, 0.0487923 ]
   [ -0.47132, -0.0356356, 0.0487923 ]
   [ -0.481243, -0.0358316, -0.0487912 ]
   [ -0.491166, -0.0358362, -0.0487912 ]
   [ -0.511013, -0.0356498, 0.0487923 ]
   [ -0.520936, -0.0356533, 0.0487923 ]
   [ 0.0546163, -0.035582, -0.0487912 ]
   [ 0.0446929, -0.0355866, -0.0487912 ]
   [ -0.0346936, -0.0356236, -0.0487912 ]
   [ -0.0446169, -0.0356282, -0.0487912 ]
   [ -0.0247703, -0.035619, -0.0487912 ]
   [ 0.00522113, -0.035605, -0.0487912 ]
   [ 0.0149221, -0.0356005, -0.0487912 ]
   [ -0.00464065, -0.0356096, -0.0487912 ]
   [ -0.014629, -0.0356143, -0.0487912 ]
   [ 0.570629, -0.0352626, 0.0487927 ]
   [ 0.546189, -0.0352714, 0.0487927 ]
   [ 0.521012, -0.0352804, 0.0487927 ]
   [ 0.501165, -0.0352875, 0.0487927 ]
   [ 0.511089, -0.0352839, 0.0487927 ]
   [ 0.491242, -0.035291, 0.0487927 ]
   [ 0.481319, -0.0352946, 0.0487926 ]
   [ 0.471395, -0.0352981, 0.0487926 ]
   [ 0.451549, -0.0353052, 0.0487926 ]
   [ 0.461472, -0.0353017, 0.0487926 ]
   [ 0.441625, -0.0353088, 0.0487926 ]
   [ 0.401932, -0.035323, 0.0487926 ]
   [ 0.411856, -0.0353195, 0.0487926 ]
   [ 0.392009, -0.0353266, 0.0487926 ]
   [ 0.352316, -0.0353408, 0.0487926 ]
   [ 0.362239, -0.0353372, 0.0487926 ]
   [ 0.342392, -0.0353443, 0.0487926 ]
   [ 0.302699, -0.0353585, 0.0487926 ]
   [ 0.312622, -0.035355, 0.0487926 ]
   [ 0.292776, -0.0353621, 0.0487926 ]
   [ 0.253082, -0.0353763, 0.0487926 ]
   [ 0.263006, -0.0353727, 0.0487926 ]
   [ 0.243159, -0.0353798, 0.0487926 ]
   [ 0.203466, -0.035394, 0.0487926 ]
   [ 0.213389, -0.0353905, 0.0487926 ]
   [ 0.193543, -0.0353976, 0.0487926 ]
   [ 0.153849, -0.0354118, 0.0487925 ]
   [ 0.163773, -0.0354083, 0.0487925 ]
   [ 0.143926, -0.0354154, 0.0487925 ]
   [ 0.104233, -0.0354296, 0.0487925 ]
   [ 0.114156, -0.035426, 0.0487925 ]
   [ 0.0943094, -0.0354331, 0.0487925 ]
   [ 0.0546162, -0.0354473, 0.0487925 ]
   [ 0.0645395, -0.0354438, 0.0487925 ]
   [ 0.0446929, -0.0354509, 0.0487925 ]
   [ 0.0049996, -0.0354651, 0.0487925 ]
   [ 0.0149229, -0.0354615, 0.0487925 ]
   [ -0.00492372, -0.0354686, 0.0487925 ]
   [ -0.044617, -0.0354828, 0.0487925 ]
   [ -0.0346937, -0.0354793, 0.0487925 ]
   [ -0.0545403, -0.0354864, 0.0487925 ]
   [ -0.0942336, -0.0355006, 0.0487925 ]
   [ -0.0843102, -0.035497, 0.0487925 ]
   [ -0.104157, -0.0355042, 0.0487924 ]
   [ -0.14385, -0.0355184, 0.0487924 ]
   [ -0.133927, -0.0355148, 0.0487924 ]
   [ -0.153773, -0.0355219, 0.0487924 ]
   [ -0.193467, -0.0355361, 0.0487924 ]
   [ -0.183543, -0.0355326, 0.0487924 ]
   [ -0.20339, -0.0355397, 0.0487924 ]
   [ -0.243083, -0.0355539, 0.0487924 ]
   [ -0.23316, -0.0355503, 0.0487924 ]
   [ -0.253007, -0.0355574, 0.0487924 ]
   [ -0.2927, -0.0355716, 0.0487924 ]
   [ -0.282777, -0.0355681, 0.0487924 ]
   [ -0.302623, -0.0355752, 0.0487924 ]
   [ -0.342316, -0.0355894, 0.0487924 ]
   [ -0.332393, -0.0355858, 0.0487924 ]
   [ -0.35224, -0.0355929, 0.0487924 ]
   [ -0.391933, -0.0356072, 0.0487924 ]
   [ -0.38201, -0.0356036, 0.0487924 ]
   [ -0.401856, -0.0356107, 0.0487923 ]
   [ -0.44155, -0.0356249, 0.0487923 ]
   [ -0.431626, -0.0356214, 0.0487923 ]
   [ -0.451473, -0.0356285, 0.0487923 ]
   [ -0.491166, -0.0356427, 0.0487923 ]
   [ -0.50109, -0.0356462, 0.0487923 ]
   [ 0.521012, -0.0353648, -0.0487911 ]
   [ 0.491242, -0.0353, -0.0487911 ]
   [ 0.481319, -0.0353833, -0.0487911 ]
   [ 0.471395, -0.0353879, -0.0487911 ]
   [ 0.441626, -0.0354018, -0.0487911 ]
   [ 0.431702, -0.0354064, -0.0487911 ]
   [ 0.421779, -0.035411, -0.0487911 ]
   [ 0.392009, -0.0354249, -0.0487911 ]
   [ 0.382086, -0.0354295, -0.0487911 ]
   [ 0.372162, -0.0354341, -0.0487911 ]
   [ 0.342392, -0.035448, -0.0487911 ]
   [ 0.332469, -0.0354526, -0.0487911 ]
   [ 0.322546, -0.0354572, -0.0487911 ]
   [ 0.292776, -0.0354711, -0.0487911 ]
   [ 0.282853, -0.0354757, -0.0487911 ]
   [ 0.272929, -0.0354804, -0.0487911 ]
   [ 0.243159, -0.0354942, -0.0487911 ]
   [ 0.233236, -0.0354988, -0.0487911 ]
   [ 0.223313, -0.0355035, -0.0487911 ]
   [ 0.193543, -0.0355173, -0.0487911 ]
   [ 0.183619, -0.035522, -0.0487912 ]
   [ 0.173696, -0.0355266, -0.0487912 ]
   [ 0.143926, -0.0355404, -0.0487912 ]
   [ 0.134003, -0.0355451, -0.0487912 ]
   [ 0.124079, -0.0355497, -0.0487912 ]
   [ 0.0956616, -0.0355629, -0.0487912 ]
   [ 0.0850986, -0.0355678, -0.0487912 ]
   [ -0.0545402, -0.0356329, -0.0487912 ]
   [ -0.0644635, -0.0356375, -0.0487912 ]
   [ -0.0743868, -0.0356421, -0.0487912 ]
   [ -0.104157, -0.035656, -0.0487912 ]
   [ -0.11408, -0.0356606, -0.0487912 ]
   [ -0.124003, -0.0356652, -0.0487912 ]
   [ -0.153773, -0.0356791, -0.0487912 ]
   [ -0.163697, -0.0356837, -0.0487912 ]
   [ -0.17362, -0.0356883, -0.0487912 ]
   [ -0.20339, -0.0357022, -0.0487912 ]
   [ -0.213313, -0.0357068, -0.0487912 ]
   [ -0.223237, -0.0357114, -0.0487912 ]
   [ -0.253007, -0.0357253, -0.0487912 ]
   [ -0.26293, -0.0357299, -0.0487912 ]
   [ -0.272853, -0.0357345, -0.0487912 ]
   [ -0.302623, -0.0357484, -0.0487912 ]
   [ -0.312546, -0.035753, -0.0487912 ]
   [ -0.32247, -0.0357576, -0.0487912 ]
   [ -0.35224, -0.0357715, -0.0487912 ]
   [ -0.362163, -0.0357761, -0.0487912 ]
   [ -0.372086, -0.0357808, -0.0487912 ]
   [ -0.401856, -0.0357946, -0.0487912 ]
   [ -0.41178, -0.0357992, -0.0487912 ]
   [ -0.421703, -0.0358039, -0.0487912 ]
   [ -0.451473, -0.0358177, -0.0487912 ]
   [ -0.461396, -0.0358223, -0.0487912 ]
   [ -0.471319, -0.035827, -0.0487912 ]
   [ -0.481243, -0.0356391, 0.0487923 ]
   [ -0.501089, -0.0358408, -0.0487912 ]
   [ -0.511013, -0.0358455, -0.0487912 ]
   [ -0.520936, -0.0358501, -0.0487912 ]
   [ -0.570553, -0.0356711, 0.0487923 ]
   [ -0.545466, -0.0358615, -0.0487912 ]
   [ 0.544401, -0.035313, 7.7975e-07 ]
   [ -0.664001, 0.00984739, 0.43951 ]
   [ 0.35732, 0, 0.491962 ]
   [ -0.620153, -0.00150097, -0.447486 ]
   [ -0.620154, -0.00680765, -0.393664 ]
   [ -0.620167, -0.0356888, 0.0487923 ]
   [ -0.620173, -0.0221149, 0.229407 ]
   [ -0.547055, -0.0356627, 0.0487923 ]
   [ -0.638739, -0.00068334, -0.396848 ]
   [ 0.638399, -0.0183459, 0.228147 ]
   [ -0.757955, 0.147046, 0.499129 ]
   [ -0.757955, 0.147046, -0.499095 ]
   [ 0.299618, -0.00078362, -0.447484 ]
   [ 0.139529, -0.000908476, -0.447484 ]
   [ 0.0354597, -0.000989642, -0.447485 ]
   [ -0.254713, -0.00121595, -0.447485 ]
   [ -0.510867, -0.00141573, -0.447486 ]
   [ -0.728715, 0.0654672, 0.441237 ]
   [ -0.728715, 0.0654672, 0.331502 ]
   [ -0.664001, 0.00984739, 0.277588 ]
   [ 0.732722, 0.0646527, 0.442199 ]
   [ 0.667955, 0.00910503, -0.252599 ]
   [ 0.732722, 0.0646527, 0.373622 ]
   [ -0.127926, 0.081481, 0.565017 ]
   [ 0.35732, 0.101597, -0.564983 ]
   [ 0.479023, 1.2593e-17, 0.445818 ]
   [ 0.620243, -0.023806, 0.210358 ]
   [ -0.620157, -0.0165914, -0.294433 ]
   [ 0.620246, -0.0231383, -0.220344 ]
   [ -0.633836, -0.0100042, -0.317865 ]
   [ 0.667955, 0.00910503, -0.109733 ]
   [ -0.326753, -0.00127214, -0.447486 ]
   [ -0.295329, 3.72164e-18, 0.445825 ]
   [ -0.175286, 5.09691e-18, 0.445824 ]
   [ -0.184674, -0.00116133, -0.447485 ]
   [ -0.0886209, -0.00108641, -0.447485 ]
   [ -0.0472752, 6.56347e-18, 0.445823 ]
   [ 0.0868445, 8.1e-18, 0.445822 ]
   [ 0.240926, 9.86524e-18, 0.44582 ]
   [ 0.570629, -0.0353592, -0.0703853 ]
   [ 0.0248463, -0.0356648, -0.097583 ]
   [ -0.664001, 0.00984739, -0.0617717 ]
   [ -0.664001, 0.00984739, 0.119815 ]
   [ 0.667955, 0.00910503, -0.0278698 ]
   [ 0.570629, -0.035321, -0.0232432 ]
   [ 0.667955, 0.00910503, 0.0926887 ]
   [ 0.545991, -0.0353532, -0.0487911 ]
   [ 0.0248532, -0.0356317, -0.0741337 ]
   [ 0.0501534, -0.0356517, -0.097583 ]
   [ 0.0756663, -0.0356384, -0.097583 ]
   [ -0.647907, -0.0068719, 0.296052 ]
   [ -0.634094, -0.0212211, 0.172931 ]
   [ 0.64843, -0.00902952, 0.300283 ]
   [ 0.658072, -0.000104922, -0.369596 ]
   [ 0.667955, 0.00910503, 0.225153 ]
   [ 0.640742, -0.0162547, -0.244975 ]
   [ -0.404808, -0.00133301, -0.447486 ]
   [ 0.457718, -0.000660315, -0.447483 ]
   [ 0.620246, -0.0144479, -0.307668 ]
   [ 0.620243, -0.0149812, 0.297642 ]
   [ 0.36297, 1.12634e-17, 0.445819 ]
   [ -0.423411, 2.25428e-18, 0.445826 ]
   [ -0.620175, -0.0158234, 0.290977 ]
   [ 0.732722, 0.0646527, -0.166646 ]
   [ 0.732722, 0.0646527, 0.0238526 ]
   [ 0.732722, 0.0646527, 0.187562 ]
   [ -0.664001, 0.00984739, -0.225456 ]
   [ -0.728715, 0.0654672, -0.150645 ]
   [ -0.728715, 0.0654672, 0.0160495 ]
   [ -0.728715, 0.0654672, 0.164842 ]
  }
  ELEMENT_CONNECTIONS {
   [ 0, 2, 1 ]
   [ 3, 5, 4 ]
   [ 6, 8, 7 ]
   [ 9, 11, 10 ]
   [ 10, 13, 12 ]
   [ 14, 16, 15 ]
   [ 17, 19, 18 ]
   [ 20, 15, 18 ]
   [ 21, 23, 22 ]
   [ 24, 26, 25 ]
   [ 26, 27, 25 ]
   [ 22, 29, 28 ]
   [ 29, 30, 28 ]
   [ 25, 32, 31 ]
   [ 21, 34, 33 ]
   [ 21, 35, 23 ]
   [ 24, 37, 36 ]
   [ 26, 24, 36 ]
   [ 26, 39, 38 ]
   [ 21, 22, 34 ]
   [ 30, 29, 40 ]
   [ 41, 30, 42 ]
   [ 43, 41, 44 ]
   [ 24, 45, 37 ]
   [ 22, 47, 46 ]
   [ 20, 49, 48 ]
   [ 49, 51, 50 ]
   [ 51, 53, 52 ]
   [ 53, 55, 54 ]
   [ 55, 56, 54 ]
   [ 56, 58, 57 ]
   [ 58, 12, 57 ]
   [ 48, 60, 59 ]
   [ 61, 57, 62 ]
   [ 57, 5, 63 ]
   [ 58, 64, 12 ]
   [ 20, 48, 15 ]
   [ 48, 59, 1 ]
   [ 61, 66, 65 ]
   [ 3, 4, 67 ]
   [ 68, 67, 69 ]
   [ 70, 69, 71 ]
   [ 72, 71, 73 ]
   [ 74, 73, 75 ]
   [ 76, 75, 77 ]
   [ 78, 77, 79 ]
   [ 80, 79, 81 ]
   [ 82, 81, 83 ]
   [ 84, 83, 85 ]
   [ 86, 85, 87 ]
   [ 88, 87, 89 ]
   [ 90, 89, 91 ]
   [ 92, 91, 93 ]
   [ 94, 93, 95 ]
   [ 96, 95, 97 ]
   [ 98, 97, 99 ]
   [ 100, 99, 101 ]
   [ 102, 101, 103 ]
   [ 104, 103, 105 ]
   [ 106, 105, 107 ]
   [ 108, 107, 109 ]
   [ 110, 109, 111 ]
   [ 112, 111, 113 ]
   [ 114, 113, 115 ]
   [ 116, 115, 117 ]
   [ 118, 117, 119 ]
   [ 120, 119, 121 ]
   [ 122, 121, 123 ]
   [ 124, 123, 125 ]
   [ 126, 125, 127 ]
   [ 56, 55, 128 ]
   [ 55, 53, 129 ]
   [ 53, 51, 130 ]
   [ 51, 49, 7 ]
   [ 6, 131, 8 ]
   [ 30, 41, 132 ]
   [ 41, 43, 133 ]
   [ 43, 45, 134 ]
   [ 45, 25, 135 ]
   [ 64, 58, 136 ]
   [ 133, 134, 137 ]
   [ 6, 7, 20 ]
   [ 138, 140, 139 ]
   [ 135, 142, 141 ]
   [ 143, 145, 144 ]
   [ 146, 148, 147 ]
   [ 149, 151, 150 ]
   [ 152, 154, 153 ]
   [ 155, 157, 156 ]
   [ 158, 160, 159 ]
   [ 161, 163, 162 ]
   [ 164, 166, 165 ]
   [ 167, 169, 168 ]
   [ 170, 172, 171 ]
   [ 173, 175, 174 ]
   [ 176, 178, 177 ]
   [ 179, 181, 180 ]
   [ 182, 184, 183 ]
   [ 185, 187, 186 ]
   [ 188, 190, 189 ]
   [ 191, 193, 192 ]
   [ 194, 196, 195 ]
   [ 197, 199, 198 ]
   [ 200, 202, 201 ]
   [ 203, 205, 204 ]
   [ 206, 208, 207 ]
   [ 209, 211, 210 ]
   [ 212, 150, 213 ]
   [ 214, 216, 215 ]
   [ 217, 219, 218 ]
   [ 220, 222, 221 ]
   [ 223, 225, 224 ]
   [ 226, 228, 227 ]
   [ 229, 231, 230 ]
   [ 232, 234, 233 ]
   [ 235, 237, 236 ]
   [ 238, 240, 239 ]
   [ 241, 243, 242 ]
   [ 244, 246, 245 ]
   [ 247, 249, 248 ]
   [ 250, 252, 251 ]
   [ 253, 255, 254 ]
   [ 256, 258, 257 ]
   [ 259, 261, 260 ]
   [ 262, 264, 263 ]
   [ 265, 267, 266 ]
   [ 268, 270, 269 ]
   [ 271, 273, 272 ]
   [ 274, 276, 275 ]
   [ 277, 279, 278 ]
   [ 148, 281, 280 ]
   [ 282, 283, 213 ]
   [ 284, 286, 285 ]
   [ 211, 288, 287 ]
   [ 288, 290, 289 ]
   [ 291, 293, 292 ]
   [ 294, 295, 293 ]
   [ 296, 297, 295 ]
   [ 298, 299, 297 ]
   [ 300, 301, 299 ]
   [ 302, 303, 301 ]
   [ 304, 305, 303 ]
   [ 306, 307, 305 ]
   [ 292, 309, 308 ]
   [ 293, 310, 309 ]
   [ 295, 311, 310 ]
   [ 297, 312, 311 ]
   [ 299, 313, 312 ]
   [ 301, 314, 313 ]
   [ 303, 315, 314 ]
   [ 305, 316, 315 ]
   [ 317, 319, 318 ]
   [ 320, 322, 321 ]
   [ 320, 324, 323 ]
   [ 321, 325, 319 ]
   [ 326, 327, 322 ]
   [ 326, 323, 328 ]
   [ 322, 329, 325 ]
   [ 330, 331, 327 ]
   [ 330, 328, 332 ]
   [ 327, 333, 329 ]
   [ 334, 335, 331 ]
   [ 334, 332, 336 ]
   [ 331, 337, 333 ]
   [ 338, 339, 335 ]
   [ 338, 336, 340 ]
   [ 335, 341, 337 ]
   [ 342, 340, 343 ]
   [ 339, 344, 341 ]
   [ 345, 347, 346 ]
   [ 345, 343, 348 ]
   [ 346, 349, 344 ]
   [ 350, 348, 351 ]
   [ 319, 353, 352 ]
   [ 325, 354, 353 ]
   [ 329, 355, 354 ]
   [ 333, 356, 355 ]
   [ 337, 357, 356 ]
   [ 344, 359, 358 ]
   [ 360, 362, 361 ]
   [ 363, 364, 362 ]
   [ 363, 366, 365 ]
   [ 362, 368, 367 ]
   [ 369, 370, 364 ]
   [ 364, 371, 368 ]
   [ 372, 373, 370 ]
   [ 372, 375, 374 ]
   [ 370, 376, 371 ]
   [ 377, 378, 373 ]
   [ 377, 374, 379 ]
   [ 373, 380, 376 ]
   [ 381, 382, 378 ]
   [ 381, 379, 383 ]
   [ 378, 384, 380 ]
   [ 385, 386, 382 ]
   [ 385, 383, 387 ]
   [ 388, 389, 386 ]
   [ 388, 387, 390 ]
   [ 386, 392, 391 ]
   [ 393, 395, 394 ]
   [ 367, 396, 395 ]
   [ 368, 397, 396 ]
   [ 371, 398, 397 ]
   [ 376, 399, 398 ]
   [ 380, 400, 399 ]
   [ 384, 401, 400 ]
   [ 391, 402, 401 ]
   [ 403, 405, 404 ]
   [ 406, 408, 407 ]
   [ 406, 410, 409 ]
   [ 407, 411, 405 ]
   [ 412, 413, 408 ]
   [ 412, 409, 414 ]
   [ 408, 415, 411 ]
   [ 416, 417, 413 ]
   [ 416, 414, 418 ]
   [ 413, 419, 415 ]
   [ 420, 421, 417 ]
   [ 420, 418, 422 ]
   [ 417, 423, 419 ]
   [ 424, 425, 421 ]
   [ 424, 422, 426 ]
   [ 421, 427, 423 ]
   [ 428, 426, 429 ]
   [ 425, 430, 427 ]
   [ 431, 433, 432 ]
   [ 431, 429, 434 ]
   [ 432, 435, 430 ]
   [ 436, 434, 437 ]
   [ 405, 439, 438 ]
   [ 411, 440, 439 ]
   [ 415, 441, 440 ]
   [ 419, 442, 441 ]
   [ 423, 443, 442 ]
   [ 430, 445, 444 ]
   [ 446, 448, 447 ]
   [ 449, 450, 448 ]
   [ 449, 452, 451 ]
   [ 448, 454, 453 ]
   [ 455, 456, 450 ]
   [ 450, 457, 454 ]
   [ 458, 459, 456 ]
   [ 458, 461, 460 ]
   [ 456, 462, 457 ]
   [ 463, 464, 459 ]
   [ 463, 460, 465 ]
   [ 459, 466, 462 ]
   [ 467, 468, 464 ]
   [ 467, 465, 469 ]
   [ 464, 470, 466 ]
   [ 471, 472, 468 ]
   [ 471, 469, 473 ]
   [ 474, 475, 472 ]
   [ 474, 473, 476 ]
   [ 472, 478, 477 ]
   [ 479, 481, 480 ]
   [ 453, 482, 481 ]
   [ 454, 483, 482 ]
   [ 457, 484, 483 ]
   [ 462, 485, 484 ]
   [ 466, 486, 485 ]
   [ 470, 487, 486 ]
   [ 477, 488, 487 ]
   [ 489, 491, 490 ]
   [ 492, 494, 493 ]
   [ 492, 496, 495 ]
   [ 493, 497, 491 ]
   [ 498, 499, 494 ]
   [ 498, 495, 500 ]
   [ 494, 501, 497 ]
   [ 502, 503, 499 ]
   [ 502, 500, 504 ]
   [ 499, 505, 501 ]
   [ 506, 507, 503 ]
   [ 506, 504, 508 ]
   [ 503, 509, 505 ]
   [ 510, 511, 507 ]
   [ 510, 508, 512 ]
   [ 507, 513, 509 ]
   [ 514, 512, 515 ]
   [ 511, 516, 513 ]
   [ 517, 519, 518 ]
   [ 517, 515, 520 ]
   [ 518, 521, 516 ]
   [ 522, 520, 523 ]
   [ 491, 525, 524 ]
   [ 497, 526, 525 ]
   [ 501, 527, 526 ]
   [ 505, 528, 527 ]
   [ 509, 529, 528 ]
   [ 516, 531, 530 ]
   [ 532, 534, 533 ]
   [ 535, 536, 534 ]
   [ 535, 538, 537 ]
   [ 534, 540, 539 ]
   [ 541, 542, 536 ]
   [ 536, 543, 540 ]
   [ 544, 545, 542 ]
   [ 544, 547, 546 ]
   [ 542, 548, 543 ]
   [ 549, 550, 545 ]
   [ 549, 546, 551 ]
   [ 545, 552, 548 ]
   [ 553, 554, 550 ]
   [ 553, 551, 555 ]
   [ 550, 556, 552 ]
   [ 557, 558, 554 ]
   [ 557, 555, 559 ]
   [ 560, 561, 558 ]
   [ 560, 559, 562 ]
   [ 558, 564, 563 ]
   [ 565, 567, 566 ]
   [ 539, 568, 567 ]
   [ 540, 569, 568 ]
   [ 543, 570, 569 ]
   [ 548, 571, 570 ]
   [ 552, 572, 571 ]
   [ 556, 573, 572 ]
   [ 563, 574, 573 ]
   [ 575, 577, 576 ]
   [ 578, 580, 579 ]
   [ 578, 582, 581 ]
   [ 579, 583, 577 ]
   [ 584, 585, 580 ]
   [ 584, 581, 586 ]
   [ 580, 587, 583 ]
   [ 588, 589, 585 ]
   [ 588, 586, 590 ]
   [ 585, 591, 587 ]
   [ 592, 593, 589 ]
   [ 592, 590, 594 ]
   [ 589, 595, 591 ]
   [ 596, 597, 593 ]
   [ 596, 594, 598 ]
   [ 593, 599, 595 ]
   [ 600, 598, 601 ]
   [ 597, 602, 599 ]
   [ 603, 605, 604 ]
   [ 603, 601, 606 ]
   [ 604, 607, 602 ]
   [ 608, 606, 609 ]
   [ 577, 611, 610 ]
   [ 583, 612, 611 ]
   [ 587, 613, 612 ]
   [ 591, 614, 613 ]
   [ 595, 615, 614 ]
   [ 602, 617, 616 ]
   [ 618, 620, 619 ]
   [ 621, 622, 620 ]
   [ 621, 624, 623 ]
   [ 620, 626, 625 ]
   [ 627, 628, 622 ]
   [ 622, 629, 626 ]
   [ 630, 631, 628 ]
   [ 630, 633, 632 ]
   [ 628, 634, 629 ]
   [ 635, 636, 631 ]
   [ 635, 632, 637 ]
   [ 631, 638, 634 ]
   [ 639, 640, 636 ]
   [ 639, 637, 641 ]
   [ 636, 642, 638 ]
   [ 643, 644, 640 ]
   [ 643, 641, 645 ]
   [ 646, 647, 644 ]
   [ 646, 645, 648 ]
   [ 644, 650, 649 ]
   [ 651, 653, 652 ]
   [ 625, 654, 653 ]
   [ 626, 655, 654 ]
   [ 629, 656, 655 ]
   [ 634, 657, 656 ]
   [ 638, 658, 657 ]
   [ 642, 659, 658 ]
   [ 649, 660, 659 ]
   [ 661, 663, 662 ]
   [ 664, 666, 665 ]
   [ 664, 668, 667 ]
   [ 665, 669, 663 ]
   [ 670, 671, 666 ]
   [ 670, 667, 672 ]
   [ 666, 673, 669 ]
   [ 674, 675, 671 ]
   [ 674, 672, 676 ]
   [ 671, 677, 673 ]
   [ 678, 679, 675 ]
   [ 678, 676, 680 ]
   [ 675, 681, 677 ]
   [ 682, 683, 679 ]
   [ 682, 680, 684 ]
   [ 679, 685, 681 ]
   [ 686, 684, 687 ]
   [ 683, 688, 685 ]
   [ 689, 691, 690 ]
   [ 689, 687, 692 ]
   [ 690, 693, 688 ]
   [ 694, 692, 695 ]
   [ 663, 697, 696 ]
   [ 669, 698, 697 ]
   [ 673, 699, 698 ]
   [ 677, 700, 699 ]
   [ 681, 701, 700 ]
   [ 688, 703, 702 ]
   [ 704, 706, 705 ]
   [ 707, 708, 706 ]
   [ 707, 710, 709 ]
   [ 706, 712, 711 ]
   [ 713, 714, 708 ]
   [ 708, 715, 712 ]
   [ 716, 717, 714 ]
   [ 716, 719, 718 ]
   [ 714, 720, 715 ]
   [ 721, 722, 717 ]
   [ 721, 718, 723 ]
   [ 717, 724, 720 ]
   [ 725, 726, 722 ]
   [ 725, 723, 727 ]
   [ 722, 728, 724 ]
   [ 729, 730, 726 ]
   [ 729, 727, 731 ]
   [ 732, 733, 730 ]
   [ 732, 731, 734 ]
   [ 730, 736, 735 ]
   [ 737, 739, 738 ]
   [ 711, 740, 739 ]
   [ 712, 741, 740 ]
   [ 715, 742, 741 ]
   [ 720, 743, 742 ]
   [ 724, 744, 743 ]
   [ 728, 745, 744 ]
   [ 735, 746, 745 ]
   [ 747, 749, 748 ]
   [ 750, 752, 751 ]
   [ 750, 754, 753 ]
   [ 751, 755, 749 ]
   [ 756, 757, 752 ]
   [ 756, 753, 758 ]
   [ 752, 759, 755 ]
   [ 760, 761, 757 ]
   [ 760, 758, 762 ]
   [ 757, 763, 759 ]
   [ 764, 765, 761 ]
   [ 764, 762, 766 ]
   [ 761, 767, 763 ]
   [ 768, 769, 765 ]
   [ 768, 766, 770 ]
   [ 765, 771, 767 ]
   [ 772, 770, 773 ]
   [ 769, 774, 771 ]
   [ 775, 777, 776 ]
   [ 775, 773, 778 ]
   [ 776, 779, 774 ]
   [ 780, 778, 781 ]
   [ 749, 783, 782 ]
   [ 755, 784, 783 ]
   [ 759, 785, 784 ]
   [ 763, 786, 785 ]
   [ 767, 787, 786 ]
   [ 774, 789, 788 ]
   [ 790, 792, 791 ]
   [ 793, 794, 792 ]
   [ 793, 796, 795 ]
   [ 792, 798, 797 ]
   [ 799, 800, 794 ]
   [ 794, 801, 798 ]
   [ 802, 803, 800 ]
   [ 802, 805, 804 ]
   [ 800, 806, 801 ]
   [ 807, 808, 803 ]
   [ 807, 804, 809 ]
   [ 803, 810, 806 ]
   [ 811, 812, 808 ]
   [ 811, 809, 813 ]
   [ 808, 814, 810 ]
   [ 815, 816, 812 ]
   [ 815, 813, 817 ]
   [ 818, 819, 816 ]
   [ 818, 817, 820 ]
   [ 816, 822, 821 ]
   [ 823, 825, 824 ]
   [ 797, 826, 825 ]
   [ 798, 827, 826 ]
   [ 801, 828, 827 ]
   [ 806, 829, 828 ]
   [ 810, 830, 829 ]
   [ 814, 831, 830 ]
   [ 821, 832, 831 ]
   [ 833, 835, 834 ]
   [ 836, 838, 837 ]
   [ 836, 840, 839 ]
   [ 837, 841, 835 ]
   [ 842, 843, 838 ]
   [ 842, 839, 844 ]
   [ 838, 845, 841 ]
   [ 846, 847, 843 ]
   [ 846, 844, 848 ]
   [ 843, 849, 845 ]
   [ 850, 851, 847 ]
   [ 850, 848, 852 ]
   [ 847, 853, 849 ]
   [ 854, 855, 851 ]
   [ 854, 852, 856 ]
   [ 851, 857, 853 ]
   [ 858, 856, 859 ]
   [ 855, 860, 857 ]
   [ 861, 863, 862 ]
   [ 861, 859, 864 ]
   [ 862, 865, 860 ]
   [ 866, 864, 867 ]
   [ 835, 869, 868 ]
   [ 841, 870, 869 ]
   [ 845, 871, 870 ]
   [ 849, 872, 871 ]
   [ 853, 873, 872 ]
   [ 860, 875, 874 ]
   [ 876, 878, 877 ]
   [ 879, 880, 878 ]
   [ 879, 882, 881 ]
   [ 878, 884, 883 ]
   [ 885, 886, 880 ]
   [ 880, 887, 884 ]
   [ 888, 889, 886 ]
   [ 888, 891, 890 ]
   [ 886, 892, 887 ]
   [ 893, 894, 889 ]
   [ 893, 890, 895 ]
   [ 889, 896, 892 ]
   [ 897, 898, 894 ]
   [ 897, 895, 899 ]
   [ 894, 900, 896 ]
   [ 901, 902, 898 ]
   [ 901, 899, 903 ]
   [ 904, 905, 902 ]
   [ 904, 903, 906 ]
   [ 902, 908, 907 ]
   [ 909, 911, 910 ]
   [ 883, 912, 911 ]
   [ 884, 913, 912 ]
   [ 887, 914, 913 ]
   [ 892, 915, 914 ]
   [ 896, 916, 915 ]
   [ 900, 917, 916 ]
   [ 907, 918, 917 ]
   [ 919, 921, 920 ]
   [ 922, 924, 923 ]
   [ 922, 926, 925 ]
   [ 923, 927, 921 ]
   [ 928, 929, 924 ]
   [ 928, 925, 930 ]
   [ 924, 931, 927 ]
   [ 932, 933, 929 ]
   [ 932, 930, 934 ]
   [ 929, 935, 931 ]
   [ 936, 937, 933 ]
   [ 936, 934, 938 ]
   [ 933, 939, 935 ]
   [ 940, 941, 937 ]
   [ 940, 938, 942 ]
   [ 937, 943, 939 ]
   [ 944, 942, 945 ]
   [ 941, 946, 943 ]
   [ 947, 949, 948 ]
   [ 947, 945, 950 ]
   [ 948, 951, 946 ]
   [ 952, 950, 953 ]
   [ 921, 955, 954 ]
   [ 927, 956, 955 ]
   [ 931, 957, 956 ]
   [ 935, 958, 957 ]
   [ 939, 959, 958 ]
   [ 946, 961, 960 ]
   [ 962, 964, 963 ]
   [ 965, 966, 964 ]
   [ 965, 968, 967 ]
   [ 964, 970, 969 ]
   [ 971, 972, 966 ]
   [ 966, 973, 970 ]
   [ 974, 975, 972 ]
   [ 974, 977, 976 ]
   [ 972, 978, 973 ]
   [ 979, 980, 975 ]
   [ 979, 976, 981 ]
   [ 975, 982, 978 ]
   [ 983, 984, 980 ]
   [ 983, 981, 985 ]
   [ 980, 986, 982 ]
   [ 987, 988, 984 ]
   [ 987, 985, 989 ]
   [ 990, 991, 988 ]
   [ 990, 989, 992 ]
   [ 988, 994, 993 ]
   [ 995, 997, 996 ]
   [ 969, 998, 997 ]
   [ 970, 999, 998 ]
   [ 973, 1000, 999 ]
   [ 978, 1001, 1000 ]
   [ 982, 1002, 1001 ]
   [ 986, 1003, 1002 ]
   [ 993, 1004, 1003 ]
   [ 1005, 1007, 1006 ]
   [ 1008, 1010, 1009 ]
   [ 1008, 1012, 1011 ]
   [ 1009, 1013, 1007 ]
   [ 1014, 1015, 1010 ]
   [ 1014, 1011, 1016 ]
   [ 1010, 1017, 1013 ]
   [ 1018, 1019, 1015 ]
   [ 1018, 1016, 1020 ]
   [ 1015, 1021, 1017 ]
   [ 1022, 1023, 1019 ]
   [ 1022, 1020, 1024 ]
   [ 1019, 1025, 1021 ]
   [ 1026, 1027, 1023 ]
   [ 1026, 1024, 1028 ]
   [ 1023, 1029, 1025 ]
   [ 1030, 1028, 1031 ]
   [ 1027, 1032, 1029 ]
   [ 1033, 1035, 1034 ]
   [ 1033, 1031, 1036 ]
   [ 1034, 1037, 1032 ]
   [ 1038, 1036, 1039 ]
   [ 1007, 1041, 1040 ]
   [ 1013, 1042, 1041 ]
   [ 1017, 1043, 1042 ]
   [ 1021, 1044, 1043 ]
   [ 1025, 1045, 1044 ]
   [ 1032, 1047, 1046 ]
   [ 1048, 1050, 1049 ]
   [ 1051, 1052, 1050 ]
   [ 1051, 1054, 1053 ]
   [ 1050, 1056, 1055 ]
   [ 1057, 1058, 1052 ]
   [ 1052, 1059, 1056 ]
   [ 1060, 1061, 1058 ]
   [ 1060, 1063, 1062 ]
   [ 1058, 1064, 1059 ]
   [ 1065, 1066, 1061 ]
   [ 1065, 1062, 1067 ]
   [ 1061, 1068, 1064 ]
   [ 1069, 1070, 1066 ]
   [ 1069, 1067, 1071 ]
   [ 1066, 1072, 1068 ]
   [ 1073, 1074, 1070 ]
   [ 1073, 1071, 1075 ]
   [ 1076, 1077, 1074 ]
   [ 1076, 1075, 1078 ]
   [ 1074, 1080, 1079 ]
   [ 1081, 1083, 1082 ]
   [ 1055, 1084, 1083 ]
   [ 1056, 1085, 1084 ]
   [ 1059, 1086, 1085 ]
   [ 1064, 1087, 1086 ]
   [ 1068, 1088, 1087 ]
   [ 1072, 1089, 1088 ]
   [ 1079, 1090, 1089 ]
   [ 1091, 1093, 1092 ]
   [ 1094, 1096, 1095 ]
   [ 1094, 1098, 1097 ]
   [ 1095, 1099, 1093 ]
   [ 1100, 1101, 1096 ]
   [ 1100, 1097, 1102 ]
   [ 1096, 1103, 1099 ]
   [ 1104, 1105, 1101 ]
   [ 1104, 1102, 1106 ]
   [ 1101, 1107, 1103 ]
   [ 1108, 1109, 1105 ]
   [ 1108, 1106, 1110 ]
   [ 1105, 1111, 1107 ]
   [ 1112, 1113, 1109 ]
   [ 1112, 1110, 1114 ]
   [ 1109, 1115, 1111 ]
   [ 1116, 1114, 1117 ]
   [ 1113, 1118, 1115 ]
   [ 1119, 1121, 1120 ]
   [ 1119, 1117, 1122 ]
   [ 1120, 1123, 1118 ]
   [ 1124, 1122, 1125 ]
   [ 1093, 1127, 1126 ]
   [ 1099, 1128, 1127 ]
   [ 1103, 1129, 1128 ]
   [ 1107, 1130, 1129 ]
   [ 1111, 1131, 1130 ]
   [ 1118, 1133, 1132 ]
   [ 1134, 1136, 1135 ]
   [ 1137, 1138, 1136 ]
   [ 1137, 1140, 1139 ]
   [ 1136, 1142, 1141 ]
   [ 1143, 1144, 1138 ]
   [ 1138, 1145, 1142 ]
   [ 1146, 1147, 1144 ]
   [ 1146, 1149, 1148 ]
   [ 1144, 1150, 1145 ]
   [ 1151, 1152, 1147 ]
   [ 1151, 1148, 1153 ]
   [ 1147, 1154, 1150 ]
   [ 1155, 1156, 1152 ]
   [ 1155, 1153, 1157 ]
   [ 1152, 1158, 1154 ]
   [ 1159, 1160, 1156 ]
   [ 1159, 1157, 1161 ]
   [ 1162, 1163, 1160 ]
   [ 1162, 1161, 1164 ]
   [ 1160, 1166, 1165 ]
   [ 1167, 1169, 1168 ]
   [ 1170, 1171, 1169 ]
   [ 1170, 1173, 1172 ]
   [ 1174, 1175, 1171 ]
   [ 1174, 1172, 1176 ]
   [ 1177, 1178, 1175 ]
   [ 1177, 1176, 1179 ]
   [ 1180, 1181, 1178 ]
   [ 1180, 1179, 1182 ]
   [ 1183, 1184, 1181 ]
   [ 1183, 1182, 1185 ]
   [ 1186, 1187, 1184 ]
   [ 1186, 1185, 1188 ]
   [ 1189, 1190, 1187 ]
   [ 1189, 1188, 1191 ]
   [ 1192, 1191, 1193 ]
   [ 1172, 1195, 1194 ]
   [ 1176, 1194, 1196 ]
   [ 1179, 1196, 1197 ]
   [ 1182, 1197, 1198 ]
   [ 1185, 1198, 1199 ]
   [ 1188, 1199, 1200 ]
   [ 1191, 1200, 1201 ]
   [ 1193, 1201, 1202 ]
   [ 1194, 1203, 1141 ]
   [ 1196, 1141, 1142 ]
   [ 1197, 1142, 1145 ]
   [ 1198, 1145, 1150 ]
   [ 1199, 1150, 1154 ]
   [ 1200, 1154, 1158 ]
   [ 1201, 1158, 1165 ]
   [ 1202, 1165, 1166 ]
   [ 1139, 1204, 1126 ]
   [ 1149, 1126, 1127 ]
   [ 1148, 1127, 1128 ]
   [ 1153, 1128, 1129 ]
   [ 1157, 1129, 1130 ]
   [ 1161, 1130, 1131 ]
   [ 1164, 1131, 1132 ]
   [ 1205, 1132, 1133 ]
   [ 1097, 1082, 1083 ]
   [ 1106, 1084, 1085 ]
   [ 1110, 1085, 1086 ]
   [ 1114, 1086, 1087 ]
   [ 1117, 1087, 1088 ]
   [ 1122, 1088, 1089 ]
   [ 1053, 1206, 1040 ]
   [ 1063, 1040, 1041 ]
   [ 1062, 1041, 1042 ]
   [ 1067, 1042, 1043 ]
   [ 1071, 1043, 1044 ]
   [ 1075, 1044, 1045 ]
   [ 1078, 1045, 1046 ]
   [ 1207, 1046, 1047 ]
   [ 1011, 996, 997 ]
   [ 1020, 998, 999 ]
   [ 1024, 999, 1000 ]
   [ 1028, 1000, 1001 ]
   [ 1031, 1001, 1002 ]
   [ 1036, 1002, 1003 ]
   [ 967, 1208, 954 ]
   [ 977, 954, 955 ]
   [ 976, 955, 956 ]
   [ 981, 956, 957 ]
   [ 985, 957, 958 ]
   [ 989, 958, 959 ]
   [ 992, 959, 960 ]
   [ 1209, 960, 961 ]
   [ 925, 910, 911 ]
   [ 934, 912, 913 ]
   [ 938, 913, 914 ]
   [ 942, 914, 915 ]
   [ 945, 915, 916 ]
   [ 950, 916, 917 ]
   [ 881, 1210, 868 ]
   [ 891, 868, 869 ]
   [ 890, 869, 870 ]
   [ 895, 870, 871 ]
   [ 899, 871, 872 ]
   [ 903, 872, 873 ]
   [ 906, 873, 874 ]
   [ 1211, 874, 875 ]
   [ 839, 824, 825 ]
   [ 848, 826, 827 ]
   [ 852, 827, 828 ]
   [ 856, 828, 829 ]
   [ 859, 829, 830 ]
   [ 864, 830, 831 ]
   [ 795, 1212, 782 ]
   [ 805, 782, 783 ]
   [ 804, 783, 784 ]
   [ 809, 784, 785 ]
   [ 813, 785, 786 ]
   [ 817, 786, 787 ]
   [ 820, 787, 788 ]
   [ 1213, 788, 789 ]
   [ 753, 738, 739 ]
   [ 762, 740, 741 ]
   [ 766, 741, 742 ]
   [ 770, 742, 743 ]
   [ 773, 743, 744 ]
   [ 778, 744, 745 ]
   [ 709, 1214, 696 ]
   [ 719, 696, 697 ]
   [ 718, 697, 698 ]
   [ 723, 698, 699 ]
   [ 727, 699, 700 ]
   [ 731, 700, 701 ]
   [ 734, 701, 702 ]
   [ 1215, 702, 703 ]
   [ 667, 652, 653 ]
   [ 676, 654, 655 ]
   [ 680, 655, 656 ]
   [ 684, 656, 657 ]
   [ 687, 657, 658 ]
   [ 692, 658, 659 ]
   [ 623, 1216, 610 ]
   [ 633, 610, 611 ]
   [ 632, 611, 612 ]
   [ 637, 612, 613 ]
   [ 641, 613, 614 ]
   [ 645, 614, 615 ]
   [ 648, 615, 616 ]
   [ 1217, 616, 617 ]
   [ 581, 566, 567 ]
   [ 590, 568, 569 ]
   [ 594, 569, 570 ]
   [ 598, 570, 571 ]
   [ 601, 571, 572 ]
   [ 606, 572, 573 ]
   [ 537, 1218, 524 ]
   [ 547, 524, 525 ]
   [ 546, 525, 526 ]
   [ 551, 526, 527 ]
   [ 555, 527, 528 ]
   [ 559, 528, 529 ]
   [ 562, 529, 530 ]
   [ 1219, 530, 531 ]
   [ 495, 480, 481 ]
   [ 504, 482, 483 ]
   [ 508, 483, 484 ]
   [ 512, 484, 485 ]
   [ 515, 485, 486 ]
   [ 520, 486, 487 ]
   [ 451, 1220, 438 ]
   [ 461, 438, 439 ]
   [ 460, 439, 440 ]
   [ 465, 440, 441 ]
   [ 469, 441, 442 ]
   [ 473, 442, 443 ]
   [ 476, 443, 444 ]
   [ 1221, 444, 445 ]
   [ 409, 394, 395 ]
   [ 418, 396, 397 ]
   [ 422, 397, 398 ]
   [ 426, 398, 399 ]
   [ 429, 399, 400 ]
   [ 434, 400, 401 ]
   [ 365, 1222, 352 ]
   [ 375, 352, 353 ]
   [ 374, 353, 354 ]
   [ 379, 354, 355 ]
   [ 383, 355, 356 ]
   [ 387, 356, 357 ]
   [ 390, 357, 358 ]
   [ 1223, 358, 359 ]
   [ 323, 308, 309 ]
   [ 328, 309, 310 ]
   [ 332, 310, 311 ]
   [ 336, 311, 312 ]
   [ 340, 312, 313 ]
   [ 343, 313, 314 ]
   [ 348, 314, 315 ]
   [ 351, 315, 316 ]
   [ 294, 293, 291 ]
   [ 300, 298, 1224 ]
   [ 296, 295, 294 ]
   [ 298, 297, 296 ]
   [ 300, 299, 298 ]
   [ 302, 301, 300 ]
   [ 304, 303, 302 ]
   [ 306, 305, 304 ]
   [ 1225, 307, 306 ]
   [ 293, 309, 292 ]
   [ 295, 310, 293 ]
   [ 297, 311, 295 ]
   [ 299, 312, 297 ]
   [ 301, 313, 299 ]
   [ 303, 314, 301 ]
   [ 305, 315, 303 ]
   [ 307, 316, 305 ]
   [ 320, 321, 1226 ]
   [ 321, 319, 317 ]
   [ 1226, 324, 320 ]
   [ 322, 325, 321 ]
   [ 330, 327, 326 ]
   [ 320, 323, 326 ]
   [ 327, 329, 322 ]
   [ 334, 331, 330 ]
   [ 326, 328, 330 ]
   [ 331, 333, 327 ]
   [ 338, 335, 334 ]
   [ 330, 332, 334 ]
   [ 335, 337, 331 ]
   [ 342, 339, 338 ]
   [ 334, 336, 338 ]
   [ 339, 341, 335 ]
   [ 345, 346, 342 ]
   [ 338, 340, 342 ]
   [ 346, 344, 339 ]
   [ 342, 343, 345 ]
   [ 347, 349, 346 ]
   [ 345, 348, 350 ]
   [ 319, 352, 318 ]
   [ 329, 354, 325 ]
   [ 333, 355, 329 ]
   [ 337, 356, 333 ]
   [ 341, 357, 337 ]
   [ 344, 358, 341 ]
   [ 363, 362, 360 ]
   [ 362, 367, 361 ]
   [ 369, 364, 363 ]
   [ 372, 370, 369 ]
   [ 363, 365, 369 ]
   [ 370, 371, 364 ]
   [ 377, 373, 372 ]
   [ 369, 375, 372 ]
   [ 373, 376, 370 ]
   [ 381, 378, 377 ]
   [ 372, 374, 377 ]
   [ 378, 380, 373 ]
   [ 385, 382, 381 ]
   [ 377, 379, 381 ]
   [ 382, 384, 378 ]
   [ 388, 386, 385 ]
   [ 381, 383, 385 ]
   [ 386, 391, 382 ]
   [ 1227, 389, 388 ]
   [ 388, 390, 1227 ]
   [ 367, 395, 393 ]
   [ 368, 396, 367 ]
   [ 371, 397, 368 ]
   [ 376, 398, 371 ]
   [ 380, 399, 376 ]
   [ 384, 400, 380 ]
   [ 391, 401, 384 ]
   [ 392, 402, 391 ]
   [ 406, 407, 1228 ]
   [ 407, 405, 403 ]
   [ 1228, 410, 406 ]
   [ 408, 411, 407 ]
   [ 416, 413, 412 ]
   [ 406, 409, 412 ]
   [ 413, 415, 408 ]
   [ 420, 417, 416 ]
   [ 412, 414, 416 ]
   [ 417, 419, 413 ]
   [ 424, 421, 420 ]
   [ 416, 418, 420 ]
   [ 421, 423, 417 ]
   [ 428, 425, 424 ]
   [ 420, 422, 424 ]
   [ 425, 427, 421 ]
   [ 431, 432, 428 ]
   [ 424, 426, 428 ]
   [ 432, 430, 425 ]
   [ 428, 429, 431 ]
   [ 433, 435, 432 ]
   [ 431, 434, 436 ]
   [ 405, 438, 404 ]
   [ 415, 440, 411 ]
   [ 419, 441, 415 ]
   [ 423, 442, 419 ]
   [ 427, 443, 423 ]
   [ 430, 444, 427 ]
   [ 449, 448, 446 ]
   [ 448, 453, 447 ]
   [ 455, 450, 449 ]
   [ 458, 456, 455 ]
   [ 449, 451, 455 ]
   [ 456, 457, 450 ]
   [ 463, 459, 458 ]
   [ 455, 461, 458 ]
   [ 459, 462, 456 ]
   [ 467, 464, 463 ]
   [ 458, 460, 463 ]
   [ 464, 466, 459 ]
   [ 471, 468, 467 ]
   [ 463, 465, 467 ]
   [ 468, 470, 464 ]
   [ 474, 472, 471 ]
   [ 467, 469, 471 ]
   [ 472, 477, 468 ]
   [ 1229, 475, 474 ]
   [ 474, 476, 1229 ]
   [ 453, 481, 479 ]
   [ 454, 482, 453 ]
   [ 457, 483, 454 ]
   [ 462, 484, 457 ]
   [ 466, 485, 462 ]
   [ 470, 486, 466 ]
   [ 477, 487, 470 ]
   [ 478, 488, 477 ]
   [ 492, 493, 1230 ]
   [ 493, 491, 489 ]
   [ 1230, 496, 492 ]
   [ 494, 497, 493 ]
   [ 502, 499, 498 ]
   [ 492, 495, 498 ]
   [ 499, 501, 494 ]
   [ 506, 503, 502 ]
   [ 498, 500, 502 ]
   [ 503, 505, 499 ]
   [ 510, 507, 506 ]
   [ 502, 504, 506 ]
   [ 507, 509, 503 ]
   [ 514, 511, 510 ]
   [ 506, 508, 510 ]
   [ 511, 513, 507 ]
   [ 517, 518, 514 ]
   [ 510, 512, 514 ]
   [ 518, 516, 511 ]
   [ 514, 515, 517 ]
   [ 519, 521, 518 ]
   [ 517, 520, 522 ]
   [ 491, 524, 490 ]
   [ 501, 526, 497 ]
   [ 505, 527, 501 ]
   [ 509, 528, 505 ]
   [ 513, 529, 509 ]
   [ 516, 530, 513 ]
   [ 535, 534, 532 ]
   [ 534, 539, 533 ]
   [ 541, 536, 535 ]
   [ 544, 542, 541 ]
   [ 535, 537, 541 ]
   [ 542, 543, 536 ]
   [ 549, 545, 544 ]
   [ 541, 547, 544 ]
   [ 545, 548, 542 ]
   [ 553, 550, 549 ]
   [ 544, 546, 549 ]
   [ 550, 552, 545 ]
   [ 557, 554, 553 ]
   [ 549, 551, 553 ]
   [ 554, 556, 550 ]
   [ 560, 558, 557 ]
   [ 553, 555, 557 ]
   [ 558, 563, 554 ]
   [ 1231, 561, 560 ]
   [ 560, 562, 1231 ]
   [ 539, 567, 565 ]
   [ 540, 568, 539 ]
   [ 543, 569, 540 ]
   [ 548, 570, 543 ]
   [ 552, 571, 548 ]
   [ 556, 572, 552 ]
   [ 563, 573, 556 ]
   [ 564, 574, 563 ]
   [ 578, 579, 1232 ]
   [ 579, 577, 575 ]
   [ 1232, 582, 578 ]
   [ 580, 583, 579 ]
   [ 588, 585, 584 ]
   [ 578, 581, 584 ]
   [ 585, 587, 580 ]
   [ 592, 589, 588 ]
   [ 584, 586, 588 ]
   [ 589, 591, 585 ]
   [ 596, 593, 592 ]
   [ 588, 590, 592 ]
   [ 593, 595, 589 ]
   [ 600, 597, 596 ]
   [ 592, 594, 596 ]
   [ 597, 599, 593 ]
   [ 603, 604, 600 ]
   [ 596, 598, 600 ]
   [ 604, 602, 597 ]
   [ 600, 601, 603 ]
   [ 605, 607, 604 ]
   [ 603, 606, 608 ]
   [ 577, 610, 576 ]
   [ 587, 612, 583 ]
   [ 591, 613, 587 ]
   [ 595, 614, 591 ]
   [ 599, 615, 595 ]
   [ 602, 616, 599 ]
   [ 621, 620, 618 ]
   [ 620, 625, 619 ]
   [ 627, 622, 621 ]
   [ 630, 628, 627 ]
   [ 621, 623, 627 ]
   [ 628, 629, 622 ]
   [ 635, 631, 630 ]
   [ 627, 633, 630 ]
   [ 631, 634, 628 ]
   [ 639, 636, 635 ]
   [ 630, 632, 635 ]
   [ 636, 638, 631 ]
   [ 643, 640, 639 ]
   [ 635, 637, 639 ]
   [ 640, 642, 636 ]
   [ 646, 644, 643 ]
   [ 639, 641, 643 ]
   [ 644, 649, 640 ]
   [ 1233, 647, 646 ]
   [ 646, 648, 1233 ]
   [ 625, 653, 651 ]
   [ 626, 654, 625 ]
   [ 629, 655, 626 ]
   [ 634, 656, 629 ]
   [ 638, 657, 634 ]
   [ 642, 658, 638 ]
   [ 649, 659, 642 ]
   [ 650, 660, 649 ]
   [ 664, 665, 1234 ]
   [ 665, 663, 661 ]
   [ 1234, 668, 664 ]
   [ 666, 669, 665 ]
   [ 674, 671, 670 ]
   [ 664, 667, 670 ]
   [ 671, 673, 666 ]
   [ 678, 675, 674 ]
   [ 670, 672, 674 ]
   [ 675, 677, 671 ]
   [ 682, 679, 678 ]
   [ 674, 676, 678 ]
   [ 679, 681, 675 ]
   [ 686, 683, 682 ]
   [ 678, 680, 682 ]
   [ 683, 685, 679 ]
   [ 689, 690, 686 ]
   [ 682, 684, 686 ]
   [ 690, 688, 683 ]
   [ 686, 687, 689 ]
   [ 691, 693, 690 ]
   [ 689, 692, 694 ]
   [ 663, 696, 662 ]
   [ 673, 698, 669 ]
   [ 677, 699, 673 ]
   [ 681, 700, 677 ]
   [ 685, 701, 681 ]
   [ 688, 702, 685 ]
   [ 707, 706, 704 ]
   [ 706, 711, 705 ]
   [ 713, 708, 707 ]
   [ 716, 714, 713 ]
   [ 707, 709, 713 ]
   [ 714, 715, 708 ]
   [ 721, 717, 716 ]
   [ 713, 719, 716 ]
   [ 717, 720, 714 ]
   [ 725, 722, 721 ]
   [ 716, 718, 721 ]
   [ 722, 724, 717 ]
   [ 729, 726, 725 ]
   [ 721, 723, 725 ]
   [ 726, 728, 722 ]
   [ 732, 730, 729 ]
   [ 725, 727, 729 ]
   [ 730, 735, 726 ]
   [ 1235, 733, 732 ]
   [ 732, 734, 1235 ]
   [ 711, 739, 737 ]
   [ 712, 740, 711 ]
   [ 715, 741, 712 ]
   [ 720, 742, 715 ]
   [ 724, 743, 720 ]
   [ 728, 744, 724 ]
   [ 735, 745, 728 ]
   [ 736, 746, 735 ]
   [ 750, 751, 1236 ]
   [ 751, 749, 747 ]
   [ 1236, 754, 750 ]
   [ 752, 755, 751 ]
   [ 760, 757, 756 ]
   [ 750, 753, 756 ]
   [ 757, 759, 752 ]
   [ 764, 761, 760 ]
   [ 756, 758, 760 ]
   [ 761, 763, 757 ]
   [ 768, 765, 764 ]
   [ 760, 762, 764 ]
   [ 765, 767, 761 ]
   [ 772, 769, 768 ]
   [ 764, 766, 768 ]
   [ 769, 771, 765 ]
   [ 775, 776, 772 ]
   [ 768, 770, 772 ]
   [ 776, 774, 769 ]
   [ 772, 773, 775 ]
   [ 777, 779, 776 ]
   [ 775, 778, 780 ]
   [ 749, 782, 748 ]
   [ 759, 784, 755 ]
   [ 763, 785, 759 ]
   [ 767, 786, 763 ]
   [ 771, 787, 767 ]
   [ 774, 788, 771 ]
   [ 793, 792, 790 ]
   [ 792, 797, 791 ]
   [ 799, 794, 793 ]
   [ 802, 800, 799 ]
   [ 793, 795, 799 ]
   [ 800, 801, 794 ]
   [ 807, 803, 802 ]
   [ 799, 805, 802 ]
   [ 803, 806, 800 ]
   [ 811, 808, 807 ]
   [ 802, 804, 807 ]
   [ 808, 810, 803 ]
   [ 815, 812, 811 ]
   [ 807, 809, 811 ]
   [ 812, 814, 808 ]
   [ 818, 816, 815 ]
   [ 811, 813, 815 ]
   [ 816, 821, 812 ]
   [ 1237, 819, 818 ]
   [ 818, 820, 1237 ]
   [ 797, 825, 823 ]
   [ 798, 826, 797 ]
   [ 801, 827, 798 ]
   [ 806, 828, 801 ]
   [ 810, 829, 806 ]
   [ 814, 830, 810 ]
   [ 821, 831, 814 ]
   [ 822, 832, 821 ]
   [ 836, 837, 1238 ]
   [ 837, 835, 833 ]
   [ 1238, 840, 836 ]
   [ 838, 841, 837 ]
   [ 846, 843, 842 ]
   [ 836, 839, 842 ]
   [ 843, 845, 838 ]
   [ 850, 847, 846 ]
   [ 842, 844, 846 ]
   [ 847, 849, 843 ]
   [ 854, 851, 850 ]
   [ 846, 848, 850 ]
   [ 851, 853, 847 ]
   [ 858, 855, 854 ]
   [ 850, 852, 854 ]
   [ 855, 857, 851 ]
   [ 861, 862, 858 ]
   [ 854, 856, 858 ]
   [ 862, 860, 855 ]
   [ 858, 859, 861 ]
   [ 863, 865, 862 ]
   [ 861, 864, 866 ]
   [ 835, 868, 834 ]
   [ 845, 870, 841 ]
   [ 849, 871, 845 ]
   [ 853, 872, 849 ]
   [ 857, 873, 853 ]
   [ 860, 874, 857 ]
   [ 879, 878, 876 ]
   [ 878, 883, 877 ]
   [ 885, 880, 879 ]
   [ 888, 886, 885 ]
   [ 879, 881, 885 ]
   [ 886, 887, 880 ]
   [ 893, 889, 888 ]
   [ 885, 891, 888 ]
   [ 889, 892, 886 ]
   [ 897, 894, 893 ]
   [ 888, 890, 893 ]
   [ 894, 896, 889 ]
   [ 901, 898, 897 ]
   [ 893, 895, 897 ]
   [ 898, 900, 894 ]
   [ 904, 902, 901 ]
   [ 897, 899, 901 ]
   [ 902, 907, 898 ]
   [ 1239, 905, 904 ]
   [ 904, 906, 1239 ]
   [ 883, 911, 909 ]
   [ 884, 912, 883 ]
   [ 887, 913, 884 ]
   [ 892, 914, 887 ]
   [ 896, 915, 892 ]
   [ 900, 916, 896 ]
   [ 907, 917, 900 ]
   [ 908, 918, 907 ]
   [ 922, 923, 1240 ]
   [ 923, 921, 919 ]
   [ 1240, 926, 922 ]
   [ 924, 927, 923 ]
   [ 932, 929, 928 ]
   [ 922, 925, 928 ]
   [ 929, 931, 924 ]
   [ 936, 933, 932 ]
   [ 928, 930, 932 ]
   [ 933, 935, 929 ]
   [ 940, 937, 936 ]
   [ 932, 934, 936 ]
   [ 937, 939, 933 ]
   [ 944, 941, 940 ]
   [ 936, 938, 940 ]
   [ 941, 943, 937 ]
   [ 947, 948, 944 ]
   [ 940, 942, 944 ]
   [ 948, 946, 941 ]
   [ 944, 945, 947 ]
   [ 949, 951, 948 ]
   [ 947, 950, 952 ]
   [ 921, 954, 920 ]
   [ 931, 956, 927 ]
   [ 935, 957, 931 ]
   [ 939, 958, 935 ]
   [ 943, 959, 939 ]
   [ 946, 960, 943 ]
   [ 965, 964, 962 ]
   [ 964, 969, 963 ]
   [ 971, 966, 965 ]
   [ 974, 972, 971 ]
   [ 965, 967, 971 ]
   [ 972, 973, 966 ]
   [ 979, 975, 974 ]
   [ 971, 977, 974 ]
   [ 975, 978, 972 ]
   [ 983, 980, 979 ]
   [ 974, 976, 979 ]
   [ 980, 982, 975 ]
   [ 987, 984, 983 ]
   [ 979, 981, 983 ]
   [ 984, 986, 980 ]
   [ 990, 988, 987 ]
   [ 983, 985, 987 ]
   [ 988, 993, 984 ]
   [ 1241, 991, 990 ]
   [ 990, 992, 1241 ]
   [ 969, 997, 995 ]
   [ 970, 998, 969 ]
   [ 973, 999, 970 ]
   [ 978, 1000, 973 ]
   [ 982, 1001, 978 ]
   [ 986, 1002, 982 ]
   [ 993, 1003, 986 ]
   [ 994, 1004, 993 ]
   [ 1008, 1009, 1242 ]
   [ 1009, 1007, 1005 ]
   [ 1242, 1012, 1008 ]
   [ 1010, 1013, 1009 ]
   [ 1018, 1015, 1014 ]
   [ 1008, 1011, 1014 ]
   [ 1015, 1017, 1010 ]
   [ 1022, 1019, 1018 ]
   [ 1014, 1016, 1018 ]
   [ 1019, 1021, 1015 ]
   [ 1026, 1023, 1022 ]
   [ 1018, 1020, 1022 ]
   [ 1023, 1025, 1019 ]
   [ 1030, 1027, 1026 ]
   [ 1022, 1024, 1026 ]
   [ 1027, 1029, 1023 ]
   [ 1033, 1034, 1030 ]
   [ 1026, 1028, 1030 ]
   [ 1034, 1032, 1027 ]
   [ 1030, 1031, 1033 ]
   [ 1035, 1037, 1034 ]
   [ 1033, 1036, 1038 ]
   [ 1007, 1040, 1006 ]
   [ 1017, 1042, 1013 ]
   [ 1021, 1043, 1017 ]
   [ 1025, 1044, 1021 ]
   [ 1029, 1045, 1025 ]
   [ 1032, 1046, 1029 ]
   [ 1051, 1050, 1048 ]
   [ 1050, 1055, 1049 ]
   [ 1057, 1052, 1051 ]
   [ 1060, 1058, 1057 ]
   [ 1051, 1053, 1057 ]
   [ 1058, 1059, 1052 ]
   [ 1065, 1061, 1060 ]
   [ 1057, 1063, 1060 ]
   [ 1061, 1064, 1058 ]
   [ 1069, 1066, 1065 ]
   [ 1060, 1062, 1065 ]
   [ 1066, 1068, 1061 ]
   [ 1073, 1070, 1069 ]
   [ 1065, 1067, 1069 ]
   [ 1070, 1072, 1066 ]
   [ 1076, 1074, 1073 ]
   [ 1069, 1071, 1073 ]
   [ 1074, 1079, 1070 ]
   [ 1243, 1077, 1076 ]
   [ 1076, 1078, 1243 ]
   [ 1055, 1083, 1081 ]
   [ 1056, 1084, 1055 ]
   [ 1059, 1085, 1056 ]
   [ 1064, 1086, 1059 ]
   [ 1068, 1087, 1064 ]
   [ 1072, 1088, 1068 ]
   [ 1079, 1089, 1072 ]
   [ 1080, 1090, 1079 ]
   [ 1094, 1095, 1244 ]
   [ 1095, 1093, 1091 ]
   [ 1244, 1098, 1094 ]
   [ 1096, 1099, 1095 ]
   [ 1104, 1101, 1100 ]
   [ 1094, 1097, 1100 ]
   [ 1101, 1103, 1096 ]
   [ 1108, 1105, 1104 ]
   [ 1100, 1102, 1104 ]
   [ 1105, 1107, 1101 ]
   [ 1112, 1109, 1108 ]
   [ 1104, 1106, 1108 ]
   [ 1109, 1111, 1105 ]
   [ 1116, 1113, 1112 ]
   [ 1108, 1110, 1112 ]
   [ 1113, 1115, 1109 ]
   [ 1119, 1120, 1116 ]
   [ 1112, 1114, 1116 ]
   [ 1120, 1118, 1113 ]
   [ 1116, 1117, 1119 ]
   [ 1121, 1123, 1120 ]
   [ 1119, 1122, 1124 ]
   [ 1093, 1126, 1092 ]
   [ 1103, 1128, 1099 ]
   [ 1107, 1129, 1103 ]
   [ 1111, 1130, 1107 ]
   [ 1115, 1131, 1111 ]
   [ 1118, 1132, 1115 ]
   [ 1137, 1136, 1134 ]
   [ 1136, 1141, 1135 ]
   [ 1143, 1138, 1137 ]
   [ 1146, 1144, 1143 ]
   [ 1137, 1139, 1143 ]
   [ 1144, 1145, 1138 ]
   [ 1151, 1147, 1146 ]
   [ 1143, 1149, 1146 ]
   [ 1147, 1150, 1144 ]
   [ 1155, 1152, 1151 ]
   [ 1146, 1148, 1151 ]
   [ 1152, 1154, 1147 ]
   [ 1159, 1156, 1155 ]
   [ 1151, 1153, 1155 ]
   [ 1156, 1158, 1152 ]
   [ 1162, 1160, 1159 ]
   [ 1155, 1157, 1159 ]
   [ 1160, 1165, 1156 ]
   [ 1245, 1163, 1162 ]
   [ 1162, 1164, 1245 ]
   [ 1170, 1169, 1167 ]
   [ 1174, 1171, 1170 ]
   [ 1167, 1173, 1170 ]
   [ 1177, 1175, 1174 ]
   [ 1170, 1172, 1174 ]
   [ 1180, 1178, 1177 ]
   [ 1174, 1176, 1177 ]
   [ 1183, 1181, 1180 ]
   [ 1177, 1179, 1180 ]
   [ 1186, 1184, 1183 ]
   [ 1180, 1182, 1183 ]
   [ 1189, 1187, 1186 ]
   [ 1183, 1185, 1186 ]
   [ 1192, 1190, 1189 ]
   [ 1186, 1188, 1189 ]
   [ 1189, 1191, 1192 ]
   [ 1173, 1195, 1172 ]
   [ 1172, 1194, 1176 ]
   [ 1176, 1196, 1179 ]
   [ 1179, 1197, 1182 ]
   [ 1182, 1198, 1185 ]
   [ 1185, 1199, 1188 ]
   [ 1188, 1200, 1191 ]
   [ 1191, 1201, 1193 ]
   [ 1195, 1203, 1194 ]
   [ 1194, 1141, 1196 ]
   [ 1196, 1142, 1197 ]
   [ 1197, 1145, 1198 ]
   [ 1198, 1150, 1199 ]
   [ 1199, 1154, 1200 ]
   [ 1200, 1158, 1201 ]
   [ 1201, 1165, 1202 ]
   [ 1140, 1204, 1139 ]
   [ 1139, 1126, 1149 ]
   [ 1149, 1127, 1148 ]
   [ 1148, 1128, 1153 ]
   [ 1153, 1129, 1157 ]
   [ 1157, 1130, 1161 ]
   [ 1161, 1131, 1164 ]
   [ 1164, 1132, 1205 ]
   [ 1097, 1083, 1102 ]
   [ 1102, 1084, 1106 ]
   [ 1106, 1085, 1110 ]
   [ 1110, 1086, 1114 ]
   [ 1114, 1087, 1117 ]
   [ 1122, 1089, 1125 ]
   [ 1054, 1206, 1053 ]
   [ 1053, 1040, 1063 ]
   [ 1063, 1041, 1062 ]
   [ 1062, 1042, 1067 ]
   [ 1067, 1043, 1071 ]
   [ 1071, 1044, 1075 ]
   [ 1075, 1045, 1078 ]
   [ 1078, 1046, 1207 ]
   [ 1011, 997, 1016 ]
   [ 1016, 998, 1020 ]
   [ 1020, 999, 1024 ]
   [ 1024, 1000, 1028 ]
   [ 1028, 1001, 1031 ]
   [ 1036, 1003, 1039 ]
   [ 968, 1208, 967 ]
   [ 967, 954, 977 ]
   [ 977, 955, 976 ]
   [ 976, 956, 981 ]
   [ 981, 957, 985 ]
   [ 985, 958, 989 ]
   [ 989, 959, 992 ]
   [ 992, 960, 1209 ]
   [ 925, 911, 930 ]
   [ 930, 912, 934 ]
   [ 934, 913, 938 ]
   [ 938, 914, 942 ]
   [ 942, 915, 945 ]
   [ 950, 917, 953 ]
   [ 882, 1210, 881 ]
   [ 881, 868, 891 ]
   [ 891, 869, 890 ]
   [ 890, 870, 895 ]
   [ 895, 871, 899 ]
   [ 899, 872, 903 ]
   [ 903, 873, 906 ]
   [ 906, 874, 1211 ]
   [ 839, 825, 844 ]
   [ 844, 826, 848 ]
   [ 848, 827, 852 ]
   [ 852, 828, 856 ]
   [ 856, 829, 859 ]
   [ 864, 831, 867 ]
   [ 796, 1212, 795 ]
   [ 795, 782, 805 ]
   [ 805, 783, 804 ]
   [ 804, 784, 809 ]
   [ 809, 785, 813 ]
   [ 813, 786, 817 ]
   [ 817, 787, 820 ]
   [ 820, 788, 1213 ]
   [ 753, 739, 758 ]
   [ 758, 740, 762 ]
   [ 762, 741, 766 ]
   [ 766, 742, 770 ]
   [ 770, 743, 773 ]
   [ 778, 745, 781 ]
   [ 710, 1214, 709 ]
   [ 709, 696, 719 ]
   [ 719, 697, 718 ]
   [ 718, 698, 723 ]
   [ 723, 699, 727 ]
   [ 727, 700, 731 ]
   [ 731, 701, 734 ]
   [ 734, 702, 1215 ]
   [ 667, 653, 672 ]
   [ 672, 654, 676 ]
   [ 676, 655, 680 ]
   [ 680, 656, 684 ]
   [ 684, 657, 687 ]
   [ 692, 659, 695 ]
   [ 624, 1216, 623 ]
   [ 623, 610, 633 ]
   [ 633, 611, 632 ]
   [ 632, 612, 637 ]
   [ 637, 613, 641 ]
   [ 641, 614, 645 ]
   [ 645, 615, 648 ]
   [ 648, 616, 1217 ]
   [ 581, 567, 586 ]
   [ 586, 568, 590 ]
   [ 590, 569, 594 ]
   [ 594, 570, 598 ]
   [ 598, 571, 601 ]
   [ 606, 573, 609 ]
   [ 538, 1218, 537 ]
   [ 537, 524, 547 ]
   [ 547, 525, 546 ]
   [ 546, 526, 551 ]
   [ 551, 527, 555 ]
   [ 555, 528, 559 ]
   [ 559, 529, 562 ]
   [ 562, 530, 1219 ]
   [ 495, 481, 500 ]
   [ 500, 482, 504 ]
   [ 504, 483, 508 ]
   [ 508, 484, 512 ]
   [ 512, 485, 515 ]
   [ 520, 487, 523 ]
   [ 452, 1220, 451 ]
   [ 451, 438, 461 ]
   [ 461, 439, 460 ]
   [ 460, 440, 465 ]
   [ 465, 441, 469 ]
   [ 469, 442, 473 ]
   [ 473, 443, 476 ]
   [ 476, 444, 1221 ]
   [ 409, 395, 414 ]
   [ 414, 396, 418 ]
   [ 418, 397, 422 ]
   [ 422, 398, 426 ]
   [ 426, 399, 429 ]
   [ 434, 401, 437 ]
   [ 366, 1222, 365 ]
   [ 365, 352, 375 ]
   [ 375, 353, 374 ]
   [ 374, 354, 379 ]
   [ 379, 355, 383 ]
   [ 383, 356, 387 ]
   [ 387, 357, 390 ]
   [ 390, 358, 1223 ]
   [ 324, 308, 323 ]
   [ 323, 309, 328 ]
   [ 328, 310, 332 ]
   [ 332, 311, 336 ]
   [ 336, 312, 340 ]
   [ 340, 313, 343 ]
   [ 343, 314, 348 ]
   [ 348, 315, 351 ]
   [ 1246, 1248, 1247 ]
   [ 182, 183, 1249 ]
   [ 1250, 1252, 1251 ]
   [ 1253, 1192, 1254 ]
   [ 1255, 1245, 1256 ]
   [ 1257, 1258, 1091 ]
   [ 1259, 1124, 1260 ]
   [ 1261, 1262, 1049 ]
   [ 1263, 1243, 1264 ]
   [ 1265, 1266, 1005 ]
   [ 1267, 1038, 1268 ]
   [ 1269, 1270, 963 ]
   [ 1271, 1241, 1272 ]
   [ 1273, 1274, 919 ]
   [ 1275, 952, 1276 ]
   [ 1277, 1278, 877 ]
   [ 1279, 1239, 1280 ]
   [ 1281, 1282, 833 ]
   [ 1283, 866, 1284 ]
   [ 1285, 1286, 791 ]
   [ 1287, 1288, 747 ]
   [ 1289, 779, 1290 ]
   [ 1291, 1292, 705 ]
   [ 1293, 1294, 661 ]
   [ 1295, 694, 1296 ]
   [ 1297, 1298, 619 ]
   [ 1299, 1233, 1300 ]
   [ 1301, 1302, 575 ]
   [ 1303, 608, 1304 ]
   [ 1305, 1306, 533 ]
   [ 1307, 1231, 1308 ]
   [ 1309, 1310, 489 ]
   [ 1311, 522, 1312 ]
   [ 1313, 1314, 447 ]
   [ 1315, 1229, 1316 ]
   [ 1317, 1318, 403 ]
   [ 1319, 436, 1320 ]
   [ 1321, 1322, 361 ]
   [ 1323, 1227, 1324 ]
   [ 1325, 1326, 317 ]
   [ 1327, 350, 1328 ]
   [ 1329, 1330, 291 ]
   [ 1252, 1237, 1331 ]
   [ 1331, 1213, 1332 ]
   [ 1332, 789, 1289 ]
   [ 1333, 1235, 1334 ]
   [ 1235, 1215, 1334 ]
   [ 733, 1235, 1333 ]
   [ 736, 733, 1335 ]
   [ 780, 781, 1336 ]
   [ 777, 780, 1337 ]
   [ 779, 777, 1290 ]
   [ 1237, 1213, 1331 ]
   [ 819, 1237, 1252 ]
   [ 1213, 789, 1332 ]
   [ 789, 779, 1289 ]
   [ 781, 746, 1338 ]
   [ 746, 736, 1339 ]
   [ 1340, 1341, 290 ]
   [ 1168, 1342, 1167 ]
   [ 1173, 1343, 1195 ]
   [ 1344, 1343, 1173 ]
   [ 1195, 1345, 1203 ]
   [ 1343, 1345, 1195 ]
   [ 1203, 1346, 1135 ]
   [ 1345, 1346, 1203 ]
   [ 1135, 1347, 1134 ]
   [ 1346, 1347, 1135 ]
   [ 1140, 1348, 1204 ]
   [ 1349, 1348, 1140 ]
   [ 1204, 1350, 1092 ]
   [ 1348, 1350, 1204 ]
   [ 1092, 1257, 1091 ]
   [ 1350, 1257, 1092 ]
   [ 1098, 1351, 1082 ]
   [ 1352, 1351, 1098 ]
   [ 1082, 1353, 1081 ]
   [ 1351, 1353, 1082 ]
   [ 1081, 1261, 1049 ]
   [ 1353, 1261, 1081 ]
   [ 1054, 1354, 1206 ]
   [ 1355, 1354, 1054 ]
   [ 1206, 1356, 1006 ]
   [ 1354, 1356, 1206 ]
   [ 1006, 1265, 1005 ]
   [ 1356, 1265, 1006 ]
   [ 1012, 1357, 996 ]
   [ 1358, 1357, 1012 ]
   [ 996, 1359, 995 ]
   [ 1357, 1359, 996 ]
   [ 995, 1269, 963 ]
   [ 1359, 1269, 995 ]
   [ 968, 1360, 1208 ]
   [ 1361, 1360, 968 ]
   [ 1208, 1362, 920 ]
   [ 1360, 1362, 1208 ]
   [ 920, 1273, 919 ]
   [ 1362, 1273, 920 ]
   [ 926, 1363, 910 ]
   [ 1364, 1363, 926 ]
   [ 910, 1365, 909 ]
   [ 1363, 1365, 910 ]
   [ 909, 1277, 877 ]
   [ 1365, 1277, 909 ]
   [ 882, 1366, 1210 ]
   [ 1367, 1366, 882 ]
   [ 1210, 1368, 834 ]
   [ 1366, 1368, 1210 ]
   [ 834, 1281, 833 ]
   [ 1368, 1281, 834 ]
   [ 840, 1369, 824 ]
   [ 1370, 1369, 840 ]
   [ 824, 1371, 823 ]
   [ 1369, 1371, 824 ]
   [ 823, 1285, 791 ]
   [ 1371, 1285, 823 ]
   [ 796, 1372, 1212 ]
   [ 1373, 1372, 796 ]
   [ 1212, 1374, 748 ]
   [ 1372, 1374, 1212 ]
   [ 748, 1287, 747 ]
   [ 1374, 1287, 748 ]
   [ 754, 1375, 738 ]
   [ 1376, 1375, 754 ]
   [ 738, 1377, 737 ]
   [ 1375, 1377, 738 ]
   [ 737, 1291, 705 ]
   [ 1377, 1291, 737 ]
   [ 710, 1378, 1214 ]
   [ 1379, 1378, 710 ]
   [ 1214, 1380, 662 ]
   [ 1378, 1380, 1214 ]
   [ 662, 1293, 661 ]
   [ 1380, 1293, 662 ]
   [ 668, 1381, 652 ]
   [ 1382, 1381, 668 ]
   [ 652, 1383, 651 ]
   [ 1381, 1383, 652 ]
   [ 651, 1297, 619 ]
   [ 1383, 1297, 651 ]
   [ 624, 1384, 1216 ]
   [ 1385, 1384, 624 ]
   [ 1216, 1386, 576 ]
   [ 1384, 1386, 1216 ]
   [ 576, 1301, 575 ]
   [ 1386, 1301, 576 ]
   [ 582, 1387, 566 ]
   [ 1388, 1387, 582 ]
   [ 566, 1389, 565 ]
   [ 1387, 1389, 566 ]
   [ 565, 1305, 533 ]
   [ 1389, 1305, 565 ]
   [ 538, 1390, 1218 ]
   [ 1391, 1390, 538 ]
   [ 1218, 1392, 490 ]
   [ 1390, 1392, 1218 ]
   [ 490, 1309, 489 ]
   [ 1392, 1309, 490 ]
   [ 496, 1393, 480 ]
   [ 1394, 1393, 496 ]
   [ 480, 1395, 479 ]
   [ 1393, 1395, 480 ]
   [ 479, 1313, 447 ]
   [ 1395, 1313, 479 ]
   [ 452, 1396, 1220 ]
   [ 1397, 1396, 452 ]
   [ 1220, 1398, 404 ]
   [ 1396, 1398, 1220 ]
   [ 404, 1317, 403 ]
   [ 1398, 1317, 404 ]
   [ 410, 1399, 394 ]
   [ 1400, 1399, 410 ]
   [ 394, 1401, 393 ]
   [ 1399, 1401, 394 ]
   [ 393, 1321, 361 ]
   [ 1401, 1321, 393 ]
   [ 366, 1402, 1222 ]
   [ 1403, 1402, 366 ]
   [ 1222, 1404, 318 ]
   [ 1402, 1404, 1222 ]
   [ 318, 1325, 317 ]
   [ 1404, 1325, 318 ]
   [ 324, 1405, 308 ]
   [ 308, 1406, 292 ]
   [ 1405, 1406, 308 ]
   [ 292, 1329, 291 ]
   [ 1406, 1329, 292 ]
   [ 1134, 1349, 1140 ]
   [ 1347, 1349, 1134 ]
   [ 1167, 1344, 1173 ]
   [ 1342, 1344, 1167 ]
   [ 1407, 1190, 1253 ]
   [ 1192, 1193, 1254 ]
   [ 1254, 1193, 1408 ]
   [ 1193, 1202, 1408 ]
   [ 1408, 1202, 1166 ]
   [ 1409, 1166, 1410 ]
   [ 1166, 1163, 1410 ]
   [ 1410, 1163, 1255 ]
   [ 1245, 1205, 1256 ]
   [ 1256, 1205, 1411 ]
   [ 1205, 1133, 1411 ]
   [ 1411, 1133, 1412 ]
   [ 1133, 1123, 1412 ]
   [ 1412, 1123, 1413 ]
   [ 1244, 1352, 1098 ]
   [ 1258, 1352, 1244 ]
   [ 1123, 1121, 1413 ]
   [ 1413, 1121, 1259 ]
   [ 1124, 1125, 1260 ]
   [ 1260, 1125, 1414 ]
   [ 1125, 1090, 1414 ]
   [ 1414, 1090, 1415 ]
   [ 1090, 1080, 1415 ]
   [ 1415, 1080, 1416 ]
   [ 1048, 1355, 1054 ]
   [ 1262, 1355, 1048 ]
   [ 1080, 1077, 1416 ]
   [ 1416, 1077, 1263 ]
   [ 1243, 1207, 1264 ]
   [ 1264, 1207, 1417 ]
   [ 1207, 1047, 1417 ]
   [ 1417, 1047, 1418 ]
   [ 1047, 1037, 1418 ]
   [ 1418, 1037, 1419 ]
   [ 1242, 1358, 1012 ]
   [ 1266, 1358, 1242 ]
   [ 1037, 1035, 1419 ]
   [ 1419, 1035, 1267 ]
   [ 1038, 1039, 1268 ]
   [ 1268, 1039, 1420 ]
   [ 1039, 1004, 1420 ]
   [ 1420, 1004, 1421 ]
   [ 1004, 994, 1421 ]
   [ 1421, 994, 1422 ]
   [ 962, 1361, 968 ]
   [ 1270, 1361, 962 ]
   [ 994, 991, 1422 ]
   [ 1422, 991, 1271 ]
   [ 1241, 1209, 1272 ]
   [ 1272, 1209, 1423 ]
   [ 1209, 961, 1423 ]
   [ 1423, 961, 1424 ]
   [ 961, 951, 1424 ]
   [ 1424, 951, 1425 ]
   [ 1240, 1364, 926 ]
   [ 1274, 1364, 1240 ]
   [ 951, 949, 1425 ]
   [ 1425, 949, 1275 ]
   [ 952, 953, 1276 ]
   [ 1276, 953, 1426 ]
   [ 953, 918, 1426 ]
   [ 1426, 918, 1427 ]
   [ 918, 908, 1427 ]
   [ 1427, 908, 1428 ]
   [ 876, 1367, 882 ]
   [ 1278, 1367, 876 ]
   [ 908, 905, 1428 ]
   [ 1428, 905, 1279 ]
   [ 1239, 1211, 1280 ]
   [ 1280, 1211, 1429 ]
   [ 1211, 875, 1429 ]
   [ 1429, 875, 1430 ]
   [ 875, 865, 1430 ]
   [ 1430, 865, 1431 ]
   [ 1238, 1370, 840 ]
   [ 1282, 1370, 1238 ]
   [ 865, 863, 1431 ]
   [ 1431, 863, 1283 ]
   [ 866, 867, 1284 ]
   [ 1284, 867, 1432 ]
   [ 867, 832, 1432 ]
   [ 832, 822, 1433 ]
   [ 790, 1373, 796 ]
   [ 1286, 1373, 790 ]
   [ 822, 819, 1250 ]
   [ 1236, 1376, 754 ]
   [ 1288, 1376, 1236 ]
   [ 704, 1379, 710 ]
   [ 1292, 1379, 704 ]
   [ 1334, 1215, 1434 ]
   [ 1215, 703, 1434 ]
   [ 1434, 703, 1435 ]
   [ 703, 693, 1435 ]
   [ 1435, 693, 1436 ]
   [ 1234, 1382, 668 ]
   [ 1294, 1382, 1234 ]
   [ 693, 691, 1436 ]
   [ 1436, 691, 1295 ]
   [ 694, 695, 1296 ]
   [ 1296, 695, 1437 ]
   [ 695, 660, 1437 ]
   [ 1437, 660, 1438 ]
   [ 660, 650, 1438 ]
   [ 1438, 650, 1439 ]
   [ 618, 1385, 624 ]
   [ 1298, 1385, 618 ]
   [ 650, 647, 1439 ]
   [ 1439, 647, 1299 ]
   [ 1233, 1217, 1300 ]
   [ 1300, 1217, 1440 ]
   [ 1217, 617, 1440 ]
   [ 1440, 617, 1441 ]
   [ 617, 607, 1441 ]
   [ 1441, 607, 1442 ]
   [ 1232, 1388, 582 ]
   [ 1302, 1388, 1232 ]
   [ 607, 605, 1442 ]
   [ 1442, 605, 1303 ]
   [ 608, 609, 1304 ]
   [ 1304, 609, 1443 ]
   [ 609, 574, 1443 ]
   [ 1443, 574, 1444 ]
   [ 574, 564, 1444 ]
   [ 1444, 564, 1445 ]
   [ 532, 1391, 538 ]
   [ 1306, 1391, 532 ]
   [ 564, 561, 1445 ]
   [ 1445, 561, 1307 ]
   [ 1231, 1219, 1308 ]
   [ 1308, 1219, 1446 ]
   [ 1219, 531, 1446 ]
   [ 1446, 531, 1447 ]
   [ 531, 521, 1447 ]
   [ 1447, 521, 1448 ]
   [ 1230, 1394, 496 ]
   [ 1310, 1394, 1230 ]
   [ 521, 519, 1448 ]
   [ 1448, 519, 1311 ]
   [ 522, 523, 1312 ]
   [ 1312, 523, 1449 ]
   [ 523, 488, 1449 ]
   [ 1449, 488, 1450 ]
   [ 488, 478, 1450 ]
   [ 1450, 478, 1451 ]
   [ 446, 1397, 452 ]
   [ 1314, 1397, 446 ]
   [ 478, 475, 1451 ]
   [ 1451, 475, 1315 ]
   [ 1229, 1221, 1316 ]
   [ 1316, 1221, 1452 ]
   [ 1221, 445, 1452 ]
   [ 1452, 445, 1453 ]
   [ 445, 435, 1453 ]
   [ 1453, 435, 1454 ]
   [ 1228, 1400, 410 ]
   [ 1318, 1400, 1228 ]
   [ 435, 433, 1454 ]
   [ 1454, 433, 1319 ]
   [ 436, 437, 1320 ]
   [ 1320, 437, 1455 ]
   [ 437, 402, 1455 ]
   [ 1455, 402, 1456 ]
   [ 402, 392, 1456 ]
   [ 1456, 392, 1457 ]
   [ 360, 1403, 366 ]
   [ 1322, 1403, 360 ]
   [ 392, 389, 1457 ]
   [ 1457, 389, 1323 ]
   [ 1227, 1223, 1324 ]
   [ 1324, 1223, 1458 ]
   [ 1223, 359, 1458 ]
   [ 1458, 359, 1459 ]
   [ 359, 349, 1459 ]
   [ 1459, 349, 1460 ]
   [ 1226, 1461, 1405 ]
   [ 1326, 1461, 1226 ]
   [ 349, 347, 1460 ]
   [ 1460, 347, 1327 ]
   [ 350, 351, 1328 ]
   [ 1328, 351, 1462 ]
   [ 351, 316, 1462 ]
   [ 1462, 316, 1463 ]
   [ 316, 307, 1463 ]
   [ 1463, 307, 1464 ]
   [ 307, 1225, 1464 ]
   [ 1464, 302, 283 ]
   [ 347, 350, 1327 ]
   [ 317, 1326, 1226 ]
   [ 389, 1227, 1323 ]
   [ 361, 1322, 360 ]
   [ 433, 436, 1319 ]
   [ 403, 1318, 1228 ]
   [ 475, 1229, 1315 ]
   [ 447, 1314, 446 ]
   [ 519, 522, 1311 ]
   [ 489, 1310, 1230 ]
   [ 561, 1231, 1307 ]
   [ 533, 1306, 532 ]
   [ 605, 608, 1303 ]
   [ 575, 1302, 1232 ]
   [ 647, 1233, 1299 ]
   [ 619, 1298, 618 ]
   [ 691, 694, 1295 ]
   [ 661, 1294, 1234 ]
   [ 705, 1292, 704 ]
   [ 747, 1288, 1236 ]
   [ 791, 1286, 790 ]
   [ 863, 866, 1283 ]
   [ 833, 1282, 1238 ]
   [ 905, 1239, 1279 ]
   [ 877, 1278, 876 ]
   [ 949, 952, 1275 ]
   [ 919, 1274, 1240 ]
   [ 991, 1241, 1271 ]
   [ 963, 1270, 962 ]
   [ 1035, 1038, 1267 ]
   [ 1005, 1266, 1242 ]
   [ 1077, 1243, 1263 ]
   [ 1049, 1262, 1048 ]
   [ 1121, 1124, 1259 ]
   [ 1091, 1258, 1244 ]
   [ 1163, 1245, 1255 ]
   [ 1190, 1192, 1253 ]
   [ 1335, 733, 1333 ]
   [ 1290, 777, 1337 ]
   [ 1250, 819, 1252 ]
   [ 1337, 780, 1336 ]
   [ 1336, 781, 1338 ]
   [ 1338, 746, 1339 ]
   [ 1339, 736, 1335 ]
   [ 1433, 822, 1250 ]
   [ 1432, 832, 1433 ]
   [ 1166, 1409, 1408 ]
   [ 1405, 324, 1226 ]
   [ 284, 1465, 286 ]
   [ 1466, 1464, 282 ]
   [ 1178, 1190, 1467 ]
   [ 132, 133, 137 ]
   [ 137, 134, 138 ]
   [ 28, 137, 138 ]
   [ 31, 1468, 135 ]
   [ 47, 138, 139 ]
   [ 47, 28, 138 ]
   [ 1469, 28, 29 ]
   [ 31, 135, 25 ]
   [ 137, 28, 30 ]
   [ 1469, 29, 28 ]
   [ 49, 20, 7 ]
   [ 17, 18, 15 ]
   [ 1470, 1471, 64 ]
   [ 56, 136, 58 ]
   [ 134, 45, 135 ]
   [ 1470, 64, 136 ]
   [ 135, 141, 134 ]
   [ 6, 20, 18 ]
   [ 6, 18, 131 ]
   [ 143, 1473, 1472 ]
   [ 300, 1224, 302 ]
   [ 1465, 284, 1474 ]
   [ 1330, 294, 291 ]
   [ 296, 294, 1330 ]
   [ 298, 1474, 284 ]
   [ 304, 302, 1464 ]
   [ 306, 304, 1464 ]
   [ 1225, 306, 1464 ]
   [ 282, 1464, 283 ]
   [ 284, 283, 1224 ]
   [ 1224, 298, 284 ]
   [ 47, 22, 28 ]
   [ 64, 1475, 9 ]
   [ 146, 147, 1476 ]
   [ 1330, 1474, 296 ]
   [ 296, 1474, 298 ]
   [ 1224, 283, 302 ]
   [ 14, 2, 16 ]
   [ 16, 2, 34 ]
   [ 34, 0, 127 ]
   [ 33, 34, 127 ]
   [ 4, 27, 38 ]
   [ 1477, 27, 1478 ]
   [ 5, 1478, 27 ]
   [ 63, 5, 3 ]
   [ 7, 1479, 130 ]
   [ 130, 1480, 129 ]
   [ 129, 1481, 128 ]
   [ 128, 1482, 136 ]
   [ 136, 1483, 1470 ]
   [ 1468, 142, 135 ]
   [ 10, 11, 13 ]
   [ 1484, 1485, 1468 ]
   [ 1468, 1485, 1486 ]
   [ 12, 1485, 1484 ]
   [ 1478, 12, 1477 ]
   [ 1477, 12, 32 ]
   [ 15, 46, 1487 ]
   [ 17, 15, 19 ]
   [ 16, 46, 15 ]
   [ 18, 19, 1488 ]
   [ 139, 1489, 1487 ]
   [ 22, 40, 29 ]
   [ 23, 40, 22 ]
   [ 45, 24, 25 ]
   [ 25, 1477, 32 ]
   [ 27, 1477, 25 ]
   [ 31, 1484, 1468 ]
   [ 32, 1484, 31 ]
   [ 35, 21, 33 ]
   [ 39, 26, 36 ]
   [ 27, 26, 38 ]
   [ 34, 46, 16 ]
   [ 22, 46, 34 ]
   [ 42, 30, 40 ]
   [ 44, 41, 42 ]
   [ 1490, 43, 44 ]
   [ 37, 43, 1490 ]
   [ 45, 43, 37 ]
   [ 46, 139, 1487 ]
   [ 47, 139, 46 ]
   [ 48, 1491, 60 ]
   [ 49, 1491, 48 ]
   [ 1491, 49, 50 ]
   [ 50, 51, 52 ]
   [ 52, 53, 54 ]
   [ 54, 61, 65 ]
   [ 56, 61, 54 ]
   [ 61, 56, 57 ]
   [ 57, 1478, 5 ]
   [ 12, 1478, 57 ]
   [ 66, 61, 62 ]
   [ 62, 57, 63 ]
   [ 12, 9, 10 ]
   [ 64, 9, 12 ]
   [ 15, 2, 14 ]
   [ 48, 2, 15 ]
   [ 2, 48, 1 ]
   [ 68, 3, 67 ]
   [ 70, 68, 69 ]
   [ 72, 70, 71 ]
   [ 74, 72, 73 ]
   [ 76, 74, 75 ]
   [ 78, 76, 77 ]
   [ 80, 78, 79 ]
   [ 82, 80, 81 ]
   [ 84, 82, 83 ]
   [ 86, 84, 85 ]
   [ 88, 86, 87 ]
   [ 90, 88, 89 ]
   [ 92, 90, 91 ]
   [ 94, 92, 93 ]
   [ 96, 94, 95 ]
   [ 98, 96, 97 ]
   [ 100, 98, 99 ]
   [ 102, 100, 101 ]
   [ 104, 102, 103 ]
   [ 106, 104, 105 ]
   [ 108, 106, 107 ]
   [ 110, 108, 109 ]
   [ 112, 110, 111 ]
   [ 114, 112, 113 ]
   [ 116, 114, 115 ]
   [ 118, 116, 117 ]
   [ 120, 118, 119 ]
   [ 122, 120, 121 ]
   [ 124, 122, 123 ]
   [ 126, 124, 125 ]
   [ 0, 126, 127 ]
   [ 136, 56, 128 ]
   [ 128, 55, 129 ]
   [ 129, 53, 130 ]
   [ 130, 51, 7 ]
   [ 1470, 1483, 1471 ]
   [ 137, 30, 132 ]
   [ 132, 41, 133 ]
   [ 133, 43, 134 ]
   [ 64, 1471, 1475 ]
   [ 138, 1492, 140 ]
   [ 146, 1493, 148 ]
   [ 143, 144, 1473 ]
   [ 146, 1476, 1493 ]
   [ 212, 1494, 149 ]
   [ 209, 210, 1495 ]
   [ 212, 1496, 1494 ]
   [ 209, 1497, 211 ]
   [ 214, 219, 1473 ]
   [ 152, 151, 1494 ]
   [ 217, 222, 1473 ]
   [ 155, 154, 1494 ]
   [ 220, 225, 1473 ]
   [ 158, 157, 1494 ]
   [ 223, 228, 1473 ]
   [ 161, 160, 1494 ]
   [ 226, 231, 1473 ]
   [ 164, 163, 1498 ]
   [ 229, 234, 1499 ]
   [ 167, 166, 1482 ]
   [ 232, 237, 1500 ]
   [ 170, 169, 1482 ]
   [ 235, 240, 1500 ]
   [ 173, 172, 1501 ]
   [ 238, 243, 1500 ]
   [ 176, 175, 1502 ]
   [ 241, 246, 1503 ]
   [ 179, 178, 1502 ]
   [ 244, 249, 1503 ]
   [ 1246, 181, 1481 ]
   [ 247, 252, 1504 ]
   [ 250, 255, 1504 ]
   [ 253, 258, 1504 ]
   [ 256, 261, 1505 ]
   [ 185, 184, 1480 ]
   [ 259, 264, 1505 ]
   [ 188, 187, 1479 ]
   [ 262, 267, 1505 ]
   [ 191, 190, 1479 ]
   [ 265, 270, 1493 ]
   [ 194, 193, 1495 ]
   [ 268, 273, 1493 ]
   [ 197, 196, 1495 ]
   [ 271, 276, 1493 ]
   [ 200, 199, 1495 ]
   [ 274, 279, 1493 ]
   [ 203, 202, 1495 ]
   [ 277, 281, 1493 ]
   [ 206, 205, 1495 ]
   [ 210, 211, 1506 ]
   [ 144, 145, 216 ]
   [ 149, 150, 212 ]
   [ 214, 215, 219 ]
   [ 152, 153, 151 ]
   [ 217, 218, 222 ]
   [ 155, 156, 154 ]
   [ 220, 221, 225 ]
   [ 158, 159, 157 ]
   [ 223, 224, 228 ]
   [ 161, 162, 160 ]
   [ 226, 227, 231 ]
   [ 164, 165, 163 ]
   [ 229, 230, 234 ]
   [ 167, 168, 166 ]
   [ 232, 233, 237 ]
   [ 170, 171, 169 ]
   [ 235, 236, 240 ]
   [ 173, 174, 172 ]
   [ 238, 239, 243 ]
   [ 176, 177, 175 ]
   [ 241, 242, 246 ]
   [ 179, 180, 178 ]
   [ 244, 245, 249 ]
   [ 1246, 1247, 181 ]
   [ 247, 248, 252 ]
   [ 1507, 1248, 1481 ]
   [ 250, 251, 255 ]
   [ 253, 254, 258 ]
   [ 256, 257, 261 ]
   [ 185, 186, 184 ]
   [ 259, 260, 264 ]
   [ 188, 189, 187 ]
   [ 262, 263, 267 ]
   [ 191, 192, 190 ]
   [ 265, 266, 270 ]
   [ 194, 195, 193 ]
   [ 268, 269, 273 ]
   [ 197, 198, 196 ]
   [ 271, 272, 276 ]
   [ 200, 201, 199 ]
   [ 274, 275, 279 ]
   [ 203, 204, 202 ]
   [ 277, 278, 281 ]
   [ 206, 204, 205 ]
   [ 148, 280, 147 ]
   [ 210, 1506, 208 ]
   [ 282, 150, 1466 ]
   [ 213, 150, 282 ]
   [ 213, 285, 1508 ]
   [ 285, 283, 284 ]
   [ 285, 1509, 1508 ]
   [ 1465, 145, 1472 ]
   [ 1472, 286, 1465 ]
   [ 213, 283, 285 ]
   [ 285, 286, 1472 ]
   [ 1472, 145, 143 ]
   [ 211, 1497, 1510 ]
   [ 287, 1506, 211 ]
   [ 288, 211, 1510 ]
   [ 289, 1511, 288 ]
   [ 147, 280, 1340 ]
   [ 147, 288, 1512 ]
   [ 1340, 290, 147 ]
   [ 1340, 280, 1341 ]
   [ 287, 288, 1511 ]
   [ 147, 290, 288 ]
   [ 1464, 153, 1463 ]
   [ 1330, 215, 1474 ]
   [ 1464, 1466, 153 ]
   [ 1465, 1474, 145 ]
   [ 1460, 156, 1459 ]
   [ 1326, 218, 1461 ]
   [ 1460, 1327, 156 ]
   [ 1330, 1329, 215 ]
   [ 1457, 159, 1456 ]
   [ 1322, 221, 1403 ]
   [ 1457, 1323, 159 ]
   [ 1326, 1325, 218 ]
   [ 1454, 162, 1453 ]
   [ 1318, 224, 1400 ]
   [ 1454, 1319, 162 ]
   [ 1322, 1321, 221 ]
   [ 1451, 165, 1450 ]
   [ 1314, 227, 1397 ]
   [ 1451, 1315, 165 ]
   [ 1318, 1317, 224 ]
   [ 1448, 168, 1447 ]
   [ 1310, 230, 1394 ]
   [ 1448, 1311, 168 ]
   [ 1314, 1313, 227 ]
   [ 1445, 171, 1444 ]
   [ 1306, 233, 1391 ]
   [ 1445, 1307, 171 ]
   [ 1310, 1309, 230 ]
   [ 1442, 174, 1441 ]
   [ 1302, 236, 1388 ]
   [ 1442, 1303, 174 ]
   [ 1306, 1305, 233 ]
   [ 1439, 177, 1438 ]
   [ 1298, 239, 1385 ]
   [ 1439, 1299, 177 ]
   [ 1302, 1301, 236 ]
   [ 1436, 180, 1435 ]
   [ 1294, 242, 1382 ]
   [ 1436, 1295, 180 ]
   [ 1298, 1297, 239 ]
   [ 1292, 245, 1379 ]
   [ 1335, 1333, 1247 ]
   [ 1294, 1293, 242 ]
   [ 1288, 248, 1376 ]
   [ 1292, 1291, 245 ]
   [ 1286, 251, 1373 ]
   [ 1288, 1287, 248 ]
   [ 1431, 183, 1430 ]
   [ 1282, 254, 1370 ]
   [ 1431, 1283, 183 ]
   [ 1286, 1285, 251 ]
   [ 1428, 186, 1427 ]
   [ 1278, 257, 1367 ]
   [ 1428, 1279, 186 ]
   [ 1282, 1281, 254 ]
   [ 1425, 189, 1424 ]
   [ 1274, 260, 1364 ]
   [ 1425, 1275, 189 ]
   [ 1278, 1277, 257 ]
   [ 1422, 192, 1421 ]
   [ 1270, 263, 1361 ]
   [ 1422, 1271, 192 ]
   [ 1274, 1273, 260 ]
   [ 1419, 195, 1418 ]
   [ 1266, 266, 1358 ]
   [ 1419, 1267, 195 ]
   [ 1270, 1269, 263 ]
   [ 1416, 198, 1415 ]
   [ 1262, 269, 1355 ]
   [ 1416, 1263, 198 ]
   [ 1266, 1265, 266 ]
   [ 1413, 201, 1412 ]
   [ 1258, 272, 1352 ]
   [ 1413, 1259, 201 ]
   [ 1262, 1261, 269 ]
   [ 1410, 204, 1409 ]
   [ 1347, 275, 1349 ]
   [ 1410, 1255, 204 ]
   [ 1258, 1257, 272 ]
   [ 1407, 207, 1513 ]
   [ 1342, 278, 1344 ]
   [ 1407, 1253, 207 ]
   [ 1347, 1346, 275 ]
   [ 287, 1513, 1506 ]
   [ 1342, 1341, 278 ]
   [ 1253, 1254, 207 ]
   [ 1343, 1344, 278 ]
   [ 1254, 1409, 207 ]
   [ 1345, 1343, 275 ]
   [ 1408, 1409, 1254 ]
   [ 1346, 1345, 275 ]
   [ 1348, 1349, 275 ]
   [ 1256, 1411, 201 ]
   [ 1350, 1348, 275 ]
   [ 1411, 1412, 201 ]
   [ 1351, 1352, 272 ]
   [ 1260, 1414, 198 ]
   [ 1353, 1351, 272 ]
   [ 1414, 1415, 198 ]
   [ 1354, 1355, 269 ]
   [ 1264, 1417, 195 ]
   [ 1356, 1354, 266 ]
   [ 1417, 1418, 195 ]
   [ 1265, 1356, 266 ]
   [ 1357, 1358, 266 ]
   [ 1268, 1420, 192 ]
   [ 1359, 1357, 266 ]
   [ 1420, 1421, 192 ]
   [ 1360, 1361, 263 ]
   [ 1272, 1423, 189 ]
   [ 1362, 1360, 260 ]
   [ 1423, 1424, 189 ]
   [ 1273, 1362, 260 ]
   [ 1275, 1276, 189 ]
   [ 1363, 1364, 260 ]
   [ 1276, 1426, 189 ]
   [ 1365, 1363, 260 ]
   [ 1426, 1427, 186 ]
   [ 1366, 1367, 257 ]
   [ 1280, 1429, 183 ]
   [ 1368, 1366, 257 ]
   [ 1429, 1430, 183 ]
   [ 1369, 1370, 254 ]
   [ 1371, 1369, 254 ]
   [ 1252, 1331, 1251 ]
   [ 1372, 1373, 251 ]
   [ 1331, 1332, 1514 ]
   [ 1374, 1372, 251 ]
   [ 1332, 1289, 1514 ]
   [ 1375, 1376, 248 ]
   [ 1377, 1375, 248 ]
   [ 1378, 1379, 245 ]
   [ 1334, 1434, 180 ]
   [ 1380, 1378, 245 ]
   [ 1434, 1435, 180 ]
   [ 1295, 1296, 180 ]
   [ 1381, 1382, 242 ]
   [ 1296, 1437, 180 ]
   [ 1383, 1381, 239 ]
   [ 1437, 1438, 177 ]
   [ 1297, 1383, 239 ]
   [ 1384, 1385, 239 ]
   [ 1300, 1440, 174 ]
   [ 1386, 1384, 239 ]
   [ 1440, 1441, 174 ]
   [ 1303, 1304, 174 ]
   [ 1387, 1388, 236 ]
   [ 1304, 1443, 174 ]
   [ 1389, 1387, 233 ]
   [ 1443, 1444, 171 ]
   [ 1305, 1389, 233 ]
   [ 1390, 1391, 233 ]
   [ 1308, 1446, 168 ]
   [ 1392, 1390, 230 ]
   [ 1446, 1447, 168 ]
   [ 1309, 1392, 230 ]
   [ 1393, 1394, 230 ]
   [ 1312, 1449, 165 ]
   [ 1395, 1393, 227 ]
   [ 1449, 1450, 165 ]
   [ 1313, 1395, 227 ]
   [ 1315, 1316, 165 ]
   [ 1396, 1397, 227 ]
   [ 1316, 1452, 165 ]
   [ 1398, 1396, 224 ]
   [ 1452, 1453, 162 ]
   [ 1317, 1398, 224 ]
   [ 1399, 1400, 224 ]
   [ 1320, 1455, 159 ]
   [ 1401, 1399, 221 ]
   [ 1455, 1456, 159 ]
   [ 1321, 1401, 221 ]
   [ 1323, 1324, 159 ]
   [ 1402, 1403, 221 ]
   [ 1324, 1458, 159 ]
   [ 1404, 1402, 218 ]
   [ 1458, 1459, 156 ]
   [ 1325, 1404, 218 ]
   [ 1405, 1461, 218 ]
   [ 1328, 1462, 153 ]
   [ 1406, 1405, 218 ]
   [ 1462, 1463, 153 ]
   [ 1168, 1341, 1342 ]
   [ 1335, 1247, 1339 ]
   [ 1289, 1290, 1514 ]
   [ 1290, 1337, 1514 ]
   [ 1507, 1514, 1248 ]
   [ 1507, 1515, 1514 ]
   [ 182, 1249, 1480 ]
   [ 1516, 1251, 1515 ]
   [ 1516, 1249, 1251 ]
   [ 1250, 1251, 1433 ]
   [ 1516, 1515, 1481 ]
   [ 1284, 1432, 183 ]
   [ 1337, 1336, 1514 ]
   [ 1336, 1338, 1514 ]
   [ 1338, 1339, 1247 ]
   [ 1432, 1433, 1251 ]
   [ 181, 1247, 180 ]
   [ 181, 179, 1502 ]
   [ 1248, 1246, 1481 ]
   [ 178, 176, 1502 ]
   [ 175, 177, 174 ]
   [ 175, 173, 1501 ]
   [ 172, 170, 1501 ]
   [ 169, 171, 168 ]
   [ 169, 167, 1482 ]
   [ 166, 168, 165 ]
   [ 166, 164, 1498 ]
   [ 163, 161, 1494 ]
   [ 160, 162, 159 ]
   [ 160, 158, 1494 ]
   [ 157, 155, 1494 ]
   [ 154, 156, 153 ]
   [ 154, 152, 1494 ]
   [ 153, 1466, 151 ]
   [ 151, 149, 1494 ]
   [ 150, 151, 1466 ]
   [ 215, 145, 1474 ]
   [ 216, 214, 1473 ]
   [ 219, 215, 218 ]
   [ 219, 217, 1473 ]
   [ 222, 220, 1473 ]
   [ 225, 223, 1473 ]
   [ 228, 226, 1473 ]
   [ 231, 229, 1473 ]
   [ 234, 232, 1499 ]
   [ 237, 235, 1500 ]
   [ 240, 236, 239 ]
   [ 240, 238, 1500 ]
   [ 243, 241, 1503 ]
   [ 246, 242, 245 ]
   [ 246, 244, 1503 ]
   [ 249, 245, 248 ]
   [ 249, 247, 1503 ]
   [ 252, 248, 251 ]
   [ 252, 250, 1504 ]
   [ 255, 251, 254 ]
   [ 255, 253, 1504 ]
   [ 258, 254, 257 ]
   [ 258, 256, 1504 ]
   [ 261, 257, 260 ]
   [ 261, 259, 1505 ]
   [ 264, 262, 1505 ]
   [ 267, 263, 266 ]
   [ 267, 265, 1493 ]
   [ 270, 268, 1493 ]
   [ 273, 269, 272 ]
   [ 273, 271, 1493 ]
   [ 276, 272, 275 ]
   [ 276, 274, 1493 ]
   [ 279, 277, 1493 ]
   [ 280, 278, 1341 ]
   [ 281, 148, 1493 ]
   [ 208, 206, 1495 ]
   [ 207, 1409, 206 ]
   [ 207, 1506, 1513 ]
   [ 205, 203, 1495 ]
   [ 202, 204, 201 ]
   [ 202, 200, 1495 ]
   [ 199, 201, 198 ]
   [ 199, 197, 1495 ]
   [ 196, 198, 195 ]
   [ 196, 194, 1495 ]
   [ 193, 195, 192 ]
   [ 193, 191, 1495 ]
   [ 190, 192, 189 ]
   [ 190, 188, 1479 ]
   [ 187, 185, 1480 ]
   [ 184, 182, 1480 ]
   [ 184, 186, 183 ]
   [ 1249, 1516, 1480 ]
   [ 1251, 1331, 1514 ]
   [ 1515, 1251, 1514 ]
   [ 1515, 1507, 1481 ]
   [ 289, 290, 1467 ]
   [ 287, 1190, 1513 ]
   [ 1407, 1513, 1190 ]
   [ 1187, 1190, 1184 ]
   [ 1181, 1184, 1190 ]
   [ 289, 1467, 1511 ]
   [ 1175, 1178, 1467 ]
   [ 1171, 1175, 1467 ]
   [ 1169, 1171, 1467 ]
   [ 290, 1341, 1467 ]
   [ 212, 213, 1496 ]
   [ 1468, 1486, 1517 ]
   [ 1472, 1518, 285 ]
   [ 1472, 1473, 1518 ]
   [ 9, 1475, 11 ]
   [ 134, 1492, 138 ]
   [ 139, 140, 1519 ]
   [ 18, 1488, 1520 ]
   [ 139, 1519, 1521 ]
   [ 209, 1495, 1522 ]
   [ 18, 1520, 131 ]
   [ 1523, 1483, 136 ]
   [ 1523, 1494, 1471 ]
   [ 1498, 1523, 136 ]
   [ 1498, 163, 1523 ]
   [ 1501, 1482, 128 ]
   [ 1501, 170, 1482 ]
   [ 1482, 166, 1498 ]
   [ 1482, 1498, 136 ]
   [ 1502, 1501, 128 ]
   [ 1502, 175, 1501 ]
   [ 1481, 1502, 128 ]
   [ 1481, 181, 1502 ]
   [ 1480, 1481, 129 ]
   [ 1480, 1516, 1481 ]
   [ 1479, 1480, 130 ]
   [ 1479, 187, 1480 ]
   [ 1524, 1479, 7 ]
   [ 1524, 8, 1525 ]
   [ 8, 1524, 7 ]
   [ 131, 1525, 8 ]
   [ 131, 1522, 1525 ]
   [ 1526, 1493, 1519 ]
   [ 1526, 140, 1492 ]
   [ 140, 1526, 1519 ]
   [ 1527, 1492, 134 ]
   [ 1527, 1493, 1526 ]
   [ 1505, 1527, 134 ]
   [ 1505, 267, 1527 ]
   [ 1504, 1505, 134 ]
   [ 1504, 256, 1505 ]
   [ 1503, 1504, 134 ]
   [ 1503, 247, 1504 ]
   [ 1500, 1503, 134 ]
   [ 1500, 243, 1503 ]
   [ 1499, 1500, 134 ]
   [ 1499, 232, 1500 ]
   [ 1528, 1499, 134 ]
   [ 1528, 141, 1529 ]
   [ 141, 1528, 134 ]
   [ 142, 1529, 141 ]
   [ 1529, 142, 1517 ]
   [ 1473, 1529, 1518 ]
   [ 1471, 1494, 1475 ]
   [ 1520, 1522, 131 ]
   [ 1522, 1520, 1488 ]
   [ 1488, 1530, 1497 ]
   [ 1497, 1531, 1510 ]
   [ 1510, 1531, 1512 ]
   [ 1512, 288, 1510 ]
   [ 1521, 1489, 139 ]
   [ 1521, 1519, 1476 ]
   [ 1519, 1493, 1476 ]
   [ 19, 1530, 1488 ]
   [ 1530, 19, 15 ]
   [ 1530, 1531, 1497 ]
   [ 1531, 1530, 15 ]
   [ 1532, 1531, 15 ]
   [ 1532, 1489, 1521 ]
   [ 1489, 1532, 15 ]
   [ 1475, 1496, 11 ]
   [ 1475, 1494, 1496 ]
   [ 1496, 1533, 11 ]
   [ 1518, 1529, 1517 ]
   [ 1518, 1517, 1509 ]
   [ 1517, 142, 1468 ]
   [ 11, 1533, 13 ]
   [ 1533, 1508, 1534 ]
   [ 1508, 1509, 1535 ]
   [ 1509, 1517, 1486 ]
   [ 1509, 1486, 1536 ]
   [ 13, 1534, 12 ]
   [ 13, 1533, 1534 ]
   [ 1534, 1508, 1535 ]
   [ 1534, 1535, 12 ]
   [ 1535, 1509, 1536 ]
   [ 1535, 1536, 12 ]
   [ 1536, 1486, 1485 ]
   [ 1536, 1485, 12 ]
   [ 2, 0, 34 ]
   [ 4, 5, 27 ]
   [ 1484, 32, 12 ]
   [ 1487, 1489, 15 ]
   [ 1521, 1512, 1531 ]
   [ 1532, 1521, 1531 ]
   [ 210, 208, 1495 ]
   [ 1495, 191, 1525 ]
   [ 1479, 1524, 1525 ]
   [ 191, 1479, 1525 ]
   [ 163, 1494, 1523 ]
   [ 1483, 1523, 1471 ]
   [ 144, 216, 1473 ]
   [ 1473, 229, 1529 ]
   [ 1499, 1528, 1529 ]
   [ 229, 1499, 1529 ]
   [ 267, 1493, 1527 ]
   [ 1492, 1527, 1526 ]
   [ 1327, 1328, 156 ]
   [ 156, 1328, 153 ]
   [ 157, 159, 1458 ]
   [ 156, 157, 1458 ]
   [ 1319, 1320, 162 ]
   [ 162, 1320, 159 ]
   [ 163, 165, 1452 ]
   [ 162, 163, 1452 ]
   [ 1311, 1312, 168 ]
   [ 168, 1312, 165 ]
   [ 1307, 1308, 171 ]
   [ 171, 1308, 168 ]
   [ 172, 174, 1443 ]
   [ 171, 172, 1443 ]
   [ 1299, 1300, 177 ]
   [ 177, 1300, 174 ]
   [ 178, 180, 1437 ]
   [ 177, 178, 1437 ]
   [ 1333, 1334, 1247 ]
   [ 1247, 1334, 180 ]
   [ 1279, 1280, 186 ]
   [ 186, 1280, 183 ]
   [ 187, 189, 1426 ]
   [ 186, 187, 1426 ]
   [ 1271, 1272, 192 ]
   [ 192, 1272, 189 ]
   [ 1267, 1268, 195 ]
   [ 195, 1268, 192 ]
   [ 1263, 1264, 198 ]
   [ 198, 1264, 195 ]
   [ 1259, 1260, 201 ]
   [ 201, 1260, 198 ]
   [ 1255, 1256, 204 ]
   [ 204, 1256, 201 ]
   [ 1409, 204, 206 ]
   [ 208, 1506, 207 ]
   [ 216, 145, 215 ]
   [ 1329, 1406, 215 ]
   [ 215, 1406, 218 ]
   [ 222, 218, 1402 ]
   [ 221, 222, 1402 ]
   [ 225, 221, 1399 ]
   [ 224, 225, 1399 ]
   [ 228, 224, 1396 ]
   [ 227, 228, 1396 ]
   [ 231, 227, 1393 ]
   [ 230, 231, 1393 ]
   [ 234, 230, 1390 ]
   [ 233, 234, 1390 ]
   [ 237, 233, 1387 ]
   [ 236, 237, 1387 ]
   [ 1301, 1386, 236 ]
   [ 236, 1386, 239 ]
   [ 243, 239, 1381 ]
   [ 242, 243, 1381 ]
   [ 1293, 1380, 242 ]
   [ 242, 1380, 245 ]
   [ 1291, 1377, 245 ]
   [ 245, 1377, 248 ]
   [ 1287, 1374, 248 ]
   [ 248, 1374, 251 ]
   [ 1285, 1371, 251 ]
   [ 251, 1371, 254 ]
   [ 1281, 1368, 254 ]
   [ 254, 1368, 257 ]
   [ 1277, 1365, 257 ]
   [ 257, 1365, 260 ]
   [ 264, 260, 1360 ]
   [ 263, 264, 1360 ]
   [ 1269, 1359, 263 ]
   [ 263, 1359, 266 ]
   [ 270, 266, 1354 ]
   [ 269, 270, 1354 ]
   [ 1261, 1353, 269 ]
   [ 269, 1353, 272 ]
   [ 1257, 1350, 272 ]
   [ 272, 1350, 275 ]
   [ 279, 275, 1343 ]
   [ 278, 279, 1343 ]
   [ 281, 278, 280 ]
   [ 1248, 1514, 1338 ]
   [ 1247, 1248, 1338 ]
   [ 1283, 1284, 183 ]
   [ 1251, 1249, 1432 ]
   [ 1249, 183, 1432 ]
   [ 1168, 1169, 1341 ]
   [ 1341, 1169, 1467 ]
   [ 1178, 1181, 1190 ]
   [ 287, 1511, 1467 ]
   [ 1190, 287, 1467 ]
   [ 1495, 1525, 1522 ]
   [ 1508, 1533, 1496 ]
   [ 213, 1508, 1496 ]
   [ 1518, 1509, 285 ]
   [ 1512, 1521, 1476 ]
   [ 147, 1512, 1476 ]
   [ 1488, 1497, 209 ]
   [ 1522, 1488, 209 ]
   [ 284, 284, 283 ] /* comment out this polygon to the last one to get rid of degenerate polygons */
   [ 284, 284, 286 ]
   [ 1464, 1464, 1463 ]
   [ 1464, 1464, 1466 ]
   [ 1330, 1330, 1474 ]
   [ 1330, 1330, 1329 ]
   [ 1460, 1460, 1459 ]
   [ 1460, 1460, 1327 ]
   [ 1326, 1326, 1461 ]
   [ 1326, 1326, 1325 ]
   [ 1457, 1457, 1456 ]
   [ 1457, 1457, 1323 ]
   [ 1322, 1322, 1403 ]
   [ 1322, 1322, 1321 ]
   [ 1454, 1454, 1453 ]
   [ 1454, 1454, 1319 ]
   [ 1318, 1318, 1400 ]
   [ 1318, 1318, 1317 ]
   [ 1451, 1451, 1450 ]
   [ 1451, 1451, 1315 ]
   [ 1314, 1314, 1397 ]
   [ 1314, 1314, 1313 ]
   [ 1448, 1448, 1447 ]
   [ 1448, 1448, 1311 ]
   [ 1310, 1310, 1394 ]
   [ 1310, 1310, 1309 ]
   [ 1445, 1445, 1444 ]
   [ 1445, 1445, 1307 ]
   [ 1306, 1306, 1391 ]
   [ 1306, 1306, 1305 ]
   [ 1442, 1442, 1441 ]
   [ 1442, 1442, 1303 ]
   [ 1302, 1302, 1388 ]
   [ 1302, 1302, 1301 ]
   [ 1439, 1439, 1438 ]
   [ 1439, 1439, 1299 ]
   [ 1298, 1298, 1385 ]
   [ 1298, 1298, 1297 ]
   [ 1436, 1436, 1435 ]
   [ 1436, 1436, 1295 ]
   [ 1294, 1294, 1382 ]
   [ 1294, 1294, 1293 ]
   [ 1292, 1292, 1379 ]
   [ 1292, 1292, 1291 ]
   [ 1288, 1288, 1376 ]
   [ 1288, 1288, 1287 ]
   [ 1286, 1286, 1373 ]
   [ 1286, 1286, 1285 ]
   [ 1431, 1431, 1430 ]
   [ 1431, 1431, 1283 ]
   [ 1282, 1282, 1370 ]
   [ 1282, 1282, 1281 ]
   [ 1428, 1428, 1427 ]
   [ 1428, 1428, 1279 ]
   [ 1278, 1278, 1367 ]
   [ 1278, 1278, 1277 ]
   [ 1425, 1425, 1424 ]
   [ 1425, 1425, 1275 ]
   [ 1274, 1274, 1364 ]
   [ 1274, 1274, 1273 ]
   [ 1422, 1422, 1421 ]
   [ 1422, 1422, 1271 ]
   [ 1270, 1270, 1361 ]
   [ 1270, 1270, 1269 ]
   [ 1419, 1419, 1418 ]
   [ 1419, 1419, 1267 ]
   [ 1266, 1266, 1358 ]
   [ 1266, 1266, 1265 ]
   [ 1416, 1416, 1415 ]
   [ 1416, 1416, 1263 ]
   [ 1262, 1262, 1355 ]
   [ 1262, 1262, 1261 ]
   [ 1413, 1413, 1412 ]
   [ 1413, 1413, 1259 ]
   [ 1258, 1258, 1352 ]
   [ 1258, 1258, 1257 ]
   [ 1410, 1410, 1409 ]
   [ 1410, 1410, 1255 ]
   [ 1407, 1407, 1513 ]
   [ 1407, 1407, 1253 ] 
  }
} 
