# Supplementary material for: Unbiased Rare Event Sampling in Spatial Stochastic Systems Biology Models Using a Weighted Ensemble of Trajectories
Source: PLoS Comput Biol. 2016 Feb 4;12(2):e1004611. doi: 10.1371/journal.pcbi.1004611 (PMC4741515; doi:10.1371/journal.pcbi.1004611)
Supplement: S4 Model — Files containing the model details and with which one can simulate the model in MCell. (ZIP) [file pcbi.1004611.s004.zip › NMJ_model/main_membrane_june26.mdl]

/* This file automatically generated by DReAMM */

main_membrane OBJECT {
main_membrane POLYGON_LIST {
  VERTEX_LIST {
   [ -0.460855, -0.044784, -0.030247 ]
   [ -0.452555, -0.044799, -0.038547 ]
   [ -0.432708, -0.04479, -0.038547 ]
   [ -0.441008, -0.044794, -0.038547 ]
   [ -0.441008, -0.044776, -0.030247 ]
   [ -0.393015, -0.044772, -0.038547 ]
   [ -0.401315, -0.044776, -0.038547 ]
   [ -0.401315, -0.044758, -0.030247 ]
   [ -0.381469, -0.044767, -0.038547 ]
   [ -0.381469, -0.044749, -0.030247 ]
   [ -0.373169, -0.044763, -0.038547 ]
   [ -0.361622, -0.044758, -0.038547 ]
   [ -0.361622, -0.04474, -0.030247 ]
   [ -0.353322, -0.044754, -0.038547 ]
   [ -0.333475, -0.044745, -0.038547 ]
   [ -0.341775, -0.044749, -0.038547 ]
   [ -0.341775, -0.044731, -0.030247 ]
   [ -0.293782, -0.044727, -0.038547 ]
   [ -0.302082, -0.044731, -0.038547 ]
   [ -0.302082, -0.044714, -0.030247 ]
   [ -0.282235, -0.044722, -0.038547 ]
   [ -0.282235, -0.044705, -0.030247 ]
   [ -0.273935, -0.044718, -0.038547 ]
   [ -0.262389, -0.044713, -0.038547 ]
   [ -0.262389, -0.044696, -0.030247 ]
   [ -0.254089, -0.044709, -0.038547 ]
   [ -0.223237, -0.044695, -0.039033 ]
   [ -0.223237, -0.044679, -0.029275 ]
   [ -0.213313, -0.04469, -0.039033 ]
   [ -0.194549, -0.044681, -0.038547 ]
   [ -0.202849, -0.044686, -0.038547 ]
   [ -0.202849, -0.04467, -0.030247 ]
   [ -0.183002, -0.044677, -0.038547 ]
   [ -0.183002, -0.044661, -0.030247 ]
   [ -0.174702, -0.044672, -0.038547 ]
   [ -0.135009, -0.044654, -0.038547 ]
   [ -0.143309, -0.044659, -0.038547 ]
   [ -0.143309, -0.044643, -0.030247 ]
   [ -0.123462, -0.04465, -0.038547 ]
   [ -0.123462, -0.044634, -0.030247 ]
   [ -0.115162, -0.044645, -0.038547 ]
   [ -0.095316, -0.044636, -0.038547 ]
   [ -0.103616, -0.044641, -0.038547 ]
   [ -0.103616, -0.044626, -0.030247 ]
   [ -0.063922, -0.044623, -0.038547 ]
   [ -0.063922, -0.044608, -0.030247 ]
   [ -0.055622, -0.044618, -0.038547 ]
   [ -0.035776, -0.044609, -0.038547 ]
   [ -0.044076, -0.044614, -0.038547 ]
   [ -0.044076, -0.044599, -0.030247 ]
   [ -0.024229, -0.044605, -0.038547 ]
   [ -0.024229, -0.04459, -0.030247 ]
   [ -0.015929, -0.0446, -0.038547 ]
   [ 0.015464, -0.044587, -0.038547 ]
   [ 0.015464, -0.044573, -0.030247 ]
   [ 0.023764, -0.044582, -0.038547 ]
   [ 0.035311, -0.044578, -0.038547 ]
   [ 0.035311, -0.044564, -0.030247 ]
   [ 0.043611, -0.044573, -0.038547 ]
   [ 0.063457, -0.044564, -0.038547 ]
   [ 0.055157, -0.044569, -0.038547 ]
   [ 0.055157, -0.044555, -0.030247 ]
   [ 0.103151, -0.044546, -0.038547 ]
   [ 0.094851, -0.044551, -0.038547 ]
   [ 0.094851, -0.044537, -0.030247 ]
   [ 0.114697, -0.044542, -0.038547 ]
   [ 0.114697, -0.044529, -0.030247 ]
   [ 0.122997, -0.044537, -0.038547 ]
   [ 0.134544, -0.044532, -0.038547 ]
   [ 0.134544, -0.04452, -0.030247 ]
   [ 0.142844, -0.044528, -0.038547 ]
   [ 0.174237, -0.044514, -0.038547 ]
   [ 0.174237, -0.044502, -0.030247 ]
   [ 0.182537, -0.04451, -0.038547 ]
   [ 0.202384, -0.044501, -0.038547 ]
   [ 0.194084, -0.044505, -0.038547 ]
   [ 0.194084, -0.044493, -0.030247 ]
   [ 0.21393, -0.044496, -0.038547 ]
   [ 0.21393, -0.044485, -0.030247 ]
   [ 0.22223, -0.044492, -0.038547 ]
   [ 0.233777, -0.044487, -0.038547 ]
   [ 0.233777, -0.044476, -0.030247 ]
   [ 0.242077, -0.044483, -0.038547 ]
   [ 0.27347, -0.044469, -0.038547 ]
   [ 0.27347, -0.044458, -0.030247 ]
   [ 0.28177, -0.044465, -0.038547 ]
   [ 0.301617, -0.044456, -0.038547 ]
   [ 0.293317, -0.04446, -0.038547 ]
   [ 0.293317, -0.044449, -0.030247 ]
   [ 0.313164, -0.044451, -0.038547 ]
   [ 0.313164, -0.044441, -0.030247 ]
   [ 0.321464, -0.044447, -0.038547 ]
   [ 0.361157, -0.044429, -0.038547 ]
   [ 0.352857, -0.044433, -0.038547 ]
   [ 0.352857, -0.044423, -0.030247 ]
   [ 0.372703, -0.044424, -0.038547 ]
   [ 0.372703, -0.044414, -0.030247 ]
   [ 0.381003, -0.04442, -0.038547 ]
   [ 0.40085, -0.044411, -0.038547 ]
   [ 0.39255, -0.044415, -0.038547 ]
   [ 0.39255, -0.044405, -0.030247 ]
   [ 0.432243, -0.044397, -0.038547 ]
   [ 0.432243, -0.044388, -0.030247 ]
   [ 0.440543, -0.044393, -0.038547 ]
   [ 0.46039, -0.044383, -0.038547 ]
   [ 0.45209, -0.044388, -0.038547 ]
   [ 0.45209, -0.044379, -0.030247 ]
   [ -0.480161, -0.044774, -0.020002 ]
   [ -0.471861, -0.044769, -0.020002 ]
   [ -0.471861, -0.044789, -0.028302 ]
   [ -0.460314, -0.044765, -0.020002 ]
   [ -0.452014, -0.044761, -0.020002 ]
   [ -0.452014, -0.04478, -0.028302 ]
   [ -0.432167, -0.044752, -0.020002 ]
   [ -0.432167, -0.044771, -0.028302 ]
   [ -0.440467, -0.044757, -0.020002 ]
   [ -0.420621, -0.044748, -0.020002 ]
   [ -0.412321, -0.044744, -0.020002 ]
   [ -0.412321, -0.044762, -0.028302 ]
   [ -0.392474, -0.044735, -0.020002 ]
   [ -0.392474, -0.044753, -0.028302 ]
   [ -0.400774, -0.044739, -0.020002 ]
   [ -0.380927, -0.044731, -0.020002 ]
   [ -0.372627, -0.044726, -0.020002 ]
   [ -0.372627, -0.044745, -0.028302 ]
   [ -0.361081, -0.044722, -0.020002 ]
   [ -0.352781, -0.044718, -0.020002 ]
   [ -0.352781, -0.044736, -0.028302 ]
   [ -0.332934, -0.044709, -0.020002 ]
   [ -0.332934, -0.044727, -0.028302 ]
   [ -0.341234, -0.044714, -0.020002 ]
   [ -0.321388, -0.044705, -0.020002 ]
   [ -0.313088, -0.044701, -0.020002 ]
   [ -0.313088, -0.044718, -0.028302 ]
   [ -0.293241, -0.044692, -0.020002 ]
   [ -0.293241, -0.044709, -0.028302 ]
   [ -0.301541, -0.044696, -0.020002 ]
   [ -0.281694, -0.044688, -0.020002 ]
   [ -0.273394, -0.044684, -0.020002 ]
   [ -0.273394, -0.0447, -0.028302 ]
   [ -0.261848, -0.044679, -0.020002 ]
   [ -0.253548, -0.044675, -0.020002 ]
   [ -0.253548, -0.044692, -0.028302 ]
   [ -0.233701, -0.044666, -0.020002 ]
   [ -0.233701, -0.044683, -0.028302 ]
   [ -0.242001, -0.044671, -0.020002 ]
   [ -0.223237, -0.044662, -0.019516 ]
   [ -0.213313, -0.044658, -0.019516 ]
   [ -0.213313, -0.044674, -0.029275 ]
   [ -0.194008, -0.044649, -0.020002 ]
   [ -0.194008, -0.044665, -0.028302 ]
   [ -0.202308, -0.044653, -0.020002 ]
   [ -0.182461, -0.044645, -0.020002 ]
   [ -0.174161, -0.044641, -0.020002 ]
   [ -0.174161, -0.044657, -0.028302 ]
   [ -0.162614, -0.044636, -0.020002 ]
   [ -0.154314, -0.044632, -0.020002 ]
   [ -0.154314, -0.044648, -0.028302 ]
   [ -0.134468, -0.044623, -0.020002 ]
   [ -0.134468, -0.044639, -0.028302 ]
   [ -0.142768, -0.044628, -0.020002 ]
   [ -0.122921, -0.044619, -0.020002 ]
   [ -0.114621, -0.044615, -0.020002 ]
   [ -0.114621, -0.04463, -0.028302 ]
   [ -0.094775, -0.044606, -0.020002 ]
   [ -0.094775, -0.044621, -0.028302 ]
   [ -0.103075, -0.04461, -0.020002 ]
   [ -0.083228, -0.044602, -0.020002 ]
   [ -0.074928, -0.044597, -0.020002 ]
   [ -0.074928, -0.044612, -0.028302 ]
   [ -0.063381, -0.044593, -0.020002 ]
   [ -0.055081, -0.044589, -0.020002 ]
   [ -0.055081, -0.044604, -0.028302 ]
   [ -0.035235, -0.04458, -0.020002 ]
   [ -0.035235, -0.044595, -0.028302 ]
   [ -0.043535, -0.044585, -0.020002 ]
   [ -0.023688, -0.044576, -0.020002 ]
   [ -0.015388, -0.044572, -0.020002 ]
   [ -0.015388, -0.044586, -0.028302 ]
   [ 0.004459, -0.044563, -0.020002 ]
   [ 0.004459, -0.044577, -0.028302 ]
   [ -0.003841, -0.044567, -0.020002 ]
   [ 0.016005, -0.044559, -0.020002 ]
   [ 0.024305, -0.044555, -0.020002 ]
   [ 0.024305, -0.044568, -0.028302 ]
   [ 0.035852, -0.04455, -0.020002 ]
   [ 0.044152, -0.044546, -0.020002 ]
   [ 0.044152, -0.04456, -0.028302 ]
   [ 0.063998, -0.044537, -0.020002 ]
   [ 0.063998, -0.044551, -0.028302 ]
   [ 0.055698, -0.044542, -0.020002 ]
   [ 0.075545, -0.044533, -0.020002 ]
   [ 0.083845, -0.044529, -0.020002 ]
   [ 0.083845, -0.044542, -0.028302 ]
   [ 0.103692, -0.04452, -0.020002 ]
   [ 0.103692, -0.044533, -0.028302 ]
   [ 0.095392, -0.044524, -0.020002 ]
   [ 0.115238, -0.044516, -0.020002 ]
   [ 0.123538, -0.044512, -0.020002 ]
   [ 0.123538, -0.044524, -0.028302 ]
   [ 0.135085, -0.044507, -0.020002 ]
   [ 0.143385, -0.044503, -0.020002 ]
   [ 0.143385, -0.044515, -0.028302 ]
   [ 0.163232, -0.044494, -0.020002 ]
   [ 0.163232, -0.044507, -0.028302 ]
   [ 0.154932, -0.044499, -0.020002 ]
   [ 0.174778, -0.04449, -0.020002 ]
   [ 0.183078, -0.044486, -0.020002 ]
   [ 0.183078, -0.044498, -0.028302 ]
   [ 0.202925, -0.044477, -0.020002 ]
   [ 0.202925, -0.044489, -0.028302 ]
   [ 0.194625, -0.044481, -0.020002 ]
   [ 0.214471, -0.044473, -0.020002 ]
   [ 0.222771, -0.044468, -0.020002 ]
   [ 0.222771, -0.04448, -0.028302 ]
   [ 0.234318, -0.044464, -0.020002 ]
   [ 0.242618, -0.04446, -0.020002 ]
   [ 0.242618, -0.044471, -0.028302 ]
   [ 0.262465, -0.044451, -0.020002 ]
   [ 0.262465, -0.044462, -0.028302 ]
   [ 0.254165, -0.044456, -0.020002 ]
   [ 0.274011, -0.044447, -0.020002 ]
   [ 0.282311, -0.044443, -0.020002 ]
   [ 0.282311, -0.044454, -0.028302 ]
   [ 0.302158, -0.044434, -0.020002 ]
   [ 0.302158, -0.044445, -0.028302 ]
   [ 0.293858, -0.044438, -0.020002 ]
   [ 0.313705, -0.04443, -0.020002 ]
   [ 0.322005, -0.044425, -0.020002 ]
   [ 0.322005, -0.044436, -0.028302 ]
   [ 0.333551, -0.044421, -0.020002 ]
   [ 0.341851, -0.044417, -0.020002 ]
   [ 0.341851, -0.044427, -0.028302 ]
   [ 0.361698, -0.044408, -0.020002 ]
   [ 0.361698, -0.044418, -0.028302 ]
   [ 0.353398, -0.044413, -0.020002 ]
   [ 0.373245, -0.044404, -0.020002 ]
   [ 0.381545, -0.0444, -0.020002 ]
   [ 0.381545, -0.04441, -0.028302 ]
   [ 0.401391, -0.044391, -0.020002 ]
   [ 0.401391, -0.044401, -0.028302 ]
   [ 0.393091, -0.044395, -0.020002 ]
   [ 0.412938, -0.044387, -0.020002 ]
   [ 0.421238, -0.044383, -0.020002 ]
   [ 0.421238, -0.044392, -0.028302 ]
   [ 0.432784, -0.044378, -0.020002 ]
   [ 0.441084, -0.044374, -0.020002 ]
   [ 0.441084, -0.044383, -0.028302 ]
   [ 0.460931, -0.044365, -0.020002 ]
   [ 0.460931, -0.044374, -0.028302 ]
   [ 0.452631, -0.04437, -0.020002 ]
   [ 0.472478, -0.044361, -0.020002 ]
   [ 0.480778, -0.044357, -0.020002 ]
   [ 0.480778, -0.044366, -0.028302 ]
   [ -0.480702, -0.044697, 0.020003 ]
   [ -0.480702, -0.044678, 0.028303 ]
   [ -0.472402, -0.044693, 0.020003 ]
   [ -0.460855, -0.044689, 0.020003 ]
   [ -0.460855, -0.04467, 0.028303 ]
   [ -0.452555, -0.044685, 0.020003 ]
   [ -0.432708, -0.044677, 0.020003 ]
   [ -0.441008, -0.044681, 0.020003 ]
   [ -0.441008, -0.044663, 0.028303 ]
   [ -0.421162, -0.044674, 0.020003 ]
   [ -0.421162, -0.044655, 0.028303 ]
   [ -0.412862, -0.04467, 0.020003 ]
   [ -0.393015, -0.044662, 0.020003 ]
   [ -0.401315, -0.044666, 0.020003 ]
   [ -0.401315, -0.044647, 0.028303 ]
   [ -0.381469, -0.044658, 0.020003 ]
   [ -0.381469, -0.04464, 0.028303 ]
   [ -0.373169, -0.044654, 0.020003 ]
   [ -0.361622, -0.04465, 0.020003 ]
   [ -0.361622, -0.044632, 0.028303 ]
   [ -0.353322, -0.044647, 0.020003 ]
   [ -0.333475, -0.044639, 0.020003 ]
   [ -0.341775, -0.044643, 0.020003 ]
   [ -0.341775, -0.044625, 0.028303 ]
   [ -0.321929, -0.044635, 0.020003 ]
   [ -0.321929, -0.044617, 0.028303 ]
   [ -0.313629, -0.044631, 0.020003 ]
   [ -0.293782, -0.044623, 0.020003 ]
   [ -0.302082, -0.044627, 0.020003 ]
   [ -0.302082, -0.04461, 0.028303 ]
   [ -0.282235, -0.044619, 0.020003 ]
   [ -0.282235, -0.044602, 0.028303 ]
   [ -0.273935, -0.044615, 0.020003 ]
   [ -0.262389, -0.044612, 0.020003 ]
   [ -0.262389, -0.044595, 0.028303 ]
   [ -0.254089, -0.044608, 0.020003 ]
   [ -0.234242, -0.0446, 0.020003 ]
   [ -0.242542, -0.044604, 0.020003 ]
   [ -0.242542, -0.044587, 0.028303 ]
   [ -0.223237, -0.044596, 0.019517 ]
   [ -0.223237, -0.04458, 0.029276 ]
   [ -0.213313, -0.044592, 0.019517 ]
   [ -0.194549, -0.044585, 0.020003 ]
   [ -0.202849, -0.044588, 0.020003 ]
   [ -0.202849, -0.044572, 0.028303 ]
   [ -0.183002, -0.044581, 0.020003 ]
   [ -0.183002, -0.044565, 0.028303 ]
   [ -0.174702, -0.044577, 0.020003 ]
   [ -0.163156, -0.044573, 0.020003 ]
   [ -0.163156, -0.044557, 0.028303 ]
   [ -0.154856, -0.044569, 0.020003 ]
   [ -0.135009, -0.044561, 0.020003 ]
   [ -0.143309, -0.044565, 0.020003 ]
   [ -0.143309, -0.04455, 0.028303 ]
   [ -0.123462, -0.044557, 0.020003 ]
   [ -0.123462, -0.044542, 0.028303 ]
   [ -0.115162, -0.044554, 0.020003 ]
   [ -0.095316, -0.044546, 0.020003 ]
   [ -0.103616, -0.04455, 0.020003 ]
   [ -0.103616, -0.044535, 0.028304 ]
   [ -0.083769, -0.044542, 0.020003 ]
   [ -0.083769, -0.044527, 0.028304 ]
   [ -0.075469, -0.044538, 0.020003 ]
   [ -0.063923, -0.044534, 0.020003 ]
   [ -0.063923, -0.044519, 0.028304 ]
   [ -0.055622, -0.04453, 0.020003 ]
   [ -0.035776, -0.044523, 0.020003 ]
   [ -0.044076, -0.044526, 0.020003 ]
   [ -0.044076, -0.044512, 0.028304 ]
   [ -0.024229, -0.044519, 0.020003 ]
   [ -0.024229, -0.044504, 0.028304 ]
   [ -0.015929, -0.044515, 0.020003 ]
   [ 0.003917, -0.044507, 0.020003 ]
   [ -0.004383, -0.044511, 0.020003 ]
   [ -0.004383, -0.044497, 0.028304 ]
   [ 0.015464, -0.044503, 0.020003 ]
   [ 0.015464, -0.044489, 0.028304 ]
   [ 0.023764, -0.044499, 0.020003 ]
   [ 0.035311, -0.044496, 0.020003 ]
   [ 0.035311, -0.044482, 0.028304 ]
   [ 0.043611, -0.044492, 0.020003 ]
   [ 0.063457, -0.044484, 0.020003 ]
   [ 0.055157, -0.044488, 0.020003 ]
   [ 0.055157, -0.044474, 0.028304 ]
   [ 0.075004, -0.04448, 0.020003 ]
   [ 0.075004, -0.044467, 0.028304 ]
   [ 0.083304, -0.044476, 0.020003 ]
   [ 0.103151, -0.044468, 0.020003 ]
   [ 0.094851, -0.044472, 0.020003 ]
   [ 0.094851, -0.044459, 0.028304 ]
   [ 0.114697, -0.044464, 0.020003 ]
   [ 0.114697, -0.044452, 0.028304 ]
   [ 0.122997, -0.044461, 0.020003 ]
   [ 0.134544, -0.044457, 0.020003 ]
   [ 0.134544, -0.044444, 0.028304 ]
   [ 0.142844, -0.044453, 0.020003 ]
   [ 0.16269, -0.044445, 0.020003 ]
   [ 0.15439, -0.044449, 0.020003 ]
   [ 0.15439, -0.044437, 0.028304 ]
   [ 0.174237, -0.044441, 0.020003 ]
   [ 0.174237, -0.044429, 0.028304 ]
   [ 0.182537, -0.044437, 0.020003 ]
   [ 0.202384, -0.04443, 0.020004 ]
   [ 0.194084, -0.044434, 0.020004 ]
   [ 0.194084, -0.044422, 0.028304 ]
   [ 0.21393, -0.044426, 0.020004 ]
   [ 0.21393, -0.044414, 0.028304 ]
   [ 0.22223, -0.044422, 0.020004 ]
   [ 0.233777, -0.044418, 0.020004 ]
   [ 0.233777, -0.044406, 0.028304 ]
   [ 0.242077, -0.044414, 0.020004 ]
   [ 0.261924, -0.044406, 0.020004 ]
   [ 0.253624, -0.04441, 0.020004 ]
   [ 0.253624, -0.044399, 0.028304 ]
   [ 0.27347, -0.044402, 0.020004 ]
   [ 0.27347, -0.044391, 0.028304 ]
   [ 0.28177, -0.044399, 0.020004 ]
   [ 0.301617, -0.044391, 0.020004 ]
   [ 0.293317, -0.044395, 0.020004 ]
   [ 0.293317, -0.044384, 0.028304 ]
   [ 0.313164, -0.044387, 0.020004 ]
   [ 0.313163, -0.044376, 0.028304 ]
   [ 0.321463, -0.044383, 0.020004 ]
   [ 0.33301, -0.044379, 0.020004 ]
   [ 0.33301, -0.044369, 0.028304 ]
   [ 0.34131, -0.044375, 0.020004 ]
   [ 0.361157, -0.044368, 0.020004 ]
   [ 0.352857, -0.044372, 0.020004 ]
   [ 0.352857, -0.044361, 0.028304 ]
   [ 0.372703, -0.044364, 0.020004 ]
   [ 0.372703, -0.044354, 0.028304 ]
   [ 0.381003, -0.04436, 0.020004 ]
   [ 0.40085, -0.044352, 0.020004 ]
   [ 0.39255, -0.044356, 0.020004 ]
   [ 0.39255, -0.044346, 0.028304 ]
   [ 0.412397, -0.044348, 0.020004 ]
   [ 0.412397, -0.044339, 0.028304 ]
   [ 0.420697, -0.044344, 0.020004 ]
   [ 0.432243, -0.044341, 0.020004 ]
   [ 0.432243, -0.044331, 0.028304 ]
   [ 0.440543, -0.044337, 0.020004 ]
   [ 0.46039, -0.044329, 0.020004 ]
   [ 0.45209, -0.044333, 0.020004 ]
   [ 0.45209, -0.044324, 0.028304 ]
   [ 0.471937, -0.044325, 0.020004 ]
   [ 0.471937, -0.044316, 0.028304 ]
   [ 0.480237, -0.044321, 0.020004 ]
   [ -0.460314, -0.044651, 0.038548 ]
   [ -0.452014, -0.044647, 0.038548 ]
   [ -0.452014, -0.044666, 0.030248 ]
   [ -0.432167, -0.04464, 0.038548 ]
   [ -0.432167, -0.044659, 0.030248 ]
   [ -0.440467, -0.044644, 0.038548 ]
   [ -0.392474, -0.044625, 0.038548 ]
   [ -0.392474, -0.044644, 0.030248 ]
   [ -0.400774, -0.044629, 0.038548 ]
   [ -0.380927, -0.044622, 0.038548 ]
   [ -0.372627, -0.044618, 0.038548 ]
   [ -0.372627, -0.044636, 0.030248 ]
   [ -0.361081, -0.044615, 0.038548 ]
   [ -0.352781, -0.044611, 0.038548 ]
   [ -0.352781, -0.044629, 0.030248 ]
   [ -0.332934, -0.044604, 0.038548 ]
   [ -0.332934, -0.044621, 0.030248 ]
   [ -0.341234, -0.044607, 0.038548 ]
   [ -0.293241, -0.044589, 0.038548 ]
   [ -0.293241, -0.044606, 0.030248 ]
   [ -0.301541, -0.044592, 0.038548 ]
   [ -0.281694, -0.044585, 0.038548 ]
   [ -0.273394, -0.044581, 0.038548 ]
   [ -0.273394, -0.044599, 0.030248 ]
   [ -0.261848, -0.044578, 0.038548 ]
   [ -0.253548, -0.044574, 0.038548 ]
   [ -0.253548, -0.044591, 0.030248 ]
   [ -0.223237, -0.044563, 0.039034 ]
   [ -0.213313, -0.04456, 0.039034 ]
   [ -0.213313, -0.044576, 0.029276 ]
   [ -0.194008, -0.044552, 0.038548 ]
   [ -0.194008, -0.044568, 0.030248 ]
   [ -0.202308, -0.044556, 0.038548 ]
   [ -0.182461, -0.044549, 0.038548 ]
   [ -0.174161, -0.044545, 0.038548 ]
   [ -0.174161, -0.044561, 0.030248 ]
   [ -0.134468, -0.04453, 0.038548 ]
   [ -0.134468, -0.044546, 0.030248 ]
   [ -0.142768, -0.044534, 0.038548 ]
   [ -0.122921, -0.044527, 0.038548 ]
   [ -0.114621, -0.044523, 0.038548 ]
   [ -0.114621, -0.044538, 0.030248 ]
   [ -0.094775, -0.044516, 0.038548 ]
   [ -0.094775, -0.044531, 0.030248 ]
   [ -0.103075, -0.044519, 0.038548 ]
   [ -0.063381, -0.044505, 0.038548 ]
   [ -0.055081, -0.044501, 0.038548 ]
   [ -0.055081, -0.044516, 0.030248 ]
   [ -0.035235, -0.044494, 0.038548 ]
   [ -0.035235, -0.044508, 0.030248 ]
   [ -0.043535, -0.044497, 0.038548 ]
   [ -0.023688, -0.04449, 0.038548 ]
   [ -0.015388, -0.044486, 0.038548 ]
   [ -0.015388, -0.044501, 0.030248 ]
   [ 0.016005, -0.044475, 0.038548 ]
   [ 0.024305, -0.044472, 0.038548 ]
   [ 0.024305, -0.044486, 0.030248 ]
   [ 0.035852, -0.044468, 0.038548 ]
   [ 0.044152, -0.044464, 0.038548 ]
   [ 0.044152, -0.044478, 0.030248 ]
   [ 0.063998, -0.044457, 0.038548 ]
   [ 0.063998, -0.044471, 0.030248 ]
   [ 0.055698, -0.044461, 0.038548 ]
   [ 0.103692, -0.044443, 0.038548 ]
   [ 0.103692, -0.044455, 0.030248 ]
   [ 0.095392, -0.044446, 0.038548 ]
   [ 0.115238, -0.044439, 0.038548 ]
   [ 0.123538, -0.044435, 0.038548 ]
   [ 0.123538, -0.044448, 0.030248 ]
   [ 0.135085, -0.044432, 0.038548 ]
   [ 0.143385, -0.044428, 0.038548 ]
   [ 0.143385, -0.04444, 0.030248 ]
   [ 0.174778, -0.044417, 0.038548 ]
   [ 0.183078, -0.044413, 0.038548 ]
   [ 0.183078, -0.044425, 0.030248 ]
   [ 0.202925, -0.044406, 0.038548 ]
   [ 0.202925, -0.044418, 0.030248 ]
   [ 0.194625, -0.04441, 0.038548 ]
   [ 0.214471, -0.044402, 0.038548 ]
   [ 0.222771, -0.044399, 0.038548 ]
   [ 0.222771, -0.04441, 0.030248 ]
   [ 0.262465, -0.044384, 0.038548 ]
   [ 0.262465, -0.044395, 0.030248 ]
   [ 0.254165, -0.044388, 0.038548 ]
   [ 0.274011, -0.04438, 0.038548 ]
   [ 0.282311, -0.044377, 0.038548 ]
   [ 0.282311, -0.044388, 0.030248 ]
   [ 0.302158, -0.044369, 0.038548 ]
   [ 0.302158, -0.04438, 0.030248 ]
   [ 0.293858, -0.044373, 0.038548 ]
   [ 0.313705, -0.044366, 0.038548 ]
   [ 0.322005, -0.044362, 0.038548 ]
   [ 0.322005, -0.044373, 0.030248 ]
   [ 0.361698, -0.044347, 0.038548 ]
   [ 0.361698, -0.044358, 0.030248 ]
   [ 0.353398, -0.044351, 0.038548 ]
   [ 0.373244, -0.044344, 0.038548 ]
   [ 0.381545, -0.04434, 0.038548 ]
   [ 0.381545, -0.04435, 0.030248 ]
   [ 0.401391, -0.044333, 0.038548 ]
   [ 0.401391, -0.044342, 0.030248 ]
   [ 0.393091, -0.044336, 0.038548 ]
   [ 0.432784, -0.044322, 0.038548 ]
   [ 0.441084, -0.044318, 0.038548 ]
   [ 0.441084, -0.044327, 0.030248 ]
   [ 0.460931, -0.044311, 0.038548 ]
   [ 0.460931, -0.04432, 0.030248 ]
   [ 0.452631, -0.044314, 0.038548 ]
   [ 0.472478, -0.044307, 0.038548 ]
   [ 0.480778, -0.044312, 0.030248 ]
   [ 0.480778, -0.044303, 0.038548 ]
   [ 0.412938, -0.044329, 0.038548 ]
   [ 0.421238, -0.044335, 0.030248 ]
   [ 0.421238, -0.044325, 0.038548 ]
   [ 0.333551, -0.044358, 0.038548 ]
   [ 0.341851, -0.044365, 0.030248 ]
   [ 0.341851, -0.044355, 0.038548 ]
   [ 0.234318, -0.044395, 0.038548 ]
   [ 0.242618, -0.044403, 0.030248 ]
   [ 0.242618, -0.044391, 0.038548 ]
   [ 0.163232, -0.04442, 0.038548 ]
   [ 0.154932, -0.044424, 0.038548 ]
   [ 0.163232, -0.044433, 0.030248 ]
   [ 0.075545, -0.044454, 0.038548 ]
   [ 0.083845, -0.044463, 0.030248 ]
   [ 0.083845, -0.04445, 0.038548 ]
   [ 0.004459, -0.044479, 0.038548 ]
   [ -0.003841, -0.044483, 0.038548 ]
   [ 0.004459, -0.044493, 0.030248 ]
   [ -0.083228, -0.044512, 0.038548 ]
   [ -0.074928, -0.044523, 0.030248 ]
   [ -0.074928, -0.044508, 0.038548 ]
   [ -0.162615, -0.044541, 0.038548 ]
   [ -0.154315, -0.044553, 0.030248 ]
   [ -0.154315, -0.044538, 0.038548 ]
   [ -0.233701, -0.044567, 0.038548 ]
   [ -0.242001, -0.044571, 0.038548 ]
   [ -0.233701, -0.044583, 0.030248 ]
   [ -0.321388, -0.0446, 0.038548 ]
   [ -0.313088, -0.044614, 0.030248 ]
   [ -0.313088, -0.044596, 0.038548 ]
   [ -0.420621, -0.044636, 0.038548 ]
   [ -0.412321, -0.044651, 0.030248 ]
   [ -0.412321, -0.044633, 0.038548 ]
   [ -0.480161, -0.044658, 0.038548 ]
   [ -0.471861, -0.044674, 0.030248 ]
   [ -0.471861, -0.044655, 0.038548 ]
   [ 0.471937, -0.044379, -0.038547 ]
   [ 0.480237, -0.044374, -0.038547 ]
   [ 0.471937, -0.04437, -0.030247 ]
   [ 0.412397, -0.044406, -0.038547 ]
   [ 0.420697, -0.044402, -0.038547 ]
   [ 0.412397, -0.044396, -0.030247 ]
   [ 0.33301, -0.044442, -0.038547 ]
   [ 0.34131, -0.044438, -0.038547 ]
   [ 0.33301, -0.044432, -0.030247 ]
   [ 0.261924, -0.044474, -0.038547 ]
   [ 0.253624, -0.044467, -0.030247 ]
   [ 0.253624, -0.044478, -0.038547 ]
   [ 0.162691, -0.044519, -0.038547 ]
   [ 0.15439, -0.044511, -0.030247 ]
   [ 0.154391, -0.044523, -0.038547 ]
   [ 0.075004, -0.04456, -0.038547 ]
   [ 0.083304, -0.044555, -0.038547 ]
   [ 0.075004, -0.044546, -0.030247 ]
   [ 0.003917, -0.044591, -0.038547 ]
   [ -0.004383, -0.044581, -0.030247 ]
   [ -0.004383, -0.044596, -0.038547 ]
   [ -0.083769, -0.044632, -0.038547 ]
   [ -0.075469, -0.044627, -0.038547 ]
   [ -0.083769, -0.044617, -0.030247 ]
   [ -0.163156, -0.044668, -0.038547 ]
   [ -0.154856, -0.044663, -0.038547 ]
   [ -0.163156, -0.044652, -0.030247 ]
   [ -0.234242, -0.0447, -0.038547 ]
   [ -0.242542, -0.044687, -0.030247 ]
   [ -0.242542, -0.044704, -0.038547 ]
   [ -0.321929, -0.04474, -0.038547 ]
   [ -0.313629, -0.044736, -0.038547 ]
   [ -0.321929, -0.044723, -0.030247 ]
   [ -0.421162, -0.044785, -0.038547 ]
   [ -0.412862, -0.044781, -0.038547 ]
   [ -0.421162, -0.044767, -0.030247 ]
   [ -0.480702, -0.044812, -0.038547 ]
   [ -0.472402, -0.044808, -0.038547 ]
   [ -0.480702, -0.044793, -0.030247 ]
   [ 0.74696, 0.233666, -0.564983 ]
   [ 0.756909, 0.17595, -0.542813 ]
   [ 0.756909, 0.17595, -0.564983 ]
   [ -0.742795, 0.234496, -0.564983 ]
   [ -0.75276, 0.177015, -0.542467 ]
   [ -0.742795, 0.234496, 0.565017 ]
   [ 0.620247, -0.000534, -0.447483 ]
   [ 0.521753, -0.00061, -0.447483 ]
   [ 0.35732, -0.000738, -0.492168 ]
   [ -0.664001, 0.009847, -0.439476 ]
   [ -0.664001, 0.009847, -0.344517 ]
   [ -0.728715, 0.065467, -0.441203 ]
   [ -0.728715, 0.065467, -0.339673 ]
   [ -0.743996, 0.1081, -0.451196 ]
   [ 0.762038, 0.146199, -0.499744 ]
   [ 0.762038, 0.146199, 0.499778 ]
   [ 0.748096, 0.107419, -0.452133 ]
   [ 0.732722, 0.064653, -0.442165 ]
   [ 0.732722, 0.064653, -0.330373 ]
   [ 0.667955, 0.009105, -0.440665 ]
   [ 0.620952, 0.088325, -0.478414 ]
   [ 0.620952, 0.142913, 0.553582 ]
   [ 0.389845, 0.107719, 0.565017 ]
   [ 0.620952, 0.088325, 0.478448 ]
   [ -0.413657, 0.111226, 0.563877 ]
   [ -0.641634, 0.150321, 0.551175 ]
   [ -0.641634, 0.092904, 0.472146 ]
   [ -0.75276, 0.177015, 0.542501 ]
   [ 0.35732, 0.063513, 0.512599 ]
   [ 0.35732, -0.000738, 0.492202 ]
   [ 0.131171, 0.05326, 0.526711 ]
   [ -0.743996, 0.1081, 0.45123 ]
   [ -0.641634, 0.004821, 0.443526 ]
   [ 0.756909, 0.17595, 0.542847 ]
   [ 0.756909, 0.17595, 0.565017 ]
   [ 0.620952, 0.142913, 0.565017 ]
   [ -0.37314, 0.107719, 0.565017 ]
   [ -0.413657, 0.111226, 0.565017 ]
   [ -0.641634, 0.150321, 0.565017 ]
   [ -0.75276, 0.177015, 0.565017 ]
   [ 0.35732, 0.101597, 0.565017 ]
   [ 0.005346, 0.051761, 0.528774 ]
   [ 0.131171, 0.081091, 0.565017 ]
   [ -0.127926, 0.053455, 0.526443 ]
   [ 0.005346, 0.078093, 0.565017 ]
   [ -0.413657, 0.068742, 0.505402 ]
   [ 0.620952, 0.000136, 0.449794 ]
   [ 0.748096, 0.107419, 0.452167 ]
   [ 0.35732, 0.063513, -0.512565 ]
   [ 0.620952, 0.142913, -0.553548 ]
   [ 0.131171, 0.05326, -0.526677 ]
   [ 0.131171, 0.081091, -0.564983 ]
   [ 0.005346, 0.051761, -0.52874 ]
   [ 0.005346, 0.078093, -0.564983 ]
   [ -0.127926, 0.053455, -0.526409 ]
   [ -0.127926, 0.081481, -0.564983 ]
   [ -0.413657, 0.068742, -0.505368 ]
   [ -0.641634, 0.092904, -0.472112 ]
   [ -0.641634, 0.150321, -0.551141 ]
   [ 0.389845, 0.107719, -0.564983 ]
   [ 0.620952, 0.142913, -0.564983 ]
   [ -0.413657, 0.111226, -0.563843 ]
   [ -0.641634, 0.150321, -0.564983 ]
   [ -0.75276, 0.177015, -0.564983 ]
   [ -0.641634, 0.004821, -0.443492 ]
   [ -0.413657, 0.111226, -0.564983 ]
   [ -0.37314, 0.107719, -0.564983 ]
   [ -0.722476, 0.316351, 0.565017 ]
   [ -0.722476, 0.316351, -0.564983 ]
   [ -0.697314, 0.39265, 0.565017 ]
   [ -0.697314, 0.39265, -0.564983 ]
   [ -0.66763, 0.463431, 0.565017 ]
   [ -0.66763, 0.463431, -0.564983 ]
   [ -0.633741, 0.528735, 0.565017 ]
   [ -0.633741, 0.528735, -0.564983 ]
   [ -0.595966, 0.588601, 0.565017 ]
   [ -0.595966, 0.588601, -0.564983 ]
   [ -0.554624, 0.643067, 0.565017 ]
   [ -0.554624, 0.643067, -0.564983 ]
   [ -0.510033, 0.692175, 0.565017 ]
   [ -0.510033, 0.692175, -0.564983 ]
   [ -0.462511, 0.735962, 0.565017 ]
   [ -0.462511, 0.735962, -0.564983 ]
   [ -0.412377, 0.774469, 0.565017 ]
   [ -0.412377, 0.774469, -0.564983 ]
   [ -0.359949, 0.807734, 0.565017 ]
   [ -0.359949, 0.807734, -0.564983 ]
   [ -0.305547, 0.835798, 0.565017 ]
   [ -0.305547, 0.835798, -0.564983 ]
   [ -0.249488, 0.858699, 0.565017 ]
   [ -0.249488, 0.858699, -0.564983 ]
   [ -0.192092, 0.876477, 0.565017 ]
   [ -0.192092, 0.876477, -0.564983 ]
   [ -0.133676, 0.889171, 0.565017 ]
   [ -0.133676, 0.889171, -0.564983 ]
   [ -0.044837, 0.898767, 0.565017 ]
   [ -0.044837, 0.898767, -0.564983 ]
   [ 0.049623, 0.898714, 0.565017 ]
   [ 0.049623, 0.898714, -0.564983 ]
   [ 0.138453, 0.889019, 0.565017 ]
   [ 0.138453, 0.889019, -0.564983 ]
   [ 0.196857, 0.87626, 0.565017 ]
   [ 0.196857, 0.87626, -0.564983 ]
   [ 0.254238, 0.858418, 0.565017 ]
   [ 0.254238, 0.858418, -0.564983 ]
   [ 0.310275, 0.835454, 0.565017 ]
   [ 0.310275, 0.835454, -0.564983 ]
   [ 0.364651, 0.80733, 0.565017 ]
   [ 0.364651, 0.80733, -0.564983 ]
   [ 0.417047, 0.774006, 0.565017 ]
   [ 0.417047, 0.774006, -0.564983 ]
   [ 0.467145, 0.735444, 0.565017 ]
   [ 0.467145, 0.735444, -0.564983 ]
   [ 0.514626, 0.691604, 0.565017 ]
   [ 0.514626, 0.691604, -0.564983 ]
   [ 0.559171, 0.642447, 0.565017 ]
   [ 0.559171, 0.642447, -0.564983 ]
   [ 0.600463, 0.587934, 0.565017 ]
   [ 0.600463, 0.587934, -0.564983 ]
   [ 0.638181, 0.528026, 0.565017 ]
   [ 0.638181, 0.528026, -0.564983 ]
   [ 0.672009, 0.462684, 0.565017 ]
   [ 0.672009, 0.462684, -0.564983 ]
   [ 0.701627, 0.39187, 0.565017 ]
   [ 0.701627, 0.39187, -0.564983 ]
   [ 0.726717, 0.315544, 0.565017 ]
   [ 0.726717, 0.315544, -0.564983 ]
   [ 0.74696, 0.233666, 0.565017 ]
   [ -0.127926, -0.001119, -0.509404 ]
   [ 0.005346, -0.001015, -0.512251 ]
   [ 0.131171, -0.000916, -0.509669 ]
   [ 0.620247, -0.004774, -0.404873 ]
   [ 0.005346, -0.001015, 0.512285 ]
   [ -0.127926, -0.001119, 0.509438 ]
   [ -0.413657, -0.001344, 0.483503 ]
   [ -0.62018, 0, 0.445828 ]
   [ -0.413657, -0.001344, -0.483469 ]
   [ 0.131171, -0.000916, 0.509703 ]
   [ 0.620242, 0, 0.445817 ]
   [ 0.620242, -0.005154, 0.394845 ]
   [ 0.667955, 0.009105, 0.440699 ]
   [ -0.620179, -0.003661, 0.41 ]
   [ -0.511451, 0, 0.445827 ]
   [ -0.620169, -0.035585, 0.097584 ]
   [ -0.570553, -0.035619, 0.07402 ]
   [ -0.570553, -0.03557, 0.097584 ]
   [ 0.620244, -0.035208, 0.097584 ]
   [ 0.570629, -0.035223, 0.097584 ]
   [ 0.620244, -0.035245, 0.048793 ]
   [ -0.570553, -0.035974, -0.097583 ]
   [ -0.54585, -0.035961, -0.097583 ]
   [ -0.570553, -0.035927, -0.07466 ]
   [ -0.520936, -0.035948, -0.097583 ]
   [ -0.497535, -0.035936, -0.097583 ]
   [ -0.520936, -0.0359, -0.073767 ]
   [ -0.471319, -0.035923, -0.097583 ]
   [ -0.44676, -0.03591, -0.097583 ]
   [ -0.471319, -0.035873, -0.072109 ]
   [ -0.421703, -0.035897, -0.097583 ]
   [ -0.39902, -0.035885, -0.097583 ]
   [ -0.421703, -0.035851, -0.073579 ]
   [ -0.372086, -0.035871, -0.097583 ]
   [ -0.347895, -0.035859, -0.097583 ]
   [ -0.372086, -0.035824, -0.072209 ]
   [ -0.32247, -0.035845, -0.097583 ]
   [ -0.299132, -0.035833, -0.097583 ]
   [ -0.32247, -0.035803, -0.073902 ]
   [ -0.272853, -0.03582, -0.097583 ]
   [ -0.248742, -0.035807, -0.097583 ]
   [ -0.272853, -0.035776, -0.072595 ]
   [ -0.223237, -0.035794, -0.097583 ]
   [ -0.198479, -0.035781, -0.097583 ]
   [ -0.223237, -0.035751, -0.072403 ]
   [ -0.17362, -0.035768, -0.097583 ]
   [ -0.150227, -0.035756, -0.097583 ]
   [ -0.17362, -0.035731, -0.074671 ]
   [ -0.124003, -0.035742, -0.097583 ]
   [ -0.099452, -0.035729, -0.097583 ]
   [ -0.124003, -0.035701, -0.071226 ]
   [ -0.074387, -0.035716, -0.097583 ]
   [ -0.050275, -0.035704, -0.097583 ]
   [ -0.074387, -0.035679, -0.072885 ]
   [ 0.124079, -0.035613, -0.097583 ]
   [ 0.146404, -0.035602, -0.097583 ]
   [ 0.124079, -0.035582, -0.073531 ]
   [ 0.173696, -0.035588, -0.097583 ]
   [ 0.198069, -0.035575, -0.097583 ]
   [ 0.173696, -0.035554, -0.071139 ]
   [ 0.223313, -0.035562, -0.097583 ]
   [ 0.246195, -0.03555, -0.097583 ]
   [ 0.223313, -0.035533, -0.073694 ]
   [ 0.272929, -0.035536, -0.097583 ]
   [ 0.296998, -0.035523, -0.097583 ]
   [ 0.272929, -0.035507, -0.072002 ]
   [ 0.322546, -0.03551, -0.097583 ]
   [ 0.345284, -0.035498, -0.097583 ]
   [ 0.322546, -0.035481, -0.070856 ]
   [ 0.372162, -0.035484, -0.097583 ]
   [ 0.395036, -0.035473, -0.097583 ]
   [ 0.372162, -0.035459, -0.073348 ]
   [ 0.421779, -0.035459, -0.097583 ]
   [ 0.446225, -0.035446, -0.097583 ]
   [ 0.421779, -0.035433, -0.07172 ]
   [ 0.471395, -0.035433, -0.097583 ]
   [ 0.492913, -0.035422, -0.097583 ]
   [ 0.471395, -0.035406, -0.068562 ]
   [ 0.521012, -0.035407, -0.097583 ]
   [ 0.547452, -0.035393, -0.097583 ]
   [ 0.521012, -0.035385, -0.072554 ]
   [ 0.620245, -0.035356, -0.097583 ]
   [ 0.620245, -0.035319, -0.048791 ]
   [ 0.570629, -0.035381, -0.097583 ]
   [ -0.620162, -0.036, -0.097583 ]
   [ -0.620164, -0.035896, -0.048791 ]
   [ -0.520936, -0.035555, 0.097584 ]
   [ -0.54633, -0.035563, 0.097584 ]
   [ -0.520936, -0.035605, 0.072551 ]
   [ -0.47132, -0.03554, 0.097584 ]
   [ -0.496579, -0.035548, 0.097584 ]
   [ -0.47132, -0.035587, 0.073668 ]
   [ -0.421703, -0.035525, 0.097584 ]
   [ -0.449189, -0.035533, 0.097584 ]
   [ -0.421703, -0.035573, 0.072486 ]
   [ -0.372086, -0.03551, 0.097584 ]
   [ -0.398253, -0.035518, 0.097584 ]
   [ -0.372086, -0.035554, 0.073633 ]
   [ -0.32247, -0.035495, 0.097584 ]
   [ -0.348088, -0.035502, 0.097584 ]
   [ -0.32247, -0.035537, 0.073951 ]
   [ -0.272853, -0.03548, 0.097584 ]
   [ -0.296549, -0.035487, 0.097584 ]
   [ -0.272853, -0.035526, 0.070884 ]
   [ -0.223237, -0.035464, 0.097584 ]
   [ -0.248073, -0.035472, 0.097584 ]
   [ -0.223237, -0.03551, 0.070501 ]
   [ -0.17362, -0.035449, 0.097584 ]
   [ -0.199246, -0.035457, 0.097584 ]
   [ -0.17362, -0.035494, 0.070308 ]
   [ -0.124004, -0.035434, 0.097584 ]
   [ -0.14892, -0.035442, 0.097584 ]
   [ -0.124004, -0.035474, 0.072189 ]
   [ -0.074387, -0.035419, 0.097584 ]
   [ -0.101369, -0.035427, 0.097584 ]
   [ -0.074387, -0.035457, 0.072858 ]
   [ -0.02477, -0.035404, 0.097584 ]
   [ -0.046767, -0.035411, 0.097584 ]
   [ -0.02477, -0.035441, 0.072539 ]
   [ 0.024846, -0.035389, 0.097584 ]
   [ 0.00037, -0.035397, 0.097584 ]
   [ 0.024846, -0.035425, 0.072185 ]
   [ 0.074463, -0.035374, 0.097584 ]
   [ 0.052547, -0.035381, 0.097584 ]
   [ 0.074463, -0.035411, 0.070267 ]
   [ 0.124079, -0.035359, 0.097584 ]
   [ 0.100511, -0.035366, 0.097584 ]
   [ 0.124079, -0.035394, 0.070683 ]
   [ 0.173696, -0.035344, 0.097584 ]
   [ 0.149114, -0.035351, 0.097584 ]
   [ 0.173696, -0.035375, 0.072277 ]
   [ 0.223313, -0.035329, 0.097584 ]
   [ 0.199664, -0.035336, 0.097584 ]
   [ 0.223313, -0.03536, 0.071509 ]
   [ 0.272929, -0.035314, 0.097584 ]
   [ 0.248014, -0.035321, 0.097584 ]
   [ 0.272929, -0.035345, 0.070328 ]
   [ 0.322546, -0.035299, 0.097584 ]
   [ 0.299329, -0.035306, 0.097584 ]
   [ 0.322546, -0.035325, 0.073422 ]
   [ 0.372162, -0.035283, 0.097584 ]
   [ 0.345316, -0.035292, 0.097584 ]
   [ 0.372162, -0.03531, 0.072016 ]
   [ 0.421779, -0.035268, 0.097584 ]
   [ 0.397493, -0.035276, 0.097584 ]
   [ 0.421779, -0.035293, 0.071886 ]
   [ 0.471395, -0.035253, 0.097584 ]
   [ 0.448107, -0.03526, 0.097584 ]
   [ 0.471395, -0.035276, 0.072555 ]
   [ 0.521012, -0.035238, 0.097584 ]
   [ 0.496071, -0.035246, 0.097584 ]
   [ 0.521012, -0.035263, 0.069235 ]
   [ 0.543783, -0.035231, 0.097584 ]
   [ 0.570629, -0.035244, 0.071467 ]
   [ -0.570553, -0.035822, -0.024237 ]
   [ -0.570553, -0.035772, 1e-06 ]
   [ -0.570553, -0.035715, 0.027416 ]
   [ -0.620166, -0.035793, 1e-06 ]
   [ 0.620245, -0.035282, 1e-06 ]
   [ 0.570629, -0.035342, -0.048791 ]
   [ 0.570629, -0.035283, 0.023244 ]
   [ 0.570629, -0.035302, 1e-06 ]
   [ -0.520936, -0.034673, 0.039034 ]
   [ -0.511013, -0.034689, 0.029276 ]
   [ -0.511013, -0.034669, 0.039034 ]
   [ -0.520936, -0.034693, 0.029276 ]
   [ -0.511013, -0.034708, 0.019517 ]
   [ -0.520936, -0.034712, 0.019517 ]
   [ -0.511013, -0.034728, 0.009759 ]
   [ -0.520936, -0.034732, 0.009759 ]
   [ -0.511013, -0.034748, 0 ]
   [ -0.520936, -0.034752, 0 ]
   [ -0.511013, -0.034767, -0.009758 ]
   [ -0.520936, -0.034771, -0.009758 ]
   [ -0.511013, -0.034787, -0.019516 ]
   [ -0.520936, -0.034791, -0.019516 ]
   [ -0.511013, -0.034806, -0.029275 ]
   [ -0.520936, -0.034811, -0.029275 ]
   [ -0.511013, -0.034826, -0.039033 ]
   [ -0.501089, -0.034685, 0.029276 ]
   [ -0.501089, -0.034666, 0.039034 ]
   [ -0.501089, -0.034705, 0.019517 ]
   [ -0.501089, -0.034724, 0.009759 ]
   [ -0.501089, -0.034743, 0 ]
   [ -0.501089, -0.034763, -0.009758 ]
   [ -0.501089, -0.034782, -0.019516 ]
   [ -0.501089, -0.034802, -0.029275 ]
   [ -0.501089, -0.034821, -0.039033 ]
   [ -0.491166, -0.034662, 0.039034 ]
   [ -0.491166, -0.034681, 0.029276 ]
   [ -0.471319, -0.044712, 0.009759 ]
   [ -0.491166, -0.034701, 0.019517 ]
   [ -0.461396, -0.044708, 0.009759 ]
   [ -0.481243, -0.044716, 0.009759 ]
   [ -0.471319, -0.044731, 0 ]
   [ -0.491166, -0.03472, 0.009759 ]
   [ -0.461396, -0.044727, 0 ]
   [ -0.481243, -0.044735, 0 ]
   [ -0.471319, -0.04475, -0.009758 ]
   [ -0.491166, -0.034739, 0 ]
   [ -0.461396, -0.044746, -0.009758 ]
   [ -0.481243, -0.044755, -0.009758 ]
   [ -0.491166, -0.034759, -0.009758 ]
   [ -0.491166, -0.034778, -0.019516 ]
   [ -0.491166, -0.034798, -0.029275 ]
   [ -0.460855, -0.044803, -0.038547 ]
   [ -0.491166, -0.034817, -0.039033 ]
   [ -0.451473, -0.044704, 0.009759 ]
   [ -0.451473, -0.044723, 0 ]
   [ -0.451473, -0.044742, -0.009758 ]
   [ -0.421703, -0.044692, 0.009759 ]
   [ -0.41178, -0.044688, 0.009759 ]
   [ -0.431626, -0.044696, 0.009759 ]
   [ -0.421703, -0.044711, 0 ]
   [ -0.44155, -0.0447, 0.009759 ]
   [ -0.41178, -0.044707, 0 ]
   [ -0.431626, -0.044715, 0 ]
   [ -0.421703, -0.044729, -0.009758 ]
   [ -0.44155, -0.044719, 0 ]
   [ -0.41178, -0.044725, -0.009758 ]
   [ -0.431626, -0.044734, -0.009758 ]
   [ -0.44155, -0.044738, -0.009758 ]
   [ -0.401856, -0.044684, 0.009759 ]
   [ -0.401856, -0.044703, 0 ]
   [ -0.401856, -0.044721, -0.009758 ]
   [ -0.372086, -0.044672, 0.009759 ]
   [ -0.362163, -0.044668, 0.009759 ]
   [ -0.38201, -0.044676, 0.009759 ]
   [ -0.372086, -0.04469, 1e-06 ]
   [ -0.391933, -0.04468, 0.009759 ]
   [ -0.362163, -0.044686, 1e-06 ]
   [ -0.38201, -0.044694, 1e-06 ]
   [ -0.372086, -0.044709, -0.009758 ]
   [ -0.391933, -0.044699, 0 ]
   [ -0.362163, -0.044704, -0.009758 ]
   [ -0.38201, -0.044713, -0.009758 ]
   [ -0.391933, -0.044717, -0.009758 ]
   [ -0.35224, -0.044664, 0.009759 ]
   [ -0.35224, -0.044682, 1e-06 ]
   [ -0.35224, -0.0447, -0.009758 ]
   [ -0.32247, -0.044652, 0.009759 ]
   [ -0.312546, -0.044648, 0.009759 ]
   [ -0.332393, -0.044656, 0.009759 ]
   [ -0.32247, -0.04467, 1e-06 ]
   [ -0.342316, -0.04466, 0.009759 ]
   [ -0.312546, -0.044666, 1e-06 ]
   [ -0.332393, -0.044674, 1e-06 ]
   [ -0.32247, -0.044687, -0.009758 ]
   [ -0.342316, -0.044678, 1e-06 ]
   [ -0.312546, -0.044683, -0.009758 ]
   [ -0.332393, -0.044692, -0.009758 ]
   [ -0.342316, -0.044696, -0.009758 ]
   [ -0.302623, -0.044645, 0.009759 ]
   [ -0.302623, -0.044662, 1e-06 ]
   [ -0.302623, -0.044679, -0.009758 ]
   [ -0.272853, -0.044632, 0.009759 ]
   [ -0.26293, -0.044629, 0.009759 ]
   [ -0.282777, -0.044636, 0.009759 ]
   [ -0.272853, -0.04465, 1e-06 ]
   [ -0.2927, -0.044641, 0.009759 ]
   [ -0.26293, -0.044645, 1e-06 ]
   [ -0.282777, -0.044654, 1e-06 ]
   [ -0.272853, -0.044666, -0.009758 ]
   [ -0.2927, -0.044658, 1e-06 ]
   [ -0.26293, -0.044662, -0.009758 ]
   [ -0.282777, -0.044671, -0.009758 ]
   [ -0.2927, -0.044675, -0.009758 ]
   [ -0.253007, -0.044625, 0.009759 ]
   [ -0.253007, -0.044641, 1e-06 ]
   [ -0.253007, -0.044658, -0.009758 ]
   [ -0.223237, -0.044613, 0.009759 ]
   [ -0.213313, -0.044609, 0.009759 ]
   [ -0.23316, -0.044617, 0.009759 ]
   [ -0.223237, -0.044629, 1e-06 ]
   [ -0.243083, -0.044621, 0.009759 ]
   [ -0.213313, -0.044625, 1e-06 ]
   [ -0.23316, -0.044633, 1e-06 ]
   [ -0.223237, -0.044646, -0.009758 ]
   [ -0.243083, -0.044637, 1e-06 ]
   [ -0.213313, -0.044641, -0.009758 ]
   [ -0.23316, -0.04465, -0.009758 ]
   [ -0.243083, -0.044654, -0.009758 ]
   [ -0.20339, -0.044605, 0.009759 ]
   [ -0.20339, -0.044621, 1e-06 ]
   [ -0.20339, -0.044637, -0.009758 ]
   [ -0.17362, -0.044593, 0.009759 ]
   [ -0.163697, -0.044589, 0.009759 ]
   [ -0.183543, -0.044597, 0.009759 ]
   [ -0.17362, -0.044609, 1e-06 ]
   [ -0.193467, -0.044601, 0.009759 ]
   [ -0.163697, -0.044605, 1e-06 ]
   [ -0.183543, -0.044613, 1e-06 ]
   [ -0.17362, -0.044625, -0.009758 ]
   [ -0.193467, -0.044617, 1e-06 ]
   [ -0.163697, -0.04462, -0.009758 ]
   [ -0.183543, -0.044629, -0.009758 ]
   [ -0.193467, -0.044633, -0.009758 ]
   [ -0.153773, -0.044585, 0.009759 ]
   [ -0.153773, -0.044601, 1e-06 ]
   [ -0.153773, -0.044616, -0.009758 ]
   [ -0.124003, -0.044573, 0.009759 ]
   [ -0.11408, -0.044569, 0.009759 ]
   [ -0.133927, -0.044577, 0.009759 ]
   [ -0.124003, -0.044588, 1e-06 ]
   [ -0.14385, -0.044581, 0.009759 ]
   [ -0.11408, -0.044584, 1e-06 ]
   [ -0.133927, -0.044592, 1e-06 ]
   [ -0.124003, -0.044604, -0.009758 ]
   [ -0.14385, -0.044596, 1e-06 ]
   [ -0.11408, -0.044599, -0.009758 ]
   [ -0.133927, -0.044608, -0.009758 ]
   [ -0.14385, -0.044612, -0.009758 ]
   [ -0.104157, -0.044565, 0.009759 ]
   [ -0.104157, -0.04458, 1e-06 ]
   [ -0.104157, -0.044595, -0.009758 ]
   [ -0.074387, -0.044553, 0.009759 ]
   [ -0.064464, -0.044549, 0.009759 ]
   [ -0.08431, -0.044557, 0.009759 ]
   [ -0.074387, -0.044568, 1e-06 ]
   [ -0.094233, -0.044561, 0.009759 ]
   [ -0.064464, -0.044564, 1e-06 ]
   [ -0.08431, -0.044572, 1e-06 ]
   [ -0.074387, -0.044583, -0.009758 ]
   [ -0.094233, -0.044576, 1e-06 ]
   [ -0.064464, -0.044579, -0.009758 ]
   [ -0.08431, -0.044587, -0.009758 ]
   [ -0.094233, -0.044591, -0.009758 ]
   [ -0.05454, -0.044545, 0.009759 ]
   [ -0.05454, -0.04456, 1e-06 ]
   [ -0.05454, -0.044574, -0.009758 ]
   [ -0.02477, -0.044533, 0.009759 ]
   [ -0.014847, -0.044529, 0.009759 ]
   [ -0.034694, -0.044537, 0.009759 ]
   [ -0.02477, -0.044547, 1e-06 ]
   [ -0.044617, -0.044541, 0.009759 ]
   [ -0.014847, -0.044543, 1e-06 ]
   [ -0.034694, -0.044551, 1e-06 ]
   [ -0.02477, -0.044562, -0.009758 ]
   [ -0.044617, -0.044556, 1e-06 ]
   [ -0.014847, -0.044558, -0.009758 ]
   [ -0.034694, -0.044566, -0.009758 ]
   [ -0.044617, -0.04457, -0.009758 ]
   [ -0.004924, -0.044525, 0.009759 ]
   [ -0.004924, -0.044539, 1e-06 ]
   [ -0.004924, -0.044553, -0.009758 ]
   [ 0.024846, -0.044513, 0.009759 ]
   [ 0.03477, -0.044509, 0.009759 ]
   [ 0.014923, -0.044517, 0.009759 ]
   [ 0.024846, -0.044527, 1e-06 ]
   [ 0.005, -0.044521, 0.009759 ]
   [ 0.03477, -0.044523, 1e-06 ]
   [ 0.014923, -0.044531, 1e-06 ]
   [ 0.024846, -0.044541, -0.009758 ]
   [ 0.005, -0.044535, 1e-06 ]
   [ 0.03477, -0.044537, -0.009758 ]
   [ 0.014923, -0.044545, -0.009758 ]
   [ 0.005, -0.044549, -0.009758 ]
   [ 0.044693, -0.044505, 0.009759 ]
   [ 0.044693, -0.044519, 1e-06 ]
   [ 0.044693, -0.044532, -0.009758 ]
   [ 0.074463, -0.044493, 0.009759 ]
   [ 0.084386, -0.044489, 0.009759 ]
   [ 0.064539, -0.044497, 0.009759 ]
   [ 0.074463, -0.044507, 1e-06 ]
   [ 0.054616, -0.044501, 0.009759 ]
   [ 0.084386, -0.044502, 1e-06 ]
   [ 0.064539, -0.044511, 1e-06 ]
   [ 0.074463, -0.04452, -0.009758 ]
   [ 0.054616, -0.044515, 1e-06 ]
   [ 0.084386, -0.044516, -0.009758 ]
   [ 0.064539, -0.044524, -0.009758 ]
   [ 0.054616, -0.044528, -0.009758 ]
   [ 0.09431, -0.044485, 0.009759 ]
   [ 0.09431, -0.044498, 1e-06 ]
   [ 0.09431, -0.044511, -0.009758 ]
   [ 0.124079, -0.044473, 0.009759 ]
   [ 0.134003, -0.044469, 0.009759 ]
   [ 0.114156, -0.044477, 0.009759 ]
   [ 0.124079, -0.044486, 1e-06 ]
   [ 0.104233, -0.044481, 0.009759 ]
   [ 0.134003, -0.044482, 1e-06 ]
   [ 0.114156, -0.04449, 1e-06 ]
   [ 0.124079, -0.044499, -0.009758 ]
   [ 0.104233, -0.044494, 1e-06 ]
   [ 0.134003, -0.044495, -0.009758 ]
   [ 0.114156, -0.044503, -0.009758 ]
   [ 0.104233, -0.044507, -0.009758 ]
   [ 0.143926, -0.044465, 0.009759 ]
   [ 0.143926, -0.044478, 1e-06 ]
   [ 0.143926, -0.04449, -0.009758 ]
   [ 0.173696, -0.044453, 0.009759 ]
   [ 0.183619, -0.04445, 0.009759 ]
   [ 0.163773, -0.044457, 0.009759 ]
   [ 0.173696, -0.044466, 1e-06 ]
   [ 0.153849, -0.044461, 0.009759 ]
   [ 0.183619, -0.044461, 1e-06 ]
   [ 0.163773, -0.04447, 1e-06 ]
   [ 0.173696, -0.044478, -0.009758 ]
   [ 0.153849, -0.044474, 1e-06 ]
   [ 0.183619, -0.044474, -0.009758 ]
   [ 0.163773, -0.044482, -0.009758 ]
   [ 0.153849, -0.044486, -0.009758 ]
   [ 0.193543, -0.044445, 0.009759 ]
   [ 0.193543, -0.044457, 1e-06 ]
   [ 0.193543, -0.044469, -0.009758 ]
   [ 0.223313, -0.044434, 0.009759 ]
   [ 0.233236, -0.04443, 0.009759 ]
   [ 0.213389, -0.044438, 0.009759 ]
   [ 0.223313, -0.044445, 1e-06 ]
   [ 0.203466, -0.044441, 0.009759 ]
   [ 0.233236, -0.044441, 1e-06 ]
   [ 0.213389, -0.044449, 1e-06 ]
   [ 0.223313, -0.044457, -0.009758 ]
   [ 0.203466, -0.044453, 1e-06 ]
   [ 0.233236, -0.044453, -0.009758 ]
   [ 0.213389, -0.044461, -0.009758 ]
   [ 0.203466, -0.044465, -0.009758 ]
   [ 0.243159, -0.044426, 0.009759 ]
   [ 0.243159, -0.044437, 1e-06 ]
   [ 0.243159, -0.044448, -0.009758 ]
   [ 0.272929, -0.044414, 0.009759 ]
   [ 0.282852, -0.04441, 0.009759 ]
   [ 0.263006, -0.044418, 0.009759 ]
   [ 0.272929, -0.044425, 1e-06 ]
   [ 0.253083, -0.044422, 0.009759 ]
   [ 0.282852, -0.044421, 1e-06 ]
   [ 0.263006, -0.044429, 1e-06 ]
   [ 0.272929, -0.044436, -0.009758 ]
   [ 0.253083, -0.044433, 1e-06 ]
   [ 0.282852, -0.044432, -0.009758 ]
   [ 0.263006, -0.04444, -0.009758 ]
   [ 0.253083, -0.044444, -0.009758 ]
   [ 0.292776, -0.044406, 0.009759 ]
   [ 0.292776, -0.044417, 1e-06 ]
   [ 0.292776, -0.044427, -0.009758 ]
   [ 0.322546, -0.044394, 0.009759 ]
   [ 0.332469, -0.04439, 0.009759 ]
   [ 0.312622, -0.044398, 0.009759 ]
   [ 0.322546, -0.044404, 1e-06 ]
   [ 0.302699, -0.044402, 0.009759 ]
   [ 0.332469, -0.0444, 1e-06 ]
   [ 0.312622, -0.044408, 1e-06 ]
   [ 0.322546, -0.044415, -0.009758 ]
   [ 0.302699, -0.044413, 1e-06 ]
   [ 0.332469, -0.044411, -0.009758 ]
   [ 0.312622, -0.044419, -0.009758 ]
   [ 0.302699, -0.044423, -0.009758 ]
   [ 0.342392, -0.044386, 0.009759 ]
   [ 0.342392, -0.044396, 1e-06 ]
   [ 0.342392, -0.044406, -0.009758 ]
   [ 0.372162, -0.044374, 0.009759 ]
   [ 0.382086, -0.04437, 0.009759 ]
   [ 0.362239, -0.044378, 0.009759 ]
   [ 0.372162, -0.044384, 1e-06 ]
   [ 0.352316, -0.044382, 0.009759 ]
   [ 0.382086, -0.04438, 1e-06 ]
   [ 0.362239, -0.044388, 1e-06 ]
   [ 0.372162, -0.044394, -0.009758 ]
   [ 0.352316, -0.044392, 1e-06 ]
   [ 0.382086, -0.04439, -0.009758 ]
   [ 0.362239, -0.044398, -0.009758 ]
   [ 0.352316, -0.044402, -0.009758 ]
   [ 0.392009, -0.044366, 0.009759 ]
   [ 0.392009, -0.044376, 1e-06 ]
   [ 0.392009, -0.044386, -0.009758 ]
   [ 0.421779, -0.044354, 0.009759 ]
   [ 0.431702, -0.04435, 0.009759 ]
   [ 0.411856, -0.044358, 0.009759 ]
   [ 0.421779, -0.044363, 1e-06 ]
   [ 0.401932, -0.044362, 0.009759 ]
   [ 0.431702, -0.044359, 1e-06 ]
   [ 0.411856, -0.044368, 1e-06 ]
   [ 0.421779, -0.044373, -0.009758 ]
   [ 0.401932, -0.044372, 1e-06 ]
   [ 0.431702, -0.044369, -0.009758 ]
   [ 0.411856, -0.044377, -0.009758 ]
   [ 0.401932, -0.044381, -0.009758 ]
   [ 0.441626, -0.044346, 0.009759 ]
   [ 0.441626, -0.044355, 1e-06 ]
   [ 0.441626, -0.044365, -0.009758 ]
   [ 0.471395, -0.044334, 0.009759 ]
   [ 0.481319, -0.04433, 0.009759 ]
   [ 0.461472, -0.044338, 0.009759 ]
   [ 0.471395, -0.044343, 1e-06 ]
   [ 0.451549, -0.044342, 0.009759 ]
   [ 0.481319, -0.044339, 1e-06 ]
   [ 0.461472, -0.044347, 1e-06 ]
   [ 0.471395, -0.044352, -0.009758 ]
   [ 0.451549, -0.044351, 1e-06 ]
   [ 0.481319, -0.044348, -0.009758 ]
   [ 0.461472, -0.044356, -0.009758 ]
   [ 0.451549, -0.04436, -0.009758 ]
   [ 0.511089, -0.035292, 0.039034 ]
   [ 0.521012, -0.035297, 0.029276 ]
   [ 0.521012, -0.035289, 0.039034 ]
   [ 0.511089, -0.035301, 0.029276 ]
   [ 0.521012, -0.035306, 0.019517 ]
   [ 0.501165, -0.0353, 0.039034 ]
   [ 0.501165, -0.035, 0.029276 ]
   [ 0.511089, -0.03531, 0.019517 ]
   [ 0.521012, -0.035314, 0.009759 ]
   [ 0.501165, -0.035313, 0.019517 ]
   [ 0.511089, -0.035318, 0.009759 ]
   [ 0.521012, -0.035323, 1e-06 ]
   [ 0.501165, -0.035322, 0.009759 ]
   [ 0.511089, -0.035327, 1e-06 ]
   [ 0.521012, -0.035331, -0.009758 ]
   [ 0.501165, -0.035331, 1e-06 ]
   [ 0.511089, -0.035335, -0.009758 ]
   [ 0.521012, -0.03534, -0.019516 ]
   [ 0.501165, -0.035339, -0.009758 ]
   [ 0.511089, -0.035344, -0.019516 ]
   [ 0.521012, -0.035348, -0.029274 ]
   [ 0.501165, -0.035348, -0.019516 ]
   [ 0.511089, -0.035352, -0.029274 ]
   [ 0.521012, -0.0353, -0.039033 ]
   [ 0.501165, -0.035357, -0.029274 ]
   [ 0.511089, -0.0353, -0.039033 ]
   [ 0.501165, -0.0353, -0.039033 ]
   [ 0.491242, -0.0353, 0.039034 ]
   [ 0.491242, -0.0353, 0.029276 ]
   [ 0.491242, -0.0353, 0.019517 ]
   [ 0.491242, -0.0353, 0.009759 ]
   [ 0.491242, -0.0353, 1e-06 ]
   [ 0.491242, -0.0353, -0.009758 ]
   [ 0.491242, -0.0353, -0.019516 ]
   [ 0.491242, -0.0353, -0.029274 ]
   [ 0.491242, -0.0353, -0.039033 ]
   [ -0.546857, -0.035285, 0 ]
   [ -0.520936, -0.03483, -0.039033 ]
   [ -0.02477, -0.035691, -0.097583 ]
   [ 0.0042, -0.035676, -0.097583 ]
   [ -0.02477, -0.035654, -0.072825 ]
   [ 0.101853, -0.035625, -0.097583 ]
   [ 0.074463, -0.035573, -0.048791 ]
   [ 0.06454, -0.035577, -0.048791 ]
   [ 0.07499, -0.035602, -0.070157 ]
   [ 0.511089, -0.035369, -0.048791 ]
   [ 0.501165, -0.035374, -0.048791 ]
   [ 0.461472, -0.035393, -0.048791 ]
   [ 0.451549, -0.035397, -0.048791 ]
   [ 0.431702, -0.035312, 0.048793 ]
   [ 0.421779, -0.035316, 0.048793 ]
   [ 0.411856, -0.035416, -0.048791 ]
   [ 0.401932, -0.03542, -0.048791 ]
   [ 0.382086, -0.03533, 0.048793 ]
   [ 0.372162, -0.035334, 0.048793 ]
   [ 0.362239, -0.035439, -0.048791 ]
   [ 0.352316, -0.035443, -0.048791 ]
   [ 0.332469, -0.035348, 0.048793 ]
   [ 0.322546, -0.035351, 0.048793 ]
   [ 0.312622, -0.035462, -0.048791 ]
   [ 0.302699, -0.035466, -0.048791 ]
   [ 0.282852, -0.035366, 0.048793 ]
   [ 0.272929, -0.035369, 0.048793 ]
   [ 0.263006, -0.035485, -0.048791 ]
   [ 0.253083, -0.03549, -0.048791 ]
   [ 0.233236, -0.035383, 0.048793 ]
   [ 0.223313, -0.035387, 0.048793 ]
   [ 0.213389, -0.035508, -0.048791 ]
   [ 0.203466, -0.035513, -0.048791 ]
   [ 0.183619, -0.035401, 0.048793 ]
   [ 0.173696, -0.035405, 0.048793 ]
   [ 0.163773, -0.035531, -0.048791 ]
   [ 0.153849, -0.035536, -0.048791 ]
   [ 0.134003, -0.035419, 0.048793 ]
   [ 0.124079, -0.035423, 0.048793 ]
   [ 0.114156, -0.035554, -0.048791 ]
   [ 0.104233, -0.035559, -0.048791 ]
   [ 0.084386, -0.035437, 0.048793 ]
   [ 0.074463, -0.03544, 0.048793 ]
   [ 0.03477, -0.035454, 0.048793 ]
   [ 0.024846, -0.035458, 0.048793 ]
   [ 0.03477, -0.035591, -0.048791 ]
   [ 0.024861, -0.035596, -0.048791 ]
   [ -0.014847, -0.035472, 0.048793 ]
   [ -0.02477, -0.035476, 0.048793 ]
   [ -0.064464, -0.03549, 0.048793 ]
   [ -0.074387, -0.035494, 0.048793 ]
   [ -0.08431, -0.035647, -0.048791 ]
   [ -0.094233, -0.035651, -0.048791 ]
   [ -0.11408, -0.035508, 0.048792 ]
   [ -0.124003, -0.035511, 0.048792 ]
   [ -0.133927, -0.03567, -0.048791 ]
   [ -0.14385, -0.035675, -0.048791 ]
   [ -0.163697, -0.035526, 0.048792 ]
   [ -0.17362, -0.035529, 0.048792 ]
   [ -0.183543, -0.035693, -0.048791 ]
   [ -0.193467, -0.035698, -0.048791 ]
   [ -0.213313, -0.035543, 0.048792 ]
   [ -0.223237, -0.035547, 0.048792 ]
   [ -0.23316, -0.035716, -0.048791 ]
   [ -0.243083, -0.035721, -0.048791 ]
   [ -0.26293, -0.035561, 0.048792 ]
   [ -0.272853, -0.035565, 0.048792 ]
   [ -0.282776, -0.035739, -0.048791 ]
   [ -0.2927, -0.035744, -0.048791 ]
   [ -0.312546, -0.035579, 0.048792 ]
   [ -0.32247, -0.035582, 0.048792 ]
   [ -0.332393, -0.035762, -0.048791 ]
   [ -0.342316, -0.035767, -0.048791 ]
   [ -0.362163, -0.035597, 0.048792 ]
   [ -0.372086, -0.0356, 0.048792 ]
   [ -0.38201, -0.035785, -0.048791 ]
   [ -0.391933, -0.03579, -0.048791 ]
   [ -0.41178, -0.035614, 0.048792 ]
   [ -0.421703, -0.035618, 0.048792 ]
   [ -0.431626, -0.035808, -0.048791 ]
   [ -0.44155, -0.035813, -0.048791 ]
   [ -0.461396, -0.035632, 0.048792 ]
   [ -0.47132, -0.035636, 0.048792 ]
   [ -0.481243, -0.035832, -0.048791 ]
   [ -0.491166, -0.035836, -0.048791 ]
   [ -0.511013, -0.03565, 0.048792 ]
   [ -0.520936, -0.035653, 0.048792 ]
   [ 0.054616, -0.035582, -0.048791 ]
   [ 0.044693, -0.035587, -0.048791 ]
   [ -0.034694, -0.035624, -0.048791 ]
   [ -0.044617, -0.035628, -0.048791 ]
   [ -0.02477, -0.035619, -0.048791 ]
   [ 0.005221, -0.035605, -0.048791 ]
   [ 0.014922, -0.0356, -0.048791 ]
   [ -0.004641, -0.03561, -0.048791 ]
   [ -0.014629, -0.035614, -0.048791 ]
   [ 0.570629, -0.035263, 0.048793 ]
   [ 0.546189, -0.035271, 0.048793 ]
   [ 0.521012, -0.03528, 0.048793 ]
   [ 0.501165, -0.035287, 0.048793 ]
   [ 0.511089, -0.035284, 0.048793 ]
   [ 0.491242, -0.035291, 0.048793 ]
   [ 0.481319, -0.035295, 0.048793 ]
   [ 0.471395, -0.035298, 0.048793 ]
   [ 0.451549, -0.035305, 0.048793 ]
   [ 0.461472, -0.035302, 0.048793 ]
   [ 0.441625, -0.035309, 0.048793 ]
   [ 0.401932, -0.035323, 0.048793 ]
   [ 0.411856, -0.035319, 0.048793 ]
   [ 0.392009, -0.035327, 0.048793 ]
   [ 0.352316, -0.035341, 0.048793 ]
   [ 0.362239, -0.035337, 0.048793 ]
   [ 0.342392, -0.035344, 0.048793 ]
   [ 0.302699, -0.035358, 0.048793 ]
   [ 0.312622, -0.035355, 0.048793 ]
   [ 0.292776, -0.035362, 0.048793 ]
   [ 0.253082, -0.035376, 0.048793 ]
   [ 0.263006, -0.035373, 0.048793 ]
   [ 0.243159, -0.03538, 0.048793 ]
   [ 0.203466, -0.035394, 0.048793 ]
   [ 0.213389, -0.03539, 0.048793 ]
   [ 0.193543, -0.035398, 0.048793 ]
   [ 0.153849, -0.035412, 0.048793 ]
   [ 0.163773, -0.035408, 0.048793 ]
   [ 0.143926, -0.035415, 0.048793 ]
   [ 0.104233, -0.03543, 0.048793 ]
   [ 0.114156, -0.035426, 0.048793 ]
   [ 0.094309, -0.035433, 0.048793 ]
   [ 0.054616, -0.035447, 0.048793 ]
   [ 0.064539, -0.035444, 0.048793 ]
   [ 0.044693, -0.035451, 0.048793 ]
   [ 0.005, -0.035465, 0.048793 ]
   [ 0.014923, -0.035462, 0.048793 ]
   [ -0.004924, -0.035469, 0.048793 ]
   [ -0.044617, -0.035483, 0.048793 ]
   [ -0.034694, -0.035479, 0.048793 ]
   [ -0.05454, -0.035486, 0.048793 ]
   [ -0.094234, -0.035501, 0.048793 ]
   [ -0.08431, -0.035497, 0.048793 ]
   [ -0.104157, -0.035504, 0.048792 ]
   [ -0.14385, -0.035518, 0.048792 ]
   [ -0.133927, -0.035515, 0.048792 ]
   [ -0.153773, -0.035522, 0.048792 ]
   [ -0.193467, -0.035536, 0.048792 ]
   [ -0.183543, -0.035533, 0.048792 ]
   [ -0.20339, -0.03554, 0.048792 ]
   [ -0.243083, -0.035554, 0.048792 ]
   [ -0.23316, -0.03555, 0.048792 ]
   [ -0.253007, -0.035557, 0.048792 ]
   [ -0.2927, -0.035572, 0.048792 ]
   [ -0.282777, -0.035568, 0.048792 ]
   [ -0.302623, -0.035575, 0.048792 ]
   [ -0.342316, -0.035589, 0.048792 ]
   [ -0.332393, -0.035586, 0.048792 ]
   [ -0.35224, -0.035593, 0.048792 ]
   [ -0.391933, -0.035607, 0.048792 ]
   [ -0.38201, -0.035604, 0.048792 ]
   [ -0.401856, -0.035611, 0.048792 ]
   [ -0.44155, -0.035625, 0.048792 ]
   [ -0.431626, -0.035621, 0.048792 ]
   [ -0.451473, -0.035629, 0.048792 ]
   [ -0.491166, -0.035643, 0.048792 ]
   [ -0.50109, -0.035646, 0.048792 ]
   [ 0.521012, -0.035365, -0.048791 ]
   [ 0.491242, -0.0353, -0.048791 ]
   [ 0.481319, -0.035383, -0.048791 ]
   [ 0.471395, -0.035388, -0.048791 ]
   [ 0.441626, -0.035402, -0.048791 ]
   [ 0.431702, -0.035406, -0.048791 ]
   [ 0.421779, -0.035411, -0.048791 ]
   [ 0.392009, -0.035425, -0.048791 ]
   [ 0.382086, -0.03543, -0.048791 ]
   [ 0.372162, -0.035434, -0.048791 ]
   [ 0.342392, -0.035448, -0.048791 ]
   [ 0.332469, -0.035453, -0.048791 ]
   [ 0.322546, -0.035457, -0.048791 ]
   [ 0.292776, -0.035471, -0.048791 ]
   [ 0.282853, -0.035476, -0.048791 ]
   [ 0.272929, -0.03548, -0.048791 ]
   [ 0.243159, -0.035494, -0.048791 ]
   [ 0.233236, -0.035499, -0.048791 ]
   [ 0.223313, -0.035503, -0.048791 ]
   [ 0.193543, -0.035517, -0.048791 ]
   [ 0.183619, -0.035522, -0.048791 ]
   [ 0.173696, -0.035527, -0.048791 ]
   [ 0.143926, -0.03554, -0.048791 ]
   [ 0.134003, -0.035545, -0.048791 ]
   [ 0.124079, -0.03555, -0.048791 ]
   [ 0.095662, -0.035563, -0.048791 ]
   [ 0.085099, -0.035568, -0.048791 ]
   [ -0.05454, -0.035633, -0.048791 ]
   [ -0.064464, -0.035638, -0.048791 ]
   [ -0.074387, -0.035642, -0.048791 ]
   [ -0.104157, -0.035656, -0.048791 ]
   [ -0.11408, -0.035661, -0.048791 ]
   [ -0.124003, -0.035665, -0.048791 ]
   [ -0.153773, -0.035679, -0.048791 ]
   [ -0.163697, -0.035684, -0.048791 ]
   [ -0.17362, -0.035688, -0.048791 ]
   [ -0.20339, -0.035702, -0.048791 ]
   [ -0.213313, -0.035707, -0.048791 ]
   [ -0.223237, -0.035711, -0.048791 ]
   [ -0.253007, -0.035725, -0.048791 ]
   [ -0.26293, -0.03573, -0.048791 ]
   [ -0.272853, -0.035735, -0.048791 ]
   [ -0.302623, -0.035748, -0.048791 ]
   [ -0.312546, -0.035753, -0.048791 ]
   [ -0.32247, -0.035758, -0.048791 ]
   [ -0.35224, -0.035772, -0.048791 ]
   [ -0.362163, -0.035776, -0.048791 ]
   [ -0.372086, -0.035781, -0.048791 ]
   [ -0.401856, -0.035795, -0.048791 ]
   [ -0.41178, -0.035799, -0.048791 ]
   [ -0.421703, -0.035804, -0.048791 ]
   [ -0.451473, -0.035818, -0.048791 ]
   [ -0.461396, -0.035822, -0.048791 ]
   [ -0.471319, -0.035827, -0.048791 ]
   [ -0.481243, -0.035639, 0.048792 ]
   [ -0.501089, -0.035841, -0.048791 ]
   [ -0.511013, -0.035845, -0.048791 ]
   [ -0.520936, -0.03585, -0.048791 ]
   [ -0.570553, -0.035671, 0.048792 ]
   [ -0.545466, -0.035861, -0.048791 ]
   [ 0.544401, -0.035313, 1e-06 ]
   [ -0.664001, 0.009847, 0.43951 ]
   [ -0.620153, -0.001501, -0.447486 ]
   [ -0.620154, -0.006808, -0.393664 ]
   [ -0.620173, -0.022115, 0.229407 ]
   [ -0.620167, -0.035689, 0.048792 ]
   [ -0.547055, -0.035663, 0.048792 ]
   [ -0.638739, -0.000683, -0.396848 ]
   [ 0.638399, -0.018346, 0.228147 ]
   [ -0.757955, 0.147046, 0.499129 ]
   [ -0.757955, 0.147046, -0.499095 ]
   [ 0.299618, -0.000784, -0.447484 ]
   [ 0.139529, -0.000908, -0.447484 ]
   [ 0.03546, -0.00099, -0.447485 ]
   [ -0.254713, -0.001216, -0.447485 ]
   [ -0.510867, -0.001416, -0.447486 ]
   [ -0.728715, 0.065467, 0.441237 ]
   [ -0.728715, 0.065467, 0.331502 ]
   [ -0.664001, 0.009847, 0.277588 ]
   [ 0.732722, 0.064653, 0.442199 ]
   [ 0.667955, 0.009105, -0.252599 ]
   [ 0.732722, 0.064653, 0.373622 ]
   [ -0.127926, 0.081481, 0.565017 ]
   [ 0.35732, 0.101597, -0.564983 ]
   [ 0.479023, 0, 0.445818 ]
   [ 0.620243, -0.023806, 0.210358 ]
   [ -0.620157, -0.016591, -0.294433 ]
   [ 0.620246, -0.023138, -0.220344 ]
   [ -0.633836, -0.010004, -0.317865 ]
   [ 0.667955, 0.009105, -0.109733 ]
   [ -0.326753, -0.001272, -0.447486 ]
   [ -0.295329, 0, 0.445825 ]
   [ -0.175286, 0, 0.445824 ]
   [ -0.184674, -0.001161, -0.447485 ]
   [ -0.088621, -0.001086, -0.447485 ]
   [ -0.047275, 0, 0.445823 ]
   [ 0.086844, 0, 0.445822 ]
   [ 0.240926, 0, 0.44582 ]
   [ 0.570629, -0.035359, -0.070385 ]
   [ 0.024846, -0.035665, -0.097583 ]
   [ -0.664001, 0.009847, -0.061772 ]
   [ -0.664001, 0.009847, 0.119815 ]
   [ 0.667955, 0.009105, -0.02787 ]
   [ 0.570629, -0.035321, -0.023243 ]
   [ 0.667955, 0.009105, 0.092689 ]
   [ 0.545991, -0.035353, -0.048791 ]
   [ 0.024853, -0.035632, -0.074134 ]
   [ 0.050153, -0.035652, -0.097583 ]
   [ 0.075666, -0.035638, -0.097583 ]
   [ -0.647907, -0.006872, 0.296052 ]
   [ -0.634094, -0.021221, 0.172931 ]
   [ 0.64843, -0.00903, 0.300283 ]
   [ 0.658072, -0.000105, -0.369596 ]
   [ 0.667955, 0.009105, 0.225153 ]
   [ 0.640742, -0.016255, -0.244975 ]
   [ -0.404808, -0.001333, -0.447486 ]
   [ 0.457718, -0.00066, -0.447483 ]
   [ 0.620246, -0.014448, -0.307668 ]
   [ 0.620243, -0.014981, 0.297642 ]
   [ 0.36297, 0, 0.445819 ]
   [ -0.423411, 0, 0.445826 ]
   [ -0.620175, -0.015823, 0.290977 ]
   [ 0.732722, 0.064653, -0.166646 ]
   [ 0.732722, 0.064653, 0.023853 ]
   [ 0.732722, 0.064653, 0.187562 ]
   [ -0.664001, 0.009847, -0.225456 ]
   [ -0.728715, 0.065467, -0.150645 ]
   [ -0.728715, 0.065467, 0.01605 ]
   [ -0.728715, 0.065467, 0.164842 ]
  }
  ELEMENT_CONNECTIONS {
   [ 587, 588, 589 ]
   [ 590, 591, 592 ]
   [ 593, 594, 595 ]
   [ 596, 597, 598 ]
   [ 598, 599, 600 ]
   [ 601, 602, 603 ]
   [ 604, 605, 606 ]
   [ 607, 603, 606 ]
   [ 608, 609, 610 ]
   [ 611, 612, 613 ]
   [ 612, 614, 613 ]
   [ 613, 618, 619 ]
   [ 608, 620, 621 ]
   [ 608, 622, 609 ]
   [ 611, 623, 624 ]
   [ 612, 611, 624 ]
   [ 612, 625, 626 ]
   [ 608, 610, 620 ]
   [ 617, 615, 627 ]
   [ 628, 617, 629 ]
   [ 630, 628, 631 ]
   [ 611, 632, 623 ]
   [ 610, 633, 634 ]
   [ 607, 635, 636 ]
   [ 635, 637, 638 ]
   [ 637, 639, 640 ]
   [ 639, 641, 642 ]
   [ 641, 643, 642 ]
   [ 643, 644, 645 ]
   [ 644, 600, 645 ]
   [ 636, 646, 647 ]
   [ 648, 645, 649 ]
   [ 645, 591, 650 ]
   [ 644, 651, 600 ]
   [ 607, 636, 603 ]
   [ 636, 647, 589 ]
   [ 648, 652, 653 ]
   [ 590, 592, 654 ]
   [ 655, 654, 656 ]
   [ 657, 656, 658 ]
   [ 659, 658, 660 ]
   [ 661, 660, 662 ]
   [ 663, 662, 664 ]
   [ 665, 664, 666 ]
   [ 667, 666, 668 ]
   [ 669, 668, 670 ]
   [ 671, 670, 672 ]
   [ 673, 672, 674 ]
   [ 675, 674, 676 ]
   [ 677, 676, 678 ]
   [ 679, 678, 680 ]
   [ 681, 680, 682 ]
   [ 683, 682, 684 ]
   [ 685, 684, 686 ]
   [ 687, 686, 688 ]
   [ 689, 688, 690 ]
   [ 691, 690, 692 ]
   [ 693, 692, 694 ]
   [ 695, 694, 696 ]
   [ 697, 696, 698 ]
   [ 699, 698, 700 ]
   [ 701, 700, 702 ]
   [ 703, 702, 704 ]
   [ 705, 704, 706 ]
   [ 707, 706, 708 ]
   [ 709, 708, 710 ]
   [ 711, 710, 712 ]
   [ 713, 712, 714 ]
   [ 643, 641, 715 ]
   [ 641, 639, 716 ]
   [ 639, 637, 717 ]
   [ 637, 635, 595 ]
   [ 593, 718, 594 ]
   [ 617, 628, 719 ]
   [ 628, 630, 720 ]
   [ 630, 632, 721 ]
   [ 632, 613, 722 ]
   [ 651, 644, 723 ]
   [ 720, 721, 724 ]
   [ 593, 595, 607 ]
   [ 725, 726, 727 ]
   [ 722, 728, 729 ]
   [ 730, 731, 732 ]
   [ 733, 734, 735 ]
   [ 736, 737, 738 ]
   [ 739, 740, 741 ]
   [ 742, 743, 744 ]
   [ 745, 746, 747 ]
   [ 748, 749, 750 ]
   [ 751, 752, 753 ]
   [ 754, 755, 756 ]
   [ 757, 758, 759 ]
   [ 760, 761, 762 ]
   [ 763, 764, 765 ]
   [ 766, 767, 768 ]
   [ 769, 770, 771 ]
   [ 772, 773, 774 ]
   [ 775, 776, 777 ]
   [ 778, 779, 780 ]
   [ 781, 782, 783 ]
   [ 784, 785, 786 ]
   [ 787, 788, 789 ]
   [ 790, 791, 792 ]
   [ 793, 794, 795 ]
   [ 796, 797, 798 ]
   [ 799, 738, 800 ]
   [ 801, 802, 803 ]
   [ 804, 805, 806 ]
   [ 807, 808, 809 ]
   [ 810, 811, 812 ]
   [ 813, 814, 815 ]
   [ 816, 817, 818 ]
   [ 819, 820, 821 ]
   [ 822, 823, 824 ]
   [ 825, 826, 827 ]
   [ 828, 829, 830 ]
   [ 831, 832, 833 ]
   [ 834, 835, 836 ]
   [ 837, 838, 839 ]
   [ 840, 841, 842 ]
   [ 843, 844, 845 ]
   [ 846, 847, 848 ]
   [ 849, 850, 851 ]
   [ 852, 853, 854 ]
   [ 855, 856, 857 ]
   [ 858, 859, 860 ]
   [ 861, 862, 863 ]
   [ 864, 865, 866 ]
   [ 734, 867, 868 ]
   [ 797, 873, 874 ]
   [ 873, 875, 876 ]
   [ 877, 878, 879 ]
   [ 880, 881, 878 ]
   [ 882, 883, 881 ]
   [ 884, 885, 883 ]
   [ 886, 887, 885 ]
   [ 888, 889, 887 ]
   [ 890, 891, 889 ]
   [ 892, 893, 891 ]
   [ 879, 894, 895 ]
   [ 878, 896, 894 ]
   [ 881, 897, 896 ]
   [ 883, 898, 897 ]
   [ 885, 899, 898 ]
   [ 887, 900, 899 ]
   [ 889, 901, 900 ]
   [ 891, 902, 901 ]
   [ 547, 258, 401 ]
   [ 255, 256, 546 ]
   [ 255, 903, 904 ]
   [ 546, 257, 258 ]
   [ 254, 905, 256 ]
   [ 254, 904, 906 ]
   [ 256, 907, 257 ]
   [ 908, 909, 905 ]
   [ 908, 906, 910 ]
   [ 905, 911, 907 ]
   [ 912, 913, 909 ]
   [ 912, 910, 914 ]
   [ 909, 915, 911 ]
   [ 916, 108, 913 ]
   [ 916, 914, 917 ]
   [ 913, 110, 915 ]
   [ 107, 917, 918 ]
   [ 108, 0, 110 ]
   [ 586, 585, 109 ]
   [ 586, 918, 919 ]
   [ 109, 920, 0 ]
   [ 584, 919, 921 ]
   [ 258, 259, 403 ]
   [ 257, 922, 259 ]
   [ 907, 923, 922 ]
   [ 911, 924, 923 ]
   [ 915, 111, 924 ]
   [ 0, 1, 112 ]
   [ 404, 264, 542 ]
   [ 405, 263, 264 ]
   [ 405, 406, 262 ]
   [ 264, 265, 543 ]
   [ 260, 925, 263 ]
   [ 263, 926, 265 ]
   [ 927, 928, 925 ]
   [ 927, 261, 929 ]
   [ 925, 930, 926 ]
   [ 931, 932, 928 ]
   [ 931, 929, 933 ]
   [ 928, 934, 930 ]
   [ 935, 116, 932 ]
   [ 935, 933, 936 ]
   [ 932, 117, 934 ]
   [ 113, 583, 116 ]
   [ 113, 936, 115 ]
   [ 114, 581, 583 ]
   [ 114, 115, 4 ]
   [ 583, 582, 118 ]
   [ 544, 268, 409 ]
   [ 543, 267, 268 ]
   [ 265, 937, 267 ]
   [ 926, 938, 937 ]
   [ 930, 939, 938 ]
   [ 934, 121, 939 ]
   [ 117, 7, 121 ]
   [ 118, 6, 7 ]
   [ 411, 273, 413 ]
   [ 270, 271, 412 ]
   [ 270, 407, 408 ]
   [ 412, 272, 273 ]
   [ 269, 940, 271 ]
   [ 269, 408, 266 ]
   [ 271, 941, 272 ]
   [ 942, 943, 940 ]
   [ 942, 266, 944 ]
   [ 940, 945, 941 ]
   [ 946, 947, 943 ]
   [ 946, 944, 948 ]
   [ 943, 949, 945 ]
   [ 950, 123, 947 ]
   [ 950, 948, 951 ]
   [ 947, 125, 949 ]
   [ 122, 951, 119 ]
   [ 123, 12, 125 ]
   [ 9, 10, 124 ]
   [ 9, 119, 120 ]
   [ 124, 11, 12 ]
   [ 8, 120, 5 ]
   [ 273, 274, 415 ]
   [ 272, 952, 274 ]
   [ 941, 953, 952 ]
   [ 945, 954, 953 ]
   [ 949, 126, 954 ]
   [ 12, 13, 127 ]
   [ 416, 279, 539 ]
   [ 417, 278, 279 ]
   [ 417, 418, 277 ]
   [ 279, 280, 540 ]
   [ 275, 955, 278 ]
   [ 278, 956, 280 ]
   [ 957, 958, 955 ]
   [ 957, 276, 959 ]
   [ 955, 960, 956 ]
   [ 961, 962, 958 ]
   [ 961, 959, 963 ]
   [ 958, 964, 960 ]
   [ 965, 131, 962 ]
   [ 965, 963, 966 ]
   [ 962, 132, 964 ]
   [ 128, 580, 131 ]
   [ 128, 966, 130 ]
   [ 129, 578, 580 ]
   [ 129, 130, 16 ]
   [ 580, 579, 133 ]
   [ 541, 283, 421 ]
   [ 540, 282, 283 ]
   [ 280, 967, 282 ]
   [ 956, 968, 967 ]
   [ 960, 969, 968 ]
   [ 964, 136, 969 ]
   [ 132, 19, 136 ]
   [ 133, 18, 19 ]
   [ 423, 288, 425 ]
   [ 285, 286, 424 ]
   [ 285, 419, 420 ]
   [ 424, 287, 288 ]
   [ 284, 970, 286 ]
   [ 284, 420, 281 ]
   [ 286, 971, 287 ]
   [ 972, 973, 970 ]
   [ 972, 281, 974 ]
   [ 970, 975, 971 ]
   [ 976, 977, 973 ]
   [ 976, 974, 978 ]
   [ 973, 979, 975 ]
   [ 980, 138, 977 ]
   [ 980, 978, 981 ]
   [ 977, 140, 979 ]
   [ 137, 981, 134 ]
   [ 138, 24, 140 ]
   [ 21, 22, 139 ]
   [ 21, 134, 135 ]
   [ 139, 23, 24 ]
   [ 20, 135, 17 ]
   [ 288, 289, 427 ]
   [ 287, 982, 289 ]
   [ 971, 983, 982 ]
   [ 975, 984, 983 ]
   [ 979, 141, 984 ]
   [ 24, 25, 142 ]
   [ 536, 294, 428 ]
   [ 538, 293, 294 ]
   [ 538, 537, 292 ]
   [ 294, 295, 430 ]
   [ 290, 985, 293 ]
   [ 293, 986, 295 ]
   [ 987, 988, 985 ]
   [ 987, 291, 989 ]
   [ 985, 990, 986 ]
   [ 991, 992, 988 ]
   [ 991, 989, 993 ]
   [ 988, 994, 990 ]
   [ 995, 146, 992 ]
   [ 995, 993, 996 ]
   [ 992, 147, 994 ]
   [ 143, 27, 146 ]
   [ 143, 996, 145 ]
   [ 144, 26, 27 ]
   [ 144, 145, 576 ]
   [ 27, 28, 148 ]
   [ 429, 298, 433 ]
   [ 430, 297, 298 ]
   [ 295, 997, 297 ]
   [ 986, 998, 997 ]
   [ 990, 999, 998 ]
   [ 994, 151, 999 ]
   [ 147, 31, 151 ]
   [ 148, 30, 31 ]
   [ 435, 303, 533 ]
   [ 300, 301, 436 ]
   [ 300, 431, 432 ]
   [ 436, 302, 303 ]
   [ 299, 1000, 301 ]
   [ 299, 432, 296 ]
   [ 301, 1001, 302 ]
   [ 1002, 1003, 1000 ]
   [ 1002, 296, 1004 ]
   [ 1000, 1005, 1001 ]
   [ 1006, 1007, 1003 ]
   [ 1006, 1004, 1008 ]
   [ 1003, 1009, 1005 ]
   [ 1010, 153, 1007 ]
   [ 1010, 1008, 1011 ]
   [ 1007, 155, 1009 ]
   [ 152, 1011, 149 ]
   [ 153, 574, 155 ]
   [ 33, 34, 154 ]
   [ 33, 149, 150 ]
   [ 154, 572, 574 ]
   [ 32, 150, 29 ]
   [ 303, 304, 534 ]
   [ 302, 1012, 304 ]
   [ 1001, 1013, 1012 ]
   [ 1005, 1014, 1013 ]
   [ 1009, 156, 1014 ]
   [ 574, 573, 157 ]
   [ 437, 309, 440 ]
   [ 438, 308, 309 ]
   [ 438, 439, 307 ]
   [ 309, 310, 442 ]
   [ 305, 1015, 308 ]
   [ 308, 1016, 310 ]
   [ 1017, 1018, 1015 ]
   [ 1017, 306, 1019 ]
   [ 1015, 1020, 1016 ]
   [ 1021, 1022, 1018 ]
   [ 1021, 1019, 1023 ]
   [ 1018, 1024, 1020 ]
   [ 1025, 161, 1022 ]
   [ 1025, 1023, 1026 ]
   [ 1022, 162, 1024 ]
   [ 158, 39, 161 ]
   [ 158, 1026, 160 ]
   [ 159, 38, 39 ]
   [ 159, 160, 37 ]
   [ 39, 40, 163 ]
   [ 441, 313, 445 ]
   [ 442, 312, 313 ]
   [ 310, 1027, 312 ]
   [ 1016, 1028, 1027 ]
   [ 1020, 1029, 1028 ]
   [ 1024, 166, 1029 ]
   [ 162, 43, 166 ]
   [ 163, 42, 43 ]
   [ 532, 318, 446 ]
   [ 315, 316, 531 ]
   [ 315, 443, 444 ]
   [ 531, 317, 318 ]
   [ 314, 1030, 316 ]
   [ 314, 444, 311 ]
   [ 316, 1031, 317 ]
   [ 1032, 1033, 1030 ]
   [ 1032, 311, 1034 ]
   [ 1030, 1035, 1031 ]
   [ 1036, 1037, 1033 ]
   [ 1036, 1034, 1038 ]
   [ 1033, 1039, 1035 ]
   [ 1040, 168, 1037 ]
   [ 1040, 1038, 1041 ]
   [ 1037, 170, 1039 ]
   [ 167, 1041, 164 ]
   [ 168, 45, 170 ]
   [ 571, 570, 169 ]
   [ 571, 164, 165 ]
   [ 169, 44, 45 ]
   [ 569, 165, 41 ]
   [ 318, 319, 448 ]
   [ 317, 1042, 319 ]
   [ 1031, 1043, 1042 ]
   [ 1035, 1044, 1043 ]
   [ 1039, 171, 1044 ]
   [ 45, 46, 172 ]
   [ 449, 324, 452 ]
   [ 450, 323, 324 ]
   [ 450, 451, 322 ]
   [ 324, 325, 454 ]
   [ 320, 1045, 323 ]
   [ 323, 1046, 325 ]
   [ 1047, 1048, 1045 ]
   [ 1047, 321, 1049 ]
   [ 1045, 1050, 1046 ]
   [ 1051, 1052, 1048 ]
   [ 1051, 1049, 1053 ]
   [ 1048, 1054, 1050 ]
   [ 1055, 176, 1052 ]
   [ 1055, 1053, 1056 ]
   [ 1052, 177, 1054 ]
   [ 173, 51, 176 ]
   [ 173, 1056, 175 ]
   [ 174, 50, 51 ]
   [ 174, 175, 49 ]
   [ 51, 52, 178 ]
   [ 453, 328, 528 ]
   [ 454, 327, 328 ]
   [ 325, 1057, 327 ]
   [ 1046, 1058, 1057 ]
   [ 1050, 1059, 1058 ]
   [ 1054, 181, 1059 ]
   [ 177, 567, 181 ]
   [ 178, 568, 567 ]
   [ 456, 333, 458 ]
   [ 330, 331, 457 ]
   [ 330, 527, 529 ]
   [ 457, 332, 333 ]
   [ 329, 1060, 331 ]
   [ 329, 529, 326 ]
   [ 331, 1061, 332 ]
   [ 1062, 1063, 1060 ]
   [ 1062, 326, 1064 ]
   [ 1060, 1065, 1061 ]
   [ 1066, 1067, 1063 ]
   [ 1066, 1064, 1068 ]
   [ 1063, 1069, 1065 ]
   [ 1070, 183, 1067 ]
   [ 1070, 1068, 1071 ]
   [ 1067, 185, 1069 ]
   [ 182, 1071, 179 ]
   [ 183, 57, 185 ]
   [ 54, 55, 184 ]
   [ 54, 179, 180 ]
   [ 184, 56, 57 ]
   [ 53, 180, 566 ]
   [ 333, 334, 460 ]
   [ 332, 1072, 334 ]
   [ 1061, 1073, 1072 ]
   [ 1065, 1074, 1073 ]
   [ 1069, 186, 1074 ]
   [ 57, 58, 187 ]
   [ 461, 339, 524 ]
   [ 462, 338, 339 ]
   [ 462, 463, 337 ]
   [ 339, 340, 525 ]
   [ 335, 1075, 338 ]
   [ 338, 1076, 340 ]
   [ 1077, 1078, 1075 ]
   [ 1077, 336, 1079 ]
   [ 1075, 1080, 1076 ]
   [ 1081, 1082, 1078 ]
   [ 1081, 1079, 1083 ]
   [ 1078, 1084, 1080 ]
   [ 1085, 191, 1082 ]
   [ 1085, 1083, 1086 ]
   [ 1082, 192, 1084 ]
   [ 188, 565, 191 ]
   [ 188, 1086, 190 ]
   [ 189, 563, 565 ]
   [ 189, 190, 61 ]
   [ 565, 564, 193 ]
   [ 526, 343, 466 ]
   [ 525, 342, 343 ]
   [ 340, 1087, 342 ]
   [ 1076, 1088, 1087 ]
   [ 1080, 1089, 1088 ]
   [ 1084, 196, 1089 ]
   [ 192, 64, 196 ]
   [ 193, 63, 64 ]
   [ 468, 348, 470 ]
   [ 345, 346, 469 ]
   [ 345, 464, 465 ]
   [ 469, 347, 348 ]
   [ 344, 1090, 346 ]
   [ 344, 465, 341 ]
   [ 346, 1091, 347 ]
   [ 1092, 1093, 1090 ]
   [ 1092, 341, 1094 ]
   [ 1090, 1095, 1091 ]
   [ 1096, 1097, 1093 ]
   [ 1096, 1094, 1098 ]
   [ 1093, 1099, 1095 ]
   [ 1100, 198, 1097 ]
   [ 1100, 1098, 1101 ]
   [ 1097, 200, 1099 ]
   [ 197, 1101, 194 ]
   [ 198, 69, 200 ]
   [ 66, 67, 199 ]
   [ 66, 194, 195 ]
   [ 199, 68, 69 ]
   [ 65, 195, 62 ]
   [ 348, 349, 472 ]
   [ 347, 1102, 349 ]
   [ 1091, 1103, 1102 ]
   [ 1095, 1104, 1103 ]
   [ 1099, 201, 1104 ]
   [ 69, 70, 202 ]
   [ 521, 354, 473 ]
   [ 523, 353, 354 ]
   [ 523, 522, 352 ]
   [ 354, 355, 475 ]
   [ 350, 1105, 353 ]
   [ 353, 1106, 355 ]
   [ 1107, 1108, 1105 ]
   [ 1107, 351, 1109 ]
   [ 1105, 1110, 1106 ]
   [ 1111, 1112, 1108 ]
   [ 1111, 1109, 1113 ]
   [ 1108, 1114, 1110 ]
   [ 1115, 206, 1112 ]
   [ 1115, 1113, 1116 ]
   [ 1112, 207, 1114 ]
   [ 203, 72, 206 ]
   [ 203, 1116, 205 ]
   [ 204, 71, 72 ]
   [ 204, 205, 561 ]
   [ 72, 73, 208 ]
   [ 474, 358, 478 ]
   [ 475, 357, 358 ]
   [ 355, 1117, 357 ]
   [ 1106, 1118, 1117 ]
   [ 1110, 1119, 1118 ]
   [ 1114, 211, 1119 ]
   [ 207, 76, 211 ]
   [ 208, 75, 76 ]
   [ 480, 363, 518 ]
   [ 360, 361, 481 ]
   [ 360, 476, 477 ]
   [ 481, 362, 363 ]
   [ 359, 1120, 361 ]
   [ 359, 477, 356 ]
   [ 361, 1121, 362 ]
   [ 1122, 1123, 1120 ]
   [ 1122, 356, 1124 ]
   [ 1120, 1125, 1121 ]
   [ 1126, 1127, 1123 ]
   [ 1126, 1124, 1128 ]
   [ 1123, 1129, 1125 ]
   [ 1130, 213, 1127 ]
   [ 1130, 1128, 1131 ]
   [ 1127, 215, 1129 ]
   [ 212, 1131, 209 ]
   [ 213, 81, 215 ]
   [ 78, 79, 214 ]
   [ 78, 209, 210 ]
   [ 214, 80, 81 ]
   [ 77, 210, 74 ]
   [ 363, 364, 519 ]
   [ 362, 1132, 364 ]
   [ 1121, 1133, 1132 ]
   [ 1125, 1134, 1133 ]
   [ 1129, 216, 1134 ]
   [ 81, 82, 217 ]
   [ 482, 369, 485 ]
   [ 483, 368, 369 ]
   [ 483, 484, 367 ]
   [ 369, 370, 487 ]
   [ 365, 1135, 368 ]
   [ 368, 1136, 370 ]
   [ 1137, 1138, 1135 ]
   [ 1137, 366, 1139 ]
   [ 1135, 1140, 1136 ]
   [ 1141, 1142, 1138 ]
   [ 1141, 1139, 1143 ]
   [ 1138, 1144, 1140 ]
   [ 1145, 221, 1142 ]
   [ 1145, 1143, 1146 ]
   [ 1142, 222, 1144 ]
   [ 218, 84, 221 ]
   [ 218, 1146, 220 ]
   [ 219, 83, 84 ]
   [ 219, 220, 558 ]
   [ 84, 85, 223 ]
   [ 486, 373, 490 ]
   [ 487, 372, 373 ]
   [ 370, 1147, 372 ]
   [ 1136, 1148, 1147 ]
   [ 1140, 1149, 1148 ]
   [ 1144, 226, 1149 ]
   [ 222, 88, 226 ]
   [ 223, 87, 88 ]
   [ 492, 378, 515 ]
   [ 375, 376, 493 ]
   [ 375, 488, 489 ]
   [ 493, 377, 378 ]
   [ 374, 1150, 376 ]
   [ 374, 489, 371 ]
   [ 376, 1151, 377 ]
   [ 1152, 1153, 1150 ]
   [ 1152, 371, 1154 ]
   [ 1150, 1155, 1151 ]
   [ 1156, 1157, 1153 ]
   [ 1156, 1154, 1158 ]
   [ 1153, 1159, 1155 ]
   [ 1160, 228, 1157 ]
   [ 1160, 1158, 1161 ]
   [ 1157, 230, 1159 ]
   [ 227, 1161, 224 ]
   [ 228, 556, 230 ]
   [ 90, 91, 229 ]
   [ 90, 224, 225 ]
   [ 229, 554, 556 ]
   [ 89, 225, 86 ]
   [ 378, 379, 516 ]
   [ 377, 1162, 379 ]
   [ 1151, 1163, 1162 ]
   [ 1155, 1164, 1163 ]
   [ 1159, 231, 1164 ]
   [ 556, 555, 232 ]
   [ 494, 384, 497 ]
   [ 495, 383, 384 ]
   [ 495, 496, 382 ]
   [ 384, 385, 499 ]
   [ 380, 1165, 383 ]
   [ 383, 1166, 385 ]
   [ 1167, 1168, 1165 ]
   [ 1167, 381, 1169 ]
   [ 1165, 1170, 1166 ]
   [ 1171, 1172, 1168 ]
   [ 1171, 1169, 1173 ]
   [ 1168, 1174, 1170 ]
   [ 1175, 236, 1172 ]
   [ 1175, 1173, 1176 ]
   [ 1172, 237, 1174 ]
   [ 233, 96, 236 ]
   [ 233, 1176, 235 ]
   [ 234, 95, 96 ]
   [ 234, 235, 94 ]
   [ 96, 97, 238 ]
   [ 498, 388, 502 ]
   [ 499, 387, 388 ]
   [ 385, 1177, 387 ]
   [ 1166, 1178, 1177 ]
   [ 1170, 1179, 1178 ]
   [ 1174, 241, 1179 ]
   [ 237, 100, 241 ]
   [ 238, 99, 100 ]
   [ 514, 393, 503 ]
   [ 390, 391, 513 ]
   [ 390, 500, 501 ]
   [ 513, 392, 393 ]
   [ 389, 1180, 391 ]
   [ 389, 501, 386 ]
   [ 391, 1181, 392 ]
   [ 1182, 1183, 1180 ]
   [ 1182, 386, 1184 ]
   [ 1180, 1185, 1181 ]
   [ 1186, 1187, 1183 ]
   [ 1186, 1184, 1188 ]
   [ 1183, 1189, 1185 ]
   [ 1190, 243, 1187 ]
   [ 1190, 1188, 1191 ]
   [ 1187, 245, 1189 ]
   [ 242, 1191, 239 ]
   [ 243, 102, 245 ]
   [ 553, 552, 244 ]
   [ 553, 239, 240 ]
   [ 244, 101, 102 ]
   [ 551, 240, 98 ]
   [ 393, 394, 505 ]
   [ 392, 1192, 394 ]
   [ 1181, 1193, 1192 ]
   [ 1185, 1194, 1193 ]
   [ 1189, 246, 1194 ]
   [ 102, 103, 247 ]
   [ 506, 399, 509 ]
   [ 507, 398, 399 ]
   [ 507, 508, 397 ]
   [ 399, 400, 510 ]
   [ 395, 1195, 398 ]
   [ 398, 1196, 400 ]
   [ 1197, 1198, 1195 ]
   [ 1197, 396, 1199 ]
   [ 1195, 1200, 1196 ]
   [ 1201, 1202, 1198 ]
   [ 1201, 1199, 1203 ]
   [ 1198, 1204, 1200 ]
   [ 1205, 251, 1202 ]
   [ 1205, 1203, 1206 ]
   [ 1202, 252, 1204 ]
   [ 248, 550, 251 ]
   [ 248, 1206, 250 ]
   [ 249, 548, 550 ]
   [ 249, 250, 106 ]
   [ 550, 549, 253 ]
   [ 1207, 1208, 1209 ]
   [ 1210, 1211, 1208 ]
   [ 1210, 1212, 1213 ]
   [ 1214, 1215, 1211 ]
   [ 1214, 1213, 1216 ]
   [ 1217, 1218, 1215 ]
   [ 1217, 1216, 1219 ]
   [ 1220, 1219, 1222 ]
   [ 1223, 1222, 1225 ]
   [ 1226, 1225, 1228 ]
   [ 1229, 1228, 1231 ]
   [ 1232, 1231, 1233 ]
   [ 1213, 1234, 1235 ]
   [ 1216, 1235, 1236 ]
   [ 1219, 1236, 1237 ]
   [ 1222, 1237, 1238 ]
   [ 1225, 1238, 1239 ]
   [ 1228, 1239, 1240 ]
   [ 1231, 1240, 1241 ]
   [ 1233, 1241, 1242 ]
   [ 1235, 511, 510 ]
   [ 1236, 510, 400 ]
   [ 1237, 400, 1196 ]
   [ 1238, 1196, 1200 ]
   [ 1239, 1200, 1204 ]
   [ 1240, 1204, 252 ]
   [ 1241, 252, 253 ]
   [ 1242, 253, 549 ]
   [ 397, 504, 505 ]
   [ 396, 505, 394 ]
   [ 1199, 394, 1192 ]
   [ 1203, 1192, 1193 ]
   [ 1206, 1193, 1194 ]
   [ 250, 1194, 246 ]
   [ 106, 246, 247 ]
   [ 105, 247, 103 ]
   [ 501, 502, 388 ]
   [ 1184, 387, 1177 ]
   [ 1188, 1177, 1178 ]
   [ 1191, 1178, 1179 ]
   [ 239, 1179, 241 ]
   [ 240, 241, 100 ]
   [ 382, 517, 516 ]
   [ 381, 516, 379 ]
   [ 1169, 379, 1162 ]
   [ 1173, 1162, 1163 ]
   [ 1176, 1163, 1164 ]
   [ 235, 1164, 231 ]
   [ 94, 231, 232 ]
   [ 93, 232, 555 ]
   [ 489, 490, 373 ]
   [ 1154, 372, 1147 ]
   [ 1158, 1147, 1148 ]
   [ 1161, 1148, 1149 ]
   [ 224, 1149, 226 ]
   [ 225, 226, 88 ]
   [ 367, 520, 519 ]
   [ 366, 519, 364 ]
   [ 1139, 364, 1132 ]
   [ 1143, 1132, 1133 ]
   [ 1146, 1133, 1134 ]
   [ 220, 1134, 216 ]
   [ 558, 216, 217 ]
   [ 559, 217, 82 ]
   [ 477, 478, 358 ]
   [ 1124, 357, 1117 ]
   [ 1128, 1117, 1118 ]
   [ 1131, 1118, 1119 ]
   [ 209, 1119, 211 ]
   [ 210, 211, 76 ]
   [ 352, 471, 472 ]
   [ 351, 472, 349 ]
   [ 1109, 349, 1102 ]
   [ 1113, 1102, 1103 ]
   [ 1116, 1103, 1104 ]
   [ 205, 1104, 201 ]
   [ 561, 201, 202 ]
   [ 562, 202, 70 ]
   [ 465, 466, 343 ]
   [ 1094, 342, 1087 ]
   [ 1098, 1087, 1088 ]
   [ 1101, 1088, 1089 ]
   [ 194, 1089, 196 ]
   [ 195, 196, 64 ]
   [ 337, 459, 460 ]
   [ 336, 460, 334 ]
   [ 1079, 334, 1072 ]
   [ 1083, 1072, 1073 ]
   [ 1086, 1073, 1074 ]
   [ 190, 1074, 186 ]
   [ 61, 186, 187 ]
   [ 60, 187, 58 ]
   [ 529, 528, 328 ]
   [ 1064, 327, 1057 ]
   [ 1068, 1057, 1058 ]
   [ 1071, 1058, 1059 ]
   [ 179, 1059, 181 ]
   [ 180, 181, 567 ]
   [ 322, 447, 448 ]
   [ 321, 448, 319 ]
   [ 1049, 319, 1042 ]
   [ 1053, 1042, 1043 ]
   [ 1056, 1043, 1044 ]
   [ 175, 1044, 171 ]
   [ 49, 171, 172 ]
   [ 48, 172, 46 ]
   [ 444, 445, 313 ]
   [ 1034, 312, 1027 ]
   [ 1038, 1027, 1028 ]
   [ 1041, 1028, 1029 ]
   [ 164, 1029, 166 ]
   [ 165, 166, 43 ]
   [ 307, 535, 534 ]
   [ 306, 534, 304 ]
   [ 1019, 304, 1012 ]
   [ 1023, 1012, 1013 ]
   [ 1026, 1013, 1014 ]
   [ 160, 1014, 156 ]
   [ 37, 156, 157 ]
   [ 36, 157, 573 ]
   [ 432, 433, 298 ]
   [ 1004, 297, 997 ]
   [ 1008, 997, 998 ]
   [ 1011, 998, 999 ]
   [ 149, 999, 151 ]
   [ 150, 151, 31 ]
   [ 292, 426, 427 ]
   [ 291, 427, 289 ]
   [ 989, 289, 982 ]
   [ 993, 982, 983 ]
   [ 996, 983, 984 ]
   [ 145, 984, 141 ]
   [ 576, 141, 142 ]
   [ 577, 142, 25 ]
   [ 420, 421, 283 ]
   [ 974, 282, 967 ]
   [ 978, 967, 968 ]
   [ 981, 968, 969 ]
   [ 134, 969, 136 ]
   [ 135, 136, 19 ]
   [ 277, 414, 415 ]
   [ 276, 415, 274 ]
   [ 959, 274, 952 ]
   [ 963, 952, 953 ]
   [ 966, 953, 954 ]
   [ 130, 954, 126 ]
   [ 16, 126, 127 ]
   [ 15, 127, 13 ]
   [ 408, 409, 268 ]
   [ 944, 267, 937 ]
   [ 948, 937, 938 ]
   [ 951, 938, 939 ]
   [ 119, 939, 121 ]
   [ 120, 121, 7 ]
   [ 262, 402, 403 ]
   [ 261, 403, 259 ]
   [ 929, 259, 922 ]
   [ 933, 922, 923 ]
   [ 936, 923, 924 ]
   [ 115, 924, 111 ]
   [ 4, 111, 112 ]
   [ 3, 112, 1 ]
   [ 904, 895, 894 ]
   [ 906, 894, 896 ]
   [ 910, 896, 897 ]
   [ 914, 897, 898 ]
   [ 917, 898, 899 ]
   [ 918, 899, 900 ]
   [ 919, 900, 901 ]
   [ 921, 901, 902 ]
   [ 880, 878, 877 ]
   [ 886, 884, 1243 ]
   [ 882, 881, 880 ]
   [ 884, 883, 882 ]
   [ 886, 885, 884 ]
   [ 888, 887, 886 ]
   [ 890, 889, 888 ]
   [ 892, 891, 890 ]
   [ 1244, 893, 892 ]
   [ 878, 894, 879 ]
   [ 881, 896, 878 ]
   [ 883, 897, 881 ]
   [ 885, 898, 883 ]
   [ 887, 899, 885 ]
   [ 889, 900, 887 ]
   [ 891, 901, 889 ]
   [ 893, 902, 891 ]
   [ 255, 546, 545 ]
   [ 546, 258, 547 ]
   [ 545, 903, 255 ]
   [ 256, 257, 546 ]
   [ 908, 905, 254 ]
   [ 255, 904, 254 ]
   [ 905, 907, 256 ]
   [ 912, 909, 908 ]
   [ 254, 906, 908 ]
   [ 909, 911, 905 ]
   [ 916, 913, 912 ]
   [ 908, 910, 912 ]
   [ 913, 915, 909 ]
   [ 107, 108, 916 ]
   [ 912, 914, 916 ]
   [ 108, 110, 913 ]
   [ 586, 109, 107 ]
   [ 916, 917, 107 ]
   [ 109, 0, 108 ]
   [ 107, 918, 586 ]
   [ 585, 920, 109 ]
   [ 586, 919, 584 ]
   [ 258, 403, 401 ]
   [ 907, 922, 257 ]
   [ 911, 923, 907 ]
   [ 915, 924, 911 ]
   [ 110, 111, 915 ]
   [ 0, 112, 110 ]
   [ 405, 264, 404 ]
   [ 264, 543, 542 ]
   [ 260, 263, 405 ]
   [ 927, 925, 260 ]
   [ 405, 262, 260 ]
   [ 925, 926, 263 ]
   [ 931, 928, 927 ]
   [ 260, 261, 927 ]
   [ 928, 930, 925 ]
   [ 935, 932, 931 ]
   [ 927, 929, 931 ]
   [ 932, 934, 928 ]
   [ 113, 116, 935 ]
   [ 931, 933, 935 ]
   [ 116, 117, 932 ]
   [ 114, 583, 113 ]
   [ 935, 936, 113 ]
   [ 583, 118, 116 ]
   [ 2, 581, 114 ]
   [ 114, 4, 2 ]
   [ 543, 268, 544 ]
   [ 265, 267, 543 ]
   [ 926, 937, 265 ]
   [ 930, 938, 926 ]
   [ 934, 939, 930 ]
   [ 117, 121, 934 ]
   [ 118, 7, 117 ]
   [ 582, 6, 118 ]
   [ 270, 412, 410 ]
   [ 412, 273, 411 ]
   [ 410, 407, 270 ]
   [ 271, 272, 412 ]
   [ 942, 940, 269 ]
   [ 270, 408, 269 ]
   [ 940, 941, 271 ]
   [ 946, 943, 942 ]
   [ 269, 266, 942 ]
   [ 943, 945, 940 ]
   [ 950, 947, 946 ]
   [ 942, 944, 946 ]
   [ 947, 949, 943 ]
   [ 122, 123, 950 ]
   [ 946, 948, 950 ]
   [ 123, 125, 947 ]
   [ 9, 124, 122 ]
   [ 950, 951, 122 ]
   [ 124, 12, 123 ]
   [ 122, 119, 9 ]
   [ 10, 11, 124 ]
   [ 9, 120, 8 ]
   [ 273, 415, 413 ]
   [ 941, 952, 272 ]
   [ 945, 953, 941 ]
   [ 949, 954, 945 ]
   [ 125, 126, 949 ]
   [ 12, 127, 125 ]
   [ 417, 279, 416 ]
   [ 279, 540, 539 ]
   [ 275, 278, 417 ]
   [ 957, 955, 275 ]
   [ 417, 277, 275 ]
   [ 955, 956, 278 ]
   [ 961, 958, 957 ]
   [ 275, 276, 957 ]
   [ 958, 960, 955 ]
   [ 965, 962, 961 ]
   [ 957, 959, 961 ]
   [ 962, 964, 958 ]
   [ 128, 131, 965 ]
   [ 961, 963, 965 ]
   [ 131, 132, 962 ]
   [ 129, 580, 128 ]
   [ 965, 966, 128 ]
   [ 580, 133, 131 ]
   [ 14, 578, 129 ]
   [ 129, 16, 14 ]
   [ 540, 283, 541 ]
   [ 280, 282, 540 ]
   [ 956, 967, 280 ]
   [ 960, 968, 956 ]
   [ 964, 969, 960 ]
   [ 132, 136, 964 ]
   [ 133, 19, 132 ]
   [ 579, 18, 133 ]
   [ 285, 424, 422 ]
   [ 424, 288, 423 ]
   [ 422, 419, 285 ]
   [ 286, 287, 424 ]
   [ 972, 970, 284 ]
   [ 285, 420, 284 ]
   [ 970, 971, 286 ]
   [ 976, 973, 972 ]
   [ 284, 281, 972 ]
   [ 973, 975, 970 ]
   [ 980, 977, 976 ]
   [ 972, 974, 976 ]
   [ 977, 979, 973 ]
   [ 137, 138, 980 ]
   [ 976, 978, 980 ]
   [ 138, 140, 977 ]
   [ 21, 139, 137 ]
   [ 980, 981, 137 ]
   [ 139, 24, 138 ]
   [ 137, 134, 21 ]
   [ 22, 23, 139 ]
   [ 21, 135, 20 ]
   [ 288, 427, 425 ]
   [ 971, 982, 287 ]
   [ 975, 983, 971 ]
   [ 979, 984, 975 ]
   [ 140, 141, 979 ]
   [ 24, 142, 140 ]
   [ 538, 294, 536 ]
   [ 294, 430, 428 ]
   [ 290, 293, 538 ]
   [ 987, 985, 290 ]
   [ 538, 292, 290 ]
   [ 985, 986, 293 ]
   [ 991, 988, 987 ]
   [ 290, 291, 987 ]
   [ 988, 990, 985 ]
   [ 995, 992, 991 ]
   [ 987, 989, 991 ]
   [ 992, 994, 988 ]
   [ 143, 146, 995 ]
   [ 991, 993, 995 ]
   [ 146, 147, 992 ]
   [ 144, 27, 143 ]
   [ 995, 996, 143 ]
   [ 27, 148, 146 ]
   [ 575, 26, 144 ]
   [ 144, 576, 575 ]
   [ 430, 298, 429 ]
   [ 295, 297, 430 ]
   [ 986, 997, 295 ]
   [ 990, 998, 986 ]
   [ 994, 999, 990 ]
   [ 147, 151, 994 ]
   [ 148, 31, 147 ]
   [ 28, 30, 148 ]
   [ 300, 436, 434 ]
   [ 436, 303, 435 ]
   [ 434, 431, 300 ]
   [ 301, 302, 436 ]
   [ 1002, 1000, 299 ]
   [ 300, 432, 299 ]
   [ 1000, 1001, 301 ]
   [ 1006, 1003, 1002 ]
   [ 299, 296, 1002 ]
   [ 1003, 1005, 1000 ]
   [ 1010, 1007, 1006 ]
   [ 1002, 1004, 1006 ]
   [ 1007, 1009, 1003 ]
   [ 152, 153, 1010 ]
   [ 1006, 1008, 1010 ]
   [ 153, 155, 1007 ]
   [ 33, 154, 152 ]
   [ 1010, 1011, 152 ]
   [ 154, 574, 153 ]
   [ 152, 149, 33 ]
   [ 34, 572, 154 ]
   [ 33, 150, 32 ]
   [ 303, 534, 533 ]
   [ 1001, 1012, 302 ]
   [ 1005, 1013, 1001 ]
   [ 1009, 1014, 1005 ]
   [ 155, 156, 1009 ]
   [ 574, 157, 155 ]
   [ 438, 309, 437 ]
   [ 309, 442, 440 ]
   [ 305, 308, 438 ]
   [ 1017, 1015, 305 ]
   [ 438, 307, 305 ]
   [ 1015, 1016, 308 ]
   [ 1021, 1018, 1017 ]
   [ 305, 306, 1017 ]
   [ 1018, 1020, 1015 ]
   [ 1025, 1022, 1021 ]
   [ 1017, 1019, 1021 ]
   [ 1022, 1024, 1018 ]
   [ 158, 161, 1025 ]
   [ 1021, 1023, 1025 ]
   [ 161, 162, 1022 ]
   [ 159, 39, 158 ]
   [ 1025, 1026, 158 ]
   [ 39, 163, 161 ]
   [ 35, 38, 159 ]
   [ 159, 37, 35 ]
   [ 442, 313, 441 ]
   [ 310, 312, 442 ]
   [ 1016, 1027, 310 ]
   [ 1020, 1028, 1016 ]
   [ 1024, 1029, 1020 ]
   [ 162, 166, 1024 ]
   [ 163, 43, 162 ]
   [ 40, 42, 163 ]
   [ 315, 531, 530 ]
   [ 531, 318, 532 ]
   [ 530, 443, 315 ]
   [ 316, 317, 531 ]
   [ 1032, 1030, 314 ]
   [ 315, 444, 314 ]
   [ 1030, 1031, 316 ]
   [ 1036, 1033, 1032 ]
   [ 314, 311, 1032 ]
   [ 1033, 1035, 1030 ]
   [ 1040, 1037, 1036 ]
   [ 1032, 1034, 1036 ]
   [ 1037, 1039, 1033 ]
   [ 167, 168, 1040 ]
   [ 1036, 1038, 1040 ]
   [ 168, 170, 1037 ]
   [ 571, 169, 167 ]
   [ 1040, 1041, 167 ]
   [ 169, 45, 168 ]
   [ 167, 164, 571 ]
   [ 570, 44, 169 ]
   [ 571, 165, 569 ]
   [ 318, 448, 446 ]
   [ 1031, 1042, 317 ]
   [ 1035, 1043, 1031 ]
   [ 1039, 1044, 1035 ]
   [ 170, 171, 1039 ]
   [ 45, 172, 170 ]
   [ 450, 324, 449 ]
   [ 324, 454, 452 ]
   [ 320, 323, 450 ]
   [ 1047, 1045, 320 ]
   [ 450, 322, 320 ]
   [ 1045, 1046, 323 ]
   [ 1051, 1048, 1047 ]
   [ 320, 321, 1047 ]
   [ 1048, 1050, 1045 ]
   [ 1055, 1052, 1051 ]
   [ 1047, 1049, 1051 ]
   [ 1052, 1054, 1048 ]
   [ 173, 176, 1055 ]
   [ 1051, 1053, 1055 ]
   [ 176, 177, 1052 ]
   [ 174, 51, 173 ]
   [ 1055, 1056, 173 ]
   [ 51, 178, 176 ]
   [ 47, 50, 174 ]
   [ 174, 49, 47 ]
   [ 454, 328, 453 ]
   [ 325, 327, 454 ]
   [ 1046, 1057, 325 ]
   [ 1050, 1058, 1046 ]
   [ 1054, 1059, 1050 ]
   [ 177, 181, 1054 ]
   [ 178, 567, 177 ]
   [ 52, 568, 178 ]
   [ 330, 457, 455 ]
   [ 457, 333, 456 ]
   [ 455, 527, 330 ]
   [ 331, 332, 457 ]
   [ 1062, 1060, 329 ]
   [ 330, 529, 329 ]
   [ 1060, 1061, 331 ]
   [ 1066, 1063, 1062 ]
   [ 329, 326, 1062 ]
   [ 1063, 1065, 1060 ]
   [ 1070, 1067, 1066 ]
   [ 1062, 1064, 1066 ]
   [ 1067, 1069, 1063 ]
   [ 182, 183, 1070 ]
   [ 1066, 1068, 1070 ]
   [ 183, 185, 1067 ]
   [ 54, 184, 182 ]
   [ 1070, 1071, 182 ]
   [ 184, 57, 183 ]
   [ 182, 179, 54 ]
   [ 55, 56, 184 ]
   [ 54, 180, 53 ]
   [ 333, 460, 458 ]
   [ 1061, 1072, 332 ]
   [ 1065, 1073, 1061 ]
   [ 1069, 1074, 1065 ]
   [ 185, 186, 1069 ]
   [ 57, 187, 185 ]
   [ 462, 339, 461 ]
   [ 339, 525, 524 ]
   [ 335, 338, 462 ]
   [ 1077, 1075, 335 ]
   [ 462, 337, 335 ]
   [ 1075, 1076, 338 ]
   [ 1081, 1078, 1077 ]
   [ 335, 336, 1077 ]
   [ 1078, 1080, 1075 ]
   [ 1085, 1082, 1081 ]
   [ 1077, 1079, 1081 ]
   [ 1082, 1084, 1078 ]
   [ 188, 191, 1085 ]
   [ 1081, 1083, 1085 ]
   [ 191, 192, 1082 ]
   [ 189, 565, 188 ]
   [ 1085, 1086, 188 ]
   [ 565, 193, 191 ]
   [ 59, 563, 189 ]
   [ 189, 61, 59 ]
   [ 525, 343, 526 ]
   [ 340, 342, 525 ]
   [ 1076, 1087, 340 ]
   [ 1080, 1088, 1076 ]
   [ 1084, 1089, 1080 ]
   [ 192, 196, 1084 ]
   [ 193, 64, 192 ]
   [ 564, 63, 193 ]
   [ 345, 469, 467 ]
   [ 469, 348, 468 ]
   [ 467, 464, 345 ]
   [ 346, 347, 469 ]
   [ 1092, 1090, 344 ]
   [ 345, 465, 344 ]
   [ 1090, 1091, 346 ]
   [ 1096, 1093, 1092 ]
   [ 344, 341, 1092 ]
   [ 1093, 1095, 1090 ]
   [ 1100, 1097, 1096 ]
   [ 1092, 1094, 1096 ]
   [ 1097, 1099, 1093 ]
   [ 197, 198, 1100 ]
   [ 1096, 1098, 1100 ]
   [ 198, 200, 1097 ]
   [ 66, 199, 197 ]
   [ 1100, 1101, 197 ]
   [ 199, 69, 198 ]
   [ 197, 194, 66 ]
   [ 67, 68, 199 ]
   [ 66, 195, 65 ]
   [ 348, 472, 470 ]
   [ 1091, 1102, 347 ]
   [ 1095, 1103, 1091 ]
   [ 1099, 1104, 1095 ]
   [ 200, 201, 1099 ]
   [ 69, 202, 200 ]
   [ 523, 354, 521 ]
   [ 354, 475, 473 ]
   [ 350, 353, 523 ]
   [ 1107, 1105, 350 ]
   [ 523, 352, 350 ]
   [ 1105, 1106, 353 ]
   [ 1111, 1108, 1107 ]
   [ 350, 351, 1107 ]
   [ 1108, 1110, 1105 ]
   [ 1115, 1112, 1111 ]
   [ 1107, 1109, 1111 ]
   [ 1112, 1114, 1108 ]
   [ 203, 206, 1115 ]
   [ 1111, 1113, 1115 ]
   [ 206, 207, 1112 ]
   [ 204, 72, 203 ]
   [ 1115, 1116, 203 ]
   [ 72, 208, 206 ]
   [ 560, 71, 204 ]
   [ 204, 561, 560 ]
   [ 475, 358, 474 ]
   [ 355, 357, 475 ]
   [ 1106, 1117, 355 ]
   [ 1110, 1118, 1106 ]
   [ 1114, 1119, 1110 ]
   [ 207, 211, 1114 ]
   [ 208, 76, 207 ]
   [ 73, 75, 208 ]
   [ 360, 481, 479 ]
   [ 481, 363, 480 ]
   [ 479, 476, 360 ]
   [ 361, 362, 481 ]
   [ 1122, 1120, 359 ]
   [ 360, 477, 359 ]
   [ 1120, 1121, 361 ]
   [ 1126, 1123, 1122 ]
   [ 359, 356, 1122 ]
   [ 1123, 1125, 1120 ]
   [ 1130, 1127, 1126 ]
   [ 1122, 1124, 1126 ]
   [ 1127, 1129, 1123 ]
   [ 212, 213, 1130 ]
   [ 1126, 1128, 1130 ]
   [ 213, 215, 1127 ]
   [ 78, 214, 212 ]
   [ 1130, 1131, 212 ]
   [ 214, 81, 213 ]
   [ 212, 209, 78 ]
   [ 79, 80, 214 ]
   [ 78, 210, 77 ]
   [ 363, 519, 518 ]
   [ 1121, 1132, 362 ]
   [ 1125, 1133, 1121 ]
   [ 1129, 1134, 1125 ]
   [ 215, 216, 1129 ]
   [ 81, 217, 215 ]
   [ 483, 369, 482 ]
   [ 369, 487, 485 ]
   [ 365, 368, 483 ]
   [ 1137, 1135, 365 ]
   [ 483, 367, 365 ]
   [ 1135, 1136, 368 ]
   [ 1141, 1138, 1137 ]
   [ 365, 366, 1137 ]
   [ 1138, 1140, 1135 ]
   [ 1145, 1142, 1141 ]
   [ 1137, 1139, 1141 ]
   [ 1142, 1144, 1138 ]
   [ 218, 221, 1145 ]
   [ 1141, 1143, 1145 ]
   [ 221, 222, 1142 ]
   [ 219, 84, 218 ]
   [ 1145, 1146, 218 ]
   [ 84, 223, 221 ]
   [ 557, 83, 219 ]
   [ 219, 558, 557 ]
   [ 487, 373, 486 ]
   [ 370, 372, 487 ]
   [ 1136, 1147, 370 ]
   [ 1140, 1148, 1136 ]
   [ 1144, 1149, 1140 ]
   [ 222, 226, 1144 ]
   [ 223, 88, 222 ]
   [ 85, 87, 223 ]
   [ 375, 493, 491 ]
   [ 493, 378, 492 ]
   [ 491, 488, 375 ]
   [ 376, 377, 493 ]
   [ 1152, 1150, 374 ]
   [ 375, 489, 374 ]
   [ 1150, 1151, 376 ]
   [ 1156, 1153, 1152 ]
   [ 374, 371, 1152 ]
   [ 1153, 1155, 1150 ]
   [ 1160, 1157, 1156 ]
   [ 1152, 1154, 1156 ]
   [ 1157, 1159, 1153 ]
   [ 227, 228, 1160 ]
   [ 1156, 1158, 1160 ]
   [ 228, 230, 1157 ]
   [ 90, 229, 227 ]
   [ 1160, 1161, 227 ]
   [ 229, 556, 228 ]
   [ 227, 224, 90 ]
   [ 91, 554, 229 ]
   [ 90, 225, 89 ]
   [ 378, 516, 515 ]
   [ 1151, 1162, 377 ]
   [ 1155, 1163, 1151 ]
   [ 1159, 1164, 1155 ]
   [ 230, 231, 1159 ]
   [ 556, 232, 230 ]
   [ 495, 384, 494 ]
   [ 384, 499, 497 ]
   [ 380, 383, 495 ]
   [ 1167, 1165, 380 ]
   [ 495, 382, 380 ]
   [ 1165, 1166, 383 ]
   [ 1171, 1168, 1167 ]
   [ 380, 381, 1167 ]
   [ 1168, 1170, 1165 ]
   [ 1175, 1172, 1171 ]
   [ 1167, 1169, 1171 ]
   [ 1172, 1174, 1168 ]
   [ 233, 236, 1175 ]
   [ 1171, 1173, 1175 ]
   [ 236, 237, 1172 ]
   [ 234, 96, 233 ]
   [ 1175, 1176, 233 ]
   [ 96, 238, 236 ]
   [ 92, 95, 234 ]
   [ 234, 94, 92 ]
   [ 499, 388, 498 ]
   [ 385, 387, 499 ]
   [ 1166, 1177, 385 ]
   [ 1170, 1178, 1166 ]
   [ 1174, 1179, 1170 ]
   [ 237, 241, 1174 ]
   [ 238, 100, 237 ]
   [ 97, 99, 238 ]
   [ 390, 513, 512 ]
   [ 513, 393, 514 ]
   [ 512, 500, 390 ]
   [ 391, 392, 513 ]
   [ 1182, 1180, 389 ]
   [ 390, 501, 389 ]
   [ 1180, 1181, 391 ]
   [ 1186, 1183, 1182 ]
   [ 389, 386, 1182 ]
   [ 1183, 1185, 1180 ]
   [ 1190, 1187, 1186 ]
   [ 1182, 1184, 1186 ]
   [ 1187, 1189, 1183 ]
   [ 242, 243, 1190 ]
   [ 1186, 1188, 1190 ]
   [ 243, 245, 1187 ]
   [ 553, 244, 242 ]
   [ 1190, 1191, 242 ]
   [ 244, 102, 243 ]
   [ 242, 239, 553 ]
   [ 552, 101, 244 ]
   [ 553, 240, 551 ]
   [ 393, 505, 503 ]
   [ 1181, 1192, 392 ]
   [ 1185, 1193, 1181 ]
   [ 1189, 1194, 1185 ]
   [ 245, 246, 1189 ]
   [ 102, 247, 245 ]
   [ 507, 399, 506 ]
   [ 399, 510, 509 ]
   [ 395, 398, 507 ]
   [ 1197, 1195, 395 ]
   [ 507, 397, 395 ]
   [ 1195, 1196, 398 ]
   [ 1201, 1198, 1197 ]
   [ 395, 396, 1197 ]
   [ 1198, 1200, 1195 ]
   [ 1205, 1202, 1201 ]
   [ 1197, 1199, 1201 ]
   [ 1202, 1204, 1198 ]
   [ 248, 251, 1205 ]
   [ 1201, 1203, 1205 ]
   [ 251, 252, 1202 ]
   [ 249, 550, 248 ]
   [ 1205, 1206, 248 ]
   [ 550, 253, 251 ]
   [ 104, 548, 249 ]
   [ 249, 106, 104 ]
   [ 1210, 1208, 1207 ]
   [ 1214, 1211, 1210 ]
   [ 1207, 1212, 1210 ]
   [ 1217, 1215, 1214 ]
   [ 1210, 1213, 1214 ]
   [ 1220, 1218, 1217 ]
   [ 1214, 1216, 1217 ]
   [ 1223, 1221, 1220 ]
   [ 1217, 1219, 1220 ]
   [ 1226, 1224, 1223 ]
   [ 1220, 1222, 1223 ]
   [ 1229, 1227, 1226 ]
   [ 1223, 1225, 1226 ]
   [ 1232, 1230, 1229 ]
   [ 1226, 1228, 1229 ]
   [ 1229, 1231, 1232 ]
   [ 1212, 1234, 1213 ]
   [ 1213, 1235, 1216 ]
   [ 1216, 1236, 1219 ]
   [ 1219, 1237, 1222 ]
   [ 1222, 1238, 1225 ]
   [ 1225, 1239, 1228 ]
   [ 1228, 1240, 1231 ]
   [ 1231, 1241, 1233 ]
   [ 1234, 511, 1235 ]
   [ 1235, 510, 1236 ]
   [ 1236, 400, 1237 ]
   [ 1237, 1196, 1238 ]
   [ 1238, 1200, 1239 ]
   [ 1239, 1204, 1240 ]
   [ 1240, 252, 1241 ]
   [ 1241, 253, 1242 ]
   [ 508, 504, 397 ]
   [ 397, 505, 396 ]
   [ 396, 394, 1199 ]
   [ 1199, 1192, 1203 ]
   [ 1203, 1193, 1206 ]
   [ 1206, 1194, 250 ]
   [ 250, 246, 106 ]
   [ 106, 247, 105 ]
   [ 501, 388, 386 ]
   [ 386, 387, 1184 ]
   [ 1184, 1177, 1188 ]
   [ 1188, 1178, 1191 ]
   [ 1191, 1179, 239 ]
   [ 240, 100, 98 ]
   [ 496, 517, 382 ]
   [ 382, 516, 381 ]
   [ 381, 379, 1169 ]
   [ 1169, 1162, 1173 ]
   [ 1173, 1163, 1176 ]
   [ 1176, 1164, 235 ]
   [ 235, 231, 94 ]
   [ 94, 232, 93 ]
   [ 489, 373, 371 ]
   [ 371, 372, 1154 ]
   [ 1154, 1147, 1158 ]
   [ 1158, 1148, 1161 ]
   [ 1161, 1149, 224 ]
   [ 225, 88, 86 ]
   [ 484, 520, 367 ]
   [ 367, 519, 366 ]
   [ 366, 364, 1139 ]
   [ 1139, 1132, 1143 ]
   [ 1143, 1133, 1146 ]
   [ 1146, 1134, 220 ]
   [ 220, 216, 558 ]
   [ 558, 217, 559 ]
   [ 477, 358, 356 ]
   [ 356, 357, 1124 ]
   [ 1124, 1117, 1128 ]
   [ 1128, 1118, 1131 ]
   [ 1131, 1119, 209 ]
   [ 210, 76, 74 ]
   [ 522, 471, 352 ]
   [ 352, 472, 351 ]
   [ 351, 349, 1109 ]
   [ 1109, 1102, 1113 ]
   [ 1113, 1103, 1116 ]
   [ 1116, 1104, 205 ]
   [ 205, 201, 561 ]
   [ 561, 202, 562 ]
   [ 465, 343, 341 ]
   [ 341, 342, 1094 ]
   [ 1094, 1087, 1098 ]
   [ 1098, 1088, 1101 ]
   [ 1101, 1089, 194 ]
   [ 195, 64, 62 ]
   [ 463, 459, 337 ]
   [ 337, 460, 336 ]
   [ 336, 334, 1079 ]
   [ 1079, 1072, 1083 ]
   [ 1083, 1073, 1086 ]
   [ 1086, 1074, 190 ]
   [ 190, 186, 61 ]
   [ 61, 187, 60 ]
   [ 529, 328, 326 ]
   [ 326, 327, 1064 ]
   [ 1064, 1057, 1068 ]
   [ 1068, 1058, 1071 ]
   [ 1071, 1059, 179 ]
   [ 180, 567, 566 ]
   [ 451, 447, 322 ]
   [ 322, 448, 321 ]
   [ 321, 319, 1049 ]
   [ 1049, 1042, 1053 ]
   [ 1053, 1043, 1056 ]
   [ 1056, 1044, 175 ]
   [ 175, 171, 49 ]
   [ 49, 172, 48 ]
   [ 444, 313, 311 ]
   [ 311, 312, 1034 ]
   [ 1034, 1027, 1038 ]
   [ 1038, 1028, 1041 ]
   [ 1041, 1029, 164 ]
   [ 165, 43, 41 ]
   [ 439, 535, 307 ]
   [ 307, 534, 306 ]
   [ 306, 304, 1019 ]
   [ 1019, 1012, 1023 ]
   [ 1023, 1013, 1026 ]
   [ 1026, 1014, 160 ]
   [ 160, 156, 37 ]
   [ 37, 157, 36 ]
   [ 432, 298, 296 ]
   [ 296, 297, 1004 ]
   [ 1004, 997, 1008 ]
   [ 1008, 998, 1011 ]
   [ 1011, 999, 149 ]
   [ 150, 31, 29 ]
   [ 537, 426, 292 ]
   [ 292, 427, 291 ]
   [ 291, 289, 989 ]
   [ 989, 982, 993 ]
   [ 993, 983, 996 ]
   [ 996, 984, 145 ]
   [ 145, 141, 576 ]
   [ 576, 142, 577 ]
   [ 420, 283, 281 ]
   [ 281, 282, 974 ]
   [ 974, 967, 978 ]
   [ 978, 968, 981 ]
   [ 981, 969, 134 ]
   [ 135, 19, 17 ]
   [ 418, 414, 277 ]
   [ 277, 415, 276 ]
   [ 276, 274, 959 ]
   [ 959, 952, 963 ]
   [ 963, 953, 966 ]
   [ 966, 954, 130 ]
   [ 130, 126, 16 ]
   [ 16, 127, 15 ]
   [ 408, 268, 266 ]
   [ 266, 267, 944 ]
   [ 944, 937, 948 ]
   [ 948, 938, 951 ]
   [ 951, 939, 119 ]
   [ 120, 7, 5 ]
   [ 406, 402, 262 ]
   [ 262, 403, 261 ]
   [ 261, 259, 929 ]
   [ 929, 922, 933 ]
   [ 933, 923, 936 ]
   [ 936, 924, 115 ]
   [ 115, 111, 4 ]
   [ 4, 112, 3 ]
   [ 903, 895, 904 ]
   [ 904, 894, 906 ]
   [ 906, 896, 910 ]
   [ 910, 897, 914 ]
   [ 914, 898, 917 ]
   [ 917, 899, 918 ]
   [ 918, 900, 919 ]
   [ 919, 901, 921 ]
   [ 1245, 1246, 1247 ]
   [ 769, 771, 1248 ]
   [ 1249, 1250, 1251 ]
   [ 1252, 1232, 1253 ]
   [ 1254, 104, 1255 ]
   [ 1256, 1257, 514 ]
   [ 1258, 551, 1259 ]
   [ 1260, 1261, 497 ]
   [ 1262, 92, 1263 ]
   [ 1264, 1265, 492 ]
   [ 1266, 89, 1267 ]
   [ 1268, 1269, 485 ]
   [ 1270, 557, 1271 ]
   [ 1272, 1273, 480 ]
   [ 1274, 77, 1275 ]
   [ 1276, 1277, 473 ]
   [ 1278, 560, 1279 ]
   [ 1280, 1281, 468 ]
   [ 1282, 65, 1283 ]
   [ 1284, 1285, 524 ]
   [ 1286, 1287, 456 ]
   [ 1288, 56, 1289 ]
   [ 1290, 1291, 452 ]
   [ 1292, 1293, 532 ]
   [ 1294, 569, 1295 ]
   [ 1296, 1297, 440 ]
   [ 1298, 35, 1299 ]
   [ 1300, 1301, 435 ]
   [ 1302, 32, 1303 ]
   [ 1304, 1305, 428 ]
   [ 1306, 575, 1307 ]
   [ 1308, 1309, 423 ]
   [ 1310, 20, 1311 ]
   [ 1312, 1313, 539 ]
   [ 1314, 14, 1315 ]
   [ 1316, 1317, 411 ]
   [ 1318, 8, 1319 ]
   [ 1320, 1321, 542 ]
   [ 1322, 2, 1323 ]
   [ 1324, 1325, 547 ]
   [ 1326, 584, 1327 ]
   [ 1328, 1329, 877 ]
   [ 1250, 59, 1330 ]
   [ 1330, 60, 1331 ]
   [ 1331, 58, 1288 ]
   [ 1332, 47, 1333 ]
   [ 47, 48, 1333 ]
   [ 50, 47, 1332 ]
   [ 52, 50, 1334 ]
   [ 53, 566, 1335 ]
   [ 55, 53, 1336 ]
   [ 56, 55, 1289 ]
   [ 59, 60, 1330 ]
   [ 563, 59, 1250 ]
   [ 60, 58, 1331 ]
   [ 58, 56, 1288 ]
   [ 566, 568, 1337 ]
   [ 568, 52, 1338 ]
   [ 1339, 1340, 875 ]
   [ 1209, 1341, 1207 ]
   [ 1212, 1342, 1234 ]
   [ 1343, 1342, 1212 ]
   [ 1234, 1344, 511 ]
   [ 1342, 1344, 1234 ]
   [ 511, 1345, 509 ]
   [ 1344, 1345, 511 ]
   [ 509, 1346, 506 ]
   [ 1345, 1346, 509 ]
   [ 508, 1347, 504 ]
   [ 1348, 1347, 508 ]
   [ 504, 1349, 503 ]
   [ 1347, 1349, 504 ]
   [ 503, 1256, 514 ]
   [ 1349, 1256, 503 ]
   [ 500, 1350, 502 ]
   [ 1351, 1350, 500 ]
   [ 502, 1352, 498 ]
   [ 1350, 1352, 502 ]
   [ 498, 1260, 497 ]
   [ 1352, 1260, 498 ]
   [ 496, 1353, 517 ]
   [ 1354, 1353, 496 ]
   [ 517, 1355, 515 ]
   [ 1353, 1355, 517 ]
   [ 515, 1264, 492 ]
   [ 1355, 1264, 515 ]
   [ 488, 1356, 490 ]
   [ 1357, 1356, 488 ]
   [ 490, 1358, 486 ]
   [ 1356, 1358, 490 ]
   [ 486, 1268, 485 ]
   [ 1358, 1268, 486 ]
   [ 484, 1359, 520 ]
   [ 1360, 1359, 484 ]
   [ 520, 1361, 518 ]
   [ 1359, 1361, 520 ]
   [ 518, 1272, 480 ]
   [ 1361, 1272, 518 ]
   [ 476, 1362, 478 ]
   [ 1363, 1362, 476 ]
   [ 478, 1364, 474 ]
   [ 1362, 1364, 478 ]
   [ 474, 1276, 473 ]
   [ 1364, 1276, 474 ]
   [ 522, 1365, 471 ]
   [ 1366, 1365, 522 ]
   [ 471, 1367, 470 ]
   [ 1365, 1367, 471 ]
   [ 470, 1280, 468 ]
   [ 1367, 1280, 470 ]
   [ 464, 1368, 466 ]
   [ 1369, 1368, 464 ]
   [ 466, 1370, 526 ]
   [ 1368, 1370, 466 ]
   [ 526, 1284, 524 ]
   [ 1370, 1284, 526 ]
   [ 463, 1371, 459 ]
   [ 1372, 1371, 463 ]
   [ 459, 1373, 458 ]
   [ 1371, 1373, 459 ]
   [ 458, 1286, 456 ]
   [ 1373, 1286, 458 ]
   [ 527, 1374, 528 ]
   [ 1375, 1374, 527 ]
   [ 528, 1376, 453 ]
   [ 1374, 1376, 528 ]
   [ 453, 1290, 452 ]
   [ 1376, 1290, 453 ]
   [ 451, 1377, 447 ]
   [ 1378, 1377, 451 ]
   [ 447, 1379, 446 ]
   [ 1377, 1379, 447 ]
   [ 446, 1292, 532 ]
   [ 1379, 1292, 446 ]
   [ 443, 1380, 445 ]
   [ 1381, 1380, 443 ]
   [ 445, 1382, 441 ]
   [ 1380, 1382, 445 ]
   [ 441, 1296, 440 ]
   [ 1382, 1296, 441 ]
   [ 439, 1383, 535 ]
   [ 1384, 1383, 439 ]
   [ 535, 1385, 533 ]
   [ 1383, 1385, 535 ]
   [ 533, 1300, 435 ]
   [ 1385, 1300, 533 ]
   [ 431, 1386, 433 ]
   [ 1387, 1386, 431 ]
   [ 433, 1388, 429 ]
   [ 1386, 1388, 433 ]
   [ 429, 1304, 428 ]
   [ 1388, 1304, 429 ]
   [ 537, 1389, 426 ]
   [ 1390, 1389, 537 ]
   [ 426, 1391, 425 ]
   [ 1389, 1391, 426 ]
   [ 425, 1308, 423 ]
   [ 1391, 1308, 425 ]
   [ 419, 1392, 421 ]
   [ 1393, 1392, 419 ]
   [ 421, 1394, 541 ]
   [ 1392, 1394, 421 ]
   [ 541, 1312, 539 ]
   [ 1394, 1312, 541 ]
   [ 418, 1395, 414 ]
   [ 1396, 1395, 418 ]
   [ 414, 1397, 413 ]
   [ 1395, 1397, 414 ]
   [ 413, 1316, 411 ]
   [ 1397, 1316, 413 ]
   [ 407, 1398, 409 ]
   [ 1399, 1398, 407 ]
   [ 409, 1400, 544 ]
   [ 1398, 1400, 409 ]
   [ 544, 1320, 542 ]
   [ 1400, 1320, 544 ]
   [ 406, 1401, 402 ]
   [ 1402, 1401, 406 ]
   [ 402, 1403, 401 ]
   [ 1401, 1403, 402 ]
   [ 401, 1324, 547 ]
   [ 1403, 1324, 401 ]
   [ 903, 1404, 895 ]
   [ 895, 1405, 879 ]
   [ 1404, 1405, 895 ]
   [ 879, 1328, 877 ]
   [ 1405, 1328, 879 ]
   [ 506, 1348, 508 ]
   [ 1346, 1348, 506 ]
   [ 1207, 1343, 1212 ]
   [ 1341, 1343, 1207 ]
   [ 1406, 1230, 1252 ]
   [ 1232, 1233, 1253 ]
   [ 1233, 1242, 1407 ]
   [ 1407, 1242, 549 ]
   [ 1408, 549, 1409 ]
   [ 549, 548, 1409 ]
   [ 1409, 548, 1254 ]
   [ 104, 105, 1255 ]
   [ 1255, 105, 1410 ]
   [ 105, 103, 1410 ]
   [ 1410, 103, 1411 ]
   [ 103, 101, 1411 ]
   [ 1411, 101, 1412 ]
   [ 512, 1351, 500 ]
   [ 1257, 1351, 512 ]
   [ 101, 552, 1412 ]
   [ 1412, 552, 1258 ]
   [ 551, 98, 1259 ]
   [ 1259, 98, 1413 ]
   [ 98, 99, 1413 ]
   [ 1413, 99, 1414 ]
   [ 99, 97, 1414 ]
   [ 1414, 97, 1415 ]
   [ 494, 1354, 496 ]
   [ 1261, 1354, 494 ]
   [ 97, 95, 1415 ]
   [ 1415, 95, 1262 ]
   [ 92, 93, 1263 ]
   [ 1263, 93, 1416 ]
   [ 93, 555, 1416 ]
   [ 1416, 555, 1417 ]
   [ 555, 554, 1417 ]
   [ 1417, 554, 1418 ]
   [ 491, 1357, 488 ]
   [ 1265, 1357, 491 ]
   [ 554, 91, 1418 ]
   [ 1418, 91, 1266 ]
   [ 89, 86, 1267 ]
   [ 1267, 86, 1419 ]
   [ 86, 87, 1419 ]
   [ 1419, 87, 1420 ]
   [ 87, 85, 1420 ]
   [ 1420, 85, 1421 ]
   [ 482, 1360, 484 ]
   [ 1269, 1360, 482 ]
   [ 85, 83, 1421 ]
   [ 1421, 83, 1270 ]
   [ 557, 559, 1271 ]
   [ 1271, 559, 1422 ]
   [ 559, 82, 1422 ]
   [ 1422, 82, 1423 ]
   [ 82, 80, 1423 ]
   [ 1423, 80, 1424 ]
   [ 479, 1363, 476 ]
   [ 1273, 1363, 479 ]
   [ 80, 79, 1424 ]
   [ 1424, 79, 1274 ]
   [ 77, 74, 1275 ]
   [ 1275, 74, 1425 ]
   [ 74, 75, 1425 ]
   [ 1425, 75, 1426 ]
   [ 75, 73, 1426 ]
   [ 1426, 73, 1427 ]
   [ 521, 1366, 522 ]
   [ 1277, 1366, 521 ]
   [ 73, 71, 1427 ]
   [ 1427, 71, 1278 ]
   [ 560, 562, 1279 ]
   [ 1279, 562, 1428 ]
   [ 562, 70, 1428 ]
   [ 1428, 70, 1429 ]
   [ 70, 68, 1429 ]
   [ 1429, 68, 1430 ]
   [ 467, 1369, 464 ]
   [ 1281, 1369, 467 ]
   [ 68, 67, 1430 ]
   [ 1430, 67, 1282 ]
   [ 65, 62, 1283 ]
   [ 1283, 62, 1431 ]
   [ 62, 63, 1431 ]
   [ 63, 564, 1432 ]
   [ 461, 1372, 463 ]
   [ 1285, 1372, 461 ]
   [ 564, 563, 1249 ]
   [ 455, 1375, 527 ]
   [ 1287, 1375, 455 ]
   [ 449, 1378, 451 ]
   [ 1291, 1378, 449 ]
   [ 1333, 48, 1433 ]
   [ 48, 46, 1433 ]
   [ 1433, 46, 1434 ]
   [ 46, 44, 1434 ]
   [ 1434, 44, 1435 ]
   [ 530, 1381, 443 ]
   [ 1293, 1381, 530 ]
   [ 44, 570, 1435 ]
   [ 1435, 570, 1294 ]
   [ 569, 41, 1295 ]
   [ 1295, 41, 1436 ]
   [ 41, 42, 1436 ]
   [ 1436, 42, 1437 ]
   [ 42, 40, 1437 ]
   [ 1437, 40, 1438 ]
   [ 437, 1384, 439 ]
   [ 1297, 1384, 437 ]
   [ 40, 38, 1438 ]
   [ 1438, 38, 1298 ]
   [ 35, 36, 1299 ]
   [ 1299, 36, 1439 ]
   [ 36, 573, 1439 ]
   [ 1439, 573, 1440 ]
   [ 573, 572, 1440 ]
   [ 1440, 572, 1441 ]
   [ 434, 1387, 431 ]
   [ 1301, 1387, 434 ]
   [ 572, 34, 1441 ]
   [ 1441, 34, 1302 ]
   [ 32, 29, 1303 ]
   [ 1303, 29, 1442 ]
   [ 29, 30, 1442 ]
   [ 1442, 30, 1443 ]
   [ 30, 28, 1443 ]
   [ 1443, 28, 1444 ]
   [ 536, 1390, 537 ]
   [ 1305, 1390, 536 ]
   [ 28, 26, 1444 ]
   [ 1444, 26, 1306 ]
   [ 575, 577, 1307 ]
   [ 1307, 577, 1445 ]
   [ 577, 25, 1445 ]
   [ 1445, 25, 1446 ]
   [ 25, 23, 1446 ]
   [ 1446, 23, 1447 ]
   [ 422, 1393, 419 ]
   [ 1309, 1393, 422 ]
   [ 23, 22, 1447 ]
   [ 1447, 22, 1310 ]
   [ 20, 17, 1311 ]
   [ 1311, 17, 1448 ]
   [ 17, 18, 1448 ]
   [ 1448, 18, 1449 ]
   [ 18, 579, 1449 ]
   [ 1449, 579, 1450 ]
   [ 416, 1396, 418 ]
   [ 1313, 1396, 416 ]
   [ 579, 578, 1450 ]
   [ 1450, 578, 1314 ]
   [ 14, 15, 1315 ]
   [ 1315, 15, 1451 ]
   [ 15, 13, 1451 ]
   [ 1451, 13, 1452 ]
   [ 13, 11, 1452 ]
   [ 1452, 11, 1453 ]
   [ 410, 1399, 407 ]
   [ 1317, 1399, 410 ]
   [ 11, 10, 1453 ]
   [ 1453, 10, 1318 ]
   [ 8, 5, 1319 ]
   [ 1319, 5, 1454 ]
   [ 5, 6, 1454 ]
   [ 1454, 6, 1455 ]
   [ 6, 582, 1455 ]
   [ 1455, 582, 1456 ]
   [ 404, 1402, 406 ]
   [ 1321, 1402, 404 ]
   [ 582, 581, 1456 ]
   [ 1456, 581, 1322 ]
   [ 2, 3, 1323 ]
   [ 1323, 3, 1457 ]
   [ 3, 1, 1457 ]
   [ 1457, 1, 1458 ]
   [ 1, 920, 1458 ]
   [ 1458, 920, 1459 ]
   [ 545, 1460, 1404 ]
   [ 1325, 1460, 545 ]
   [ 920, 585, 1459 ]
   [ 1459, 585, 1326 ]
   [ 584, 921, 1327 ]
   [ 1327, 921, 1461 ]
   [ 921, 902, 1461 ]
   [ 1461, 902, 1462 ]
   [ 902, 893, 1462 ]
   [ 1462, 893, 1463 ]
   [ 893, 1244, 1463 ]
   [ 585, 584, 1326 ]
   [ 547, 1325, 545 ]
   [ 581, 2, 1322 ]
   [ 542, 1321, 404 ]
   [ 10, 8, 1318 ]
   [ 411, 1317, 410 ]
   [ 578, 14, 1314 ]
   [ 539, 1313, 416 ]
   [ 22, 20, 1310 ]
   [ 423, 1309, 422 ]
   [ 26, 575, 1306 ]
   [ 428, 1305, 536 ]
   [ 34, 32, 1302 ]
   [ 435, 1301, 434 ]
   [ 38, 35, 1298 ]
   [ 440, 1297, 437 ]
   [ 570, 569, 1294 ]
   [ 532, 1293, 530 ]
   [ 452, 1291, 449 ]
   [ 456, 1287, 455 ]
   [ 524, 1285, 461 ]
   [ 67, 65, 1282 ]
   [ 468, 1281, 467 ]
   [ 71, 560, 1278 ]
   [ 473, 1277, 521 ]
   [ 79, 77, 1274 ]
   [ 480, 1273, 479 ]
   [ 83, 557, 1270 ]
   [ 485, 1269, 482 ]
   [ 91, 89, 1266 ]
   [ 492, 1265, 491 ]
   [ 95, 92, 1262 ]
   [ 497, 1261, 494 ]
   [ 552, 551, 1258 ]
   [ 514, 1257, 512 ]
   [ 548, 104, 1254 ]
   [ 1230, 1232, 1252 ]
   [ 1334, 50, 1332 ]
   [ 1289, 55, 1336 ]
   [ 1249, 563, 1250 ]
   [ 1336, 53, 1335 ]
   [ 1335, 566, 1337 ]
   [ 1337, 568, 1338 ]
   [ 1338, 52, 1334 ]
   [ 1432, 564, 1249 ]
   [ 1431, 63, 1432 ]
   [ 1404, 903, 545 ]
   [ 719, 720, 724 ]
   [ 724, 721, 725 ]
   [ 616, 724, 725 ]
   [ 619, 1467, 722 ]
   [ 633, 725, 727 ]
   [ 633, 616, 725 ]
   [ 619, 722, 613 ]
   [ 724, 616, 617 ]
   [ 635, 607, 595 ]
   [ 604, 606, 603 ]
   [ 1468, 1469, 651 ]
   [ 643, 723, 644 ]
   [ 721, 632, 722 ]
   [ 1468, 651, 723 ]
   [ 722, 729, 721 ]
   [ 593, 607, 606 ]
   [ 593, 606, 718 ]
   [ 730, 1470, 1471 ]
   [ 886, 1243, 888 ]
   [ 884, 1472, 870 ]
   [ 870, 869, 1243 ]
   [ 1243, 884, 870 ]
   [ 633, 610, 616 ]
   [ 651, 1473, 596 ]
   [ 733, 735, 1474 ]
   [ 882, 1472, 884 ]
   [ 1243, 869, 888 ]
   [ 601, 588, 602 ]
   [ 602, 588, 620 ]
   [ 620, 587, 714 ]
   [ 621, 620, 714 ]
   [ 592, 614, 626 ]
   [ 1475, 614, 1476 ]
   [ 591, 1476, 614 ]
   [ 650, 591, 590 ]
   [ 595, 1477, 717 ]
   [ 717, 1478, 716 ]
   [ 716, 1479, 715 ]
   [ 715, 1480, 723 ]
   [ 723, 1481, 1468 ]
   [ 1467, 728, 722 ]
   [ 598, 597, 599 ]
   [ 1482, 1483, 1467 ]
   [ 1467, 1483, 1484 ]
   [ 600, 1483, 1482 ]
   [ 1476, 600, 1475 ]
   [ 1475, 600, 618 ]
   [ 603, 634, 1485 ]
   [ 604, 603, 605 ]
   [ 602, 634, 603 ]
   [ 606, 605, 1486 ]
   [ 727, 1487, 1485 ]
   [ 610, 627, 615 ]
   [ 609, 627, 610 ]
   [ 632, 611, 613 ]
   [ 613, 1475, 618 ]
   [ 614, 1475, 613 ]
   [ 619, 1482, 1467 ]
   [ 618, 1482, 619 ]
   [ 622, 608, 621 ]
   [ 625, 612, 624 ]
   [ 614, 612, 626 ]
   [ 620, 634, 602 ]
   [ 610, 634, 620 ]
   [ 629, 617, 627 ]
   [ 631, 628, 629 ]
   [ 1488, 630, 631 ]
   [ 623, 630, 1488 ]
   [ 632, 630, 623 ]
   [ 634, 727, 1485 ]
   [ 633, 727, 634 ]
   [ 636, 1489, 646 ]
   [ 635, 1489, 636 ]
   [ 1489, 635, 638 ]
   [ 638, 637, 640 ]
   [ 640, 639, 642 ]
   [ 642, 648, 653 ]
   [ 643, 648, 642 ]
   [ 648, 643, 645 ]
   [ 645, 1476, 591 ]
   [ 600, 1476, 645 ]
   [ 652, 648, 649 ]
   [ 649, 645, 650 ]
   [ 600, 596, 598 ]
   [ 651, 596, 600 ]
   [ 603, 588, 601 ]
   [ 636, 588, 603 ]
   [ 588, 636, 589 ]
   [ 655, 590, 654 ]
   [ 657, 655, 656 ]
   [ 659, 657, 658 ]
   [ 661, 659, 660 ]
   [ 663, 661, 662 ]
   [ 665, 663, 664 ]
   [ 667, 665, 666 ]
   [ 669, 667, 668 ]
   [ 671, 669, 670 ]
   [ 673, 671, 672 ]
   [ 675, 673, 674 ]
   [ 677, 675, 676 ]
   [ 679, 677, 678 ]
   [ 681, 679, 680 ]
   [ 683, 681, 682 ]
   [ 685, 683, 684 ]
   [ 687, 685, 686 ]
   [ 689, 687, 688 ]
   [ 691, 689, 690 ]
   [ 693, 691, 692 ]
   [ 695, 693, 694 ]
   [ 697, 695, 696 ]
   [ 699, 697, 698 ]
   [ 701, 699, 700 ]
   [ 703, 701, 702 ]
   [ 705, 703, 704 ]
   [ 707, 705, 706 ]
   [ 709, 707, 708 ]
   [ 711, 709, 710 ]
   [ 713, 711, 712 ]
   [ 587, 713, 714 ]
   [ 723, 643, 715 ]
   [ 715, 641, 716 ]
   [ 716, 639, 717 ]
   [ 717, 637, 595 ]
   [ 1468, 1481, 1469 ]
   [ 724, 617, 719 ]
   [ 719, 628, 720 ]
   [ 720, 630, 721 ]
   [ 651, 1469, 1473 ]
   [ 725, 1490, 726 ]
   [ 733, 1491, 734 ]
   [ 730, 732, 1470 ]
   [ 733, 1474, 1491 ]
   [ 799, 1492, 736 ]
   [ 796, 798, 1493 ]
   [ 799, 1494, 1492 ]
   [ 796, 1495, 797 ]
   [ 801, 805, 1470 ]
   [ 739, 737, 1492 ]
   [ 804, 808, 1470 ]
   [ 742, 740, 1492 ]
   [ 807, 811, 1470 ]
   [ 745, 743, 1492 ]
   [ 810, 814, 1470 ]
   [ 748, 746, 1492 ]
   [ 813, 817, 1470 ]
   [ 751, 749, 1496 ]
   [ 816, 820, 1497 ]
   [ 754, 752, 1480 ]
   [ 819, 823, 1498 ]
   [ 757, 755, 1480 ]
   [ 822, 826, 1498 ]
   [ 760, 758, 1499 ]
   [ 825, 829, 1498 ]
   [ 763, 761, 1500 ]
   [ 828, 832, 1501 ]
   [ 766, 764, 1500 ]
   [ 831, 835, 1501 ]
   [ 1245, 767, 1479 ]
   [ 834, 838, 1502 ]
   [ 837, 841, 1502 ]
   [ 840, 844, 1502 ]
   [ 843, 847, 1503 ]
   [ 772, 770, 1478 ]
   [ 846, 850, 1503 ]
   [ 775, 773, 1477 ]
   [ 849, 853, 1503 ]
   [ 778, 776, 1477 ]
   [ 852, 856, 1491 ]
   [ 781, 779, 1493 ]
   [ 855, 859, 1491 ]
   [ 784, 782, 1493 ]
   [ 858, 862, 1491 ]
   [ 787, 785, 1493 ]
   [ 861, 865, 1491 ]
   [ 790, 788, 1493 ]
   [ 864, 867, 1491 ]
   [ 793, 791, 1493 ]
   [ 798, 797, 1504 ]
   [ 732, 731, 802 ]
   [ 736, 738, 799 ]
   [ 801, 803, 805 ]
   [ 739, 741, 737 ]
   [ 804, 806, 808 ]
   [ 742, 744, 740 ]
   [ 807, 809, 811 ]
   [ 745, 747, 743 ]
   [ 810, 812, 814 ]
   [ 748, 750, 746 ]
   [ 813, 815, 817 ]
   [ 751, 753, 749 ]
   [ 816, 818, 820 ]
   [ 754, 756, 752 ]
   [ 819, 821, 823 ]
   [ 757, 759, 755 ]
   [ 822, 824, 826 ]
   [ 760, 762, 758 ]
   [ 825, 827, 829 ]
   [ 763, 765, 761 ]
   [ 828, 830, 832 ]
   [ 766, 768, 764 ]
   [ 831, 833, 835 ]
   [ 1245, 1247, 767 ]
   [ 834, 836, 838 ]
   [ 1505, 1246, 1479 ]
   [ 837, 839, 841 ]
   [ 840, 842, 844 ]
   [ 843, 845, 847 ]
   [ 772, 774, 770 ]
   [ 846, 848, 850 ]
   [ 775, 777, 773 ]
   [ 849, 851, 853 ]
   [ 778, 780, 776 ]
   [ 852, 854, 856 ]
   [ 781, 783, 779 ]
   [ 855, 857, 859 ]
   [ 784, 786, 782 ]
   [ 858, 860, 862 ]
   [ 787, 789, 785 ]
   [ 861, 863, 865 ]
   [ 790, 792, 788 ]
   [ 864, 866, 867 ]
   [ 793, 792, 791 ]
   [ 734, 868, 735 ]
   [ 798, 1504, 794 ]
   [ 800, 872, 1506 ]
   [ 872, 869, 870 ]
   [ 872, 1507, 1506 ]
   [ 1464, 731, 1471 ]
   [ 800, 869, 872 ]
   [ 872, 871, 1471 ]
   [ 1471, 731, 730 ]
   [ 797, 1495, 1508 ]
   [ 874, 1504, 797 ]
   [ 873, 797, 1508 ]
   [ 876, 1509, 873 ]
   [ 735, 868, 1339 ]
   [ 735, 873, 1510 ]
   [ 1339, 875, 735 ]
   [ 1339, 868, 1340 ]
   [ 874, 873, 1509 ]
   [ 735, 875, 873 ]
   [ 1463, 741, 1462 ]
   [ 1329, 803, 1472 ]
   [ 1463, 1465, 741 ]
   [ 1464, 1472, 731 ]
   [ 1459, 744, 1458 ]
   [ 1325, 806, 1460 ]
   [ 1459, 1326, 744 ]
   [ 1329, 1328, 803 ]
   [ 1456, 747, 1455 ]
   [ 1321, 809, 1402 ]
   [ 1456, 1322, 747 ]
   [ 1325, 1324, 806 ]
   [ 1453, 750, 1452 ]
   [ 1317, 812, 1399 ]
   [ 1453, 1318, 750 ]
   [ 1321, 1320, 809 ]
   [ 1450, 753, 1449 ]
   [ 1313, 815, 1396 ]
   [ 1450, 1314, 753 ]
   [ 1317, 1316, 812 ]
   [ 1447, 756, 1446 ]
   [ 1309, 818, 1393 ]
   [ 1447, 1310, 756 ]
   [ 1313, 1312, 815 ]
   [ 1444, 759, 1443 ]
   [ 1305, 821, 1390 ]
   [ 1444, 1306, 759 ]
   [ 1309, 1308, 818 ]
   [ 1441, 762, 1440 ]
   [ 1301, 824, 1387 ]
   [ 1441, 1302, 762 ]
   [ 1305, 1304, 821 ]
   [ 1438, 765, 1437 ]
   [ 1297, 827, 1384 ]
   [ 1438, 1298, 765 ]
   [ 1301, 1300, 824 ]
   [ 1435, 768, 1434 ]
   [ 1293, 830, 1381 ]
   [ 1435, 1294, 768 ]
   [ 1297, 1296, 827 ]
   [ 1291, 833, 1378 ]
   [ 1334, 1332, 1247 ]
   [ 1293, 1292, 830 ]
   [ 1287, 836, 1375 ]
   [ 1291, 1290, 833 ]
   [ 1285, 839, 1372 ]
   [ 1287, 1286, 836 ]
   [ 1430, 771, 1429 ]
   [ 1281, 842, 1369 ]
   [ 1430, 1282, 771 ]
   [ 1285, 1284, 839 ]
   [ 1427, 774, 1426 ]
   [ 1277, 845, 1366 ]
   [ 1427, 1278, 774 ]
   [ 1281, 1280, 842 ]
   [ 1424, 777, 1423 ]
   [ 1273, 848, 1363 ]
   [ 1424, 1274, 777 ]
   [ 1277, 1276, 845 ]
   [ 1421, 780, 1420 ]
   [ 1269, 851, 1360 ]
   [ 1421, 1270, 780 ]
   [ 1273, 1272, 848 ]
   [ 1418, 783, 1417 ]
   [ 1265, 854, 1357 ]
   [ 1418, 1266, 783 ]
   [ 1269, 1268, 851 ]
   [ 1415, 786, 1414 ]
   [ 1261, 857, 1354 ]
   [ 1415, 1262, 786 ]
   [ 1265, 1264, 854 ]
   [ 1412, 789, 1411 ]
   [ 1257, 860, 1351 ]
   [ 1412, 1258, 789 ]
   [ 1261, 1260, 857 ]
   [ 1409, 792, 1408 ]
   [ 1346, 863, 1348 ]
   [ 1409, 1254, 792 ]
   [ 1257, 1256, 860 ]
   [ 1406, 795, 1511 ]
   [ 1341, 866, 1343 ]
   [ 1406, 1252, 795 ]
   [ 1346, 1345, 863 ]
   [ 874, 1511, 1504 ]
   [ 1341, 1340, 866 ]
   [ 1252, 1253, 795 ]
   [ 1342, 1343, 866 ]
   [ 1344, 1342, 863 ]
   [ 1345, 1344, 863 ]
   [ 1347, 1348, 863 ]
   [ 1255, 1410, 789 ]
   [ 1349, 1347, 863 ]
   [ 1410, 1411, 789 ]
   [ 1350, 1351, 860 ]
   [ 1259, 1413, 786 ]
   [ 1352, 1350, 860 ]
   [ 1413, 1414, 786 ]
   [ 1353, 1354, 857 ]
   [ 1263, 1416, 783 ]
   [ 1355, 1353, 854 ]
   [ 1416, 1417, 783 ]
   [ 1264, 1355, 854 ]
   [ 1356, 1357, 854 ]
   [ 1267, 1419, 780 ]
   [ 1358, 1356, 854 ]
   [ 1419, 1420, 780 ]
   [ 1359, 1360, 851 ]
   [ 1271, 1422, 777 ]
   [ 1361, 1359, 848 ]
   [ 1422, 1423, 777 ]
   [ 1272, 1361, 848 ]
   [ 1274, 1275, 777 ]
   [ 1362, 1363, 848 ]
   [ 1275, 1425, 777 ]
   [ 1364, 1362, 848 ]
   [ 1425, 1426, 774 ]
   [ 1365, 1366, 845 ]
   [ 1279, 1428, 771 ]
   [ 1367, 1365, 845 ]
   [ 1428, 1429, 771 ]
   [ 1368, 1369, 842 ]
   [ 1370, 1368, 842 ]
   [ 1250, 1330, 1251 ]
   [ 1371, 1372, 839 ]
   [ 1330, 1331, 1512 ]
   [ 1373, 1371, 839 ]
   [ 1331, 1288, 1512 ]
   [ 1374, 1375, 836 ]
   [ 1376, 1374, 836 ]
   [ 1377, 1378, 833 ]
   [ 1333, 1433, 768 ]
   [ 1379, 1377, 833 ]
   [ 1433, 1434, 768 ]
   [ 1294, 1295, 768 ]
   [ 1380, 1381, 830 ]
   [ 1295, 1436, 768 ]
   [ 1382, 1380, 827 ]
   [ 1436, 1437, 765 ]
   [ 1296, 1382, 827 ]
   [ 1383, 1384, 827 ]
   [ 1299, 1439, 762 ]
   [ 1385, 1383, 827 ]
   [ 1439, 1440, 762 ]
   [ 1302, 1303, 762 ]
   [ 1386, 1387, 824 ]
   [ 1303, 1442, 762 ]
   [ 1388, 1386, 821 ]
   [ 1442, 1443, 759 ]
   [ 1304, 1388, 821 ]
   [ 1389, 1390, 821 ]
   [ 1307, 1445, 756 ]
   [ 1391, 1389, 818 ]
   [ 1445, 1446, 756 ]
   [ 1308, 1391, 818 ]
   [ 1392, 1393, 818 ]
   [ 1311, 1448, 753 ]
   [ 1394, 1392, 815 ]
   [ 1448, 1449, 753 ]
   [ 1312, 1394, 815 ]
   [ 1314, 1315, 753 ]
   [ 1395, 1396, 815 ]
   [ 1315, 1451, 753 ]
   [ 1397, 1395, 812 ]
   [ 1451, 1452, 750 ]
   [ 1316, 1397, 812 ]
   [ 1398, 1399, 812 ]
   [ 1319, 1454, 747 ]
   [ 1400, 1398, 809 ]
   [ 1454, 1455, 747 ]
   [ 1320, 1400, 809 ]
   [ 1322, 1323, 747 ]
   [ 1401, 1402, 809 ]
   [ 1323, 1457, 747 ]
   [ 1403, 1401, 806 ]
   [ 1457, 1458, 744 ]
   [ 1324, 1403, 806 ]
   [ 1404, 1460, 806 ]
   [ 1327, 1461, 741 ]
   [ 1405, 1404, 806 ]
   [ 1461, 1462, 741 ]
   [ 1209, 1340, 1341 ]
   [ 1334, 1247, 1338 ]
   [ 1288, 1289, 1512 ]
   [ 1289, 1336, 1512 ]
   [ 1505, 1512, 1246 ]
   [ 1505, 1513, 1512 ]
   [ 769, 1248, 1478 ]
   [ 1514, 1251, 1513 ]
   [ 1514, 1248, 1251 ]
   [ 1249, 1251, 1432 ]
   [ 1514, 1513, 1479 ]
   [ 1283, 1431, 771 ]
   [ 1336, 1335, 1512 ]
   [ 1335, 1337, 1512 ]
   [ 1337, 1338, 1247 ]
   [ 1431, 1432, 1251 ]
   [ 767, 1247, 768 ]
   [ 767, 766, 1500 ]
   [ 1246, 1245, 1479 ]
   [ 764, 763, 1500 ]
   [ 761, 765, 762 ]
   [ 761, 760, 1499 ]
   [ 758, 757, 1499 ]
   [ 755, 759, 756 ]
   [ 755, 754, 1480 ]
   [ 752, 756, 753 ]
   [ 752, 751, 1496 ]
   [ 749, 748, 1492 ]
   [ 746, 750, 747 ]
   [ 746, 745, 1492 ]
   [ 743, 742, 1492 ]
   [ 740, 744, 741 ]
   [ 740, 739, 1492 ]
   [ 741, 1465, 737 ]
   [ 737, 736, 1492 ]
   [ 738, 737, 1465 ]
   [ 803, 731, 1472 ]
   [ 802, 801, 1470 ]
   [ 805, 803, 806 ]
   [ 805, 804, 1470 ]
   [ 808, 807, 1470 ]
   [ 811, 810, 1470 ]
   [ 814, 813, 1470 ]
   [ 817, 816, 1470 ]
   [ 820, 819, 1497 ]
   [ 823, 822, 1498 ]
   [ 826, 824, 827 ]
   [ 826, 825, 1498 ]
   [ 829, 828, 1501 ]
   [ 832, 830, 833 ]
   [ 832, 831, 1501 ]
   [ 835, 833, 836 ]
   [ 835, 834, 1501 ]
   [ 838, 836, 839 ]
   [ 838, 837, 1502 ]
   [ 841, 839, 842 ]
   [ 841, 840, 1502 ]
   [ 844, 842, 845 ]
   [ 844, 843, 1502 ]
   [ 847, 845, 848 ]
   [ 847, 846, 1503 ]
   [ 850, 849, 1503 ]
   [ 853, 851, 854 ]
   [ 853, 852, 1491 ]
   [ 856, 855, 1491 ]
   [ 859, 857, 860 ]
   [ 859, 858, 1491 ]
   [ 862, 860, 863 ]
   [ 862, 861, 1491 ]
   [ 865, 864, 1491 ]
   [ 868, 866, 1340 ]
   [ 867, 734, 1491 ]
   [ 794, 793, 1493 ]
   [ 795, 1408, 793 ]
   [ 795, 1504, 1511 ]
   [ 791, 790, 1493 ]
   [ 788, 792, 789 ]
   [ 788, 787, 1493 ]
   [ 785, 789, 786 ]
   [ 785, 784, 1493 ]
   [ 782, 786, 783 ]
   [ 782, 781, 1493 ]
   [ 779, 783, 780 ]
   [ 779, 778, 1493 ]
   [ 776, 780, 777 ]
   [ 776, 775, 1477 ]
   [ 773, 772, 1478 ]
   [ 770, 769, 1478 ]
   [ 770, 774, 771 ]
   [ 1248, 1514, 1478 ]
   [ 1251, 1330, 1512 ]
   [ 1513, 1251, 1512 ]
   [ 1513, 1505, 1479 ]
   [ 876, 875, 1466 ]
   [ 874, 1230, 1511 ]
   [ 1406, 1511, 1230 ]
   [ 876, 1466, 1509 ]
   [ 1215, 1218, 1466 ]
   [ 1211, 1215, 1466 ]
   [ 1208, 1211, 1466 ]
   [ 875, 1340, 1466 ]
   [ 799, 800, 1494 ]
   [ 1467, 1484, 1515 ]
   [ 1471, 1516, 872 ]
   [ 1471, 1470, 1516 ]
   [ 596, 1473, 597 ]
   [ 721, 1490, 725 ]
   [ 727, 726, 1517 ]
   [ 606, 1486, 1518 ]
   [ 727, 1517, 1519 ]
   [ 796, 1493, 1520 ]
   [ 606, 1518, 718 ]
   [ 1521, 1481, 723 ]
   [ 1521, 1492, 1469 ]
   [ 1496, 1521, 723 ]
   [ 1496, 749, 1521 ]
   [ 1499, 1480, 715 ]
   [ 1499, 757, 1480 ]
   [ 1480, 752, 1496 ]
   [ 1480, 1496, 723 ]
   [ 1500, 1499, 715 ]
   [ 1500, 761, 1499 ]
   [ 1479, 1500, 715 ]
   [ 1479, 767, 1500 ]
   [ 1478, 1479, 716 ]
   [ 1478, 1514, 1479 ]
   [ 1477, 1478, 717 ]
   [ 1477, 773, 1478 ]
   [ 1522, 1477, 595 ]
   [ 1522, 594, 1523 ]
   [ 594, 1522, 595 ]
   [ 718, 1523, 594 ]
   [ 718, 1520, 1523 ]
   [ 1524, 1491, 1517 ]
   [ 1524, 726, 1490 ]
   [ 726, 1524, 1517 ]
   [ 1525, 1490, 721 ]
   [ 1525, 1491, 1524 ]
   [ 1503, 1525, 721 ]
   [ 1503, 853, 1525 ]
   [ 1502, 1503, 721 ]
   [ 1502, 843, 1503 ]
   [ 1501, 1502, 721 ]
   [ 1501, 834, 1502 ]
   [ 1498, 1501, 721 ]
   [ 1498, 829, 1501 ]
   [ 1497, 1498, 721 ]
   [ 1497, 819, 1498 ]
   [ 1526, 1497, 721 ]
   [ 1526, 729, 1527 ]
   [ 729, 1526, 721 ]
   [ 728, 1527, 729 ]
   [ 1527, 728, 1515 ]
   [ 1470, 1527, 1516 ]
   [ 1469, 1492, 1473 ]
   [ 1518, 1520, 718 ]
   [ 1520, 1518, 1486 ]
   [ 1486, 1528, 1495 ]
   [ 1495, 1529, 1508 ]
   [ 1508, 1529, 1510 ]
   [ 1510, 873, 1508 ]
   [ 1519, 1487, 727 ]
   [ 1519, 1517, 1474 ]
   [ 1517, 1491, 1474 ]
   [ 605, 1528, 1486 ]
   [ 1528, 605, 603 ]
   [ 1528, 1529, 1495 ]
   [ 1529, 1528, 603 ]
   [ 1530, 1529, 603 ]
   [ 1530, 1487, 1519 ]
   [ 1487, 1530, 603 ]
   [ 1473, 1494, 597 ]
   [ 1473, 1492, 1494 ]
   [ 1494, 1531, 597 ]
   [ 1516, 1527, 1515 ]
   [ 1516, 1515, 1507 ]
   [ 1515, 728, 1467 ]
   [ 597, 1531, 599 ]
   [ 1531, 1506, 1532 ]
   [ 1506, 1507, 1533 ]
   [ 1507, 1515, 1484 ]
   [ 1507, 1484, 1534 ]
   [ 599, 1532, 600 ]
   [ 599, 1531, 1532 ]
   [ 1532, 1506, 1533 ]
   [ 1532, 1533, 600 ]
   [ 1533, 1507, 1534 ]
   [ 1533, 1534, 600 ]
   [ 1534, 1484, 1483 ]
   [ 1534, 1483, 600 ]
   [ 588, 587, 620 ]
   [ 592, 591, 614 ]
   [ 1482, 618, 600 ]
   [ 1485, 1487, 603 ]
   [ 1519, 1510, 1529 ]
   [ 1530, 1519, 1529 ]
   [ 798, 794, 1493 ]
   [ 1493, 778, 1523 ]
   [ 1477, 1522, 1523 ]
   [ 778, 1477, 1523 ]
   [ 749, 1492, 1521 ]
   [ 1481, 1521, 1469 ]
   [ 732, 802, 1470 ]
   [ 1470, 816, 1527 ]
   [ 1497, 1526, 1527 ]
   [ 816, 1497, 1527 ]
   [ 853, 1491, 1525 ]
   [ 1490, 1525, 1524 ]
   [ 1326, 1327, 744 ]
   [ 744, 1327, 741 ]
   [ 743, 747, 1457 ]
   [ 744, 743, 1457 ]
   [ 1318, 1319, 750 ]
   [ 750, 1319, 747 ]
   [ 749, 753, 1451 ]
   [ 750, 749, 1451 ]
   [ 1310, 1311, 756 ]
   [ 756, 1311, 753 ]
   [ 1306, 1307, 759 ]
   [ 759, 1307, 756 ]
   [ 758, 762, 1442 ]
   [ 759, 758, 1442 ]
   [ 1298, 1299, 765 ]
   [ 765, 1299, 762 ]
   [ 764, 768, 1436 ]
   [ 765, 764, 1436 ]
   [ 1332, 1333, 1247 ]
   [ 1247, 1333, 768 ]
   [ 1278, 1279, 774 ]
   [ 774, 1279, 771 ]
   [ 773, 777, 1425 ]
   [ 774, 773, 1425 ]
   [ 1270, 1271, 780 ]
   [ 780, 1271, 777 ]
   [ 1266, 1267, 783 ]
   [ 783, 1267, 780 ]
   [ 1262, 1263, 786 ]
   [ 786, 1263, 783 ]
   [ 1258, 1259, 789 ]
   [ 789, 1259, 786 ]
   [ 1254, 1255, 792 ]
   [ 792, 1255, 789 ]
   [ 1408, 792, 793 ]
   [ 794, 1504, 795 ]
   [ 802, 731, 803 ]
   [ 1328, 1405, 803 ]
   [ 803, 1405, 806 ]
   [ 808, 806, 1401 ]
   [ 809, 808, 1401 ]
   [ 811, 809, 1398 ]
   [ 812, 811, 1398 ]
   [ 814, 812, 1395 ]
   [ 815, 814, 1395 ]
   [ 817, 815, 1392 ]
   [ 818, 817, 1392 ]
   [ 820, 818, 1389 ]
   [ 821, 820, 1389 ]
   [ 823, 821, 1386 ]
   [ 824, 823, 1386 ]
   [ 1300, 1385, 824 ]
   [ 824, 1385, 827 ]
   [ 829, 827, 1380 ]
   [ 830, 829, 1380 ]
   [ 1292, 1379, 830 ]
   [ 830, 1379, 833 ]
   [ 1290, 1376, 833 ]
   [ 833, 1376, 836 ]
   [ 1286, 1373, 836 ]
   [ 836, 1373, 839 ]
   [ 1284, 1370, 839 ]
   [ 839, 1370, 842 ]
   [ 1280, 1367, 842 ]
   [ 842, 1367, 845 ]
   [ 1276, 1364, 845 ]
   [ 845, 1364, 848 ]
   [ 850, 848, 1359 ]
   [ 851, 850, 1359 ]
   [ 1268, 1358, 851 ]
   [ 851, 1358, 854 ]
   [ 856, 854, 1353 ]
   [ 857, 856, 1353 ]
   [ 1260, 1352, 857 ]
   [ 857, 1352, 860 ]
   [ 1256, 1349, 860 ]
   [ 860, 1349, 863 ]
   [ 865, 863, 1342 ]
   [ 866, 865, 1342 ]
   [ 867, 866, 868 ]
   [ 1246, 1512, 1337 ]
   [ 1247, 1246, 1337 ]
   [ 1282, 1283, 771 ]
   [ 1251, 1248, 1431 ]
   [ 1248, 771, 1431 ]
   [ 1209, 1208, 1340 ]
   [ 1340, 1208, 1466 ]
   [ 874, 1509, 1466 ]
   [ 1230, 874, 1466 ]
   [ 1493, 1523, 1520 ]
   [ 1506, 1531, 1494 ]
   [ 800, 1506, 1494 ]
   [ 1516, 1507, 872 ]
   [ 1510, 1519, 1474 ]
   [ 735, 1510, 1474 ]
   [ 1486, 1495, 796 ]
   [ 1520, 1486, 796 ]
   [ 587, 589, 713 ]
   [ 649, 653, 652 ]
   [ 638, 646, 1489 ]
   [ 592, 626, 654 ]
   [ 627, 609, 629 ]
   [ 624, 623, 625 ]
   [ 869, 1463, 1244 ]
   [ 869, 1244, 892 ]
   [ 869, 892, 890 ]
   [ 869, 890, 888 ]
   [ 880, 1472, 882 ]
   [ 877, 1472, 880 ]
   [ 877, 1329, 1472 ]
   [ 1227, 1229, 1230 ]
   [ 1224, 1226, 1227 ]
   [ 1221, 1223, 1224 ]
   [ 1218, 1220, 1221 ]
   [ 1218, 1221, 1466 ]
   [ 1221, 1224, 1466 ]
   [ 1224, 1227, 1466 ]
   [ 1227, 1230, 1466 ]
   [ 871, 1464, 1471 ]
   [ 870, 871, 872 ]
   [ 870, 1472, 871 ]
   [ 871, 1472, 1464 ]
   [ 615, 617, 616 ]
   [ 610, 615, 616 ]
   [ 869, 1465, 1463 ]
   [ 738, 1465, 869 ]
   [ 738, 869, 800 ]
   [ 549, 1408, 1407 ]
   [ 1233, 1407, 1253 ]
   [ 795, 1253, 1407 ]
   [ 795, 1407, 1408 ]
  }
DEFINE_SURFACE_REGIONS {
dreamm_region_0 {
ELEMENT_LIST = [ 0,1,2,3,4,5,6,7,8,9,10,11,12,13,14,15,16,17,18,19,20,21,22,23,24,25,26,27,28,29,30,31,32,33,34,35,36,37,38,39,40,41,42,43,44,45,46,47,48,49,50,51,52,53,54,55,56,57,58,59,60,61,62,63,64,65,66,67,68,69,70,71,72,73,74,75,76,77,78,79,80,81,82,83,84,85,86,87,88,89,90,91,92,93,94,95,96,97,98,99,100,101,102,103,104,105,106,107,108,109,110,111,112,113,114,115,116,117,118,119,120,121,122,123,124,125,126,127,128,129,130,131,132,133,134,135,136,137,138,139,140,141,142,143,144,145,146,147,148,149,150,151,152,153,154,155,156,157,158,159,160,161,162,163,164,165,166,167,168,169,170,171,172,173,174,175,176,177,178,179,180,181,182,183,184,185,186,187,188,189,190,191,192,193,194,195,196,197,198,199,200,201,202,203,204,205,206,207,208,209,210,211,212,213,214,215,216,217,218,219,220,221,222,223,224,225,226,227,228,229,230,231,232,233,234,235,236,237,238,239,240,241,242,243,244,245,246,247,248,249,250,251,252,253,254,255,256,257,258,259,260,261,262,263,264,265,266,267,268,269,270,271,272,273,274,275,276,277,278,279,280,281,282,283,284,285,286,287,288,289,290,291,292,293,294,295,296,297,298,299,300,301,302,303,304,305,306,307,308,309,310,311,312,313,314,315,316,317,318,319,320,321,322,323,324,325,326,327,328,329,330,331,332,333,334,335,336,337,338,339,340,341,342,343,344,345,346,347,348,349,350,351,352,353,354,355,356,357,358,359,360,361,362,363,364,365,366,367,368,369,370,371,372,373,374,375,376,377,378,379,380,381,382,383,384,385,386,387,388,389,390,391,392,393,394,395,396,397,398,399,400,401,402,403,404,405,406,407,408,409,410,411,412,413,414,415,416,417,418,419,420,421,422,423,424,425,426,427,428,429,430,431,432,433,434,435,436,437,438,439,440,441,442,443,444,445,446,447,448,449,450,451,452,453,454,455,456,457,458,459,460,461,462,463,464,465,466,467,468,469,470,471,472,473,474,475,476,477,478,479,480,481,482,483,484,485,486,487,488,489,490,491,492,493,494,495,496,497,498,499,500,501,502,503,504,505,506,507,508,509,510,511,512,513,514,515,516,517,518,519,520,521,522,523,524,525,526,527,528,529,530,531,532,533,534,535,536,537,538,539,540,541,542,543,544,545,546,547,548,549,550,551,552,553,554,555,556,557,558,559,560,561,562,563,564,565,566,567,568,569,570,571,572,573,574,575,576,577,578,579,580,581,582,583,584,585,586,587,588,589,590,591,592,593,594,595,596,597,598,599,600,601,602,603,604,605,606,607,608,609,610,611,612,613,614,615,616,617,618,619,620,621,622,623,624,625,626,627,628,629,630,631,632,633,634,635,636,637,638,639,640,641,642,643,644,645,646,647,648,649,650,651,652,653,654,655,656,657,658,659,660,661,662,663,664,665,666,667,668,669,670,671,672,673,674,675,676,677,678,679,680,681,682,683,684,685,686,687,688,689,690,691,692,693,694,695,696,697,698,699,700,701,702,703,704,705,706,707,708,709,710,711,712,713,714,715,716,717,718,719,720,721,722,723,724,725,726,727,728,729,730,731,732,733,734,735,736,737,738,739,740,741,742,743,744,745,746,747,748,749,750,751,752,753,754,755,756,757,758,759,760,761,762,763,764,765,766,767,768,769,770,771,772,773,774,775,776,777,778,779,780,781,782,783,784,785,786,787,788,789,790,791,792,793,794,795,796,797,798,799,800,801,802,803,804,805,806,807,808,809,810,811,812,813,814,815,816,817,818,819,820,821,822,823,824,825,826,827,828,829,830,831,832,833,834,835,836,837,838,839,840,841,842,843,844,845,846,847,848,849,850,851,852,853,854,855,856,857,858,859,860,861,862,863,864,865,866,867,868,869,870,871,872,873,874,875,876,877,878,879,880,881,882,883,884,885,886,887,888,889,890,891,892,893,894,895,896,897,898,899,900,901,902,903,904,905,906,907,908,909,910,911,912,913,914,915,916,917,918,919,920,921,922,923,924,925,926,927,928,929,930,931,932,933,934,935,936,937,938,939,940,941,942,943,944,945,946,947,948,949,950,951,952,953,954,955,956,957,958,959,960,961,962,963,964,965,966,967,968,969,970,971,972,973,974,975,976,977,978,979,980,981,982,983,984,985,986,987,988,989,990,991,992,993,994,995,996,997,998,999,1000,1001,1002,1003,1004,1005,1006,1007,1008,1009,1010,1011,1012,1013,1014,1015,1016,1017,1018,1019,1020,1021,1022,1023,1024,1025,1026,1027,1028,1029,1030,1031,1032,1033,1034,1035,1036,1037,1038,1039,1040,1041,1042,1043,1044,1045,1046,1047,1048,1049,1050,1051,1052,1053,1054,1055,1056,1057,1058,1059,1060,1061,1062,1063,1064,1065,1066,1067,1068,1069,1070,1071,1072,1073,1074,1075,1076,1077,1078,1079,1080,1081,1082,1083,1084,1085,1086,1087,1088,1089,1090,1091,1092,1093,1094,1095,1096,1097,1098,1099,1100,1101,1102,1103,1104,1105,1106,1107,1108,1109,1110,1111,1112,1113,1114,1115,1116,1117,1118,1119,1120,1121,1122,1123,1124,1125,1126,1127,1128,1129,1130,1131,1132,1133,1134,1135,1136,1137,1138,1139,1140,1141,1142,1143,1144,1145,1146,1147,1148,1149,1150,1151,1152,1153,1154,1155,1156,1157,1158,1159,1160,1161,1162,1163,1164,1165,1166,1167,1168,1169,1170,1171,1172,1173,1174,1175,1176,1177,1178,1179,1180,1181,1182,1183,1184,1185,1186,1187,1188,1189,1190,1191,1192,1193,1194,1195,1196,1197,1198,1199,1200,1201,1202,1203,1204,1205,1206,1207,1208,1209,1210,1211,1212,1213,1214,1215,1216,1217,1218,1219,1220,1221,1222,1223,1224,1225,1226,1227,1228,1229,1230,1231,1232,1233,1234,1235,1236,1237,1238,1239,1240,1241,1242,1243,1244,1245,1246,1247,1248,1249,1250,1251,1252,1253,1254,1255,1256,1257,1258,1259,1260,1261,1262,1263,1264,1265,1266,1267,1268,1269,1270,1271,1272,1273,1274,1275,1276,1277,1278,1279,1280,1281,1282,1283,1284,1285,1286,1287,1288,1289,1290,1291,1292,1293,1294,1295,1296,1297,1298,1299,1300,1301,1302,1303,1304,1305,1306,1307,1308,1309,1310,1311,1312,1313,1314,1315,1316,1317,1318,1319,1320,1321,1322,1323,1324,1325,1326,1327,1328,1329,1330,1331,1332,1333,1334,1335,1336,1337,1338,1339,1340,1341,1342,1343,1344,1345,1346,1347,1348,1349,1350,1351,1352,1353,1354,1355,1356,1357,1358,1359,1360,1361,1362,1363,1364,1365,1366,1367,1368,1369,1370,1371,1372,1373,1374,1375,1376,1377,1378,1379,1380,1381,1382,1383,1384,1385,1386,1387,1388,1389,1390,1391,1392,1393,1394,1395,1396,1397,1398,1399,1400,1401,1402,1403,1404,1405,1406,1407,1408,1409,1410,1411,1412,1413,1414,1415,1416,1417,1418,1419,1420,1421,1422,1423,1424,1425,1426,1427,1428,1429,1430,1431,1432,1433,1434,1435,1436,1437,1438,1439,1440,1441,1442,1443,1444,1445,1446,1447,1448,1449,1450,1451,1452,1453,1454,1455,1456,1457,1458,1459,1460,1461,1462,1463,1464,1465,1466,1467,1468,1469,1470,1471,1472,1473,1474,1475,1476,1477,1478,1479,1480,1481,1482,1483,1484,1485,1486,1487,1488,1489,1490,1491,1492,1493,1494,1495,1496,1497,1498,1499,1500,1501,1502,1503,1504,1505,1506,1507,1508,1509,1510,1511,1512,1513,1514,1515,1516,1517,1518,1519,1520,1521,1522,1523,1524,1525,1526,1527,1528,1529,1530,1531,1532,1533,1534,1535,1536,1537,1538,1539,1540,1541,1542,1543,1544,1545,1546,1547,1548,1549,1550,1551,1552,1553,1554,1555,1556,1557,1558,1559,1560,1561,1562,1563,1564,1565,1566,1567,1568,1569,1570,1571,1572,1573,1574,1575,1576,1577,1578,1579,1580,1581,1582,1583,1584,1585,1586,1587,1588,1589,1590,1591,1592,1593,1594,1595,1596,1597,1598,1599,1600,1601,1602,1603,1604,1605,1606,1607,1608,1609,1610,1611,1612,1613,1614,1615,1616,1617,1618,1619,1620,1621,1622,1623,1624,1625,1626,1627,1628,1629,1630,1631,1632,1633,1634,1635,1636,1637,1638,1639,1640,1641,1642,1643,1644,1645,1646,1647,1648,1649,1650,1651,1652,1653,1654,1655,1656,1657,1658,1659,1660,1661,1662,1663,1664,1665,1666,1667,1668,1669,1670,1671,1672,1673,1674,1675,1676,1677,1678,1679,1680,1681,1682,1683,1684,1685,1686,1687,1688,1689,1690,1691,1692,1693,1694,1695,1696,1697,1698,1699,1700,1701,1702,1703,1704,1705,1706,1707,1708,1709,1710,1711,1712,1713,1714,1715,1716,1717,1718,1719,1720,1721,1722,1723,1724,1725,1726,1727,1728,1729,1730,1731,1732,1733,1734,1735,1736,1737,1738,1739,1740,1741,1742,1743,1744,1745,1746,1747,1748,1749,1750,1751,1752,1753,1754,1755,1756,1757,1758,1759,1760,1761,1762,1763,1764,1765,1766,1767,1768,1769,1770,1771,1772,1773,1774,1775,1776,1777,1778,1779,1780,1781,1782,1783,1784,1785,1786,1787,1788,1789,1790,1791,1792,1793,1794,1795,1796,1797,1798,1799,1800,1801,1802,1803,1804,1805,1806,1807,1808,1809,1810,1811,1812,1813,1814,1815,1816,1817,1818,1819,1820,1821,1822,1823,1824,1825,1826,1827,1828,1829,1830,1831,1832,1833,1834,1835,1836,1837,1838,1839,1840,1841,1842,1843,1844,1845,1846,1847,1848,1849,1850,1851,1852,1853,1854,1855,1856,1857,1858,1859,1860,1861,1862,1863,1864,1865,1866,1867,1868,1869,1870,1871,1872,1873,1874,1875,1876,1877,1878,1879,1880,1881,1882,1883,1884,1885,1886,1887,1888,1889,1890,1891,1892,1893,1894,1895,1896,1897,1898,1899,1900,1901,1902,1903,1904,1905,1906,1907,1908,1909,1910,1911,1912,1913,1914,1915,1916,1917,1918,1919,1920,1921,1922,1923,1924,1925,1926,1927,1928,1929,1930,1931,1932,1933,1934,1935,1936,1937,1938,1939,1940,1941,1942,1943,1944,1945,1946,1947,1948,1949,1950,1951,1952,1953,1954,1955,1956,1957,1958,1959,1960,1961,1962,1963,1964,1965,1966,1967,1968,1969,1970,1971,1972,1973,1974,1975,1976,1977,1978,1979,1980,1981,1982,1983,1984,1985,1986,1987,1988,1989,1990,1991,1992,1993,1994,1995,1996,1997,1998,1999,2000,2001,2002,2003,2004,2005,2006,2007,2008,2009,2010,2011,2012,2013,2014,2015,2016,2017,2018,2019,2020,2021,2022,2023,2024,2025,2026,2027,2028,2029,2030,2031,2032,2033,2034,2035,2036,2037,2038,2039,2040,2041,2042,2043,2044,2045,2046,2047,2048,2049,2050,2051,2052,2053,2054,2055,2056,2057,2058,2059,2060,2061,2062,2063,2064,2065,2066,2067,2068,2069,2070,2071,2072,2073,2074,2075,2076,2077,2078,2079,2080,2081,2082,2083,2084,2085,2086,2087,2088,2089,2090,2091,2092,2093,2094,2095,2096,2097,2098,2099,2100,2101,2102,2103,2104,2105,2106,2107,2108,2109,2110,2111,2112,2113,2114,2115,2116,2117,2118,2119,2120,2121,2122,2123,2124,2125,2126,2127,2128,2129,2130,2131,2132,2133,2134,2135,2136,2137,2138,2139,2140,2141,2142,2143,2144,2145,2146,2147,2148,2149,2150,2151,2152,2153,2154,2155,2156,2157,2158,2159,2160,2161,2162,2163,2164,2165,2166,2167,2168,2169,2170,2171,2172,2173,2174,2175,2176,2177,2178,2179,2180,2181,2182,2183,2184,2185,2186,2187,2188,2189,2190,2191,2192,2193,2194,2195,2196,2197,2198,2199,2200,2201,2202,2203,2204,2205,2206,2207,2208,2209,2210,2211,2212,2213,2214,2215,2216,2217,2218,2219,2220,2221,2222,2223,2224,2225,2226,2227,2228,2229,2230,2231,2232,2233,2234,2235,2236,2237,2238,2239,2240,2241,2242,2243,2244,2245,2246,2247,2248,2249,2250,2251,2252,2253,2254,2255,2256,2257,2258,2259,2260,2261,2262,2263,2264,2265,2266,2267,2268,2269,2270,2271,2272,2273,2274,2275,2276,2277,2278,2279,2280,2281,2282,2283,2284,2285,2286,2287,2288,2289,2290,2291,2292,2293,2294,2295,2296,2297,2298,2299,2300,2301,2302,2303,2304,2305,2306,2307,2308,2309,2310,2311,2312,2313,2314,2315,2316,2317,2318,2319,2320,2321,2322,2323,2324,2325,2326,2327,2328,2329,2330,2331,2332,2333,2334,2335,2336,2337,2338,2339,2340,2341,2342,2343,2344,2345,2346,2347,2348,2349,2350,2351,2352,2353,2354,2355,2356,2357,2358,2359,2360,2361,2362,2363,2364,2365,2366,2367,2368,2369,2370,2371,2372,2373,2374,2375,2376,2377,2378,2379,2380,2381,2382,2383,2384,2385,2386,2387,2388,2389,2390,2391,2392,2393,2394,2395,2396,2397,2398,2399,2400,2401,2402,2403,2404,2405,2406,2407,2408,2409,2410,2411,2412,2413,2414,2415,2416,2417,2418,2419,2420,2421,2422,2423,2424,2425,2426,2427,2428,2429,2430,2431,2432,2433,2434,2435,2436,2437,2438,2439,2440,2441,2442,2443,2444,2445,2446,2447,2448,2449,2450,2451,2452,2453,2454,2455,2456,2457,2458,2459,2460,2461,2462,2463,2464,2465,2466,2467,2468,2469,2470,2471,2472,2473,2474,2475,2476,2477,2478,2479,2480,2481,2482,2483,2484,2485,2486,2487,2488,2489,2490,2491,2492,2493,2494,2495,2496,2497,2498,2499,2500,2501,2502,2503,2504,2505,2506,2507,2508,2509,2510,2511,2512,2513,2514,2515,2516,2517,2518,2519,2520,2521,2522,2523,2524,2525,2526,2527,2528,2529,2530,2531,2532,2533,2534,2535,2536,2537,2538,2539,2540,2541,2542,2543,2544,2545,2546,2547,2548,2549,2550,2551,2552,2553,2554,2555,2556,2557,2558,2559,2560,2561,2562,2563,2564,2565,2566,2567,2568,2569,2570,2571,2572,2573,2574,2575,2576,2577,2578,2579,2580,2581,2582,2583,2584,2585,2586,2587,2588,2589,2590,2591,2592,2593,2594,2595,2596,2597,2598,2599,2600,2601,2602,2603,2604,2605,2606,2607,2608,2609,2610,2611,2612,2613,2614,2615,2616,2617,2618,2619,2620,2621,2622,2623,2624,2625,2626,2627,2628,2629,2630,2631,2632,2633,2634,2635,2636,2637,2638,2639,2640,2641,2642,2643,2644,2645,2646,2647,2648,2649,2650,2651,2652,2653,2654,2655,2656,2657,2658,2659,2660,2661,2662,2663,2664,2665,2666,2667,2668,2669,2670,2671,2672,2673,2674,2675,2676,2677,2678,2679,2680,2681,2682,2683,2684,2685,2686,2687,2688,2689,2690,2691,2692,2693,2694,2695,2696,2697,2698,2699,2700,2701,2702,2703,2704,2705,2706,2707,2708,2709,2710,2711,2712,2713,2714,2715,2716,2717,2718,2719,2720,2721,2722,2723,2724,2725,2726,2727,2728,2729,2730,2731,2732,2733,2734,2735,2736,2737,2738,2739,2740,2741,2742,2743,2744,2745,2746,2747,2748,2749,2750,2751,2752,2753,2754,2755,2756,2757,2758,2759,2760,2761,2762,2763,2764,2765,2766,2767,2768,2769,2770,2771,2772,2773,2774,2775,2776,2777,2778,2779,2780,2781,2782,2783,2784,2785,2786,2787,2788,2789,2790,2791,2792,2793 ]
VIZ_VALUE = 0
}
}
}
}
