# Supplementary material for: Unbiased Rare Event Sampling in Spatial Stochastic Systems Biology Models Using a Weighted Ensemble of Trajectories
Source: PLoS Comput Biol. 2016 Feb 4;12(2):e1004611. doi: 10.1371/journal.pcbi.1004611 (PMC4741515; doi:10.1371/journal.pcbi.1004611)
Supplement: S4 Model — Files containing the model details and with which one can simulate the model in MCell. (ZIP) [file pcbi.1004611.s004.zip › NMJ_model/molecules.mdl]

DEFINE_MOLECULES {

ca_A01 { DIFFUSION_CONSTANT_3D = ca_diff_const }
ca_A04 { DIFFUSION_CONSTANT_3D = ca_diff_const }
ca_A09 { DIFFUSION_CONSTANT_3D = ca_diff_const }
ca_A13 { DIFFUSION_CONSTANT_3D = ca_diff_const }
ca_A17 { DIFFUSION_CONSTANT_3D = ca_diff_const }
ca_A21 { DIFFUSION_CONSTANT_3D = ca_diff_const }
ca_A25 { DIFFUSION_CONSTANT_3D = ca_diff_const }
ca_A29 { DIFFUSION_CONSTANT_3D = ca_diff_const }
ca_A33 { DIFFUSION_CONSTANT_3D = ca_diff_const }
ca_A38 { DIFFUSION_CONSTANT_3D = ca_diff_const }
ca_A42 { DIFFUSION_CONSTANT_3D = ca_diff_const }
ca_A46 { DIFFUSION_CONSTANT_3D = ca_diff_const }
ca_A49 { DIFFUSION_CONSTANT_3D = ca_diff_const }
ca_D01 { DIFFUSION_CONSTANT_3D = ca_diff_const }
ca_D04 { DIFFUSION_CONSTANT_3D = ca_diff_const }
ca_D09 { DIFFUSION_CONSTANT_3D = ca_diff_const }
ca_D13 { DIFFUSION_CONSTANT_3D = ca_diff_const }
ca_D17 { DIFFUSION_CONSTANT_3D = ca_diff_const }
ca_D21 { DIFFUSION_CONSTANT_3D = ca_diff_const }
ca_D25 { DIFFUSION_CONSTANT_3D = ca_diff_const }
ca_D29 { DIFFUSION_CONSTANT_3D = ca_diff_const }
ca_D33 { DIFFUSION_CONSTANT_3D = ca_diff_const }
ca_D37 { DIFFUSION_CONSTANT_3D = ca_diff_const }
ca_D42 { DIFFUSION_CONSTANT_3D = ca_diff_const }
ca_D46 { DIFFUSION_CONSTANT_3D = ca_diff_const }
ca_D49 { DIFFUSION_CONSTANT_3D = ca_diff_const }

unbound_sensor { DIFFUSION_CONSTANT_2D = 0 }
bound_sensor_A01 { DIFFUSION_CONSTANT_2D = 0 }
bound_sensor_A04 { DIFFUSION_CONSTANT_2D = 0 }
bound_sensor_A09 { DIFFUSION_CONSTANT_2D = 0 }
bound_sensor_A13 { DIFFUSION_CONSTANT_2D = 0 }
bound_sensor_A17 { DIFFUSION_CONSTANT_2D = 0 }
bound_sensor_A21 { DIFFUSION_CONSTANT_2D = 0 }
bound_sensor_A25 { DIFFUSION_CONSTANT_2D = 0 }
bound_sensor_A29 { DIFFUSION_CONSTANT_2D = 0 }
bound_sensor_A33 { DIFFUSION_CONSTANT_2D = 0 }
bound_sensor_A38 { DIFFUSION_CONSTANT_2D = 0 }
bound_sensor_A42 { DIFFUSION_CONSTANT_2D = 0 }
bound_sensor_A46 { DIFFUSION_CONSTANT_2D = 0 }
bound_sensor_A49 { DIFFUSION_CONSTANT_2D = 0 }
bound_sensor_D01 { DIFFUSION_CONSTANT_2D = 0 }
bound_sensor_D04 { DIFFUSION_CONSTANT_2D = 0 }
bound_sensor_D09 { DIFFUSION_CONSTANT_2D = 0 }
bound_sensor_D13 { DIFFUSION_CONSTANT_2D = 0 }
bound_sensor_D17 { DIFFUSION_CONSTANT_2D = 0 }
bound_sensor_D21 { DIFFUSION_CONSTANT_2D = 0 }
bound_sensor_D25 { DIFFUSION_CONSTANT_2D = 0 }
bound_sensor_D29 { DIFFUSION_CONSTANT_2D = 0 }
bound_sensor_D33 { DIFFUSION_CONSTANT_2D = 0 }
bound_sensor_D37 { DIFFUSION_CONSTANT_2D = 0 }
bound_sensor_D42 { DIFFUSION_CONSTANT_2D = 0 }
bound_sensor_D46 { DIFFUSION_CONSTANT_2D = 0 }
bound_sensor_D49 { DIFFUSION_CONSTANT_2D = 0 }

unbound_fixed_buffer { DIFFUSION_CONSTANT_2D = 0 }
bound_fixed_buffer_A01 { DIFFUSION_CONSTANT_2D = 0 }
bound_fixed_buffer_A04 { DIFFUSION_CONSTANT_2D = 0 }
bound_fixed_buffer_A09 { DIFFUSION_CONSTANT_2D = 0 }
bound_fixed_buffer_A13 { DIFFUSION_CONSTANT_2D = 0 }
bound_fixed_buffer_A17 { DIFFUSION_CONSTANT_2D = 0 }
bound_fixed_buffer_A21 { DIFFUSION_CONSTANT_2D = 0 }
bound_fixed_buffer_A25 { DIFFUSION_CONSTANT_2D = 0 }
bound_fixed_buffer_A29 { DIFFUSION_CONSTANT_2D = 0 }
bound_fixed_buffer_A33 { DIFFUSION_CONSTANT_2D = 0 }
bound_fixed_buffer_A38 { DIFFUSION_CONSTANT_2D = 0 }
bound_fixed_buffer_A42 { DIFFUSION_CONSTANT_2D = 0 }
bound_fixed_buffer_A46 { DIFFUSION_CONSTANT_2D = 0 }
bound_fixed_buffer_A49 { DIFFUSION_CONSTANT_2D = 0 }
bound_fixed_buffer_D01 { DIFFUSION_CONSTANT_2D = 0 }
bound_fixed_buffer_D04 { DIFFUSION_CONSTANT_2D = 0 }
bound_fixed_buffer_D09 { DIFFUSION_CONSTANT_2D = 0 }
bound_fixed_buffer_D13 { DIFFUSION_CONSTANT_2D = 0 }
bound_fixed_buffer_D17 { DIFFUSION_CONSTANT_2D = 0 }
bound_fixed_buffer_D21 { DIFFUSION_CONSTANT_2D = 0 }
bound_fixed_buffer_D25 { DIFFUSION_CONSTANT_2D = 0 }
bound_fixed_buffer_D29 { DIFFUSION_CONSTANT_2D = 0 }
bound_fixed_buffer_D33 { DIFFUSION_CONSTANT_2D = 0 }
bound_fixed_buffer_D37 { DIFFUSION_CONSTANT_2D = 0 }
bound_fixed_buffer_D42 { DIFFUSION_CONSTANT_2D = 0 }
bound_fixed_buffer_D46 { DIFFUSION_CONSTANT_2D = 0 }
bound_fixed_buffer_D49 { DIFFUSION_CONSTANT_2D = 0 }

unbound_mobile_buffer { DIFFUSION_CONSTANT_3D = mobile_buffer_diff_const }
bound_mobile_buffer_A01 { DIFFUSION_CONSTANT_3D = mobile_buffer_diff_const }
bound_mobile_buffer_A04 { DIFFUSION_CONSTANT_3D = mobile_buffer_diff_const }
bound_mobile_buffer_A09 { DIFFUSION_CONSTANT_3D = mobile_buffer_diff_const }
bound_mobile_buffer_A13 { DIFFUSION_CONSTANT_3D = mobile_buffer_diff_const }
bound_mobile_buffer_A17 { DIFFUSION_CONSTANT_3D = mobile_buffer_diff_const }
bound_mobile_buffer_A21 { DIFFUSION_CONSTANT_3D = mobile_buffer_diff_const }
bound_mobile_buffer_A25 { DIFFUSION_CONSTANT_3D = mobile_buffer_diff_const }
bound_mobile_buffer_A29 { DIFFUSION_CONSTANT_3D = mobile_buffer_diff_const }
bound_mobile_buffer_A33 { DIFFUSION_CONSTANT_3D = mobile_buffer_diff_const }
bound_mobile_buffer_A38 { DIFFUSION_CONSTANT_3D = mobile_buffer_diff_const }
bound_mobile_buffer_A42 { DIFFUSION_CONSTANT_3D = mobile_buffer_diff_const }
bound_mobile_buffer_A46 { DIFFUSION_CONSTANT_3D = mobile_buffer_diff_const }
bound_mobile_buffer_A49 { DIFFUSION_CONSTANT_3D = mobile_buffer_diff_const }
bound_mobile_buffer_D01 { DIFFUSION_CONSTANT_3D = mobile_buffer_diff_const }
bound_mobile_buffer_D04 { DIFFUSION_CONSTANT_3D = mobile_buffer_diff_const }
bound_mobile_buffer_D09 { DIFFUSION_CONSTANT_3D = mobile_buffer_diff_const }
bound_mobile_buffer_D13 { DIFFUSION_CONSTANT_3D = mobile_buffer_diff_const }
bound_mobile_buffer_D17 { DIFFUSION_CONSTANT_3D = mobile_buffer_diff_const }
bound_mobile_buffer_D21 { DIFFUSION_CONSTANT_3D = mobile_buffer_diff_const }
bound_mobile_buffer_D25 { DIFFUSION_CONSTANT_3D = mobile_buffer_diff_const }
bound_mobile_buffer_D29 { DIFFUSION_CONSTANT_3D = mobile_buffer_diff_const }
bound_mobile_buffer_D33 { DIFFUSION_CONSTANT_3D = mobile_buffer_diff_const }
bound_mobile_buffer_D37 { DIFFUSION_CONSTANT_3D = mobile_buffer_diff_const }
bound_mobile_buffer_D42 { DIFFUSION_CONSTANT_3D = mobile_buffer_diff_const }
bound_mobile_buffer_D46 { DIFFUSION_CONSTANT_3D = mobile_buffer_diff_const }
bound_mobile_buffer_D49 { DIFFUSION_CONSTANT_3D = mobile_buffer_diff_const }

closed_channel_A01 { DIFFUSION_CONSTANT_2D = 0 }
closed2_channel_A01 { DIFFUSION_CONSTANT_2D = 0 }
closed3_channel_A01 { DIFFUSION_CONSTANT_2D = 0 }
open_channel_A01 { DIFFUSION_CONSTANT_2D = 0 }

closed_channel_A04 { DIFFUSION_CONSTANT_2D = 0 }
closed2_channel_A04 { DIFFUSION_CONSTANT_2D = 0 }
closed3_channel_A04 { DIFFUSION_CONSTANT_2D = 0 }
open_channel_A04 { DIFFUSION_CONSTANT_2D = 0 }

closed_channel_A09 { DIFFUSION_CONSTANT_2D = 0 }
closed2_channel_A09 { DIFFUSION_CONSTANT_2D = 0 }
closed3_channel_A09 { DIFFUSION_CONSTANT_2D = 0 }
open_channel_A09 { DIFFUSION_CONSTANT_2D = 0 }

closed_channel_A13 { DIFFUSION_CONSTANT_2D = 0 }
closed2_channel_A13 { DIFFUSION_CONSTANT_2D = 0 }
closed3_channel_A13 { DIFFUSION_CONSTANT_2D = 0 }
open_channel_A13 { DIFFUSION_CONSTANT_2D = 0 }

closed_channel_A17 { DIFFUSION_CONSTANT_2D = 0 }
closed2_channel_A17 { DIFFUSION_CONSTANT_2D = 0 }
closed3_channel_A17 { DIFFUSION_CONSTANT_2D = 0 }
open_channel_A17 { DIFFUSION_CONSTANT_2D = 0 }

closed_channel_A21 { DIFFUSION_CONSTANT_2D = 0 }
closed2_channel_A21 { DIFFUSION_CONSTANT_2D = 0 }
closed3_channel_A21 { DIFFUSION_CONSTANT_2D = 0 }
open_channel_A21 { DIFFUSION_CONSTANT_2D = 0 }

closed_channel_A25 { DIFFUSION_CONSTANT_2D = 0 }
closed2_channel_A25 { DIFFUSION_CONSTANT_2D = 0 }
closed3_channel_A25 { DIFFUSION_CONSTANT_2D = 0 }
open_channel_A25 { DIFFUSION_CONSTANT_2D = 0 }

closed_channel_A29 { DIFFUSION_CONSTANT_2D = 0 }
closed2_channel_A29 { DIFFUSION_CONSTANT_2D = 0 }
closed3_channel_A29 { DIFFUSION_CONSTANT_2D = 0 }
open_channel_A29 { DIFFUSION_CONSTANT_2D = 0 }

closed_channel_A33 { DIFFUSION_CONSTANT_2D = 0 }
closed2_channel_A33 { DIFFUSION_CONSTANT_2D = 0 }
closed3_channel_A33 { DIFFUSION_CONSTANT_2D = 0 }
open_channel_A33 { DIFFUSION_CONSTANT_2D = 0 }

closed_channel_A38 { DIFFUSION_CONSTANT_2D = 0 }
closed2_channel_A38 { DIFFUSION_CONSTANT_2D = 0 }
closed3_channel_A38 { DIFFUSION_CONSTANT_2D = 0 }
open_channel_A38 { DIFFUSION_CONSTANT_2D = 0 }

closed_channel_A42 { DIFFUSION_CONSTANT_2D = 0 }
closed2_channel_A42 { DIFFUSION_CONSTANT_2D = 0 }
closed3_channel_A42 { DIFFUSION_CONSTANT_2D = 0 }
open_channel_A42 { DIFFUSION_CONSTANT_2D = 0 }

closed_channel_A46 { DIFFUSION_CONSTANT_2D = 0 }
closed2_channel_A46 { DIFFUSION_CONSTANT_2D = 0 }
closed3_channel_A46 { DIFFUSION_CONSTANT_2D = 0 }
open_channel_A46 { DIFFUSION_CONSTANT_2D = 0 }

closed_channel_A49 { DIFFUSION_CONSTANT_2D = 0 }
closed2_channel_A49 { DIFFUSION_CONSTANT_2D = 0 }
closed3_channel_A49 { DIFFUSION_CONSTANT_2D = 0 }
open_channel_A49 { DIFFUSION_CONSTANT_2D = 0 }

closed_channel_D01 { DIFFUSION_CONSTANT_2D = 0 }
closed2_channel_D01 { DIFFUSION_CONSTANT_2D = 0 }
closed3_channel_D01 { DIFFUSION_CONSTANT_2D = 0 }
open_channel_D01 { DIFFUSION_CONSTANT_2D = 0 }

closed_channel_D04 { DIFFUSION_CONSTANT_2D = 0 }
closed2_channel_D04 { DIFFUSION_CONSTANT_2D = 0 }
closed3_channel_D04 { DIFFUSION_CONSTANT_2D = 0 }
open_channel_D04 { DIFFUSION_CONSTANT_2D = 0 }

closed_channel_D09 { DIFFUSION_CONSTANT_2D = 0 }
closed2_channel_D09 { DIFFUSION_CONSTANT_2D = 0 }
closed3_channel_D09 { DIFFUSION_CONSTANT_2D = 0 }
open_channel_D09 { DIFFUSION_CONSTANT_2D = 0 }

closed_channel_D13 { DIFFUSION_CONSTANT_2D = 0 }
closed2_channel_D13 { DIFFUSION_CONSTANT_2D = 0 }
closed3_channel_D13 { DIFFUSION_CONSTANT_2D = 0 }
open_channel_D13 { DIFFUSION_CONSTANT_2D = 0 }

closed_channel_D17 { DIFFUSION_CONSTANT_2D = 0 }
closed2_channel_D17 { DIFFUSION_CONSTANT_2D = 0 }
closed3_channel_D17 { DIFFUSION_CONSTANT_2D = 0 }
open_channel_D17 { DIFFUSION_CONSTANT_2D = 0 }

closed_channel_D21 { DIFFUSION_CONSTANT_2D = 0 }
closed2_channel_D21 { DIFFUSION_CONSTANT_2D = 0 }
closed3_channel_D21 { DIFFUSION_CONSTANT_2D = 0 }
open_channel_D21 { DIFFUSION_CONSTANT_2D = 0 }

closed_channel_D25 { DIFFUSION_CONSTANT_2D = 0 }
closed2_channel_D25 { DIFFUSION_CONSTANT_2D = 0 }
closed3_channel_D25 { DIFFUSION_CONSTANT_2D = 0 }
open_channel_D25 { DIFFUSION_CONSTANT_2D = 0 }

closed_channel_D29 { DIFFUSION_CONSTANT_2D = 0 }
closed2_channel_D29 { DIFFUSION_CONSTANT_2D = 0 }
closed3_channel_D29 { DIFFUSION_CONSTANT_2D = 0 }
open_channel_D29 { DIFFUSION_CONSTANT_2D = 0 }

closed_channel_D33 { DIFFUSION_CONSTANT_2D = 0 }
closed2_channel_D33 { DIFFUSION_CONSTANT_2D = 0 }
closed3_channel_D33 { DIFFUSION_CONSTANT_2D = 0 }
open_channel_D33 { DIFFUSION_CONSTANT_2D = 0 }

closed_channel_D37 { DIFFUSION_CONSTANT_2D = 0 }
closed2_channel_D37 { DIFFUSION_CONSTANT_2D = 0 }
closed3_channel_D37 { DIFFUSION_CONSTANT_2D = 0 }
open_channel_D37 { DIFFUSION_CONSTANT_2D = 0 }

closed_channel_D42 { DIFFUSION_CONSTANT_2D = 0 }
closed2_channel_D42 { DIFFUSION_CONSTANT_2D = 0 }
closed3_channel_D42 { DIFFUSION_CONSTANT_2D = 0 }
open_channel_D42 { DIFFUSION_CONSTANT_2D = 0 }

closed_channel_D46 { DIFFUSION_CONSTANT_2D = 0 }
closed2_channel_D46 { DIFFUSION_CONSTANT_2D = 0 }
closed3_channel_D46 { DIFFUSION_CONSTANT_2D = 0 }
open_channel_D46 { DIFFUSION_CONSTANT_2D = 0 }

closed_channel_D49 { DIFFUSION_CONSTANT_2D = 0 }
closed2_channel_D49 { DIFFUSION_CONSTANT_2D = 0 }
closed3_channel_D49 { DIFFUSION_CONSTANT_2D = 0 }
open_channel_D49 { DIFFUSION_CONSTANT_2D = 0 }

}
