# Supplementary material for: Unbiased Rare Event Sampling in Spatial Stochastic Systems Biology Models Using a Weighted Ensemble of Trajectories
Source: PLoS Comput Biol. 2016 Feb 4;12(2):e1004611. doi: 10.1371/journal.pcbi.1004611 (PMC4741515; doi:10.1371/journal.pcbi.1004611)
Supplement: S4 Model — Files containing the model details and with which one can simulate the model in MCell. (ZIP) [file pcbi.1004611.s004.zip › NMJ_model/not_channels_june23.mdl]

/* This file automatically generated by DReAMM */

not_channels OBJECT {
not_channels POLYGON_LIST {
  VERTEX_LIST {
   [ -0.460855, -0.044784, -0.030247 ]
   [ -0.452555, -0.044799, -0.038547 ]
   [ -0.432708, -0.04479, -0.038547 ]
   [ -0.441008, -0.044794, -0.038547 ]
   [ -0.441008, -0.044776, -0.030247 ]
   [ -0.393015, -0.044772, -0.038547 ]
   [ -0.401315, -0.044776, -0.038547 ]
   [ -0.401315, -0.044758, -0.030247 ]
   [ -0.381469, -0.044767, -0.038547 ]
   [ -0.381469, -0.044749, -0.030247 ]
   [ -0.373169, -0.044763, -0.038547 ]
   [ -0.361622, -0.044758, -0.038547 ]
   [ -0.361622, -0.04474, -0.030247 ]
   [ -0.353322, -0.044754, -0.038547 ]
   [ -0.333475, -0.044745, -0.038547 ]
   [ -0.341775, -0.044749, -0.038547 ]
   [ -0.341775, -0.044731, -0.030247 ]
   [ -0.293782, -0.044727, -0.038547 ]
   [ -0.302082, -0.044731, -0.038547 ]
   [ -0.302082, -0.044714, -0.030247 ]
   [ -0.282235, -0.044722, -0.038547 ]
   [ -0.282235, -0.044705, -0.030247 ]
   [ -0.273935, -0.044718, -0.038547 ]
   [ -0.262389, -0.044713, -0.038547 ]
   [ -0.262389, -0.044696, -0.030247 ]
   [ -0.254089, -0.044709, -0.038547 ]
   [ -0.223237, -0.044695, -0.039033 ]
   [ -0.223237, -0.044679, -0.029275 ]
   [ -0.213313, -0.04469, -0.039033 ]
   [ -0.194549, -0.044681, -0.038547 ]
   [ -0.202849, -0.044686, -0.038547 ]
   [ -0.202849, -0.04467, -0.030247 ]
   [ -0.183002, -0.044677, -0.038547 ]
   [ -0.183002, -0.044661, -0.030247 ]
   [ -0.174702, -0.044672, -0.038547 ]
   [ -0.135009, -0.044654, -0.038547 ]
   [ -0.143309, -0.044659, -0.038547 ]
   [ -0.143309, -0.044643, -0.030247 ]
   [ -0.123462, -0.04465, -0.038547 ]
   [ -0.123462, -0.044634, -0.030247 ]
   [ -0.115162, -0.044645, -0.038547 ]
   [ -0.095316, -0.044636, -0.038547 ]
   [ -0.103616, -0.044641, -0.038547 ]
   [ -0.103616, -0.044626, -0.030247 ]
   [ -0.063922, -0.044623, -0.038547 ]
   [ -0.063922, -0.044608, -0.030247 ]
   [ -0.055622, -0.044618, -0.038547 ]
   [ -0.035776, -0.044609, -0.038547 ]
   [ -0.044076, -0.044614, -0.038547 ]
   [ -0.044076, -0.044599, -0.030247 ]
   [ -0.024229, -0.044605, -0.038547 ]
   [ -0.024229, -0.04459, -0.030247 ]
   [ -0.015929, -0.0446, -0.038547 ]
   [ 0.015464, -0.044587, -0.038547 ]
   [ 0.015464, -0.044573, -0.030247 ]
   [ 0.023764, -0.044582, -0.038547 ]
   [ 0.035311, -0.044578, -0.038547 ]
   [ 0.035311, -0.044564, -0.030247 ]
   [ 0.043611, -0.044573, -0.038547 ]
   [ 0.063457, -0.044564, -0.038547 ]
   [ 0.055157, -0.044569, -0.038547 ]
   [ 0.055157, -0.044555, -0.030247 ]
   [ 0.103151, -0.044546, -0.038547 ]
   [ 0.094851, -0.044551, -0.038547 ]
   [ 0.094851, -0.044537, -0.030247 ]
   [ 0.114697, -0.044542, -0.038547 ]
   [ 0.114697, -0.044529, -0.030247 ]
   [ 0.122997, -0.044537, -0.038547 ]
   [ 0.134544, -0.044532, -0.038547 ]
   [ 0.134544, -0.04452, -0.030247 ]
   [ 0.142844, -0.044528, -0.038547 ]
   [ 0.174237, -0.044514, -0.038547 ]
   [ 0.174237, -0.044502, -0.030247 ]
   [ 0.182537, -0.04451, -0.038547 ]
   [ 0.202384, -0.044501, -0.038547 ]
   [ 0.194084, -0.044505, -0.038547 ]
   [ 0.194084, -0.044493, -0.030247 ]
   [ 0.21393, -0.044496, -0.038547 ]
   [ 0.21393, -0.044485, -0.030247 ]
   [ 0.22223, -0.044492, -0.038547 ]
   [ 0.233777, -0.044487, -0.038547 ]
   [ 0.233777, -0.044476, -0.030247 ]
   [ 0.242077, -0.044483, -0.038547 ]
   [ 0.27347, -0.044469, -0.038547 ]
   [ 0.27347, -0.044458, -0.030247 ]
   [ 0.28177, -0.044465, -0.038547 ]
   [ 0.301617, -0.044456, -0.038547 ]
   [ 0.293317, -0.04446, -0.038547 ]
   [ 0.293317, -0.044449, -0.030247 ]
   [ 0.313164, -0.044451, -0.038547 ]
   [ 0.313164, -0.044441, -0.030247 ]
   [ 0.321464, -0.044447, -0.038547 ]
   [ 0.361157, -0.044429, -0.038547 ]
   [ 0.352857, -0.044433, -0.038547 ]
   [ 0.352857, -0.044423, -0.030247 ]
   [ 0.372703, -0.044424, -0.038547 ]
   [ 0.372703, -0.044414, -0.030247 ]
   [ 0.381003, -0.04442, -0.038547 ]
   [ 0.40085, -0.044411, -0.038547 ]
   [ 0.39255, -0.044415, -0.038547 ]
   [ 0.39255, -0.044405, -0.030247 ]
   [ 0.432243, -0.044397, -0.038547 ]
   [ 0.432243, -0.044388, -0.030247 ]
   [ 0.440543, -0.044393, -0.038547 ]
   [ 0.46039, -0.044383, -0.038547 ]
   [ 0.45209, -0.044388, -0.038547 ]
   [ 0.45209, -0.044379, -0.030247 ]
   [ -0.480161, -0.044774, -0.020002 ]
   [ -0.471861, -0.044769, -0.020002 ]
   [ -0.471861, -0.044789, -0.028302 ]
   [ -0.460314, -0.044765, -0.020002 ]
   [ -0.452014, -0.044761, -0.020002 ]
   [ -0.452014, -0.04478, -0.028302 ]
   [ -0.432167, -0.044752, -0.020002 ]
   [ -0.432167, -0.044771, -0.028302 ]
   [ -0.440467, -0.044757, -0.020002 ]
   [ -0.420621, -0.044748, -0.020002 ]
   [ -0.412321, -0.044744, -0.020002 ]
   [ -0.412321, -0.044762, -0.028302 ]
   [ -0.392474, -0.044735, -0.020002 ]
   [ -0.392474, -0.044753, -0.028302 ]
   [ -0.400774, -0.044739, -0.020002 ]
   [ -0.380927, -0.044731, -0.020002 ]
   [ -0.372627, -0.044726, -0.020002 ]
   [ -0.372627, -0.044745, -0.028302 ]
   [ -0.361081, -0.044722, -0.020002 ]
   [ -0.352781, -0.044718, -0.020002 ]
   [ -0.352781, -0.044736, -0.028302 ]
   [ -0.332934, -0.044709, -0.020002 ]
   [ -0.332934, -0.044727, -0.028302 ]
   [ -0.341234, -0.044714, -0.020002 ]
   [ -0.321388, -0.044705, -0.020002 ]
   [ -0.313088, -0.044701, -0.020002 ]
   [ -0.313088, -0.044718, -0.028302 ]
   [ -0.293241, -0.044692, -0.020002 ]
   [ -0.293241, -0.044709, -0.028302 ]
   [ -0.301541, -0.044696, -0.020002 ]
   [ -0.281694, -0.044688, -0.020002 ]
   [ -0.273394, -0.044684, -0.020002 ]
   [ -0.273394, -0.0447, -0.028302 ]
   [ -0.261848, -0.044679, -0.020002 ]
   [ -0.253548, -0.044675, -0.020002 ]
   [ -0.253548, -0.044692, -0.028302 ]
   [ -0.233701, -0.044666, -0.020002 ]
   [ -0.233701, -0.044683, -0.028302 ]
   [ -0.242001, -0.044671, -0.020002 ]
   [ -0.223237, -0.044662, -0.019516 ]
   [ -0.213313, -0.044658, -0.019516 ]
   [ -0.213313, -0.044674, -0.029275 ]
   [ -0.194008, -0.044649, -0.020002 ]
   [ -0.194008, -0.044665, -0.028302 ]
   [ -0.202308, -0.044653, -0.020002 ]
   [ -0.182461, -0.044645, -0.020002 ]
   [ -0.174161, -0.044641, -0.020002 ]
   [ -0.174161, -0.044657, -0.028302 ]
   [ -0.162614, -0.044636, -0.020002 ]
   [ -0.154314, -0.044632, -0.020002 ]
   [ -0.154314, -0.044648, -0.028302 ]
   [ -0.134468, -0.044623, -0.020002 ]
   [ -0.134468, -0.044639, -0.028302 ]
   [ -0.142768, -0.044628, -0.020002 ]
   [ -0.122921, -0.044619, -0.020002 ]
   [ -0.114621, -0.044615, -0.020002 ]
   [ -0.114621, -0.04463, -0.028302 ]
   [ -0.094775, -0.044606, -0.020002 ]
   [ -0.094775, -0.044621, -0.028302 ]
   [ -0.103075, -0.04461, -0.020002 ]
   [ -0.083228, -0.044602, -0.020002 ]
   [ -0.074928, -0.044597, -0.020002 ]
   [ -0.074928, -0.044612, -0.028302 ]
   [ -0.063381, -0.044593, -0.020002 ]
   [ -0.055081, -0.044589, -0.020002 ]
   [ -0.055081, -0.044604, -0.028302 ]
   [ -0.035235, -0.04458, -0.020002 ]
   [ -0.035235, -0.044595, -0.028302 ]
   [ -0.043535, -0.044585, -0.020002 ]
   [ -0.023688, -0.044576, -0.020002 ]
   [ -0.015388, -0.044572, -0.020002 ]
   [ -0.015388, -0.044586, -0.028302 ]
   [ 0.004459, -0.044563, -0.020002 ]
   [ 0.004459, -0.044577, -0.028302 ]
   [ -0.003841, -0.044567, -0.020002 ]
   [ 0.016005, -0.044559, -0.020002 ]
   [ 0.024305, -0.044555, -0.020002 ]
   [ 0.024305, -0.044568, -0.028302 ]
   [ 0.035852, -0.04455, -0.020002 ]
   [ 0.044152, -0.044546, -0.020002 ]
   [ 0.044152, -0.04456, -0.028302 ]
   [ 0.063998, -0.044537, -0.020002 ]
   [ 0.063998, -0.044551, -0.028302 ]
   [ 0.055698, -0.044542, -0.020002 ]
   [ 0.075545, -0.044533, -0.020002 ]
   [ 0.083845, -0.044529, -0.020002 ]
   [ 0.083845, -0.044542, -0.028302 ]
   [ 0.103692, -0.04452, -0.020002 ]
   [ 0.103692, -0.044533, -0.028302 ]
   [ 0.095392, -0.044524, -0.020002 ]
   [ 0.115238, -0.044516, -0.020002 ]
   [ 0.123538, -0.044512, -0.020002 ]
   [ 0.123538, -0.044524, -0.028302 ]
   [ 0.135085, -0.044507, -0.020002 ]
   [ 0.143385, -0.044503, -0.020002 ]
   [ 0.143385, -0.044515, -0.028302 ]
   [ 0.163232, -0.044494, -0.020002 ]
   [ 0.163232, -0.044507, -0.028302 ]
   [ 0.154932, -0.044499, -0.020002 ]
   [ 0.174778, -0.04449, -0.020002 ]
   [ 0.183078, -0.044486, -0.020002 ]
   [ 0.183078, -0.044498, -0.028302 ]
   [ 0.202925, -0.044477, -0.020002 ]
   [ 0.202925, -0.044489, -0.028302 ]
   [ 0.194625, -0.044481, -0.020002 ]
   [ 0.214471, -0.044473, -0.020002 ]
   [ 0.222771, -0.044468, -0.020002 ]
   [ 0.222771, -0.04448, -0.028302 ]
   [ 0.234318, -0.044464, -0.020002 ]
   [ 0.242618, -0.04446, -0.020002 ]
   [ 0.242618, -0.044471, -0.028302 ]
   [ 0.262465, -0.044451, -0.020002 ]
   [ 0.262465, -0.044462, -0.028302 ]
   [ 0.254165, -0.044456, -0.020002 ]
   [ 0.274011, -0.044447, -0.020002 ]
   [ 0.282311, -0.044443, -0.020002 ]
   [ 0.282311, -0.044454, -0.028302 ]
   [ 0.302158, -0.044434, -0.020002 ]
   [ 0.302158, -0.044445, -0.028302 ]
   [ 0.293858, -0.044438, -0.020002 ]
   [ 0.313705, -0.04443, -0.020002 ]
   [ 0.322005, -0.044425, -0.020002 ]
   [ 0.322005, -0.044436, -0.028302 ]
   [ 0.333551, -0.044421, -0.020002 ]
   [ 0.341851, -0.044417, -0.020002 ]
   [ 0.341851, -0.044427, -0.028302 ]
   [ 0.361698, -0.044408, -0.020002 ]
   [ 0.361698, -0.044418, -0.028302 ]
   [ 0.353398, -0.044413, -0.020002 ]
   [ 0.373245, -0.044404, -0.020002 ]
   [ 0.381545, -0.0444, -0.020002 ]
   [ 0.381545, -0.04441, -0.028302 ]
   [ 0.401391, -0.044391, -0.020002 ]
   [ 0.401391, -0.044401, -0.028302 ]
   [ 0.393091, -0.044395, -0.020002 ]
   [ 0.412938, -0.044387, -0.020002 ]
   [ 0.421238, -0.044383, -0.020002 ]
   [ 0.421238, -0.044392, -0.028302 ]
   [ 0.432784, -0.044378, -0.020002 ]
   [ 0.441084, -0.044374, -0.020002 ]
   [ 0.441084, -0.044383, -0.028302 ]
   [ 0.460931, -0.044365, -0.020002 ]
   [ 0.460931, -0.044374, -0.028302 ]
   [ 0.452631, -0.04437, -0.020002 ]
   [ 0.472478, -0.044361, -0.020002 ]
   [ 0.480778, -0.044357, -0.020002 ]
   [ 0.480778, -0.044366, -0.028302 ]
   [ -0.480702, -0.044697, 0.020003 ]
   [ -0.480702, -0.044678, 0.028303 ]
   [ -0.472402, -0.044693, 0.020003 ]
   [ -0.460855, -0.044689, 0.020003 ]
   [ -0.460855, -0.04467, 0.028303 ]
   [ -0.452555, -0.044685, 0.020003 ]
   [ -0.432708, -0.044677, 0.020003 ]
   [ -0.441008, -0.044681, 0.020003 ]
   [ -0.441008, -0.044663, 0.028303 ]
   [ -0.421162, -0.044674, 0.020003 ]
   [ -0.421162, -0.044655, 0.028303 ]
   [ -0.412862, -0.04467, 0.020003 ]
   [ -0.393015, -0.044662, 0.020003 ]
   [ -0.401315, -0.044666, 0.020003 ]
   [ -0.401315, -0.044647, 0.028303 ]
   [ -0.381469, -0.044658, 0.020003 ]
   [ -0.381469, -0.04464, 0.028303 ]
   [ -0.373169, -0.044654, 0.020003 ]
   [ -0.361622, -0.04465, 0.020003 ]
   [ -0.361622, -0.044632, 0.028303 ]
   [ -0.353322, -0.044647, 0.020003 ]
   [ -0.333475, -0.044639, 0.020003 ]
   [ -0.341775, -0.044643, 0.020003 ]
   [ -0.341775, -0.044625, 0.028303 ]
   [ -0.321929, -0.044635, 0.020003 ]
   [ -0.321929, -0.044617, 0.028303 ]
   [ -0.313629, -0.044631, 0.020003 ]
   [ -0.293782, -0.044623, 0.020003 ]
   [ -0.302082, -0.044627, 0.020003 ]
   [ -0.302082, -0.04461, 0.028303 ]
   [ -0.282235, -0.044619, 0.020003 ]
   [ -0.282235, -0.044602, 0.028303 ]
   [ -0.273935, -0.044615, 0.020003 ]
   [ -0.262389, -0.044612, 0.020003 ]
   [ -0.262389, -0.044595, 0.028303 ]
   [ -0.254089, -0.044608, 0.020003 ]
   [ -0.234242, -0.0446, 0.020003 ]
   [ -0.242542, -0.044604, 0.020003 ]
   [ -0.242542, -0.044587, 0.028303 ]
   [ -0.223237, -0.044596, 0.019517 ]
   [ -0.223237, -0.04458, 0.029276 ]
   [ -0.213313, -0.044592, 0.019517 ]
   [ -0.194549, -0.044585, 0.020003 ]
   [ -0.202849, -0.044588, 0.020003 ]
   [ -0.202849, -0.044572, 0.028303 ]
   [ -0.183002, -0.044581, 0.020003 ]
   [ -0.183002, -0.044565, 0.028303 ]
   [ -0.174702, -0.044577, 0.020003 ]
   [ -0.163156, -0.044573, 0.020003 ]
   [ -0.163156, -0.044557, 0.028303 ]
   [ -0.154856, -0.044569, 0.020003 ]
   [ -0.135009, -0.044561, 0.020003 ]
   [ -0.143309, -0.044565, 0.020003 ]
   [ -0.143309, -0.04455, 0.028303 ]
   [ -0.123462, -0.044557, 0.020003 ]
   [ -0.123462, -0.044542, 0.028303 ]
   [ -0.115162, -0.044554, 0.020003 ]
   [ -0.095316, -0.044546, 0.020003 ]
   [ -0.103616, -0.04455, 0.020003 ]
   [ -0.103616, -0.044535, 0.028304 ]
   [ -0.083769, -0.044542, 0.020003 ]
   [ -0.083769, -0.044527, 0.028304 ]
   [ -0.075469, -0.044538, 0.020003 ]
   [ -0.063923, -0.044534, 0.020003 ]
   [ -0.063923, -0.044519, 0.028304 ]
   [ -0.055622, -0.04453, 0.020003 ]
   [ -0.035776, -0.044523, 0.020003 ]
   [ -0.044076, -0.044526, 0.020003 ]
   [ -0.044076, -0.044512, 0.028304 ]
   [ -0.024229, -0.044519, 0.020003 ]
   [ -0.024229, -0.044504, 0.028304 ]
   [ -0.015929, -0.044515, 0.020003 ]
   [ 0.003917, -0.044507, 0.020003 ]
   [ -0.004383, -0.044511, 0.020003 ]
   [ -0.004383, -0.044497, 0.028304 ]
   [ 0.015464, -0.044503, 0.020003 ]
   [ 0.015464, -0.044489, 0.028304 ]
   [ 0.023764, -0.044499, 0.020003 ]
   [ 0.035311, -0.044496, 0.020003 ]
   [ 0.035311, -0.044482, 0.028304 ]
   [ 0.043611, -0.044492, 0.020003 ]
   [ 0.063457, -0.044484, 0.020003 ]
   [ 0.055157, -0.044488, 0.020003 ]
   [ 0.055157, -0.044474, 0.028304 ]
   [ 0.075004, -0.04448, 0.020003 ]
   [ 0.075004, -0.044467, 0.028304 ]
   [ 0.083304, -0.044476, 0.020003 ]
   [ 0.103151, -0.044468, 0.020003 ]
   [ 0.094851, -0.044472, 0.020003 ]
   [ 0.094851, -0.044459, 0.028304 ]
   [ 0.114697, -0.044464, 0.020003 ]
   [ 0.114697, -0.044452, 0.028304 ]
   [ 0.122997, -0.044461, 0.020003 ]
   [ 0.134544, -0.044457, 0.020003 ]
   [ 0.134544, -0.044444, 0.028304 ]
   [ 0.142844, -0.044453, 0.020003 ]
   [ 0.16269, -0.044445, 0.020003 ]
   [ 0.15439, -0.044449, 0.020003 ]
   [ 0.15439, -0.044437, 0.028304 ]
   [ 0.174237, -0.044441, 0.020003 ]
   [ 0.174237, -0.044429, 0.028304 ]
   [ 0.182537, -0.044437, 0.020003 ]
   [ 0.202384, -0.04443, 0.020004 ]
   [ 0.194084, -0.044434, 0.020004 ]
   [ 0.194084, -0.044422, 0.028304 ]
   [ 0.21393, -0.044426, 0.020004 ]
   [ 0.21393, -0.044414, 0.028304 ]
   [ 0.22223, -0.044422, 0.020004 ]
   [ 0.233777, -0.044418, 0.020004 ]
   [ 0.233777, -0.044406, 0.028304 ]
   [ 0.242077, -0.044414, 0.020004 ]
   [ 0.261924, -0.044406, 0.020004 ]
   [ 0.253624, -0.04441, 0.020004 ]
   [ 0.253624, -0.044399, 0.028304 ]
   [ 0.27347, -0.044402, 0.020004 ]
   [ 0.27347, -0.044391, 0.028304 ]
   [ 0.28177, -0.044399, 0.020004 ]
   [ 0.301617, -0.044391, 0.020004 ]
   [ 0.293317, -0.044395, 0.020004 ]
   [ 0.293317, -0.044384, 0.028304 ]
   [ 0.313164, -0.044387, 0.020004 ]
   [ 0.313163, -0.044376, 0.028304 ]
   [ 0.321463, -0.044383, 0.020004 ]
   [ 0.33301, -0.044379, 0.020004 ]
   [ 0.33301, -0.044369, 0.028304 ]
   [ 0.34131, -0.044375, 0.020004 ]
   [ 0.361157, -0.044368, 0.020004 ]
   [ 0.352857, -0.044372, 0.020004 ]
   [ 0.352857, -0.044361, 0.028304 ]
   [ 0.372703, -0.044364, 0.020004 ]
   [ 0.372703, -0.044354, 0.028304 ]
   [ 0.381003, -0.04436, 0.020004 ]
   [ 0.40085, -0.044352, 0.020004 ]
   [ 0.39255, -0.044356, 0.020004 ]
   [ 0.39255, -0.044346, 0.028304 ]
   [ 0.412397, -0.044348, 0.020004 ]
   [ 0.412397, -0.044339, 0.028304 ]
   [ 0.420697, -0.044344, 0.020004 ]
   [ 0.432243, -0.044341, 0.020004 ]
   [ 0.432243, -0.044331, 0.028304 ]
   [ 0.440543, -0.044337, 0.020004 ]
   [ 0.46039, -0.044329, 0.020004 ]
   [ 0.45209, -0.044333, 0.020004 ]
   [ 0.45209, -0.044324, 0.028304 ]
   [ 0.471937, -0.044325, 0.020004 ]
   [ 0.471937, -0.044316, 0.028304 ]
   [ 0.480237, -0.044321, 0.020004 ]
   [ -0.460314, -0.044651, 0.038548 ]
   [ -0.452014, -0.044647, 0.038548 ]
   [ -0.452014, -0.044666, 0.030248 ]
   [ -0.432167, -0.04464, 0.038548 ]
   [ -0.432167, -0.044659, 0.030248 ]
   [ -0.440467, -0.044644, 0.038548 ]
   [ -0.392474, -0.044625, 0.038548 ]
   [ -0.392474, -0.044644, 0.030248 ]
   [ -0.400774, -0.044629, 0.038548 ]
   [ -0.380927, -0.044622, 0.038548 ]
   [ -0.372627, -0.044618, 0.038548 ]
   [ -0.372627, -0.044636, 0.030248 ]
   [ -0.361081, -0.044615, 0.038548 ]
   [ -0.352781, -0.044611, 0.038548 ]
   [ -0.352781, -0.044629, 0.030248 ]
   [ -0.332934, -0.044604, 0.038548 ]
   [ -0.332934, -0.044621, 0.030248 ]
   [ -0.341234, -0.044607, 0.038548 ]
   [ -0.293241, -0.044589, 0.038548 ]
   [ -0.293241, -0.044606, 0.030248 ]
   [ -0.301541, -0.044592, 0.038548 ]
   [ -0.281694, -0.044585, 0.038548 ]
   [ -0.273394, -0.044581, 0.038548 ]
   [ -0.273394, -0.044599, 0.030248 ]
   [ -0.261848, -0.044578, 0.038548 ]
   [ -0.253548, -0.044574, 0.038548 ]
   [ -0.253548, -0.044591, 0.030248 ]
   [ -0.223237, -0.044563, 0.039034 ]
   [ -0.213313, -0.04456, 0.039034 ]
   [ -0.213313, -0.044576, 0.029276 ]
   [ -0.194008, -0.044552, 0.038548 ]
   [ -0.194008, -0.044568, 0.030248 ]
   [ -0.202308, -0.044556, 0.038548 ]
   [ -0.182461, -0.044549, 0.038548 ]
   [ -0.174161, -0.044545, 0.038548 ]
   [ -0.174161, -0.044561, 0.030248 ]
   [ -0.134468, -0.04453, 0.038548 ]
   [ -0.134468, -0.044546, 0.030248 ]
   [ -0.142768, -0.044534, 0.038548 ]
   [ -0.122921, -0.044527, 0.038548 ]
   [ -0.114621, -0.044523, 0.038548 ]
   [ -0.114621, -0.044538, 0.030248 ]
   [ -0.094775, -0.044516, 0.038548 ]
   [ -0.094775, -0.044531, 0.030248 ]
   [ -0.103075, -0.044519, 0.038548 ]
   [ -0.063381, -0.044505, 0.038548 ]
   [ -0.055081, -0.044501, 0.038548 ]
   [ -0.055081, -0.044516, 0.030248 ]
   [ -0.035235, -0.044494, 0.038548 ]
   [ -0.035235, -0.044508, 0.030248 ]
   [ -0.043535, -0.044497, 0.038548 ]
   [ -0.023688, -0.04449, 0.038548 ]
   [ -0.015388, -0.044486, 0.038548 ]
   [ -0.015388, -0.044501, 0.030248 ]
   [ 0.016005, -0.044475, 0.038548 ]
   [ 0.024305, -0.044472, 0.038548 ]
   [ 0.024305, -0.044486, 0.030248 ]
   [ 0.035852, -0.044468, 0.038548 ]
   [ 0.044152, -0.044464, 0.038548 ]
   [ 0.044152, -0.044478, 0.030248 ]
   [ 0.063998, -0.044457, 0.038548 ]
   [ 0.063998, -0.044471, 0.030248 ]
   [ 0.055698, -0.044461, 0.038548 ]
   [ 0.103692, -0.044443, 0.038548 ]
   [ 0.103692, -0.044455, 0.030248 ]
   [ 0.095392, -0.044446, 0.038548 ]
   [ 0.115238, -0.044439, 0.038548 ]
   [ 0.123538, -0.044435, 0.038548 ]
   [ 0.123538, -0.044448, 0.030248 ]
   [ 0.135085, -0.044432, 0.038548 ]
   [ 0.143385, -0.044428, 0.038548 ]
   [ 0.143385, -0.04444, 0.030248 ]
   [ 0.174778, -0.044417, 0.038548 ]
   [ 0.183078, -0.044413, 0.038548 ]
   [ 0.183078, -0.044425, 0.030248 ]
   [ 0.202925, -0.044406, 0.038548 ]
   [ 0.202925, -0.044418, 0.030248 ]
   [ 0.194625, -0.04441, 0.038548 ]
   [ 0.214471, -0.044402, 0.038548 ]
   [ 0.222771, -0.044399, 0.038548 ]
   [ 0.222771, -0.04441, 0.030248 ]
   [ 0.262465, -0.044384, 0.038548 ]
   [ 0.262465, -0.044395, 0.030248 ]
   [ 0.254165, -0.044388, 0.038548 ]
   [ 0.274011, -0.04438, 0.038548 ]
   [ 0.282311, -0.044377, 0.038548 ]
   [ 0.282311, -0.044388, 0.030248 ]
   [ 0.302158, -0.044369, 0.038548 ]
   [ 0.302158, -0.04438, 0.030248 ]
   [ 0.293858, -0.044373, 0.038548 ]
   [ 0.313705, -0.044366, 0.038548 ]
   [ 0.322005, -0.044362, 0.038548 ]
   [ 0.322005, -0.044373, 0.030248 ]
   [ 0.361698, -0.044347, 0.038548 ]
   [ 0.361698, -0.044358, 0.030248 ]
   [ 0.353398, -0.044351, 0.038548 ]
   [ 0.373244, -0.044344, 0.038548 ]
   [ 0.381545, -0.04434, 0.038548 ]
   [ 0.381545, -0.04435, 0.030248 ]
   [ 0.401391, -0.044333, 0.038548 ]
   [ 0.401391, -0.044342, 0.030248 ]
   [ 0.393091, -0.044336, 0.038548 ]
   [ 0.432784, -0.044322, 0.038548 ]
   [ 0.441084, -0.044318, 0.038548 ]
   [ 0.441084, -0.044327, 0.030248 ]
   [ 0.460931, -0.044311, 0.038548 ]
   [ 0.460931, -0.04432, 0.030248 ]
   [ 0.452631, -0.044314, 0.038548 ]
   [ -0.460855, -0.044803, -0.038547 ]
  }
  ELEMENT_CONNECTIONS {
   [ 0, 509, 1 ]
   [ 3, 2, 4 ]
   [ 6, 5, 7 ]
   [ 9, 8, 10 ]
   [ 12, 11, 13 ]
   [ 15, 14, 16 ]
   [ 18, 17, 19 ]
   [ 21, 20, 22 ]
   [ 24, 23, 25 ]
   [ 27, 26, 28 ]
   [ 30, 29, 31 ]
   [ 33, 32, 34 ]
   [ 36, 35, 37 ]
   [ 39, 38, 40 ]
   [ 42, 41, 43 ]
   [ 45, 44, 46 ]
   [ 48, 47, 49 ]
   [ 51, 50, 52 ]
   [ 54, 53, 55 ]
   [ 57, 56, 58 ]
   [ 60, 59, 61 ]
   [ 63, 62, 64 ]
   [ 66, 65, 67 ]
   [ 69, 68, 70 ]
   [ 72, 71, 73 ]
   [ 75, 74, 76 ]
   [ 78, 77, 79 ]
   [ 81, 80, 82 ]
   [ 84, 83, 85 ]
   [ 87, 86, 88 ]
   [ 90, 89, 91 ]
   [ 93, 92, 94 ]
   [ 96, 95, 97 ]
   [ 99, 98, 100 ]
   [ 102, 101, 103 ]
   [ 105, 104, 106 ]
   [ 108, 107, 109 ]
   [ 111, 110, 112 ]
   [ 114, 113, 115 ]
   [ 117, 116, 118 ]
   [ 120, 119, 121 ]
   [ 123, 122, 124 ]
   [ 126, 125, 127 ]
   [ 129, 128, 130 ]
   [ 132, 131, 133 ]
   [ 135, 134, 136 ]
   [ 138, 137, 139 ]
   [ 141, 140, 142 ]
   [ 144, 143, 145 ]
   [ 147, 146, 148 ]
   [ 150, 149, 151 ]
   [ 153, 152, 154 ]
   [ 156, 155, 157 ]
   [ 159, 158, 160 ]
   [ 162, 161, 163 ]
   [ 165, 164, 166 ]
   [ 168, 167, 169 ]
   [ 171, 170, 172 ]
   [ 174, 173, 175 ]
   [ 177, 176, 178 ]
   [ 180, 179, 181 ]
   [ 183, 182, 184 ]
   [ 186, 185, 187 ]
   [ 189, 188, 190 ]
   [ 192, 191, 193 ]
   [ 195, 194, 196 ]
   [ 198, 197, 199 ]
   [ 201, 200, 202 ]
   [ 204, 203, 205 ]
   [ 207, 206, 208 ]
   [ 210, 209, 211 ]
   [ 213, 212, 214 ]
   [ 216, 215, 217 ]
   [ 219, 218, 220 ]
   [ 222, 221, 223 ]
   [ 225, 224, 226 ]
   [ 228, 227, 229 ]
   [ 231, 230, 232 ]
   [ 234, 233, 235 ]
   [ 237, 236, 238 ]
   [ 240, 239, 241 ]
   [ 243, 242, 244 ]
   [ 246, 245, 247 ]
   [ 249, 248, 250 ]
   [ 252, 251, 253 ]
   [ 255, 254, 256 ]
   [ 258, 257, 259 ]
   [ 261, 260, 262 ]
   [ 264, 263, 265 ]
   [ 267, 266, 268 ]
   [ 270, 269, 271 ]
   [ 273, 272, 274 ]
   [ 276, 275, 277 ]
   [ 279, 278, 280 ]
   [ 282, 281, 283 ]
   [ 285, 284, 286 ]
   [ 288, 287, 289 ]
   [ 291, 290, 292 ]
   [ 294, 293, 295 ]
   [ 297, 296, 298 ]
   [ 300, 299, 301 ]
   [ 303, 302, 304 ]
   [ 306, 305, 307 ]
   [ 309, 308, 310 ]
   [ 312, 311, 313 ]
   [ 315, 314, 316 ]
   [ 318, 317, 319 ]
   [ 321, 320, 322 ]
   [ 324, 323, 325 ]
   [ 327, 326, 328 ]
   [ 330, 329, 331 ]
   [ 333, 332, 334 ]
   [ 336, 335, 337 ]
   [ 339, 338, 340 ]
   [ 342, 341, 343 ]
   [ 345, 344, 346 ]
   [ 348, 347, 349 ]
   [ 351, 350, 352 ]
   [ 354, 353, 355 ]
   [ 357, 356, 358 ]
   [ 360, 359, 361 ]
   [ 363, 362, 364 ]
   [ 366, 365, 367 ]
   [ 369, 368, 370 ]
   [ 372, 371, 373 ]
   [ 375, 374, 376 ]
   [ 378, 377, 379 ]
   [ 381, 380, 382 ]
   [ 384, 383, 385 ]
   [ 387, 386, 388 ]
   [ 390, 389, 391 ]
   [ 393, 392, 394 ]
   [ 396, 395, 397 ]
   [ 399, 398, 400 ]
   [ 402, 401, 403 ]
   [ 405, 404, 406 ]
   [ 408, 407, 409 ]
   [ 411, 410, 412 ]
   [ 414, 413, 415 ]
   [ 417, 416, 418 ]
   [ 420, 419, 421 ]
   [ 423, 422, 424 ]
   [ 426, 425, 427 ]
   [ 429, 428, 430 ]
   [ 432, 431, 433 ]
   [ 435, 434, 436 ]
   [ 438, 437, 439 ]
   [ 441, 440, 442 ]
   [ 444, 443, 445 ]
   [ 447, 446, 448 ]
   [ 450, 449, 451 ]
   [ 453, 452, 454 ]
   [ 456, 455, 457 ]
   [ 459, 458, 460 ]
   [ 462, 461, 463 ]
   [ 465, 464, 466 ]
   [ 468, 467, 469 ]
   [ 471, 470, 472 ]
   [ 474, 473, 475 ]
   [ 477, 476, 478 ]
   [ 480, 479, 481 ]
   [ 483, 482, 484 ]
   [ 486, 485, 487 ]
   [ 489, 488, 490 ]
   [ 492, 491, 493 ]
   [ 495, 494, 496 ]
   [ 498, 497, 499 ]
   [ 501, 500, 502 ]
   [ 504, 503, 505 ]
   [ 507, 506, 508 ]
  }
DEFINE_SURFACE_REGIONS {
dreamm_region_27 {
ELEMENT_LIST = [ 0,1,2,3,4,5,6,7,8,9,10,11,12,13,14,15,16,17,18,19,20,21,22,23,24,25,26,27,28,29,30,31,32,33,34,35,36,37,38,39,40,41,42,43,44,45,46,47,48,49,50,51,52,53,54,55,56,57,58,59,60,61,62,63,64,65,66,67,68,69,70,71,72,73,74,75,76,77,78,79,80,81,82,83,84,85,86,87,88,89,90,91,92,93,94,95,96,97,98,99,100,101,102,103,104,105,106,107,108,109,110,111,112,113,114,115,116,117,118,119,120,121,122,123,124,125,126,127,128,129,130,131,132,133,134,135,136,137,138,139,140,141,142,143,144,145,146,147,148,149,150,151,152,153,154,155,156,157,158,159,160,161,162,163,164,165,166,167,168,169 ]
VIZ_VALUE = 27
}
}
}
}
