# Supplementary material for: Unbiased Rare Event Sampling in Spatial Stochastic Systems Biology Models Using a Weighted Ensemble of Trajectories
Source: PLoS Comput Biol. 2016 Feb 4;12(2):e1004611. doi: 10.1371/journal.pcbi.1004611 (PMC4741515; doi:10.1371/journal.pcbi.1004611)
Supplement: S4 Model — Files containing the model details and with which one can simulate the model in MCell. (ZIP) [file pcbi.1004611.s004.zip › NMJ_model/parameters.mdl]

/* parameters for the nmj simulation */

INTERACTION_RADIUS = 0.003

iterations = 3E5                               /*number of iterations */

                                                                                             
default_onrate = 1E8                           /*default onrate for vesicle ca_binding_sites */
default_offrate = 6E3                          /*default offrate for vesicle ca_binding_sites */
                                                                                             
divider = 1                                    /* factor used to modify vesicle ca_binding_rates */
sensor_onrate = default_onrate*divider         /* final onrate for ca_binding sites */ 
sensor_offrate = default_offrate*divider       /* final offrate for ca binding sites */
ca_diff_const = 6E-6                           /* calcium diffusion constant */
                                                                                             
fixed_buffer_onrate = 1E8                      /* onrate for fixed ca buffer sites */ 
fixed_buffer_offrate = 10E3                    /* offrate for fixed ca buffer sites */
fixed_buffer_concentration = 0.002             /* concentration of fixed buffer in Molar */ 

mobile_buffer_onrate = 1E8		       /* onrate for mobile ca buffer molecules */
mobile_buffer_offrate = 10E3                   /* offrate for mobile ca buffer molecules */
mobile_buffer_concentration = 0.002            /* concentration of mobile buffer in Molar */
/*mobile_buffer_diff_const = 6E-6*/	               /* mobile buffer diffusion constant */                                                                                             
mobile_buffer_diff_const = 0
time_step = 1e-8                               /* simulation time step */
maximum_time_step = time_step*1                /* maximum simulation time step - set equal to time step for max accuracy */
reaction_output_time_step = 5e-8               /* interval between reaction data output data points */
effector_grid_density = 10000                  /* density of the effector site grid */

/* ca binding site assignments. Set variable to 1 to turn on ca binding site */

/* core */
sensor_18_present = 0
sensor_19_present = 0
sensor_20_present = 0
sensor_21_present = 0
sensor_22_present = 0
sensor_23_present = 0

/* inner ring */
sensor_00_present = 0
sensor_01_present = 0
sensor_02_present = 0
sensor_03_present = 1
sensor_04_present = 1
sensor_05_present = 0
sensor_06_present = 1
sensor_07_present = 1
sensor_08_present = 1
sensor_09_present = 1
sensor_10_present = 1
sensor_11_present = 0
sensor_12_present = 1
sensor_13_present = 0
sensor_14_present = 1
sensor_15_present = 1
sensor_16_present = 1
sensor_17_present = 1

/* outer ring */
sensor_24_present = 1
sensor_25_present = 1
sensor_26_present = 1
sensor_27_present = 1
sensor_28_present = 1
sensor_29_present = 1
sensor_30_present = 1
sensor_31_present = 1
sensor_32_present = 1
sensor_33_present = 1
sensor_34_present = 1
sensor_35_present = 1
sensor_36_present = 1
sensor_37_present = 1
sensor_38_present = 1
sensor_39_present = 1
sensor_40_present = 1
sensor_41_present = 1
sensor_42_present = 1
sensor_43_present = 1
sensor_44_present = 1
sensor_45_present = 1
sensor_46_present = 1
sensor_47_present = 1
sensor_48_present = 1
sensor_49_present = 1
sensor_50_present = 1
sensor_51_present = 1
