# Supplementary material for: Unbiased Rare Event Sampling in Spatial Stochastic Systems Biology Models Using a Weighted Ensemble of Trajectories
Source: PLoS Comput Biol. 2016 Feb 4;12(2):e1004611. doi: 10.1371/journal.pcbi.1004611 (PMC4741515; doi:10.1371/journal.pcbi.1004611)
Supplement: S4 Model — Files containing the model details and with which one can simulate the model in MCell. (ZIP) [file pcbi.1004611.s004.zip › NMJ_model/reaction_data.mdl]

REACTION_DATA_OUTPUT {

BINARY_OUTPUT = TRUE
BINARY_OUTPUT_COMPRESSION_LEVEL = 9
BINARY_OUTPUT_COMPRESSION_TYPE = BZIP2
BINARY_OUTPUT_DIRECTORY = binary_out
/*BINARY_OUTPUT_FILENAME = "seed_count.bin.bz2"*/
BINARY_OUTPUT_FILENAME = "seed_count." & seed & ".bin.bz2"

STEP = reaction_output_time_step

{COUNT[bound_mobile_buffer_A01,WORLD]+
COUNT[bound_mobile_buffer_A04,WORLD]+
COUNT[bound_mobile_buffer_A09,WORLD]+
COUNT[bound_mobile_buffer_A13,WORLD]+
COUNT[bound_mobile_buffer_A17,WORLD]+
COUNT[bound_mobile_buffer_A21,WORLD]+
COUNT[bound_mobile_buffer_A25,WORLD]+
COUNT[bound_mobile_buffer_A29,WORLD]+
COUNT[bound_mobile_buffer_A33,WORLD]+
COUNT[bound_mobile_buffer_A38,WORLD]+
COUNT[bound_mobile_buffer_A42,WORLD]+
COUNT[bound_mobile_buffer_A46,WORLD]+
COUNT[bound_mobile_buffer_A49,WORLD]+
COUNT[bound_mobile_buffer_D01,WORLD]+
COUNT[bound_mobile_buffer_D04,WORLD]+
COUNT[bound_mobile_buffer_D09,WORLD]+
COUNT[bound_mobile_buffer_D13,WORLD]+
COUNT[bound_mobile_buffer_D17,WORLD]+
COUNT[bound_mobile_buffer_D21,WORLD]+
COUNT[bound_mobile_buffer_D25,WORLD]+
COUNT[bound_mobile_buffer_D29,WORLD]+
COUNT[bound_mobile_buffer_D33,WORLD]+
COUNT[bound_mobile_buffer_D37,WORLD]+
COUNT[bound_mobile_buffer_D42,WORLD]+
COUNT[bound_mobile_buffer_D46,WORLD]+
COUNT[bound_mobile_buffer_D49,WORLD]}=> reactdir & "buffer_bound." & seed & ".dat"

{COUNT[bound_sensor_A01,presynaptic_segment.vesicles.top.sensor_01[sites_all]]+
COUNT[bound_sensor_A04,presynaptic_segment.vesicles.top.sensor_01[sites_all]]+
COUNT[bound_sensor_A09,presynaptic_segment.vesicles.top.sensor_01[sites_all]]+
COUNT[bound_sensor_A13,presynaptic_segment.vesicles.top.sensor_01[sites_all]]+
COUNT[bound_sensor_A17,presynaptic_segment.vesicles.top.sensor_01[sites_all]]+
COUNT[bound_sensor_A21,presynaptic_segment.vesicles.top.sensor_01[sites_all]]+
COUNT[bound_sensor_A25,presynaptic_segment.vesicles.top.sensor_01[sites_all]]+
COUNT[bound_sensor_A29,presynaptic_segment.vesicles.top.sensor_01[sites_all]]+
COUNT[bound_sensor_A33,presynaptic_segment.vesicles.top.sensor_01[sites_all]]+
COUNT[bound_sensor_A38,presynaptic_segment.vesicles.top.sensor_01[sites_all]]+
COUNT[bound_sensor_A42,presynaptic_segment.vesicles.top.sensor_01[sites_all]]+
COUNT[bound_sensor_A46,presynaptic_segment.vesicles.top.sensor_01[sites_all]]+
COUNT[bound_sensor_A49,presynaptic_segment.vesicles.top.sensor_01[sites_all]]+
COUNT[bound_sensor_D01,presynaptic_segment.vesicles.top.sensor_01[sites_all]]+
COUNT[bound_sensor_D04,presynaptic_segment.vesicles.top.sensor_01[sites_all]]+
COUNT[bound_sensor_D09,presynaptic_segment.vesicles.top.sensor_01[sites_all]]+
COUNT[bound_sensor_D13,presynaptic_segment.vesicles.top.sensor_01[sites_all]]+
COUNT[bound_sensor_D17,presynaptic_segment.vesicles.top.sensor_01[sites_all]]+
COUNT[bound_sensor_D21,presynaptic_segment.vesicles.top.sensor_01[sites_all]]+
COUNT[bound_sensor_D25,presynaptic_segment.vesicles.top.sensor_01[sites_all]]+
COUNT[bound_sensor_D29,presynaptic_segment.vesicles.top.sensor_01[sites_all]]+
COUNT[bound_sensor_D33,presynaptic_segment.vesicles.top.sensor_01[sites_all]]+
COUNT[bound_sensor_D37,presynaptic_segment.vesicles.top.sensor_01[sites_all]]+
COUNT[bound_sensor_D42,presynaptic_segment.vesicles.top.sensor_01[sites_all]]+
COUNT[bound_sensor_D46,presynaptic_segment.vesicles.top.sensor_01[sites_all]]+
COUNT[bound_sensor_D49,presynaptic_segment.vesicles.top.sensor_01[sites_all]]} => reactdir & "summed_vesicle_01." & seed & ".dat"

 {COUNT[bound_sensor_A01,presynaptic_segment.vesicles.top.sensor_02[sites_all]]+
COUNT[bound_sensor_A04,presynaptic_segment.vesicles.top.sensor_02[sites_all]]+
COUNT[bound_sensor_A09,presynaptic_segment.vesicles.top.sensor_02[sites_all]]+
COUNT[bound_sensor_A13,presynaptic_segment.vesicles.top.sensor_02[sites_all]]+
COUNT[bound_sensor_A17,presynaptic_segment.vesicles.top.sensor_02[sites_all]]+
COUNT[bound_sensor_A21,presynaptic_segment.vesicles.top.sensor_02[sites_all]]+
COUNT[bound_sensor_A25,presynaptic_segment.vesicles.top.sensor_02[sites_all]]+
COUNT[bound_sensor_A29,presynaptic_segment.vesicles.top.sensor_02[sites_all]]+
COUNT[bound_sensor_A33,presynaptic_segment.vesicles.top.sensor_02[sites_all]]+
COUNT[bound_sensor_A38,presynaptic_segment.vesicles.top.sensor_02[sites_all]]+
COUNT[bound_sensor_A42,presynaptic_segment.vesicles.top.sensor_02[sites_all]]+
COUNT[bound_sensor_A46,presynaptic_segment.vesicles.top.sensor_02[sites_all]]+
COUNT[bound_sensor_A49,presynaptic_segment.vesicles.top.sensor_02[sites_all]]+
COUNT[bound_sensor_D01,presynaptic_segment.vesicles.top.sensor_02[sites_all]]+
COUNT[bound_sensor_D04,presynaptic_segment.vesicles.top.sensor_02[sites_all]]+
COUNT[bound_sensor_D09,presynaptic_segment.vesicles.top.sensor_02[sites_all]]+
COUNT[bound_sensor_D13,presynaptic_segment.vesicles.top.sensor_02[sites_all]]+
COUNT[bound_sensor_D17,presynaptic_segment.vesicles.top.sensor_02[sites_all]]+
COUNT[bound_sensor_D21,presynaptic_segment.vesicles.top.sensor_02[sites_all]]+
COUNT[bound_sensor_D25,presynaptic_segment.vesicles.top.sensor_02[sites_all]]+
COUNT[bound_sensor_D29,presynaptic_segment.vesicles.top.sensor_02[sites_all]]+
COUNT[bound_sensor_D33,presynaptic_segment.vesicles.top.sensor_02[sites_all]]+
COUNT[bound_sensor_D37,presynaptic_segment.vesicles.top.sensor_02[sites_all]]+
COUNT[bound_sensor_D42,presynaptic_segment.vesicles.top.sensor_02[sites_all]]+
COUNT[bound_sensor_D46,presynaptic_segment.vesicles.top.sensor_02[sites_all]]+
COUNT[bound_sensor_D49,presynaptic_segment.vesicles.top.sensor_02[sites_all]]} => reactdir & "summed_vesicle_02." & seed & ".dat"

 {COUNT[bound_sensor_A01,presynaptic_segment.vesicles.top.sensor_03[sites_all]]+
COUNT[bound_sensor_A04,presynaptic_segment.vesicles.top.sensor_03[sites_all]]+
COUNT[bound_sensor_A09,presynaptic_segment.vesicles.top.sensor_03[sites_all]]+
COUNT[bound_sensor_A13,presynaptic_segment.vesicles.top.sensor_03[sites_all]]+
COUNT[bound_sensor_A17,presynaptic_segment.vesicles.top.sensor_03[sites_all]]+
COUNT[bound_sensor_A21,presynaptic_segment.vesicles.top.sensor_03[sites_all]]+
COUNT[bound_sensor_A25,presynaptic_segment.vesicles.top.sensor_03[sites_all]]+
COUNT[bound_sensor_A29,presynaptic_segment.vesicles.top.sensor_03[sites_all]]+
COUNT[bound_sensor_A33,presynaptic_segment.vesicles.top.sensor_03[sites_all]]+
COUNT[bound_sensor_A38,presynaptic_segment.vesicles.top.sensor_03[sites_all]]+
COUNT[bound_sensor_A42,presynaptic_segment.vesicles.top.sensor_03[sites_all]]+
COUNT[bound_sensor_A46,presynaptic_segment.vesicles.top.sensor_03[sites_all]]+
COUNT[bound_sensor_A49,presynaptic_segment.vesicles.top.sensor_03[sites_all]]+
COUNT[bound_sensor_D01,presynaptic_segment.vesicles.top.sensor_03[sites_all]]+
COUNT[bound_sensor_D04,presynaptic_segment.vesicles.top.sensor_03[sites_all]]+
COUNT[bound_sensor_D09,presynaptic_segment.vesicles.top.sensor_03[sites_all]]+
COUNT[bound_sensor_D13,presynaptic_segment.vesicles.top.sensor_03[sites_all]]+
COUNT[bound_sensor_D17,presynaptic_segment.vesicles.top.sensor_03[sites_all]]+
COUNT[bound_sensor_D21,presynaptic_segment.vesicles.top.sensor_03[sites_all]]+
COUNT[bound_sensor_D25,presynaptic_segment.vesicles.top.sensor_03[sites_all]]+
COUNT[bound_sensor_D29,presynaptic_segment.vesicles.top.sensor_03[sites_all]]+
COUNT[bound_sensor_D33,presynaptic_segment.vesicles.top.sensor_03[sites_all]]+
COUNT[bound_sensor_D37,presynaptic_segment.vesicles.top.sensor_03[sites_all]]+
COUNT[bound_sensor_D42,presynaptic_segment.vesicles.top.sensor_03[sites_all]]+
COUNT[bound_sensor_D46,presynaptic_segment.vesicles.top.sensor_03[sites_all]]+
COUNT[bound_sensor_D49,presynaptic_segment.vesicles.top.sensor_03[sites_all]]} => reactdir & "summed_vesicle_03." & seed & ".dat"

 {COUNT[bound_sensor_A01,presynaptic_segment.vesicles.top.sensor_04[sites_all]]+
COUNT[bound_sensor_A04,presynaptic_segment.vesicles.top.sensor_04[sites_all]]+
COUNT[bound_sensor_A09,presynaptic_segment.vesicles.top.sensor_04[sites_all]]+
COUNT[bound_sensor_A13,presynaptic_segment.vesicles.top.sensor_04[sites_all]]+
COUNT[bound_sensor_A17,presynaptic_segment.vesicles.top.sensor_04[sites_all]]+
COUNT[bound_sensor_A21,presynaptic_segment.vesicles.top.sensor_04[sites_all]]+
COUNT[bound_sensor_A25,presynaptic_segment.vesicles.top.sensor_04[sites_all]]+
COUNT[bound_sensor_A29,presynaptic_segment.vesicles.top.sensor_04[sites_all]]+
COUNT[bound_sensor_A33,presynaptic_segment.vesicles.top.sensor_04[sites_all]]+
COUNT[bound_sensor_A38,presynaptic_segment.vesicles.top.sensor_04[sites_all]]+
COUNT[bound_sensor_A42,presynaptic_segment.vesicles.top.sensor_04[sites_all]]+
COUNT[bound_sensor_A46,presynaptic_segment.vesicles.top.sensor_04[sites_all]]+
COUNT[bound_sensor_A49,presynaptic_segment.vesicles.top.sensor_04[sites_all]]+
COUNT[bound_sensor_D01,presynaptic_segment.vesicles.top.sensor_04[sites_all]]+
COUNT[bound_sensor_D04,presynaptic_segment.vesicles.top.sensor_04[sites_all]]+
COUNT[bound_sensor_D09,presynaptic_segment.vesicles.top.sensor_04[sites_all]]+
COUNT[bound_sensor_D13,presynaptic_segment.vesicles.top.sensor_04[sites_all]]+
COUNT[bound_sensor_D17,presynaptic_segment.vesicles.top.sensor_04[sites_all]]+
COUNT[bound_sensor_D21,presynaptic_segment.vesicles.top.sensor_04[sites_all]]+
COUNT[bound_sensor_D25,presynaptic_segment.vesicles.top.sensor_04[sites_all]]+
COUNT[bound_sensor_D29,presynaptic_segment.vesicles.top.sensor_04[sites_all]]+
COUNT[bound_sensor_D33,presynaptic_segment.vesicles.top.sensor_04[sites_all]]+
COUNT[bound_sensor_D37,presynaptic_segment.vesicles.top.sensor_04[sites_all]]+
COUNT[bound_sensor_D42,presynaptic_segment.vesicles.top.sensor_04[sites_all]]+
COUNT[bound_sensor_D46,presynaptic_segment.vesicles.top.sensor_04[sites_all]]+
COUNT[bound_sensor_D49,presynaptic_segment.vesicles.top.sensor_04[sites_all]]} => reactdir & "summed_vesicle_04." & seed & ".dat"

 {COUNT[bound_sensor_A01,presynaptic_segment.vesicles.top.sensor_05[sites_all]]+
COUNT[bound_sensor_A04,presynaptic_segment.vesicles.top.sensor_05[sites_all]]+
COUNT[bound_sensor_A09,presynaptic_segment.vesicles.top.sensor_05[sites_all]]+
COUNT[bound_sensor_A13,presynaptic_segment.vesicles.top.sensor_05[sites_all]]+
COUNT[bound_sensor_A17,presynaptic_segment.vesicles.top.sensor_05[sites_all]]+
COUNT[bound_sensor_A21,presynaptic_segment.vesicles.top.sensor_05[sites_all]]+
COUNT[bound_sensor_A25,presynaptic_segment.vesicles.top.sensor_05[sites_all]]+
COUNT[bound_sensor_A29,presynaptic_segment.vesicles.top.sensor_05[sites_all]]+
COUNT[bound_sensor_A33,presynaptic_segment.vesicles.top.sensor_05[sites_all]]+
COUNT[bound_sensor_A38,presynaptic_segment.vesicles.top.sensor_05[sites_all]]+
COUNT[bound_sensor_A42,presynaptic_segment.vesicles.top.sensor_05[sites_all]]+
COUNT[bound_sensor_A46,presynaptic_segment.vesicles.top.sensor_05[sites_all]]+
COUNT[bound_sensor_A49,presynaptic_segment.vesicles.top.sensor_05[sites_all]]+
COUNT[bound_sensor_D01,presynaptic_segment.vesicles.top.sensor_05[sites_all]]+
COUNT[bound_sensor_D04,presynaptic_segment.vesicles.top.sensor_05[sites_all]]+
COUNT[bound_sensor_D09,presynaptic_segment.vesicles.top.sensor_05[sites_all]]+
COUNT[bound_sensor_D13,presynaptic_segment.vesicles.top.sensor_05[sites_all]]+
COUNT[bound_sensor_D17,presynaptic_segment.vesicles.top.sensor_05[sites_all]]+
COUNT[bound_sensor_D21,presynaptic_segment.vesicles.top.sensor_05[sites_all]]+
COUNT[bound_sensor_D25,presynaptic_segment.vesicles.top.sensor_05[sites_all]]+
COUNT[bound_sensor_D29,presynaptic_segment.vesicles.top.sensor_05[sites_all]]+
COUNT[bound_sensor_D33,presynaptic_segment.vesicles.top.sensor_05[sites_all]]+
COUNT[bound_sensor_D37,presynaptic_segment.vesicles.top.sensor_05[sites_all]]+
COUNT[bound_sensor_D42,presynaptic_segment.vesicles.top.sensor_05[sites_all]]+
COUNT[bound_sensor_D46,presynaptic_segment.vesicles.top.sensor_05[sites_all]]+
COUNT[bound_sensor_D49,presynaptic_segment.vesicles.top.sensor_05[sites_all]]} => reactdir & "summed_vesicle_05." & seed & ".dat"

 {COUNT[bound_sensor_A01,presynaptic_segment.vesicles.top.sensor_06[sites_all]]+
COUNT[bound_sensor_A04,presynaptic_segment.vesicles.top.sensor_06[sites_all]]+
COUNT[bound_sensor_A09,presynaptic_segment.vesicles.top.sensor_06[sites_all]]+
COUNT[bound_sensor_A13,presynaptic_segment.vesicles.top.sensor_06[sites_all]]+
COUNT[bound_sensor_A17,presynaptic_segment.vesicles.top.sensor_06[sites_all]]+
COUNT[bound_sensor_A21,presynaptic_segment.vesicles.top.sensor_06[sites_all]]+
COUNT[bound_sensor_A25,presynaptic_segment.vesicles.top.sensor_06[sites_all]]+
COUNT[bound_sensor_A29,presynaptic_segment.vesicles.top.sensor_06[sites_all]]+
COUNT[bound_sensor_A33,presynaptic_segment.vesicles.top.sensor_06[sites_all]]+
COUNT[bound_sensor_A38,presynaptic_segment.vesicles.top.sensor_06[sites_all]]+
COUNT[bound_sensor_A42,presynaptic_segment.vesicles.top.sensor_06[sites_all]]+
COUNT[bound_sensor_A46,presynaptic_segment.vesicles.top.sensor_06[sites_all]]+
COUNT[bound_sensor_A49,presynaptic_segment.vesicles.top.sensor_06[sites_all]]+
COUNT[bound_sensor_D01,presynaptic_segment.vesicles.top.sensor_06[sites_all]]+
COUNT[bound_sensor_D04,presynaptic_segment.vesicles.top.sensor_06[sites_all]]+
COUNT[bound_sensor_D09,presynaptic_segment.vesicles.top.sensor_06[sites_all]]+
COUNT[bound_sensor_D13,presynaptic_segment.vesicles.top.sensor_06[sites_all]]+
COUNT[bound_sensor_D17,presynaptic_segment.vesicles.top.sensor_06[sites_all]]+
COUNT[bound_sensor_D21,presynaptic_segment.vesicles.top.sensor_06[sites_all]]+
COUNT[bound_sensor_D25,presynaptic_segment.vesicles.top.sensor_06[sites_all]]+
COUNT[bound_sensor_D29,presynaptic_segment.vesicles.top.sensor_06[sites_all]]+
COUNT[bound_sensor_D33,presynaptic_segment.vesicles.top.sensor_06[sites_all]]+
COUNT[bound_sensor_D37,presynaptic_segment.vesicles.top.sensor_06[sites_all]]+
COUNT[bound_sensor_D42,presynaptic_segment.vesicles.top.sensor_06[sites_all]]+
COUNT[bound_sensor_D46,presynaptic_segment.vesicles.top.sensor_06[sites_all]]+
COUNT[bound_sensor_D49,presynaptic_segment.vesicles.top.sensor_06[sites_all]]} => reactdir & "summed_vesicle_06." & seed & ".dat"

 {COUNT[bound_sensor_A01,presynaptic_segment.vesicles.top.sensor_07[sites_all]]+
COUNT[bound_sensor_A04,presynaptic_segment.vesicles.top.sensor_07[sites_all]]+
COUNT[bound_sensor_A09,presynaptic_segment.vesicles.top.sensor_07[sites_all]]+
COUNT[bound_sensor_A13,presynaptic_segment.vesicles.top.sensor_07[sites_all]]+
COUNT[bound_sensor_A17,presynaptic_segment.vesicles.top.sensor_07[sites_all]]+
COUNT[bound_sensor_A21,presynaptic_segment.vesicles.top.sensor_07[sites_all]]+
COUNT[bound_sensor_A25,presynaptic_segment.vesicles.top.sensor_07[sites_all]]+
COUNT[bound_sensor_A29,presynaptic_segment.vesicles.top.sensor_07[sites_all]]+
COUNT[bound_sensor_A33,presynaptic_segment.vesicles.top.sensor_07[sites_all]]+
COUNT[bound_sensor_A38,presynaptic_segment.vesicles.top.sensor_07[sites_all]]+
COUNT[bound_sensor_A42,presynaptic_segment.vesicles.top.sensor_07[sites_all]]+
COUNT[bound_sensor_A46,presynaptic_segment.vesicles.top.sensor_07[sites_all]]+
COUNT[bound_sensor_A49,presynaptic_segment.vesicles.top.sensor_07[sites_all]]+
COUNT[bound_sensor_D01,presynaptic_segment.vesicles.top.sensor_07[sites_all]]+
COUNT[bound_sensor_D04,presynaptic_segment.vesicles.top.sensor_07[sites_all]]+
COUNT[bound_sensor_D09,presynaptic_segment.vesicles.top.sensor_07[sites_all]]+
COUNT[bound_sensor_D13,presynaptic_segment.vesicles.top.sensor_07[sites_all]]+
COUNT[bound_sensor_D17,presynaptic_segment.vesicles.top.sensor_07[sites_all]]+
COUNT[bound_sensor_D21,presynaptic_segment.vesicles.top.sensor_07[sites_all]]+
COUNT[bound_sensor_D25,presynaptic_segment.vesicles.top.sensor_07[sites_all]]+
COUNT[bound_sensor_D29,presynaptic_segment.vesicles.top.sensor_07[sites_all]]+
COUNT[bound_sensor_D33,presynaptic_segment.vesicles.top.sensor_07[sites_all]]+
COUNT[bound_sensor_D37,presynaptic_segment.vesicles.top.sensor_07[sites_all]]+
COUNT[bound_sensor_D42,presynaptic_segment.vesicles.top.sensor_07[sites_all]]+
COUNT[bound_sensor_D46,presynaptic_segment.vesicles.top.sensor_07[sites_all]]+
COUNT[bound_sensor_D49,presynaptic_segment.vesicles.top.sensor_07[sites_all]]} => reactdir & "summed_vesicle_07." & seed & ".dat"

 {COUNT[bound_sensor_A01,presynaptic_segment.vesicles.top.sensor_08[sites_all]]+
COUNT[bound_sensor_A04,presynaptic_segment.vesicles.top.sensor_08[sites_all]]+
COUNT[bound_sensor_A09,presynaptic_segment.vesicles.top.sensor_08[sites_all]]+
COUNT[bound_sensor_A13,presynaptic_segment.vesicles.top.sensor_08[sites_all]]+
COUNT[bound_sensor_A17,presynaptic_segment.vesicles.top.sensor_08[sites_all]]+
COUNT[bound_sensor_A21,presynaptic_segment.vesicles.top.sensor_08[sites_all]]+
COUNT[bound_sensor_A25,presynaptic_segment.vesicles.top.sensor_08[sites_all]]+
COUNT[bound_sensor_A29,presynaptic_segment.vesicles.top.sensor_08[sites_all]]+
COUNT[bound_sensor_A33,presynaptic_segment.vesicles.top.sensor_08[sites_all]]+
COUNT[bound_sensor_A38,presynaptic_segment.vesicles.top.sensor_08[sites_all]]+
COUNT[bound_sensor_A42,presynaptic_segment.vesicles.top.sensor_08[sites_all]]+
COUNT[bound_sensor_A46,presynaptic_segment.vesicles.top.sensor_08[sites_all]]+
COUNT[bound_sensor_A49,presynaptic_segment.vesicles.top.sensor_08[sites_all]]+
COUNT[bound_sensor_D01,presynaptic_segment.vesicles.top.sensor_08[sites_all]]+
COUNT[bound_sensor_D04,presynaptic_segment.vesicles.top.sensor_08[sites_all]]+
COUNT[bound_sensor_D09,presynaptic_segment.vesicles.top.sensor_08[sites_all]]+
COUNT[bound_sensor_D13,presynaptic_segment.vesicles.top.sensor_08[sites_all]]+
COUNT[bound_sensor_D17,presynaptic_segment.vesicles.top.sensor_08[sites_all]]+
COUNT[bound_sensor_D21,presynaptic_segment.vesicles.top.sensor_08[sites_all]]+
COUNT[bound_sensor_D25,presynaptic_segment.vesicles.top.sensor_08[sites_all]]+
COUNT[bound_sensor_D29,presynaptic_segment.vesicles.top.sensor_08[sites_all]]+
COUNT[bound_sensor_D33,presynaptic_segment.vesicles.top.sensor_08[sites_all]]+
COUNT[bound_sensor_D37,presynaptic_segment.vesicles.top.sensor_08[sites_all]]+
COUNT[bound_sensor_D42,presynaptic_segment.vesicles.top.sensor_08[sites_all]]+
COUNT[bound_sensor_D46,presynaptic_segment.vesicles.top.sensor_08[sites_all]]+
COUNT[bound_sensor_D49,presynaptic_segment.vesicles.top.sensor_08[sites_all]]} => reactdir & "summed_vesicle_08." & seed & ".dat"

 {COUNT[bound_sensor_A01,presynaptic_segment.vesicles.top.sensor_09[sites_all]]+
COUNT[bound_sensor_A04,presynaptic_segment.vesicles.top.sensor_09[sites_all]]+
COUNT[bound_sensor_A09,presynaptic_segment.vesicles.top.sensor_09[sites_all]]+
COUNT[bound_sensor_A13,presynaptic_segment.vesicles.top.sensor_09[sites_all]]+
COUNT[bound_sensor_A17,presynaptic_segment.vesicles.top.sensor_09[sites_all]]+
COUNT[bound_sensor_A21,presynaptic_segment.vesicles.top.sensor_09[sites_all]]+
COUNT[bound_sensor_A25,presynaptic_segment.vesicles.top.sensor_09[sites_all]]+
COUNT[bound_sensor_A29,presynaptic_segment.vesicles.top.sensor_09[sites_all]]+
COUNT[bound_sensor_A33,presynaptic_segment.vesicles.top.sensor_09[sites_all]]+
COUNT[bound_sensor_A38,presynaptic_segment.vesicles.top.sensor_09[sites_all]]+
COUNT[bound_sensor_A42,presynaptic_segment.vesicles.top.sensor_09[sites_all]]+
COUNT[bound_sensor_A46,presynaptic_segment.vesicles.top.sensor_09[sites_all]]+
COUNT[bound_sensor_A49,presynaptic_segment.vesicles.top.sensor_09[sites_all]]+
COUNT[bound_sensor_D01,presynaptic_segment.vesicles.top.sensor_09[sites_all]]+
COUNT[bound_sensor_D04,presynaptic_segment.vesicles.top.sensor_09[sites_all]]+
COUNT[bound_sensor_D09,presynaptic_segment.vesicles.top.sensor_09[sites_all]]+
COUNT[bound_sensor_D13,presynaptic_segment.vesicles.top.sensor_09[sites_all]]+
COUNT[bound_sensor_D17,presynaptic_segment.vesicles.top.sensor_09[sites_all]]+
COUNT[bound_sensor_D21,presynaptic_segment.vesicles.top.sensor_09[sites_all]]+
COUNT[bound_sensor_D25,presynaptic_segment.vesicles.top.sensor_09[sites_all]]+
COUNT[bound_sensor_D29,presynaptic_segment.vesicles.top.sensor_09[sites_all]]+
COUNT[bound_sensor_D33,presynaptic_segment.vesicles.top.sensor_09[sites_all]]+
COUNT[bound_sensor_D37,presynaptic_segment.vesicles.top.sensor_09[sites_all]]+
COUNT[bound_sensor_D42,presynaptic_segment.vesicles.top.sensor_09[sites_all]]+
COUNT[bound_sensor_D46,presynaptic_segment.vesicles.top.sensor_09[sites_all]]+
COUNT[bound_sensor_D49,presynaptic_segment.vesicles.top.sensor_09[sites_all]]} => reactdir & "summed_vesicle_09." & seed & ".dat"

 {COUNT[bound_sensor_A01,presynaptic_segment.vesicles.top.sensor_10[sites_all]]+
COUNT[bound_sensor_A04,presynaptic_segment.vesicles.top.sensor_10[sites_all]]+
COUNT[bound_sensor_A09,presynaptic_segment.vesicles.top.sensor_10[sites_all]]+
COUNT[bound_sensor_A13,presynaptic_segment.vesicles.top.sensor_10[sites_all]]+
COUNT[bound_sensor_A17,presynaptic_segment.vesicles.top.sensor_10[sites_all]]+
COUNT[bound_sensor_A21,presynaptic_segment.vesicles.top.sensor_10[sites_all]]+
COUNT[bound_sensor_A25,presynaptic_segment.vesicles.top.sensor_10[sites_all]]+
COUNT[bound_sensor_A29,presynaptic_segment.vesicles.top.sensor_10[sites_all]]+
COUNT[bound_sensor_A33,presynaptic_segment.vesicles.top.sensor_10[sites_all]]+
COUNT[bound_sensor_A38,presynaptic_segment.vesicles.top.sensor_10[sites_all]]+
COUNT[bound_sensor_A42,presynaptic_segment.vesicles.top.sensor_10[sites_all]]+
COUNT[bound_sensor_A46,presynaptic_segment.vesicles.top.sensor_10[sites_all]]+
COUNT[bound_sensor_A49,presynaptic_segment.vesicles.top.sensor_10[sites_all]]+
COUNT[bound_sensor_D01,presynaptic_segment.vesicles.top.sensor_10[sites_all]]+
COUNT[bound_sensor_D04,presynaptic_segment.vesicles.top.sensor_10[sites_all]]+
COUNT[bound_sensor_D09,presynaptic_segment.vesicles.top.sensor_10[sites_all]]+
COUNT[bound_sensor_D13,presynaptic_segment.vesicles.top.sensor_10[sites_all]]+
COUNT[bound_sensor_D17,presynaptic_segment.vesicles.top.sensor_10[sites_all]]+
COUNT[bound_sensor_D21,presynaptic_segment.vesicles.top.sensor_10[sites_all]]+
COUNT[bound_sensor_D25,presynaptic_segment.vesicles.top.sensor_10[sites_all]]+
COUNT[bound_sensor_D29,presynaptic_segment.vesicles.top.sensor_10[sites_all]]+
COUNT[bound_sensor_D33,presynaptic_segment.vesicles.top.sensor_10[sites_all]]+
COUNT[bound_sensor_D37,presynaptic_segment.vesicles.top.sensor_10[sites_all]]+
COUNT[bound_sensor_D42,presynaptic_segment.vesicles.top.sensor_10[sites_all]]+
COUNT[bound_sensor_D46,presynaptic_segment.vesicles.top.sensor_10[sites_all]]+
COUNT[bound_sensor_D49,presynaptic_segment.vesicles.top.sensor_10[sites_all]]} => reactdir & "summed_vesicle_10." & seed & ".dat"

 {COUNT[bound_sensor_A01,presynaptic_segment.vesicles.top.sensor_11[sites_all]]+
COUNT[bound_sensor_A04,presynaptic_segment.vesicles.top.sensor_11[sites_all]]+
COUNT[bound_sensor_A09,presynaptic_segment.vesicles.top.sensor_11[sites_all]]+
COUNT[bound_sensor_A13,presynaptic_segment.vesicles.top.sensor_11[sites_all]]+
COUNT[bound_sensor_A17,presynaptic_segment.vesicles.top.sensor_11[sites_all]]+
COUNT[bound_sensor_A21,presynaptic_segment.vesicles.top.sensor_11[sites_all]]+
COUNT[bound_sensor_A25,presynaptic_segment.vesicles.top.sensor_11[sites_all]]+
COUNT[bound_sensor_A29,presynaptic_segment.vesicles.top.sensor_11[sites_all]]+
COUNT[bound_sensor_A33,presynaptic_segment.vesicles.top.sensor_11[sites_all]]+
COUNT[bound_sensor_A38,presynaptic_segment.vesicles.top.sensor_11[sites_all]]+
COUNT[bound_sensor_A42,presynaptic_segment.vesicles.top.sensor_11[sites_all]]+
COUNT[bound_sensor_A46,presynaptic_segment.vesicles.top.sensor_11[sites_all]]+
COUNT[bound_sensor_A49,presynaptic_segment.vesicles.top.sensor_11[sites_all]]+
COUNT[bound_sensor_D01,presynaptic_segment.vesicles.top.sensor_11[sites_all]]+
COUNT[bound_sensor_D04,presynaptic_segment.vesicles.top.sensor_11[sites_all]]+
COUNT[bound_sensor_D09,presynaptic_segment.vesicles.top.sensor_11[sites_all]]+
COUNT[bound_sensor_D13,presynaptic_segment.vesicles.top.sensor_11[sites_all]]+
COUNT[bound_sensor_D17,presynaptic_segment.vesicles.top.sensor_11[sites_all]]+
COUNT[bound_sensor_D21,presynaptic_segment.vesicles.top.sensor_11[sites_all]]+
COUNT[bound_sensor_D25,presynaptic_segment.vesicles.top.sensor_11[sites_all]]+
COUNT[bound_sensor_D29,presynaptic_segment.vesicles.top.sensor_11[sites_all]]+
COUNT[bound_sensor_D33,presynaptic_segment.vesicles.top.sensor_11[sites_all]]+
COUNT[bound_sensor_D37,presynaptic_segment.vesicles.top.sensor_11[sites_all]]+
COUNT[bound_sensor_D42,presynaptic_segment.vesicles.top.sensor_11[sites_all]]+
COUNT[bound_sensor_D46,presynaptic_segment.vesicles.top.sensor_11[sites_all]]+
COUNT[bound_sensor_D49,presynaptic_segment.vesicles.top.sensor_11[sites_all]]} => reactdir & "summed_vesicle_11." & seed & ".dat"

 {COUNT[bound_sensor_A01,presynaptic_segment.vesicles.top.sensor_12[sites_all]]+
COUNT[bound_sensor_A04,presynaptic_segment.vesicles.top.sensor_12[sites_all]]+
COUNT[bound_sensor_A09,presynaptic_segment.vesicles.top.sensor_12[sites_all]]+
COUNT[bound_sensor_A13,presynaptic_segment.vesicles.top.sensor_12[sites_all]]+
COUNT[bound_sensor_A17,presynaptic_segment.vesicles.top.sensor_12[sites_all]]+
COUNT[bound_sensor_A21,presynaptic_segment.vesicles.top.sensor_12[sites_all]]+
COUNT[bound_sensor_A25,presynaptic_segment.vesicles.top.sensor_12[sites_all]]+
COUNT[bound_sensor_A29,presynaptic_segment.vesicles.top.sensor_12[sites_all]]+
COUNT[bound_sensor_A33,presynaptic_segment.vesicles.top.sensor_12[sites_all]]+
COUNT[bound_sensor_A38,presynaptic_segment.vesicles.top.sensor_12[sites_all]]+
COUNT[bound_sensor_A42,presynaptic_segment.vesicles.top.sensor_12[sites_all]]+
COUNT[bound_sensor_A46,presynaptic_segment.vesicles.top.sensor_12[sites_all]]+
COUNT[bound_sensor_A49,presynaptic_segment.vesicles.top.sensor_12[sites_all]]+
COUNT[bound_sensor_D01,presynaptic_segment.vesicles.top.sensor_12[sites_all]]+
COUNT[bound_sensor_D04,presynaptic_segment.vesicles.top.sensor_12[sites_all]]+
COUNT[bound_sensor_D09,presynaptic_segment.vesicles.top.sensor_12[sites_all]]+
COUNT[bound_sensor_D13,presynaptic_segment.vesicles.top.sensor_12[sites_all]]+
COUNT[bound_sensor_D17,presynaptic_segment.vesicles.top.sensor_12[sites_all]]+
COUNT[bound_sensor_D21,presynaptic_segment.vesicles.top.sensor_12[sites_all]]+
COUNT[bound_sensor_D25,presynaptic_segment.vesicles.top.sensor_12[sites_all]]+
COUNT[bound_sensor_D29,presynaptic_segment.vesicles.top.sensor_12[sites_all]]+
COUNT[bound_sensor_D33,presynaptic_segment.vesicles.top.sensor_12[sites_all]]+
COUNT[bound_sensor_D37,presynaptic_segment.vesicles.top.sensor_12[sites_all]]+
COUNT[bound_sensor_D42,presynaptic_segment.vesicles.top.sensor_12[sites_all]]+
COUNT[bound_sensor_D46,presynaptic_segment.vesicles.top.sensor_12[sites_all]]+
COUNT[bound_sensor_D49,presynaptic_segment.vesicles.top.sensor_12[sites_all]]} => reactdir & "summed_vesicle_12." & seed & ".dat"

 {COUNT[bound_sensor_A01,presynaptic_segment.vesicles.top.sensor_13[sites_all]]+
COUNT[bound_sensor_A04,presynaptic_segment.vesicles.top.sensor_13[sites_all]]+
COUNT[bound_sensor_A09,presynaptic_segment.vesicles.top.sensor_13[sites_all]]+
COUNT[bound_sensor_A13,presynaptic_segment.vesicles.top.sensor_13[sites_all]]+
COUNT[bound_sensor_A17,presynaptic_segment.vesicles.top.sensor_13[sites_all]]+
COUNT[bound_sensor_A21,presynaptic_segment.vesicles.top.sensor_13[sites_all]]+
COUNT[bound_sensor_A25,presynaptic_segment.vesicles.top.sensor_13[sites_all]]+
COUNT[bound_sensor_A29,presynaptic_segment.vesicles.top.sensor_13[sites_all]]+
COUNT[bound_sensor_A33,presynaptic_segment.vesicles.top.sensor_13[sites_all]]+
COUNT[bound_sensor_A38,presynaptic_segment.vesicles.top.sensor_13[sites_all]]+
COUNT[bound_sensor_A42,presynaptic_segment.vesicles.top.sensor_13[sites_all]]+
COUNT[bound_sensor_A46,presynaptic_segment.vesicles.top.sensor_13[sites_all]]+
COUNT[bound_sensor_A49,presynaptic_segment.vesicles.top.sensor_13[sites_all]]+
COUNT[bound_sensor_D01,presynaptic_segment.vesicles.top.sensor_13[sites_all]]+
COUNT[bound_sensor_D04,presynaptic_segment.vesicles.top.sensor_13[sites_all]]+
COUNT[bound_sensor_D09,presynaptic_segment.vesicles.top.sensor_13[sites_all]]+
COUNT[bound_sensor_D13,presynaptic_segment.vesicles.top.sensor_13[sites_all]]+
COUNT[bound_sensor_D17,presynaptic_segment.vesicles.top.sensor_13[sites_all]]+
COUNT[bound_sensor_D21,presynaptic_segment.vesicles.top.sensor_13[sites_all]]+
COUNT[bound_sensor_D25,presynaptic_segment.vesicles.top.sensor_13[sites_all]]+
COUNT[bound_sensor_D29,presynaptic_segment.vesicles.top.sensor_13[sites_all]]+
COUNT[bound_sensor_D33,presynaptic_segment.vesicles.top.sensor_13[sites_all]]+
COUNT[bound_sensor_D37,presynaptic_segment.vesicles.top.sensor_13[sites_all]]+
COUNT[bound_sensor_D42,presynaptic_segment.vesicles.top.sensor_13[sites_all]]+
COUNT[bound_sensor_D46,presynaptic_segment.vesicles.top.sensor_13[sites_all]]+
COUNT[bound_sensor_D49,presynaptic_segment.vesicles.top.sensor_13[sites_all]]} => reactdir & "summed_vesicle_13." & seed & ".dat"

 {COUNT[bound_sensor_A01,presynaptic_segment.vesicles.bottom.sensor_14[sites_all]]+
COUNT[bound_sensor_A04,presynaptic_segment.vesicles.bottom.sensor_14[sites_all]]+
COUNT[bound_sensor_A09,presynaptic_segment.vesicles.bottom.sensor_14[sites_all]]+
COUNT[bound_sensor_A13,presynaptic_segment.vesicles.bottom.sensor_14[sites_all]]+
COUNT[bound_sensor_A17,presynaptic_segment.vesicles.bottom.sensor_14[sites_all]]+
COUNT[bound_sensor_A21,presynaptic_segment.vesicles.bottom.sensor_14[sites_all]]+
COUNT[bound_sensor_A25,presynaptic_segment.vesicles.bottom.sensor_14[sites_all]]+
COUNT[bound_sensor_A29,presynaptic_segment.vesicles.bottom.sensor_14[sites_all]]+
COUNT[bound_sensor_A33,presynaptic_segment.vesicles.bottom.sensor_14[sites_all]]+
COUNT[bound_sensor_A38,presynaptic_segment.vesicles.bottom.sensor_14[sites_all]]+
COUNT[bound_sensor_A42,presynaptic_segment.vesicles.bottom.sensor_14[sites_all]]+
COUNT[bound_sensor_A46,presynaptic_segment.vesicles.bottom.sensor_14[sites_all]]+
COUNT[bound_sensor_A49,presynaptic_segment.vesicles.bottom.sensor_14[sites_all]]+
COUNT[bound_sensor_D01,presynaptic_segment.vesicles.bottom.sensor_14[sites_all]]+
COUNT[bound_sensor_D04,presynaptic_segment.vesicles.bottom.sensor_14[sites_all]]+
COUNT[bound_sensor_D09,presynaptic_segment.vesicles.bottom.sensor_14[sites_all]]+
COUNT[bound_sensor_D13,presynaptic_segment.vesicles.bottom.sensor_14[sites_all]]+
COUNT[bound_sensor_D17,presynaptic_segment.vesicles.bottom.sensor_14[sites_all]]+
COUNT[bound_sensor_D21,presynaptic_segment.vesicles.bottom.sensor_14[sites_all]]+
COUNT[bound_sensor_D25,presynaptic_segment.vesicles.bottom.sensor_14[sites_all]]+
COUNT[bound_sensor_D29,presynaptic_segment.vesicles.bottom.sensor_14[sites_all]]+
COUNT[bound_sensor_D33,presynaptic_segment.vesicles.bottom.sensor_14[sites_all]]+
COUNT[bound_sensor_D37,presynaptic_segment.vesicles.bottom.sensor_14[sites_all]]+
COUNT[bound_sensor_D42,presynaptic_segment.vesicles.bottom.sensor_14[sites_all]]+
COUNT[bound_sensor_D46,presynaptic_segment.vesicles.bottom.sensor_14[sites_all]]+
COUNT[bound_sensor_D49,presynaptic_segment.vesicles.bottom.sensor_14[sites_all]]} => reactdir & "summed_vesicle_14." & seed & ".dat"

 {COUNT[bound_sensor_A01,presynaptic_segment.vesicles.bottom.sensor_15[sites_all]]+
COUNT[bound_sensor_A04,presynaptic_segment.vesicles.bottom.sensor_15[sites_all]]+
COUNT[bound_sensor_A09,presynaptic_segment.vesicles.bottom.sensor_15[sites_all]]+
COUNT[bound_sensor_A13,presynaptic_segment.vesicles.bottom.sensor_15[sites_all]]+
COUNT[bound_sensor_A17,presynaptic_segment.vesicles.bottom.sensor_15[sites_all]]+
COUNT[bound_sensor_A21,presynaptic_segment.vesicles.bottom.sensor_15[sites_all]]+
COUNT[bound_sensor_A25,presynaptic_segment.vesicles.bottom.sensor_15[sites_all]]+
COUNT[bound_sensor_A29,presynaptic_segment.vesicles.bottom.sensor_15[sites_all]]+
COUNT[bound_sensor_A33,presynaptic_segment.vesicles.bottom.sensor_15[sites_all]]+
COUNT[bound_sensor_A38,presynaptic_segment.vesicles.bottom.sensor_15[sites_all]]+
COUNT[bound_sensor_A42,presynaptic_segment.vesicles.bottom.sensor_15[sites_all]]+
COUNT[bound_sensor_A46,presynaptic_segment.vesicles.bottom.sensor_15[sites_all]]+
COUNT[bound_sensor_A49,presynaptic_segment.vesicles.bottom.sensor_15[sites_all]]+
COUNT[bound_sensor_D01,presynaptic_segment.vesicles.bottom.sensor_15[sites_all]]+
COUNT[bound_sensor_D04,presynaptic_segment.vesicles.bottom.sensor_15[sites_all]]+
COUNT[bound_sensor_D09,presynaptic_segment.vesicles.bottom.sensor_15[sites_all]]+
COUNT[bound_sensor_D13,presynaptic_segment.vesicles.bottom.sensor_15[sites_all]]+
COUNT[bound_sensor_D17,presynaptic_segment.vesicles.bottom.sensor_15[sites_all]]+
COUNT[bound_sensor_D21,presynaptic_segment.vesicles.bottom.sensor_15[sites_all]]+
COUNT[bound_sensor_D25,presynaptic_segment.vesicles.bottom.sensor_15[sites_all]]+
COUNT[bound_sensor_D29,presynaptic_segment.vesicles.bottom.sensor_15[sites_all]]+
COUNT[bound_sensor_D33,presynaptic_segment.vesicles.bottom.sensor_15[sites_all]]+
COUNT[bound_sensor_D37,presynaptic_segment.vesicles.bottom.sensor_15[sites_all]]+
COUNT[bound_sensor_D42,presynaptic_segment.vesicles.bottom.sensor_15[sites_all]]+
COUNT[bound_sensor_D46,presynaptic_segment.vesicles.bottom.sensor_15[sites_all]]+
COUNT[bound_sensor_D49,presynaptic_segment.vesicles.bottom.sensor_15[sites_all]]} => reactdir & "summed_vesicle_15." & seed & ".dat"

 {COUNT[bound_sensor_A01,presynaptic_segment.vesicles.bottom.sensor_16[sites_all]]+
COUNT[bound_sensor_A04,presynaptic_segment.vesicles.bottom.sensor_16[sites_all]]+
COUNT[bound_sensor_A09,presynaptic_segment.vesicles.bottom.sensor_16[sites_all]]+
COUNT[bound_sensor_A13,presynaptic_segment.vesicles.bottom.sensor_16[sites_all]]+
COUNT[bound_sensor_A17,presynaptic_segment.vesicles.bottom.sensor_16[sites_all]]+
COUNT[bound_sensor_A21,presynaptic_segment.vesicles.bottom.sensor_16[sites_all]]+
COUNT[bound_sensor_A25,presynaptic_segment.vesicles.bottom.sensor_16[sites_all]]+
COUNT[bound_sensor_A29,presynaptic_segment.vesicles.bottom.sensor_16[sites_all]]+
COUNT[bound_sensor_A33,presynaptic_segment.vesicles.bottom.sensor_16[sites_all]]+
COUNT[bound_sensor_A38,presynaptic_segment.vesicles.bottom.sensor_16[sites_all]]+
COUNT[bound_sensor_A42,presynaptic_segment.vesicles.bottom.sensor_16[sites_all]]+
COUNT[bound_sensor_A46,presynaptic_segment.vesicles.bottom.sensor_16[sites_all]]+
COUNT[bound_sensor_A49,presynaptic_segment.vesicles.bottom.sensor_16[sites_all]]+
COUNT[bound_sensor_D01,presynaptic_segment.vesicles.bottom.sensor_16[sites_all]]+
COUNT[bound_sensor_D04,presynaptic_segment.vesicles.bottom.sensor_16[sites_all]]+
COUNT[bound_sensor_D09,presynaptic_segment.vesicles.bottom.sensor_16[sites_all]]+
COUNT[bound_sensor_D13,presynaptic_segment.vesicles.bottom.sensor_16[sites_all]]+
COUNT[bound_sensor_D17,presynaptic_segment.vesicles.bottom.sensor_16[sites_all]]+
COUNT[bound_sensor_D21,presynaptic_segment.vesicles.bottom.sensor_16[sites_all]]+
COUNT[bound_sensor_D25,presynaptic_segment.vesicles.bottom.sensor_16[sites_all]]+
COUNT[bound_sensor_D29,presynaptic_segment.vesicles.bottom.sensor_16[sites_all]]+
COUNT[bound_sensor_D33,presynaptic_segment.vesicles.bottom.sensor_16[sites_all]]+
COUNT[bound_sensor_D37,presynaptic_segment.vesicles.bottom.sensor_16[sites_all]]+
COUNT[bound_sensor_D42,presynaptic_segment.vesicles.bottom.sensor_16[sites_all]]+
COUNT[bound_sensor_D46,presynaptic_segment.vesicles.bottom.sensor_16[sites_all]]+
COUNT[bound_sensor_D49,presynaptic_segment.vesicles.bottom.sensor_16[sites_all]]} => reactdir & "summed_vesicle_16." & seed & ".dat"

 {COUNT[bound_sensor_A01,presynaptic_segment.vesicles.bottom.sensor_17[sites_all]]+
COUNT[bound_sensor_A04,presynaptic_segment.vesicles.bottom.sensor_17[sites_all]]+
COUNT[bound_sensor_A09,presynaptic_segment.vesicles.bottom.sensor_17[sites_all]]+
COUNT[bound_sensor_A13,presynaptic_segment.vesicles.bottom.sensor_17[sites_all]]+
COUNT[bound_sensor_A17,presynaptic_segment.vesicles.bottom.sensor_17[sites_all]]+
COUNT[bound_sensor_A21,presynaptic_segment.vesicles.bottom.sensor_17[sites_all]]+
COUNT[bound_sensor_A25,presynaptic_segment.vesicles.bottom.sensor_17[sites_all]]+
COUNT[bound_sensor_A29,presynaptic_segment.vesicles.bottom.sensor_17[sites_all]]+
COUNT[bound_sensor_A33,presynaptic_segment.vesicles.bottom.sensor_17[sites_all]]+
COUNT[bound_sensor_A38,presynaptic_segment.vesicles.bottom.sensor_17[sites_all]]+
COUNT[bound_sensor_A42,presynaptic_segment.vesicles.bottom.sensor_17[sites_all]]+
COUNT[bound_sensor_A46,presynaptic_segment.vesicles.bottom.sensor_17[sites_all]]+
COUNT[bound_sensor_A49,presynaptic_segment.vesicles.bottom.sensor_17[sites_all]]+
COUNT[bound_sensor_D01,presynaptic_segment.vesicles.bottom.sensor_17[sites_all]]+
COUNT[bound_sensor_D04,presynaptic_segment.vesicles.bottom.sensor_17[sites_all]]+
COUNT[bound_sensor_D09,presynaptic_segment.vesicles.bottom.sensor_17[sites_all]]+
COUNT[bound_sensor_D13,presynaptic_segment.vesicles.bottom.sensor_17[sites_all]]+
COUNT[bound_sensor_D17,presynaptic_segment.vesicles.bottom.sensor_17[sites_all]]+
COUNT[bound_sensor_D21,presynaptic_segment.vesicles.bottom.sensor_17[sites_all]]+
COUNT[bound_sensor_D25,presynaptic_segment.vesicles.bottom.sensor_17[sites_all]]+
COUNT[bound_sensor_D29,presynaptic_segment.vesicles.bottom.sensor_17[sites_all]]+
COUNT[bound_sensor_D33,presynaptic_segment.vesicles.bottom.sensor_17[sites_all]]+
COUNT[bound_sensor_D37,presynaptic_segment.vesicles.bottom.sensor_17[sites_all]]+
COUNT[bound_sensor_D42,presynaptic_segment.vesicles.bottom.sensor_17[sites_all]]+
COUNT[bound_sensor_D46,presynaptic_segment.vesicles.bottom.sensor_17[sites_all]]+
COUNT[bound_sensor_D49,presynaptic_segment.vesicles.bottom.sensor_17[sites_all]]} => reactdir & "summed_vesicle_17." & seed & ".dat"

 {COUNT[bound_sensor_A01,presynaptic_segment.vesicles.bottom.sensor_18[sites_all]]+
COUNT[bound_sensor_A04,presynaptic_segment.vesicles.bottom.sensor_18[sites_all]]+
COUNT[bound_sensor_A09,presynaptic_segment.vesicles.bottom.sensor_18[sites_all]]+
COUNT[bound_sensor_A13,presynaptic_segment.vesicles.bottom.sensor_18[sites_all]]+
COUNT[bound_sensor_A17,presynaptic_segment.vesicles.bottom.sensor_18[sites_all]]+
COUNT[bound_sensor_A21,presynaptic_segment.vesicles.bottom.sensor_18[sites_all]]+
COUNT[bound_sensor_A25,presynaptic_segment.vesicles.bottom.sensor_18[sites_all]]+
COUNT[bound_sensor_A29,presynaptic_segment.vesicles.bottom.sensor_18[sites_all]]+
COUNT[bound_sensor_A33,presynaptic_segment.vesicles.bottom.sensor_18[sites_all]]+
COUNT[bound_sensor_A38,presynaptic_segment.vesicles.bottom.sensor_18[sites_all]]+
COUNT[bound_sensor_A42,presynaptic_segment.vesicles.bottom.sensor_18[sites_all]]+
COUNT[bound_sensor_A46,presynaptic_segment.vesicles.bottom.sensor_18[sites_all]]+
COUNT[bound_sensor_A49,presynaptic_segment.vesicles.bottom.sensor_18[sites_all]]+
COUNT[bound_sensor_D01,presynaptic_segment.vesicles.bottom.sensor_18[sites_all]]+
COUNT[bound_sensor_D04,presynaptic_segment.vesicles.bottom.sensor_18[sites_all]]+
COUNT[bound_sensor_D09,presynaptic_segment.vesicles.bottom.sensor_18[sites_all]]+
COUNT[bound_sensor_D13,presynaptic_segment.vesicles.bottom.sensor_18[sites_all]]+
COUNT[bound_sensor_D17,presynaptic_segment.vesicles.bottom.sensor_18[sites_all]]+
COUNT[bound_sensor_D21,presynaptic_segment.vesicles.bottom.sensor_18[sites_all]]+
COUNT[bound_sensor_D25,presynaptic_segment.vesicles.bottom.sensor_18[sites_all]]+
COUNT[bound_sensor_D29,presynaptic_segment.vesicles.bottom.sensor_18[sites_all]]+
COUNT[bound_sensor_D33,presynaptic_segment.vesicles.bottom.sensor_18[sites_all]]+
COUNT[bound_sensor_D37,presynaptic_segment.vesicles.bottom.sensor_18[sites_all]]+
COUNT[bound_sensor_D42,presynaptic_segment.vesicles.bottom.sensor_18[sites_all]]+
COUNT[bound_sensor_D46,presynaptic_segment.vesicles.bottom.sensor_18[sites_all]]+
COUNT[bound_sensor_D49,presynaptic_segment.vesicles.bottom.sensor_18[sites_all]]} => reactdir & "summed_vesicle_18." & seed & ".dat"

 {COUNT[bound_sensor_A01,presynaptic_segment.vesicles.bottom.sensor_19[sites_all]]+
COUNT[bound_sensor_A04,presynaptic_segment.vesicles.bottom.sensor_19[sites_all]]+
COUNT[bound_sensor_A09,presynaptic_segment.vesicles.bottom.sensor_19[sites_all]]+
COUNT[bound_sensor_A13,presynaptic_segment.vesicles.bottom.sensor_19[sites_all]]+
COUNT[bound_sensor_A17,presynaptic_segment.vesicles.bottom.sensor_19[sites_all]]+
COUNT[bound_sensor_A21,presynaptic_segment.vesicles.bottom.sensor_19[sites_all]]+
COUNT[bound_sensor_A25,presynaptic_segment.vesicles.bottom.sensor_19[sites_all]]+
COUNT[bound_sensor_A29,presynaptic_segment.vesicles.bottom.sensor_19[sites_all]]+
COUNT[bound_sensor_A33,presynaptic_segment.vesicles.bottom.sensor_19[sites_all]]+
COUNT[bound_sensor_A38,presynaptic_segment.vesicles.bottom.sensor_19[sites_all]]+
COUNT[bound_sensor_A42,presynaptic_segment.vesicles.bottom.sensor_19[sites_all]]+
COUNT[bound_sensor_A46,presynaptic_segment.vesicles.bottom.sensor_19[sites_all]]+
COUNT[bound_sensor_A49,presynaptic_segment.vesicles.bottom.sensor_19[sites_all]]+
COUNT[bound_sensor_D01,presynaptic_segment.vesicles.bottom.sensor_19[sites_all]]+
COUNT[bound_sensor_D04,presynaptic_segment.vesicles.bottom.sensor_19[sites_all]]+
COUNT[bound_sensor_D09,presynaptic_segment.vesicles.bottom.sensor_19[sites_all]]+
COUNT[bound_sensor_D13,presynaptic_segment.vesicles.bottom.sensor_19[sites_all]]+
COUNT[bound_sensor_D17,presynaptic_segment.vesicles.bottom.sensor_19[sites_all]]+
COUNT[bound_sensor_D21,presynaptic_segment.vesicles.bottom.sensor_19[sites_all]]+
COUNT[bound_sensor_D25,presynaptic_segment.vesicles.bottom.sensor_19[sites_all]]+
COUNT[bound_sensor_D29,presynaptic_segment.vesicles.bottom.sensor_19[sites_all]]+
COUNT[bound_sensor_D33,presynaptic_segment.vesicles.bottom.sensor_19[sites_all]]+
COUNT[bound_sensor_D37,presynaptic_segment.vesicles.bottom.sensor_19[sites_all]]+
COUNT[bound_sensor_D42,presynaptic_segment.vesicles.bottom.sensor_19[sites_all]]+
COUNT[bound_sensor_D46,presynaptic_segment.vesicles.bottom.sensor_19[sites_all]]+
COUNT[bound_sensor_D49,presynaptic_segment.vesicles.bottom.sensor_19[sites_all]]} => reactdir & "summed_vesicle_19." & seed & ".dat"

 {COUNT[bound_sensor_A01,presynaptic_segment.vesicles.bottom.sensor_20[sites_all]]+
COUNT[bound_sensor_A04,presynaptic_segment.vesicles.bottom.sensor_20[sites_all]]+
COUNT[bound_sensor_A09,presynaptic_segment.vesicles.bottom.sensor_20[sites_all]]+
COUNT[bound_sensor_A13,presynaptic_segment.vesicles.bottom.sensor_20[sites_all]]+
COUNT[bound_sensor_A17,presynaptic_segment.vesicles.bottom.sensor_20[sites_all]]+
COUNT[bound_sensor_A21,presynaptic_segment.vesicles.bottom.sensor_20[sites_all]]+
COUNT[bound_sensor_A25,presynaptic_segment.vesicles.bottom.sensor_20[sites_all]]+
COUNT[bound_sensor_A29,presynaptic_segment.vesicles.bottom.sensor_20[sites_all]]+
COUNT[bound_sensor_A33,presynaptic_segment.vesicles.bottom.sensor_20[sites_all]]+
COUNT[bound_sensor_A38,presynaptic_segment.vesicles.bottom.sensor_20[sites_all]]+
COUNT[bound_sensor_A42,presynaptic_segment.vesicles.bottom.sensor_20[sites_all]]+
COUNT[bound_sensor_A46,presynaptic_segment.vesicles.bottom.sensor_20[sites_all]]+
COUNT[bound_sensor_A49,presynaptic_segment.vesicles.bottom.sensor_20[sites_all]]+
COUNT[bound_sensor_D01,presynaptic_segment.vesicles.bottom.sensor_20[sites_all]]+
COUNT[bound_sensor_D04,presynaptic_segment.vesicles.bottom.sensor_20[sites_all]]+
COUNT[bound_sensor_D09,presynaptic_segment.vesicles.bottom.sensor_20[sites_all]]+
COUNT[bound_sensor_D13,presynaptic_segment.vesicles.bottom.sensor_20[sites_all]]+
COUNT[bound_sensor_D17,presynaptic_segment.vesicles.bottom.sensor_20[sites_all]]+
COUNT[bound_sensor_D21,presynaptic_segment.vesicles.bottom.sensor_20[sites_all]]+
COUNT[bound_sensor_D25,presynaptic_segment.vesicles.bottom.sensor_20[sites_all]]+
COUNT[bound_sensor_D29,presynaptic_segment.vesicles.bottom.sensor_20[sites_all]]+
COUNT[bound_sensor_D33,presynaptic_segment.vesicles.bottom.sensor_20[sites_all]]+
COUNT[bound_sensor_D37,presynaptic_segment.vesicles.bottom.sensor_20[sites_all]]+
COUNT[bound_sensor_D42,presynaptic_segment.vesicles.bottom.sensor_20[sites_all]]+
COUNT[bound_sensor_D46,presynaptic_segment.vesicles.bottom.sensor_20[sites_all]]+
COUNT[bound_sensor_D49,presynaptic_segment.vesicles.bottom.sensor_20[sites_all]]} => reactdir & "summed_vesicle_20." & seed & ".dat"

 {COUNT[bound_sensor_A01,presynaptic_segment.vesicles.bottom.sensor_21[sites_all]]+
COUNT[bound_sensor_A04,presynaptic_segment.vesicles.bottom.sensor_21[sites_all]]+
COUNT[bound_sensor_A09,presynaptic_segment.vesicles.bottom.sensor_21[sites_all]]+
COUNT[bound_sensor_A13,presynaptic_segment.vesicles.bottom.sensor_21[sites_all]]+
COUNT[bound_sensor_A17,presynaptic_segment.vesicles.bottom.sensor_21[sites_all]]+
COUNT[bound_sensor_A21,presynaptic_segment.vesicles.bottom.sensor_21[sites_all]]+
COUNT[bound_sensor_A25,presynaptic_segment.vesicles.bottom.sensor_21[sites_all]]+
COUNT[bound_sensor_A29,presynaptic_segment.vesicles.bottom.sensor_21[sites_all]]+
COUNT[bound_sensor_A33,presynaptic_segment.vesicles.bottom.sensor_21[sites_all]]+
COUNT[bound_sensor_A38,presynaptic_segment.vesicles.bottom.sensor_21[sites_all]]+
COUNT[bound_sensor_A42,presynaptic_segment.vesicles.bottom.sensor_21[sites_all]]+
COUNT[bound_sensor_A46,presynaptic_segment.vesicles.bottom.sensor_21[sites_all]]+
COUNT[bound_sensor_A49,presynaptic_segment.vesicles.bottom.sensor_21[sites_all]]+
COUNT[bound_sensor_D01,presynaptic_segment.vesicles.bottom.sensor_21[sites_all]]+
COUNT[bound_sensor_D04,presynaptic_segment.vesicles.bottom.sensor_21[sites_all]]+
COUNT[bound_sensor_D09,presynaptic_segment.vesicles.bottom.sensor_21[sites_all]]+
COUNT[bound_sensor_D13,presynaptic_segment.vesicles.bottom.sensor_21[sites_all]]+
COUNT[bound_sensor_D17,presynaptic_segment.vesicles.bottom.sensor_21[sites_all]]+
COUNT[bound_sensor_D21,presynaptic_segment.vesicles.bottom.sensor_21[sites_all]]+
COUNT[bound_sensor_D25,presynaptic_segment.vesicles.bottom.sensor_21[sites_all]]+
COUNT[bound_sensor_D29,presynaptic_segment.vesicles.bottom.sensor_21[sites_all]]+
COUNT[bound_sensor_D33,presynaptic_segment.vesicles.bottom.sensor_21[sites_all]]+
COUNT[bound_sensor_D37,presynaptic_segment.vesicles.bottom.sensor_21[sites_all]]+
COUNT[bound_sensor_D42,presynaptic_segment.vesicles.bottom.sensor_21[sites_all]]+
COUNT[bound_sensor_D46,presynaptic_segment.vesicles.bottom.sensor_21[sites_all]]+
COUNT[bound_sensor_D49,presynaptic_segment.vesicles.bottom.sensor_21[sites_all]]} => reactdir & "summed_vesicle_21." & seed & ".dat"

 {COUNT[bound_sensor_A01,presynaptic_segment.vesicles.bottom.sensor_22[sites_all]]+
COUNT[bound_sensor_A04,presynaptic_segment.vesicles.bottom.sensor_22[sites_all]]+
COUNT[bound_sensor_A09,presynaptic_segment.vesicles.bottom.sensor_22[sites_all]]+
COUNT[bound_sensor_A13,presynaptic_segment.vesicles.bottom.sensor_22[sites_all]]+
COUNT[bound_sensor_A17,presynaptic_segment.vesicles.bottom.sensor_22[sites_all]]+
COUNT[bound_sensor_A21,presynaptic_segment.vesicles.bottom.sensor_22[sites_all]]+
COUNT[bound_sensor_A25,presynaptic_segment.vesicles.bottom.sensor_22[sites_all]]+
COUNT[bound_sensor_A29,presynaptic_segment.vesicles.bottom.sensor_22[sites_all]]+
COUNT[bound_sensor_A33,presynaptic_segment.vesicles.bottom.sensor_22[sites_all]]+
COUNT[bound_sensor_A38,presynaptic_segment.vesicles.bottom.sensor_22[sites_all]]+
COUNT[bound_sensor_A42,presynaptic_segment.vesicles.bottom.sensor_22[sites_all]]+
COUNT[bound_sensor_A46,presynaptic_segment.vesicles.bottom.sensor_22[sites_all]]+
COUNT[bound_sensor_A49,presynaptic_segment.vesicles.bottom.sensor_22[sites_all]]+
COUNT[bound_sensor_D01,presynaptic_segment.vesicles.bottom.sensor_22[sites_all]]+
COUNT[bound_sensor_D04,presynaptic_segment.vesicles.bottom.sensor_22[sites_all]]+
COUNT[bound_sensor_D09,presynaptic_segment.vesicles.bottom.sensor_22[sites_all]]+
COUNT[bound_sensor_D13,presynaptic_segment.vesicles.bottom.sensor_22[sites_all]]+
COUNT[bound_sensor_D17,presynaptic_segment.vesicles.bottom.sensor_22[sites_all]]+
COUNT[bound_sensor_D21,presynaptic_segment.vesicles.bottom.sensor_22[sites_all]]+
COUNT[bound_sensor_D25,presynaptic_segment.vesicles.bottom.sensor_22[sites_all]]+
COUNT[bound_sensor_D29,presynaptic_segment.vesicles.bottom.sensor_22[sites_all]]+
COUNT[bound_sensor_D33,presynaptic_segment.vesicles.bottom.sensor_22[sites_all]]+
COUNT[bound_sensor_D37,presynaptic_segment.vesicles.bottom.sensor_22[sites_all]]+
COUNT[bound_sensor_D42,presynaptic_segment.vesicles.bottom.sensor_22[sites_all]]+
COUNT[bound_sensor_D46,presynaptic_segment.vesicles.bottom.sensor_22[sites_all]]+
COUNT[bound_sensor_D49,presynaptic_segment.vesicles.bottom.sensor_22[sites_all]]} => reactdir & "summed_vesicle_22." & seed & ".dat"

 {COUNT[bound_sensor_A01,presynaptic_segment.vesicles.bottom.sensor_23[sites_all]]+
COUNT[bound_sensor_A04,presynaptic_segment.vesicles.bottom.sensor_23[sites_all]]+
COUNT[bound_sensor_A09,presynaptic_segment.vesicles.bottom.sensor_23[sites_all]]+
COUNT[bound_sensor_A13,presynaptic_segment.vesicles.bottom.sensor_23[sites_all]]+
COUNT[bound_sensor_A17,presynaptic_segment.vesicles.bottom.sensor_23[sites_all]]+
COUNT[bound_sensor_A21,presynaptic_segment.vesicles.bottom.sensor_23[sites_all]]+
COUNT[bound_sensor_A25,presynaptic_segment.vesicles.bottom.sensor_23[sites_all]]+
COUNT[bound_sensor_A29,presynaptic_segment.vesicles.bottom.sensor_23[sites_all]]+
COUNT[bound_sensor_A33,presynaptic_segment.vesicles.bottom.sensor_23[sites_all]]+
COUNT[bound_sensor_A38,presynaptic_segment.vesicles.bottom.sensor_23[sites_all]]+
COUNT[bound_sensor_A42,presynaptic_segment.vesicles.bottom.sensor_23[sites_all]]+
COUNT[bound_sensor_A46,presynaptic_segment.vesicles.bottom.sensor_23[sites_all]]+
COUNT[bound_sensor_A49,presynaptic_segment.vesicles.bottom.sensor_23[sites_all]]+
COUNT[bound_sensor_D01,presynaptic_segment.vesicles.bottom.sensor_23[sites_all]]+
COUNT[bound_sensor_D04,presynaptic_segment.vesicles.bottom.sensor_23[sites_all]]+
COUNT[bound_sensor_D09,presynaptic_segment.vesicles.bottom.sensor_23[sites_all]]+
COUNT[bound_sensor_D13,presynaptic_segment.vesicles.bottom.sensor_23[sites_all]]+
COUNT[bound_sensor_D17,presynaptic_segment.vesicles.bottom.sensor_23[sites_all]]+
COUNT[bound_sensor_D21,presynaptic_segment.vesicles.bottom.sensor_23[sites_all]]+
COUNT[bound_sensor_D25,presynaptic_segment.vesicles.bottom.sensor_23[sites_all]]+
COUNT[bound_sensor_D29,presynaptic_segment.vesicles.bottom.sensor_23[sites_all]]+
COUNT[bound_sensor_D33,presynaptic_segment.vesicles.bottom.sensor_23[sites_all]]+
COUNT[bound_sensor_D37,presynaptic_segment.vesicles.bottom.sensor_23[sites_all]]+
COUNT[bound_sensor_D42,presynaptic_segment.vesicles.bottom.sensor_23[sites_all]]+
COUNT[bound_sensor_D46,presynaptic_segment.vesicles.bottom.sensor_23[sites_all]]+
COUNT[bound_sensor_D49,presynaptic_segment.vesicles.bottom.sensor_23[sites_all]]} => reactdir & "summed_vesicle_23." & seed & ".dat"

 {COUNT[bound_sensor_A01,presynaptic_segment.vesicles.bottom.sensor_24[sites_all]]+
COUNT[bound_sensor_A04,presynaptic_segment.vesicles.bottom.sensor_24[sites_all]]+
COUNT[bound_sensor_A09,presynaptic_segment.vesicles.bottom.sensor_24[sites_all]]+
COUNT[bound_sensor_A13,presynaptic_segment.vesicles.bottom.sensor_24[sites_all]]+
COUNT[bound_sensor_A17,presynaptic_segment.vesicles.bottom.sensor_24[sites_all]]+
COUNT[bound_sensor_A21,presynaptic_segment.vesicles.bottom.sensor_24[sites_all]]+
COUNT[bound_sensor_A25,presynaptic_segment.vesicles.bottom.sensor_24[sites_all]]+
COUNT[bound_sensor_A29,presynaptic_segment.vesicles.bottom.sensor_24[sites_all]]+
COUNT[bound_sensor_A33,presynaptic_segment.vesicles.bottom.sensor_24[sites_all]]+
COUNT[bound_sensor_A38,presynaptic_segment.vesicles.bottom.sensor_24[sites_all]]+
COUNT[bound_sensor_A42,presynaptic_segment.vesicles.bottom.sensor_24[sites_all]]+
COUNT[bound_sensor_A46,presynaptic_segment.vesicles.bottom.sensor_24[sites_all]]+
COUNT[bound_sensor_A49,presynaptic_segment.vesicles.bottom.sensor_24[sites_all]]+
COUNT[bound_sensor_D01,presynaptic_segment.vesicles.bottom.sensor_24[sites_all]]+
COUNT[bound_sensor_D04,presynaptic_segment.vesicles.bottom.sensor_24[sites_all]]+
COUNT[bound_sensor_D09,presynaptic_segment.vesicles.bottom.sensor_24[sites_all]]+
COUNT[bound_sensor_D13,presynaptic_segment.vesicles.bottom.sensor_24[sites_all]]+
COUNT[bound_sensor_D17,presynaptic_segment.vesicles.bottom.sensor_24[sites_all]]+
COUNT[bound_sensor_D21,presynaptic_segment.vesicles.bottom.sensor_24[sites_all]]+
COUNT[bound_sensor_D25,presynaptic_segment.vesicles.bottom.sensor_24[sites_all]]+
COUNT[bound_sensor_D29,presynaptic_segment.vesicles.bottom.sensor_24[sites_all]]+
COUNT[bound_sensor_D33,presynaptic_segment.vesicles.bottom.sensor_24[sites_all]]+
COUNT[bound_sensor_D37,presynaptic_segment.vesicles.bottom.sensor_24[sites_all]]+
COUNT[bound_sensor_D42,presynaptic_segment.vesicles.bottom.sensor_24[sites_all]]+
COUNT[bound_sensor_D46,presynaptic_segment.vesicles.bottom.sensor_24[sites_all]]+
COUNT[bound_sensor_D49,presynaptic_segment.vesicles.bottom.sensor_24[sites_all]]} => reactdir & "summed_vesicle_24." & seed & ".dat"

 {COUNT[bound_sensor_A01,presynaptic_segment.vesicles.bottom.sensor_25[sites_all]]+
COUNT[bound_sensor_A04,presynaptic_segment.vesicles.bottom.sensor_25[sites_all]]+
COUNT[bound_sensor_A09,presynaptic_segment.vesicles.bottom.sensor_25[sites_all]]+
COUNT[bound_sensor_A13,presynaptic_segment.vesicles.bottom.sensor_25[sites_all]]+
COUNT[bound_sensor_A17,presynaptic_segment.vesicles.bottom.sensor_25[sites_all]]+
COUNT[bound_sensor_A21,presynaptic_segment.vesicles.bottom.sensor_25[sites_all]]+
COUNT[bound_sensor_A25,presynaptic_segment.vesicles.bottom.sensor_25[sites_all]]+
COUNT[bound_sensor_A29,presynaptic_segment.vesicles.bottom.sensor_25[sites_all]]+
COUNT[bound_sensor_A33,presynaptic_segment.vesicles.bottom.sensor_25[sites_all]]+
COUNT[bound_sensor_A38,presynaptic_segment.vesicles.bottom.sensor_25[sites_all]]+
COUNT[bound_sensor_A42,presynaptic_segment.vesicles.bottom.sensor_25[sites_all]]+
COUNT[bound_sensor_A46,presynaptic_segment.vesicles.bottom.sensor_25[sites_all]]+
COUNT[bound_sensor_A49,presynaptic_segment.vesicles.bottom.sensor_25[sites_all]]+
COUNT[bound_sensor_D01,presynaptic_segment.vesicles.bottom.sensor_25[sites_all]]+
COUNT[bound_sensor_D04,presynaptic_segment.vesicles.bottom.sensor_25[sites_all]]+
COUNT[bound_sensor_D09,presynaptic_segment.vesicles.bottom.sensor_25[sites_all]]+
COUNT[bound_sensor_D13,presynaptic_segment.vesicles.bottom.sensor_25[sites_all]]+
COUNT[bound_sensor_D17,presynaptic_segment.vesicles.bottom.sensor_25[sites_all]]+
COUNT[bound_sensor_D21,presynaptic_segment.vesicles.bottom.sensor_25[sites_all]]+
COUNT[bound_sensor_D25,presynaptic_segment.vesicles.bottom.sensor_25[sites_all]]+
COUNT[bound_sensor_D29,presynaptic_segment.vesicles.bottom.sensor_25[sites_all]]+
COUNT[bound_sensor_D33,presynaptic_segment.vesicles.bottom.sensor_25[sites_all]]+
COUNT[bound_sensor_D37,presynaptic_segment.vesicles.bottom.sensor_25[sites_all]]+
COUNT[bound_sensor_D42,presynaptic_segment.vesicles.bottom.sensor_25[sites_all]]+
COUNT[bound_sensor_D46,presynaptic_segment.vesicles.bottom.sensor_25[sites_all]]+
COUNT[bound_sensor_D49,presynaptic_segment.vesicles.bottom.sensor_25[sites_all]]} => reactdir & "summed_vesicle_25." & seed & ".dat"

{COUNT[bound_sensor_A01,presynaptic_segment.vesicles.bottom.sensor_26[sites_all]]+
COUNT[bound_sensor_A04,presynaptic_segment.vesicles.bottom.sensor_26[sites_all]]+
COUNT[bound_sensor_A09,presynaptic_segment.vesicles.bottom.sensor_26[sites_all]]+
COUNT[bound_sensor_A13,presynaptic_segment.vesicles.bottom.sensor_26[sites_all]]+
COUNT[bound_sensor_A17,presynaptic_segment.vesicles.bottom.sensor_26[sites_all]]+
COUNT[bound_sensor_A21,presynaptic_segment.vesicles.bottom.sensor_26[sites_all]]+
COUNT[bound_sensor_A25,presynaptic_segment.vesicles.bottom.sensor_26[sites_all]]+
COUNT[bound_sensor_A29,presynaptic_segment.vesicles.bottom.sensor_26[sites_all]]+
COUNT[bound_sensor_A33,presynaptic_segment.vesicles.bottom.sensor_26[sites_all]]+
COUNT[bound_sensor_A38,presynaptic_segment.vesicles.bottom.sensor_26[sites_all]]+
COUNT[bound_sensor_A42,presynaptic_segment.vesicles.bottom.sensor_26[sites_all]]+
COUNT[bound_sensor_A46,presynaptic_segment.vesicles.bottom.sensor_26[sites_all]]+
COUNT[bound_sensor_A49,presynaptic_segment.vesicles.bottom.sensor_26[sites_all]]+
COUNT[bound_sensor_D01,presynaptic_segment.vesicles.bottom.sensor_26[sites_all]]+
COUNT[bound_sensor_D04,presynaptic_segment.vesicles.bottom.sensor_26[sites_all]]+
COUNT[bound_sensor_D09,presynaptic_segment.vesicles.bottom.sensor_26[sites_all]]+
COUNT[bound_sensor_D13,presynaptic_segment.vesicles.bottom.sensor_26[sites_all]]+
COUNT[bound_sensor_D17,presynaptic_segment.vesicles.bottom.sensor_26[sites_all]]+
COUNT[bound_sensor_D21,presynaptic_segment.vesicles.bottom.sensor_26[sites_all]]+
COUNT[bound_sensor_D25,presynaptic_segment.vesicles.bottom.sensor_26[sites_all]]+
COUNT[bound_sensor_D29,presynaptic_segment.vesicles.bottom.sensor_26[sites_all]]+
COUNT[bound_sensor_D33,presynaptic_segment.vesicles.bottom.sensor_26[sites_all]]+
COUNT[bound_sensor_D37,presynaptic_segment.vesicles.bottom.sensor_26[sites_all]]+
COUNT[bound_sensor_D42,presynaptic_segment.vesicles.bottom.sensor_26[sites_all]]+
COUNT[bound_sensor_D46,presynaptic_segment.vesicles.bottom.sensor_26[sites_all]]+
COUNT[bound_sensor_D49,presynaptic_segment.vesicles.bottom.sensor_26[sites_all]]} => reactdir & "summed_vesicle_26." & seed & ".dat"


{COUNT[ca_A01,presynaptic_segment.vesicles.top.sampling_box_01]+
COUNT[ca_A04,presynaptic_segment.vesicles.top.sampling_box_01]+
COUNT[ca_A09,presynaptic_segment.vesicles.top.sampling_box_01]+
COUNT[ca_A13,presynaptic_segment.vesicles.top.sampling_box_01]+
COUNT[ca_A17,presynaptic_segment.vesicles.top.sampling_box_01]+
COUNT[ca_A21,presynaptic_segment.vesicles.top.sampling_box_01]+
COUNT[ca_A25,presynaptic_segment.vesicles.top.sampling_box_01]+
COUNT[ca_A29,presynaptic_segment.vesicles.top.sampling_box_01]+
COUNT[ca_A33,presynaptic_segment.vesicles.top.sampling_box_01]+
COUNT[ca_A38,presynaptic_segment.vesicles.top.sampling_box_01]+
COUNT[ca_A42,presynaptic_segment.vesicles.top.sampling_box_01]+
COUNT[ca_A46,presynaptic_segment.vesicles.top.sampling_box_01]+
COUNT[ca_A49,presynaptic_segment.vesicles.top.sampling_box_01]+
COUNT[ca_D01,presynaptic_segment.vesicles.top.sampling_box_01]+
COUNT[ca_D04,presynaptic_segment.vesicles.top.sampling_box_01]+
COUNT[ca_D09,presynaptic_segment.vesicles.top.sampling_box_01]+
COUNT[ca_D13,presynaptic_segment.vesicles.top.sampling_box_01]+
COUNT[ca_D17,presynaptic_segment.vesicles.top.sampling_box_01]+
COUNT[ca_D21,presynaptic_segment.vesicles.top.sampling_box_01]+
COUNT[ca_D25,presynaptic_segment.vesicles.top.sampling_box_01]+
COUNT[ca_D29,presynaptic_segment.vesicles.top.sampling_box_01]+
COUNT[ca_D33,presynaptic_segment.vesicles.top.sampling_box_01]+
COUNT[ca_D37,presynaptic_segment.vesicles.top.sampling_box_01]+
COUNT[ca_D42,presynaptic_segment.vesicles.top.sampling_box_01]+
COUNT[ca_D46,presynaptic_segment.vesicles.top.sampling_box_01]+
COUNT[ca_D49,presynaptic_segment.vesicles.top.sampling_box_01]}=> reactdir & "summed_box_01" & "." & seed & ".dat"
{COUNT[ca_A01,presynaptic_segment.vesicles.top.sampling_box_02]+
COUNT[ca_A04,presynaptic_segment.vesicles.top.sampling_box_02]+
COUNT[ca_A09,presynaptic_segment.vesicles.top.sampling_box_02]+
COUNT[ca_A13,presynaptic_segment.vesicles.top.sampling_box_02]+
COUNT[ca_A17,presynaptic_segment.vesicles.top.sampling_box_02]+
COUNT[ca_A21,presynaptic_segment.vesicles.top.sampling_box_02]+
COUNT[ca_A25,presynaptic_segment.vesicles.top.sampling_box_02]+
COUNT[ca_A29,presynaptic_segment.vesicles.top.sampling_box_02]+
COUNT[ca_A33,presynaptic_segment.vesicles.top.sampling_box_02]+
COUNT[ca_A38,presynaptic_segment.vesicles.top.sampling_box_02]+
COUNT[ca_A42,presynaptic_segment.vesicles.top.sampling_box_02]+
COUNT[ca_A46,presynaptic_segment.vesicles.top.sampling_box_02]+
COUNT[ca_A49,presynaptic_segment.vesicles.top.sampling_box_02]+
COUNT[ca_D01,presynaptic_segment.vesicles.top.sampling_box_02]+
COUNT[ca_D04,presynaptic_segment.vesicles.top.sampling_box_02]+
COUNT[ca_D09,presynaptic_segment.vesicles.top.sampling_box_02]+
COUNT[ca_D13,presynaptic_segment.vesicles.top.sampling_box_02]+
COUNT[ca_D17,presynaptic_segment.vesicles.top.sampling_box_02]+
COUNT[ca_D21,presynaptic_segment.vesicles.top.sampling_box_02]+
COUNT[ca_D25,presynaptic_segment.vesicles.top.sampling_box_02]+
COUNT[ca_D29,presynaptic_segment.vesicles.top.sampling_box_02]+
COUNT[ca_D33,presynaptic_segment.vesicles.top.sampling_box_02]+
COUNT[ca_D37,presynaptic_segment.vesicles.top.sampling_box_02]+
COUNT[ca_D42,presynaptic_segment.vesicles.top.sampling_box_02]+
COUNT[ca_D46,presynaptic_segment.vesicles.top.sampling_box_02]+
COUNT[ca_D49,presynaptic_segment.vesicles.top.sampling_box_02]}=> reactdir & "summed_box_02" & "." & seed & ".dat"
{COUNT[ca_A01,presynaptic_segment.vesicles.top.sampling_box_03]+
COUNT[ca_A04,presynaptic_segment.vesicles.top.sampling_box_03]+
COUNT[ca_A09,presynaptic_segment.vesicles.top.sampling_box_03]+
COUNT[ca_A13,presynaptic_segment.vesicles.top.sampling_box_03]+
COUNT[ca_A17,presynaptic_segment.vesicles.top.sampling_box_03]+
COUNT[ca_A21,presynaptic_segment.vesicles.top.sampling_box_03]+
COUNT[ca_A25,presynaptic_segment.vesicles.top.sampling_box_03]+
COUNT[ca_A29,presynaptic_segment.vesicles.top.sampling_box_03]+
COUNT[ca_A33,presynaptic_segment.vesicles.top.sampling_box_03]+
COUNT[ca_A38,presynaptic_segment.vesicles.top.sampling_box_03]+
COUNT[ca_A42,presynaptic_segment.vesicles.top.sampling_box_03]+
COUNT[ca_A46,presynaptic_segment.vesicles.top.sampling_box_03]+
COUNT[ca_A49,presynaptic_segment.vesicles.top.sampling_box_03]+
COUNT[ca_D01,presynaptic_segment.vesicles.top.sampling_box_03]+
COUNT[ca_D04,presynaptic_segment.vesicles.top.sampling_box_03]+
COUNT[ca_D09,presynaptic_segment.vesicles.top.sampling_box_03]+
COUNT[ca_D13,presynaptic_segment.vesicles.top.sampling_box_03]+
COUNT[ca_D17,presynaptic_segment.vesicles.top.sampling_box_03]+
COUNT[ca_D21,presynaptic_segment.vesicles.top.sampling_box_03]+
COUNT[ca_D25,presynaptic_segment.vesicles.top.sampling_box_03]+
COUNT[ca_D29,presynaptic_segment.vesicles.top.sampling_box_03]+
COUNT[ca_D33,presynaptic_segment.vesicles.top.sampling_box_03]+
COUNT[ca_D37,presynaptic_segment.vesicles.top.sampling_box_03]+
COUNT[ca_D42,presynaptic_segment.vesicles.top.sampling_box_03]+
COUNT[ca_D46,presynaptic_segment.vesicles.top.sampling_box_03]+
COUNT[ca_D49,presynaptic_segment.vesicles.top.sampling_box_03]}=> reactdir & "summed_box_03" & "." & seed & ".dat"
{COUNT[ca_A01,presynaptic_segment.vesicles.top.sampling_box_04]+
COUNT[ca_A04,presynaptic_segment.vesicles.top.sampling_box_04]+
COUNT[ca_A09,presynaptic_segment.vesicles.top.sampling_box_04]+
COUNT[ca_A13,presynaptic_segment.vesicles.top.sampling_box_04]+
COUNT[ca_A17,presynaptic_segment.vesicles.top.sampling_box_04]+
COUNT[ca_A21,presynaptic_segment.vesicles.top.sampling_box_04]+
COUNT[ca_A25,presynaptic_segment.vesicles.top.sampling_box_04]+
COUNT[ca_A29,presynaptic_segment.vesicles.top.sampling_box_04]+
COUNT[ca_A33,presynaptic_segment.vesicles.top.sampling_box_04]+
COUNT[ca_A38,presynaptic_segment.vesicles.top.sampling_box_04]+
COUNT[ca_A42,presynaptic_segment.vesicles.top.sampling_box_04]+
COUNT[ca_A46,presynaptic_segment.vesicles.top.sampling_box_04]+
COUNT[ca_A49,presynaptic_segment.vesicles.top.sampling_box_04]+
COUNT[ca_D01,presynaptic_segment.vesicles.top.sampling_box_04]+
COUNT[ca_D04,presynaptic_segment.vesicles.top.sampling_box_04]+
COUNT[ca_D09,presynaptic_segment.vesicles.top.sampling_box_04]+
COUNT[ca_D13,presynaptic_segment.vesicles.top.sampling_box_04]+
COUNT[ca_D17,presynaptic_segment.vesicles.top.sampling_box_04]+
COUNT[ca_D21,presynaptic_segment.vesicles.top.sampling_box_04]+
COUNT[ca_D25,presynaptic_segment.vesicles.top.sampling_box_04]+
COUNT[ca_D29,presynaptic_segment.vesicles.top.sampling_box_04]+
COUNT[ca_D33,presynaptic_segment.vesicles.top.sampling_box_04]+
COUNT[ca_D37,presynaptic_segment.vesicles.top.sampling_box_04]+
COUNT[ca_D42,presynaptic_segment.vesicles.top.sampling_box_04]+
COUNT[ca_D46,presynaptic_segment.vesicles.top.sampling_box_04]+
COUNT[ca_D49,presynaptic_segment.vesicles.top.sampling_box_04]}=> reactdir & "summed_box_04" & "." & seed & ".dat"
{COUNT[ca_A01,presynaptic_segment.vesicles.top.sampling_box_05]+
COUNT[ca_A04,presynaptic_segment.vesicles.top.sampling_box_05]+
COUNT[ca_A09,presynaptic_segment.vesicles.top.sampling_box_05]+
COUNT[ca_A13,presynaptic_segment.vesicles.top.sampling_box_05]+
COUNT[ca_A17,presynaptic_segment.vesicles.top.sampling_box_05]+
COUNT[ca_A21,presynaptic_segment.vesicles.top.sampling_box_05]+
COUNT[ca_A25,presynaptic_segment.vesicles.top.sampling_box_05]+
COUNT[ca_A29,presynaptic_segment.vesicles.top.sampling_box_05]+
COUNT[ca_A33,presynaptic_segment.vesicles.top.sampling_box_05]+
COUNT[ca_A38,presynaptic_segment.vesicles.top.sampling_box_05]+
COUNT[ca_A42,presynaptic_segment.vesicles.top.sampling_box_05]+
COUNT[ca_A46,presynaptic_segment.vesicles.top.sampling_box_05]+
COUNT[ca_A49,presynaptic_segment.vesicles.top.sampling_box_05]+
COUNT[ca_D01,presynaptic_segment.vesicles.top.sampling_box_05]+
COUNT[ca_D04,presynaptic_segment.vesicles.top.sampling_box_05]+
COUNT[ca_D09,presynaptic_segment.vesicles.top.sampling_box_05]+
COUNT[ca_D13,presynaptic_segment.vesicles.top.sampling_box_05]+
COUNT[ca_D17,presynaptic_segment.vesicles.top.sampling_box_05]+
COUNT[ca_D21,presynaptic_segment.vesicles.top.sampling_box_05]+
COUNT[ca_D25,presynaptic_segment.vesicles.top.sampling_box_05]+
COUNT[ca_D29,presynaptic_segment.vesicles.top.sampling_box_05]+
COUNT[ca_D33,presynaptic_segment.vesicles.top.sampling_box_05]+
COUNT[ca_D37,presynaptic_segment.vesicles.top.sampling_box_05]+
COUNT[ca_D42,presynaptic_segment.vesicles.top.sampling_box_05]+
COUNT[ca_D46,presynaptic_segment.vesicles.top.sampling_box_05]+
COUNT[ca_D49,presynaptic_segment.vesicles.top.sampling_box_05]}=> reactdir & "summed_box_05" & "." & seed & ".dat"
{COUNT[ca_A01,presynaptic_segment.vesicles.top.sampling_box_06]+
COUNT[ca_A04,presynaptic_segment.vesicles.top.sampling_box_06]+
COUNT[ca_A09,presynaptic_segment.vesicles.top.sampling_box_06]+
COUNT[ca_A13,presynaptic_segment.vesicles.top.sampling_box_06]+
COUNT[ca_A17,presynaptic_segment.vesicles.top.sampling_box_06]+
COUNT[ca_A21,presynaptic_segment.vesicles.top.sampling_box_06]+
COUNT[ca_A25,presynaptic_segment.vesicles.top.sampling_box_06]+
COUNT[ca_A29,presynaptic_segment.vesicles.top.sampling_box_06]+
COUNT[ca_A33,presynaptic_segment.vesicles.top.sampling_box_06]+
COUNT[ca_A38,presynaptic_segment.vesicles.top.sampling_box_06]+
COUNT[ca_A42,presynaptic_segment.vesicles.top.sampling_box_06]+
COUNT[ca_A46,presynaptic_segment.vesicles.top.sampling_box_06]+
COUNT[ca_A49,presynaptic_segment.vesicles.top.sampling_box_06]+
COUNT[ca_D01,presynaptic_segment.vesicles.top.sampling_box_06]+
COUNT[ca_D04,presynaptic_segment.vesicles.top.sampling_box_06]+
COUNT[ca_D09,presynaptic_segment.vesicles.top.sampling_box_06]+
COUNT[ca_D13,presynaptic_segment.vesicles.top.sampling_box_06]+
COUNT[ca_D17,presynaptic_segment.vesicles.top.sampling_box_06]+
COUNT[ca_D21,presynaptic_segment.vesicles.top.sampling_box_06]+
COUNT[ca_D25,presynaptic_segment.vesicles.top.sampling_box_06]+
COUNT[ca_D29,presynaptic_segment.vesicles.top.sampling_box_06]+
COUNT[ca_D33,presynaptic_segment.vesicles.top.sampling_box_06]+
COUNT[ca_D37,presynaptic_segment.vesicles.top.sampling_box_06]+
COUNT[ca_D42,presynaptic_segment.vesicles.top.sampling_box_06]+
COUNT[ca_D46,presynaptic_segment.vesicles.top.sampling_box_06]+
COUNT[ca_D49,presynaptic_segment.vesicles.top.sampling_box_06]}=> reactdir & "summed_box_06" & "." & seed & ".dat"
{COUNT[ca_A01,presynaptic_segment.vesicles.top.sampling_box_07]+
COUNT[ca_A04,presynaptic_segment.vesicles.top.sampling_box_07]+
COUNT[ca_A09,presynaptic_segment.vesicles.top.sampling_box_07]+
COUNT[ca_A13,presynaptic_segment.vesicles.top.sampling_box_07]+
COUNT[ca_A17,presynaptic_segment.vesicles.top.sampling_box_07]+
COUNT[ca_A21,presynaptic_segment.vesicles.top.sampling_box_07]+
COUNT[ca_A25,presynaptic_segment.vesicles.top.sampling_box_07]+
COUNT[ca_A29,presynaptic_segment.vesicles.top.sampling_box_07]+
COUNT[ca_A33,presynaptic_segment.vesicles.top.sampling_box_07]+
COUNT[ca_A38,presynaptic_segment.vesicles.top.sampling_box_07]+
COUNT[ca_A42,presynaptic_segment.vesicles.top.sampling_box_07]+
COUNT[ca_A46,presynaptic_segment.vesicles.top.sampling_box_07]+
COUNT[ca_A49,presynaptic_segment.vesicles.top.sampling_box_07]+
COUNT[ca_D01,presynaptic_segment.vesicles.top.sampling_box_07]+
COUNT[ca_D04,presynaptic_segment.vesicles.top.sampling_box_07]+
COUNT[ca_D09,presynaptic_segment.vesicles.top.sampling_box_07]+
COUNT[ca_D13,presynaptic_segment.vesicles.top.sampling_box_07]+
COUNT[ca_D17,presynaptic_segment.vesicles.top.sampling_box_07]+
COUNT[ca_D21,presynaptic_segment.vesicles.top.sampling_box_07]+
COUNT[ca_D25,presynaptic_segment.vesicles.top.sampling_box_07]+
COUNT[ca_D29,presynaptic_segment.vesicles.top.sampling_box_07]+
COUNT[ca_D33,presynaptic_segment.vesicles.top.sampling_box_07]+
COUNT[ca_D37,presynaptic_segment.vesicles.top.sampling_box_07]+
COUNT[ca_D42,presynaptic_segment.vesicles.top.sampling_box_07]+
COUNT[ca_D46,presynaptic_segment.vesicles.top.sampling_box_07]+
COUNT[ca_D49,presynaptic_segment.vesicles.top.sampling_box_07]}=> reactdir & "summed_box_07" & "." & seed & ".dat"
{COUNT[ca_A01,presynaptic_segment.vesicles.top.sampling_box_08]+
COUNT[ca_A04,presynaptic_segment.vesicles.top.sampling_box_08]+
COUNT[ca_A09,presynaptic_segment.vesicles.top.sampling_box_08]+
COUNT[ca_A13,presynaptic_segment.vesicles.top.sampling_box_08]+
COUNT[ca_A17,presynaptic_segment.vesicles.top.sampling_box_08]+
COUNT[ca_A21,presynaptic_segment.vesicles.top.sampling_box_08]+
COUNT[ca_A25,presynaptic_segment.vesicles.top.sampling_box_08]+
COUNT[ca_A29,presynaptic_segment.vesicles.top.sampling_box_08]+
COUNT[ca_A33,presynaptic_segment.vesicles.top.sampling_box_08]+
COUNT[ca_A38,presynaptic_segment.vesicles.top.sampling_box_08]+
COUNT[ca_A42,presynaptic_segment.vesicles.top.sampling_box_08]+
COUNT[ca_A46,presynaptic_segment.vesicles.top.sampling_box_08]+
COUNT[ca_A49,presynaptic_segment.vesicles.top.sampling_box_08]+
COUNT[ca_D01,presynaptic_segment.vesicles.top.sampling_box_08]+
COUNT[ca_D04,presynaptic_segment.vesicles.top.sampling_box_08]+
COUNT[ca_D09,presynaptic_segment.vesicles.top.sampling_box_08]+
COUNT[ca_D13,presynaptic_segment.vesicles.top.sampling_box_08]+
COUNT[ca_D17,presynaptic_segment.vesicles.top.sampling_box_08]+
COUNT[ca_D21,presynaptic_segment.vesicles.top.sampling_box_08]+
COUNT[ca_D25,presynaptic_segment.vesicles.top.sampling_box_08]+
COUNT[ca_D29,presynaptic_segment.vesicles.top.sampling_box_08]+
COUNT[ca_D33,presynaptic_segment.vesicles.top.sampling_box_08]+
COUNT[ca_D37,presynaptic_segment.vesicles.top.sampling_box_08]+
COUNT[ca_D42,presynaptic_segment.vesicles.top.sampling_box_08]+
COUNT[ca_D46,presynaptic_segment.vesicles.top.sampling_box_08]+
COUNT[ca_D49,presynaptic_segment.vesicles.top.sampling_box_08]}=> reactdir & "summed_box_08" & "." & seed & ".dat"
{COUNT[ca_A01,presynaptic_segment.vesicles.top.sampling_box_09]+
COUNT[ca_A04,presynaptic_segment.vesicles.top.sampling_box_09]+
COUNT[ca_A09,presynaptic_segment.vesicles.top.sampling_box_09]+
COUNT[ca_A13,presynaptic_segment.vesicles.top.sampling_box_09]+
COUNT[ca_A17,presynaptic_segment.vesicles.top.sampling_box_09]+
COUNT[ca_A21,presynaptic_segment.vesicles.top.sampling_box_09]+
COUNT[ca_A25,presynaptic_segment.vesicles.top.sampling_box_09]+
COUNT[ca_A29,presynaptic_segment.vesicles.top.sampling_box_09]+
COUNT[ca_A33,presynaptic_segment.vesicles.top.sampling_box_09]+
COUNT[ca_A38,presynaptic_segment.vesicles.top.sampling_box_09]+
COUNT[ca_A42,presynaptic_segment.vesicles.top.sampling_box_09]+
COUNT[ca_A46,presynaptic_segment.vesicles.top.sampling_box_09]+
COUNT[ca_A49,presynaptic_segment.vesicles.top.sampling_box_09]+
COUNT[ca_D01,presynaptic_segment.vesicles.top.sampling_box_09]+
COUNT[ca_D04,presynaptic_segment.vesicles.top.sampling_box_09]+
COUNT[ca_D09,presynaptic_segment.vesicles.top.sampling_box_09]+
COUNT[ca_D13,presynaptic_segment.vesicles.top.sampling_box_09]+
COUNT[ca_D17,presynaptic_segment.vesicles.top.sampling_box_09]+
COUNT[ca_D21,presynaptic_segment.vesicles.top.sampling_box_09]+
COUNT[ca_D25,presynaptic_segment.vesicles.top.sampling_box_09]+
COUNT[ca_D29,presynaptic_segment.vesicles.top.sampling_box_09]+
COUNT[ca_D33,presynaptic_segment.vesicles.top.sampling_box_09]+
COUNT[ca_D37,presynaptic_segment.vesicles.top.sampling_box_09]+
COUNT[ca_D42,presynaptic_segment.vesicles.top.sampling_box_09]+
COUNT[ca_D46,presynaptic_segment.vesicles.top.sampling_box_09]+
COUNT[ca_D49,presynaptic_segment.vesicles.top.sampling_box_09]}=> reactdir & "summed_box_09" & "." & seed & ".dat"
{COUNT[ca_A01,presynaptic_segment.vesicles.top.sampling_box_10]+
COUNT[ca_A04,presynaptic_segment.vesicles.top.sampling_box_10]+
COUNT[ca_A09,presynaptic_segment.vesicles.top.sampling_box_10]+
COUNT[ca_A13,presynaptic_segment.vesicles.top.sampling_box_10]+
COUNT[ca_A17,presynaptic_segment.vesicles.top.sampling_box_10]+
COUNT[ca_A21,presynaptic_segment.vesicles.top.sampling_box_10]+
COUNT[ca_A25,presynaptic_segment.vesicles.top.sampling_box_10]+
COUNT[ca_A29,presynaptic_segment.vesicles.top.sampling_box_10]+
COUNT[ca_A33,presynaptic_segment.vesicles.top.sampling_box_10]+
COUNT[ca_A38,presynaptic_segment.vesicles.top.sampling_box_10]+
COUNT[ca_A42,presynaptic_segment.vesicles.top.sampling_box_10]+
COUNT[ca_A46,presynaptic_segment.vesicles.top.sampling_box_10]+
COUNT[ca_A49,presynaptic_segment.vesicles.top.sampling_box_10]+
COUNT[ca_D01,presynaptic_segment.vesicles.top.sampling_box_10]+
COUNT[ca_D04,presynaptic_segment.vesicles.top.sampling_box_10]+
COUNT[ca_D09,presynaptic_segment.vesicles.top.sampling_box_10]+
COUNT[ca_D13,presynaptic_segment.vesicles.top.sampling_box_10]+
COUNT[ca_D17,presynaptic_segment.vesicles.top.sampling_box_10]+
COUNT[ca_D21,presynaptic_segment.vesicles.top.sampling_box_10]+
COUNT[ca_D25,presynaptic_segment.vesicles.top.sampling_box_10]+
COUNT[ca_D29,presynaptic_segment.vesicles.top.sampling_box_10]+
COUNT[ca_D33,presynaptic_segment.vesicles.top.sampling_box_10]+
COUNT[ca_D37,presynaptic_segment.vesicles.top.sampling_box_10]+
COUNT[ca_D42,presynaptic_segment.vesicles.top.sampling_box_10]+
COUNT[ca_D46,presynaptic_segment.vesicles.top.sampling_box_10]+
COUNT[ca_D49,presynaptic_segment.vesicles.top.sampling_box_10]}=> reactdir & "summed_box_10" & "." & seed & ".dat"
{COUNT[ca_A01,presynaptic_segment.vesicles.top.sampling_box_11]+
COUNT[ca_A04,presynaptic_segment.vesicles.top.sampling_box_11]+
COUNT[ca_A09,presynaptic_segment.vesicles.top.sampling_box_11]+
COUNT[ca_A13,presynaptic_segment.vesicles.top.sampling_box_11]+
COUNT[ca_A17,presynaptic_segment.vesicles.top.sampling_box_11]+
COUNT[ca_A21,presynaptic_segment.vesicles.top.sampling_box_11]+
COUNT[ca_A25,presynaptic_segment.vesicles.top.sampling_box_11]+
COUNT[ca_A29,presynaptic_segment.vesicles.top.sampling_box_11]+
COUNT[ca_A33,presynaptic_segment.vesicles.top.sampling_box_11]+
COUNT[ca_A38,presynaptic_segment.vesicles.top.sampling_box_11]+
COUNT[ca_A42,presynaptic_segment.vesicles.top.sampling_box_11]+
COUNT[ca_A46,presynaptic_segment.vesicles.top.sampling_box_11]+
COUNT[ca_A49,presynaptic_segment.vesicles.top.sampling_box_11]+
COUNT[ca_D01,presynaptic_segment.vesicles.top.sampling_box_11]+
COUNT[ca_D04,presynaptic_segment.vesicles.top.sampling_box_11]+
COUNT[ca_D09,presynaptic_segment.vesicles.top.sampling_box_11]+
COUNT[ca_D13,presynaptic_segment.vesicles.top.sampling_box_11]+
COUNT[ca_D17,presynaptic_segment.vesicles.top.sampling_box_11]+
COUNT[ca_D21,presynaptic_segment.vesicles.top.sampling_box_11]+
COUNT[ca_D25,presynaptic_segment.vesicles.top.sampling_box_11]+
COUNT[ca_D29,presynaptic_segment.vesicles.top.sampling_box_11]+
COUNT[ca_D33,presynaptic_segment.vesicles.top.sampling_box_11]+
COUNT[ca_D37,presynaptic_segment.vesicles.top.sampling_box_11]+
COUNT[ca_D42,presynaptic_segment.vesicles.top.sampling_box_11]+
COUNT[ca_D46,presynaptic_segment.vesicles.top.sampling_box_11]+
COUNT[ca_D49,presynaptic_segment.vesicles.top.sampling_box_11]}=> reactdir & "summed_box_11" & "." & seed & ".dat"
{COUNT[ca_A01,presynaptic_segment.vesicles.top.sampling_box_12]+
COUNT[ca_A04,presynaptic_segment.vesicles.top.sampling_box_12]+
COUNT[ca_A09,presynaptic_segment.vesicles.top.sampling_box_12]+
COUNT[ca_A13,presynaptic_segment.vesicles.top.sampling_box_12]+
COUNT[ca_A17,presynaptic_segment.vesicles.top.sampling_box_12]+
COUNT[ca_A21,presynaptic_segment.vesicles.top.sampling_box_12]+
COUNT[ca_A25,presynaptic_segment.vesicles.top.sampling_box_12]+
COUNT[ca_A29,presynaptic_segment.vesicles.top.sampling_box_12]+
COUNT[ca_A33,presynaptic_segment.vesicles.top.sampling_box_12]+
COUNT[ca_A38,presynaptic_segment.vesicles.top.sampling_box_12]+
COUNT[ca_A42,presynaptic_segment.vesicles.top.sampling_box_12]+
COUNT[ca_A46,presynaptic_segment.vesicles.top.sampling_box_12]+
COUNT[ca_A49,presynaptic_segment.vesicles.top.sampling_box_12]+
COUNT[ca_D01,presynaptic_segment.vesicles.top.sampling_box_12]+
COUNT[ca_D04,presynaptic_segment.vesicles.top.sampling_box_12]+
COUNT[ca_D09,presynaptic_segment.vesicles.top.sampling_box_12]+
COUNT[ca_D13,presynaptic_segment.vesicles.top.sampling_box_12]+
COUNT[ca_D17,presynaptic_segment.vesicles.top.sampling_box_12]+
COUNT[ca_D21,presynaptic_segment.vesicles.top.sampling_box_12]+
COUNT[ca_D25,presynaptic_segment.vesicles.top.sampling_box_12]+
COUNT[ca_D29,presynaptic_segment.vesicles.top.sampling_box_12]+
COUNT[ca_D33,presynaptic_segment.vesicles.top.sampling_box_12]+
COUNT[ca_D37,presynaptic_segment.vesicles.top.sampling_box_12]+
COUNT[ca_D42,presynaptic_segment.vesicles.top.sampling_box_12]+
COUNT[ca_D46,presynaptic_segment.vesicles.top.sampling_box_12]+
COUNT[ca_D49,presynaptic_segment.vesicles.top.sampling_box_12]}=> reactdir & "summed_box_12" & "." & seed & ".dat"
{COUNT[ca_A01,presynaptic_segment.vesicles.top.sampling_box_13]+
COUNT[ca_A04,presynaptic_segment.vesicles.top.sampling_box_13]+
COUNT[ca_A09,presynaptic_segment.vesicles.top.sampling_box_13]+
COUNT[ca_A13,presynaptic_segment.vesicles.top.sampling_box_13]+
COUNT[ca_A17,presynaptic_segment.vesicles.top.sampling_box_13]+
COUNT[ca_A21,presynaptic_segment.vesicles.top.sampling_box_13]+
COUNT[ca_A25,presynaptic_segment.vesicles.top.sampling_box_13]+
COUNT[ca_A29,presynaptic_segment.vesicles.top.sampling_box_13]+
COUNT[ca_A33,presynaptic_segment.vesicles.top.sampling_box_13]+
COUNT[ca_A38,presynaptic_segment.vesicles.top.sampling_box_13]+
COUNT[ca_A42,presynaptic_segment.vesicles.top.sampling_box_13]+
COUNT[ca_A46,presynaptic_segment.vesicles.top.sampling_box_13]+
COUNT[ca_A49,presynaptic_segment.vesicles.top.sampling_box_13]+
COUNT[ca_D01,presynaptic_segment.vesicles.top.sampling_box_13]+
COUNT[ca_D04,presynaptic_segment.vesicles.top.sampling_box_13]+
COUNT[ca_D09,presynaptic_segment.vesicles.top.sampling_box_13]+
COUNT[ca_D13,presynaptic_segment.vesicles.top.sampling_box_13]+
COUNT[ca_D17,presynaptic_segment.vesicles.top.sampling_box_13]+
COUNT[ca_D21,presynaptic_segment.vesicles.top.sampling_box_13]+
COUNT[ca_D25,presynaptic_segment.vesicles.top.sampling_box_13]+
COUNT[ca_D29,presynaptic_segment.vesicles.top.sampling_box_13]+
COUNT[ca_D33,presynaptic_segment.vesicles.top.sampling_box_13]+
COUNT[ca_D37,presynaptic_segment.vesicles.top.sampling_box_13]+
COUNT[ca_D42,presynaptic_segment.vesicles.top.sampling_box_13]+
COUNT[ca_D46,presynaptic_segment.vesicles.top.sampling_box_13]+
COUNT[ca_D49,presynaptic_segment.vesicles.top.sampling_box_13]}=> reactdir & "summed_box_13" & "." & seed & ".dat"
{COUNT[ca_A01,presynaptic_segment.vesicles.bottom.sampling_box_14]+
COUNT[ca_A04,presynaptic_segment.vesicles.bottom.sampling_box_14]+
COUNT[ca_A09,presynaptic_segment.vesicles.bottom.sampling_box_14]+
COUNT[ca_A13,presynaptic_segment.vesicles.bottom.sampling_box_14]+
COUNT[ca_A17,presynaptic_segment.vesicles.bottom.sampling_box_14]+
COUNT[ca_A21,presynaptic_segment.vesicles.bottom.sampling_box_14]+
COUNT[ca_A25,presynaptic_segment.vesicles.bottom.sampling_box_14]+
COUNT[ca_A29,presynaptic_segment.vesicles.bottom.sampling_box_14]+
COUNT[ca_A33,presynaptic_segment.vesicles.bottom.sampling_box_14]+
COUNT[ca_A38,presynaptic_segment.vesicles.bottom.sampling_box_14]+
COUNT[ca_A42,presynaptic_segment.vesicles.bottom.sampling_box_14]+
COUNT[ca_A46,presynaptic_segment.vesicles.bottom.sampling_box_14]+
COUNT[ca_A49,presynaptic_segment.vesicles.bottom.sampling_box_14]+
COUNT[ca_D01,presynaptic_segment.vesicles.bottom.sampling_box_14]+
COUNT[ca_D04,presynaptic_segment.vesicles.bottom.sampling_box_14]+
COUNT[ca_D09,presynaptic_segment.vesicles.bottom.sampling_box_14]+
COUNT[ca_D13,presynaptic_segment.vesicles.bottom.sampling_box_14]+
COUNT[ca_D17,presynaptic_segment.vesicles.bottom.sampling_box_14]+
COUNT[ca_D21,presynaptic_segment.vesicles.bottom.sampling_box_14]+
COUNT[ca_D25,presynaptic_segment.vesicles.bottom.sampling_box_14]+
COUNT[ca_D29,presynaptic_segment.vesicles.bottom.sampling_box_14]+
COUNT[ca_D33,presynaptic_segment.vesicles.bottom.sampling_box_14]+
COUNT[ca_D37,presynaptic_segment.vesicles.bottom.sampling_box_14]+
COUNT[ca_D42,presynaptic_segment.vesicles.bottom.sampling_box_14]+
COUNT[ca_D46,presynaptic_segment.vesicles.bottom.sampling_box_14]+
COUNT[ca_D49,presynaptic_segment.vesicles.bottom.sampling_box_14]}=> reactdir & "summed_box_14" & "." & seed & ".dat"
{COUNT[ca_A01,presynaptic_segment.vesicles.bottom.sampling_box_15]+
COUNT[ca_A04,presynaptic_segment.vesicles.bottom.sampling_box_15]+
COUNT[ca_A09,presynaptic_segment.vesicles.bottom.sampling_box_15]+
COUNT[ca_A13,presynaptic_segment.vesicles.bottom.sampling_box_15]+
COUNT[ca_A17,presynaptic_segment.vesicles.bottom.sampling_box_15]+
COUNT[ca_A21,presynaptic_segment.vesicles.bottom.sampling_box_15]+
COUNT[ca_A25,presynaptic_segment.vesicles.bottom.sampling_box_15]+
COUNT[ca_A29,presynaptic_segment.vesicles.bottom.sampling_box_15]+
COUNT[ca_A33,presynaptic_segment.vesicles.bottom.sampling_box_15]+
COUNT[ca_A38,presynaptic_segment.vesicles.bottom.sampling_box_15]+
COUNT[ca_A42,presynaptic_segment.vesicles.bottom.sampling_box_15]+
COUNT[ca_A46,presynaptic_segment.vesicles.bottom.sampling_box_15]+
COUNT[ca_A49,presynaptic_segment.vesicles.bottom.sampling_box_15]+
COUNT[ca_D01,presynaptic_segment.vesicles.bottom.sampling_box_15]+
COUNT[ca_D04,presynaptic_segment.vesicles.bottom.sampling_box_15]+
COUNT[ca_D09,presynaptic_segment.vesicles.bottom.sampling_box_15]+
COUNT[ca_D13,presynaptic_segment.vesicles.bottom.sampling_box_15]+
COUNT[ca_D17,presynaptic_segment.vesicles.bottom.sampling_box_15]+
COUNT[ca_D21,presynaptic_segment.vesicles.bottom.sampling_box_15]+
COUNT[ca_D25,presynaptic_segment.vesicles.bottom.sampling_box_15]+
COUNT[ca_D29,presynaptic_segment.vesicles.bottom.sampling_box_15]+
COUNT[ca_D33,presynaptic_segment.vesicles.bottom.sampling_box_15]+
COUNT[ca_D37,presynaptic_segment.vesicles.bottom.sampling_box_15]+
COUNT[ca_D42,presynaptic_segment.vesicles.bottom.sampling_box_15]+
COUNT[ca_D46,presynaptic_segment.vesicles.bottom.sampling_box_15]+
COUNT[ca_D49,presynaptic_segment.vesicles.bottom.sampling_box_15]}=> reactdir & "summed_box_15" & "." & seed & ".dat"
{COUNT[ca_A01,presynaptic_segment.vesicles.bottom.sampling_box_16]+
COUNT[ca_A04,presynaptic_segment.vesicles.bottom.sampling_box_16]+
COUNT[ca_A09,presynaptic_segment.vesicles.bottom.sampling_box_16]+
COUNT[ca_A13,presynaptic_segment.vesicles.bottom.sampling_box_16]+
COUNT[ca_A17,presynaptic_segment.vesicles.bottom.sampling_box_16]+
COUNT[ca_A21,presynaptic_segment.vesicles.bottom.sampling_box_16]+
COUNT[ca_A25,presynaptic_segment.vesicles.bottom.sampling_box_16]+
COUNT[ca_A29,presynaptic_segment.vesicles.bottom.sampling_box_16]+
COUNT[ca_A33,presynaptic_segment.vesicles.bottom.sampling_box_16]+
COUNT[ca_A38,presynaptic_segment.vesicles.bottom.sampling_box_16]+
COUNT[ca_A42,presynaptic_segment.vesicles.bottom.sampling_box_16]+
COUNT[ca_A46,presynaptic_segment.vesicles.bottom.sampling_box_16]+
COUNT[ca_A49,presynaptic_segment.vesicles.bottom.sampling_box_16]+
COUNT[ca_D01,presynaptic_segment.vesicles.bottom.sampling_box_16]+
COUNT[ca_D04,presynaptic_segment.vesicles.bottom.sampling_box_16]+
COUNT[ca_D09,presynaptic_segment.vesicles.bottom.sampling_box_16]+
COUNT[ca_D13,presynaptic_segment.vesicles.bottom.sampling_box_16]+
COUNT[ca_D17,presynaptic_segment.vesicles.bottom.sampling_box_16]+
COUNT[ca_D21,presynaptic_segment.vesicles.bottom.sampling_box_16]+
COUNT[ca_D25,presynaptic_segment.vesicles.bottom.sampling_box_16]+
COUNT[ca_D29,presynaptic_segment.vesicles.bottom.sampling_box_16]+
COUNT[ca_D33,presynaptic_segment.vesicles.bottom.sampling_box_16]+
COUNT[ca_D37,presynaptic_segment.vesicles.bottom.sampling_box_16]+
COUNT[ca_D42,presynaptic_segment.vesicles.bottom.sampling_box_16]+
COUNT[ca_D46,presynaptic_segment.vesicles.bottom.sampling_box_16]+
COUNT[ca_D49,presynaptic_segment.vesicles.bottom.sampling_box_16]}=> reactdir & "summed_box_16" & "." & seed & ".dat"
{COUNT[ca_A01,presynaptic_segment.vesicles.bottom.sampling_box_17]+
COUNT[ca_A04,presynaptic_segment.vesicles.bottom.sampling_box_17]+
COUNT[ca_A09,presynaptic_segment.vesicles.bottom.sampling_box_17]+
COUNT[ca_A13,presynaptic_segment.vesicles.bottom.sampling_box_17]+
COUNT[ca_A17,presynaptic_segment.vesicles.bottom.sampling_box_17]+
COUNT[ca_A21,presynaptic_segment.vesicles.bottom.sampling_box_17]+
COUNT[ca_A25,presynaptic_segment.vesicles.bottom.sampling_box_17]+
COUNT[ca_A29,presynaptic_segment.vesicles.bottom.sampling_box_17]+
COUNT[ca_A33,presynaptic_segment.vesicles.bottom.sampling_box_17]+
COUNT[ca_A38,presynaptic_segment.vesicles.bottom.sampling_box_17]+
COUNT[ca_A42,presynaptic_segment.vesicles.bottom.sampling_box_17]+
COUNT[ca_A46,presynaptic_segment.vesicles.bottom.sampling_box_17]+
COUNT[ca_A49,presynaptic_segment.vesicles.bottom.sampling_box_17]+
COUNT[ca_D01,presynaptic_segment.vesicles.bottom.sampling_box_17]+
COUNT[ca_D04,presynaptic_segment.vesicles.bottom.sampling_box_17]+
COUNT[ca_D09,presynaptic_segment.vesicles.bottom.sampling_box_17]+
COUNT[ca_D13,presynaptic_segment.vesicles.bottom.sampling_box_17]+
COUNT[ca_D17,presynaptic_segment.vesicles.bottom.sampling_box_17]+
COUNT[ca_D21,presynaptic_segment.vesicles.bottom.sampling_box_17]+
COUNT[ca_D25,presynaptic_segment.vesicles.bottom.sampling_box_17]+
COUNT[ca_D29,presynaptic_segment.vesicles.bottom.sampling_box_17]+
COUNT[ca_D33,presynaptic_segment.vesicles.bottom.sampling_box_17]+
COUNT[ca_D37,presynaptic_segment.vesicles.bottom.sampling_box_17]+
COUNT[ca_D42,presynaptic_segment.vesicles.bottom.sampling_box_17]+
COUNT[ca_D46,presynaptic_segment.vesicles.bottom.sampling_box_17]+
COUNT[ca_D49,presynaptic_segment.vesicles.bottom.sampling_box_17]}=> reactdir & "summed_box_17" & "." & seed & ".dat"
{COUNT[ca_A01,presynaptic_segment.vesicles.bottom.sampling_box_18]+
COUNT[ca_A04,presynaptic_segment.vesicles.bottom.sampling_box_18]+
COUNT[ca_A09,presynaptic_segment.vesicles.bottom.sampling_box_18]+
COUNT[ca_A13,presynaptic_segment.vesicles.bottom.sampling_box_18]+
COUNT[ca_A17,presynaptic_segment.vesicles.bottom.sampling_box_18]+
COUNT[ca_A21,presynaptic_segment.vesicles.bottom.sampling_box_18]+
COUNT[ca_A25,presynaptic_segment.vesicles.bottom.sampling_box_18]+
COUNT[ca_A29,presynaptic_segment.vesicles.bottom.sampling_box_18]+
COUNT[ca_A33,presynaptic_segment.vesicles.bottom.sampling_box_18]+
COUNT[ca_A38,presynaptic_segment.vesicles.bottom.sampling_box_18]+
COUNT[ca_A42,presynaptic_segment.vesicles.bottom.sampling_box_18]+
COUNT[ca_A46,presynaptic_segment.vesicles.bottom.sampling_box_18]+
COUNT[ca_A49,presynaptic_segment.vesicles.bottom.sampling_box_18]+
COUNT[ca_D01,presynaptic_segment.vesicles.bottom.sampling_box_18]+
COUNT[ca_D04,presynaptic_segment.vesicles.bottom.sampling_box_18]+
COUNT[ca_D09,presynaptic_segment.vesicles.bottom.sampling_box_18]+
COUNT[ca_D13,presynaptic_segment.vesicles.bottom.sampling_box_18]+
COUNT[ca_D17,presynaptic_segment.vesicles.bottom.sampling_box_18]+
COUNT[ca_D21,presynaptic_segment.vesicles.bottom.sampling_box_18]+
COUNT[ca_D25,presynaptic_segment.vesicles.bottom.sampling_box_18]+
COUNT[ca_D29,presynaptic_segment.vesicles.bottom.sampling_box_18]+
COUNT[ca_D33,presynaptic_segment.vesicles.bottom.sampling_box_18]+
COUNT[ca_D37,presynaptic_segment.vesicles.bottom.sampling_box_18]+
COUNT[ca_D42,presynaptic_segment.vesicles.bottom.sampling_box_18]+
COUNT[ca_D46,presynaptic_segment.vesicles.bottom.sampling_box_18]+
COUNT[ca_D49,presynaptic_segment.vesicles.bottom.sampling_box_18]}=> reactdir & "summed_box_18" & "." & seed & ".dat"
{COUNT[ca_A01,presynaptic_segment.vesicles.bottom.sampling_box_19]+
COUNT[ca_A04,presynaptic_segment.vesicles.bottom.sampling_box_19]+
COUNT[ca_A09,presynaptic_segment.vesicles.bottom.sampling_box_19]+
COUNT[ca_A13,presynaptic_segment.vesicles.bottom.sampling_box_19]+
COUNT[ca_A17,presynaptic_segment.vesicles.bottom.sampling_box_19]+
COUNT[ca_A21,presynaptic_segment.vesicles.bottom.sampling_box_19]+
COUNT[ca_A25,presynaptic_segment.vesicles.bottom.sampling_box_19]+
COUNT[ca_A29,presynaptic_segment.vesicles.bottom.sampling_box_19]+
COUNT[ca_A33,presynaptic_segment.vesicles.bottom.sampling_box_19]+
COUNT[ca_A38,presynaptic_segment.vesicles.bottom.sampling_box_19]+
COUNT[ca_A42,presynaptic_segment.vesicles.bottom.sampling_box_19]+
COUNT[ca_A46,presynaptic_segment.vesicles.bottom.sampling_box_19]+
COUNT[ca_A49,presynaptic_segment.vesicles.bottom.sampling_box_19]+
COUNT[ca_D01,presynaptic_segment.vesicles.bottom.sampling_box_19]+
COUNT[ca_D04,presynaptic_segment.vesicles.bottom.sampling_box_19]+
COUNT[ca_D09,presynaptic_segment.vesicles.bottom.sampling_box_19]+
COUNT[ca_D13,presynaptic_segment.vesicles.bottom.sampling_box_19]+
COUNT[ca_D17,presynaptic_segment.vesicles.bottom.sampling_box_19]+
COUNT[ca_D21,presynaptic_segment.vesicles.bottom.sampling_box_19]+
COUNT[ca_D25,presynaptic_segment.vesicles.bottom.sampling_box_19]+
COUNT[ca_D29,presynaptic_segment.vesicles.bottom.sampling_box_19]+
COUNT[ca_D33,presynaptic_segment.vesicles.bottom.sampling_box_19]+
COUNT[ca_D37,presynaptic_segment.vesicles.bottom.sampling_box_19]+
COUNT[ca_D42,presynaptic_segment.vesicles.bottom.sampling_box_19]+
COUNT[ca_D46,presynaptic_segment.vesicles.bottom.sampling_box_19]+
COUNT[ca_D49,presynaptic_segment.vesicles.bottom.sampling_box_19]}=> reactdir & "summed_box_19" & "." & seed & ".dat"
{COUNT[ca_A01,presynaptic_segment.vesicles.bottom.sampling_box_20]+
COUNT[ca_A04,presynaptic_segment.vesicles.bottom.sampling_box_20]+
COUNT[ca_A09,presynaptic_segment.vesicles.bottom.sampling_box_20]+
COUNT[ca_A13,presynaptic_segment.vesicles.bottom.sampling_box_20]+
COUNT[ca_A17,presynaptic_segment.vesicles.bottom.sampling_box_20]+
COUNT[ca_A21,presynaptic_segment.vesicles.bottom.sampling_box_20]+
COUNT[ca_A25,presynaptic_segment.vesicles.bottom.sampling_box_20]+
COUNT[ca_A29,presynaptic_segment.vesicles.bottom.sampling_box_20]+
COUNT[ca_A33,presynaptic_segment.vesicles.bottom.sampling_box_20]+
COUNT[ca_A38,presynaptic_segment.vesicles.bottom.sampling_box_20]+
COUNT[ca_A42,presynaptic_segment.vesicles.bottom.sampling_box_20]+
COUNT[ca_A46,presynaptic_segment.vesicles.bottom.sampling_box_20]+
COUNT[ca_A49,presynaptic_segment.vesicles.bottom.sampling_box_20]+
COUNT[ca_D01,presynaptic_segment.vesicles.bottom.sampling_box_20]+
COUNT[ca_D04,presynaptic_segment.vesicles.bottom.sampling_box_20]+
COUNT[ca_D09,presynaptic_segment.vesicles.bottom.sampling_box_20]+
COUNT[ca_D13,presynaptic_segment.vesicles.bottom.sampling_box_20]+
COUNT[ca_D17,presynaptic_segment.vesicles.bottom.sampling_box_20]+
COUNT[ca_D21,presynaptic_segment.vesicles.bottom.sampling_box_20]+
COUNT[ca_D25,presynaptic_segment.vesicles.bottom.sampling_box_20]+
COUNT[ca_D29,presynaptic_segment.vesicles.bottom.sampling_box_20]+
COUNT[ca_D33,presynaptic_segment.vesicles.bottom.sampling_box_20]+
COUNT[ca_D37,presynaptic_segment.vesicles.bottom.sampling_box_20]+
COUNT[ca_D42,presynaptic_segment.vesicles.bottom.sampling_box_20]+
COUNT[ca_D46,presynaptic_segment.vesicles.bottom.sampling_box_20]+
COUNT[ca_D49,presynaptic_segment.vesicles.bottom.sampling_box_20]}=> reactdir & "summed_box_20" & "." & seed & ".dat"
{COUNT[ca_A01,presynaptic_segment.vesicles.bottom.sampling_box_21]+
COUNT[ca_A04,presynaptic_segment.vesicles.bottom.sampling_box_21]+
COUNT[ca_A09,presynaptic_segment.vesicles.bottom.sampling_box_21]+
COUNT[ca_A13,presynaptic_segment.vesicles.bottom.sampling_box_21]+
COUNT[ca_A17,presynaptic_segment.vesicles.bottom.sampling_box_21]+
COUNT[ca_A21,presynaptic_segment.vesicles.bottom.sampling_box_21]+
COUNT[ca_A25,presynaptic_segment.vesicles.bottom.sampling_box_21]+
COUNT[ca_A29,presynaptic_segment.vesicles.bottom.sampling_box_21]+
COUNT[ca_A33,presynaptic_segment.vesicles.bottom.sampling_box_21]+
COUNT[ca_A38,presynaptic_segment.vesicles.bottom.sampling_box_21]+
COUNT[ca_A42,presynaptic_segment.vesicles.bottom.sampling_box_21]+
COUNT[ca_A46,presynaptic_segment.vesicles.bottom.sampling_box_21]+
COUNT[ca_A49,presynaptic_segment.vesicles.bottom.sampling_box_21]+
COUNT[ca_D01,presynaptic_segment.vesicles.bottom.sampling_box_21]+
COUNT[ca_D04,presynaptic_segment.vesicles.bottom.sampling_box_21]+
COUNT[ca_D09,presynaptic_segment.vesicles.bottom.sampling_box_21]+
COUNT[ca_D13,presynaptic_segment.vesicles.bottom.sampling_box_21]+
COUNT[ca_D17,presynaptic_segment.vesicles.bottom.sampling_box_21]+
COUNT[ca_D21,presynaptic_segment.vesicles.bottom.sampling_box_21]+
COUNT[ca_D25,presynaptic_segment.vesicles.bottom.sampling_box_21]+
COUNT[ca_D29,presynaptic_segment.vesicles.bottom.sampling_box_21]+
COUNT[ca_D33,presynaptic_segment.vesicles.bottom.sampling_box_21]+
COUNT[ca_D37,presynaptic_segment.vesicles.bottom.sampling_box_21]+
COUNT[ca_D42,presynaptic_segment.vesicles.bottom.sampling_box_21]+
COUNT[ca_D46,presynaptic_segment.vesicles.bottom.sampling_box_21]+
COUNT[ca_D49,presynaptic_segment.vesicles.bottom.sampling_box_21]}=> reactdir & "summed_box_21" & "." & seed & ".dat"
{COUNT[ca_A01,presynaptic_segment.vesicles.bottom.sampling_box_22]+
COUNT[ca_A04,presynaptic_segment.vesicles.bottom.sampling_box_22]+
COUNT[ca_A09,presynaptic_segment.vesicles.bottom.sampling_box_22]+
COUNT[ca_A13,presynaptic_segment.vesicles.bottom.sampling_box_22]+
COUNT[ca_A17,presynaptic_segment.vesicles.bottom.sampling_box_22]+
COUNT[ca_A21,presynaptic_segment.vesicles.bottom.sampling_box_22]+
COUNT[ca_A25,presynaptic_segment.vesicles.bottom.sampling_box_22]+
COUNT[ca_A29,presynaptic_segment.vesicles.bottom.sampling_box_22]+
COUNT[ca_A33,presynaptic_segment.vesicles.bottom.sampling_box_22]+
COUNT[ca_A38,presynaptic_segment.vesicles.bottom.sampling_box_22]+
COUNT[ca_A42,presynaptic_segment.vesicles.bottom.sampling_box_22]+
COUNT[ca_A46,presynaptic_segment.vesicles.bottom.sampling_box_22]+
COUNT[ca_A49,presynaptic_segment.vesicles.bottom.sampling_box_22]+
COUNT[ca_D01,presynaptic_segment.vesicles.bottom.sampling_box_22]+
COUNT[ca_D04,presynaptic_segment.vesicles.bottom.sampling_box_22]+
COUNT[ca_D09,presynaptic_segment.vesicles.bottom.sampling_box_22]+
COUNT[ca_D13,presynaptic_segment.vesicles.bottom.sampling_box_22]+
COUNT[ca_D17,presynaptic_segment.vesicles.bottom.sampling_box_22]+
COUNT[ca_D21,presynaptic_segment.vesicles.bottom.sampling_box_22]+
COUNT[ca_D25,presynaptic_segment.vesicles.bottom.sampling_box_22]+
COUNT[ca_D29,presynaptic_segment.vesicles.bottom.sampling_box_22]+
COUNT[ca_D33,presynaptic_segment.vesicles.bottom.sampling_box_22]+
COUNT[ca_D37,presynaptic_segment.vesicles.bottom.sampling_box_22]+
COUNT[ca_D42,presynaptic_segment.vesicles.bottom.sampling_box_22]+
COUNT[ca_D46,presynaptic_segment.vesicles.bottom.sampling_box_22]+
COUNT[ca_D49,presynaptic_segment.vesicles.bottom.sampling_box_22]}=> reactdir & "summed_box_22" & "." & seed & ".dat"
{COUNT[ca_A01,presynaptic_segment.vesicles.bottom.sampling_box_23]+
COUNT[ca_A04,presynaptic_segment.vesicles.bottom.sampling_box_23]+
COUNT[ca_A09,presynaptic_segment.vesicles.bottom.sampling_box_23]+
COUNT[ca_A13,presynaptic_segment.vesicles.bottom.sampling_box_23]+
COUNT[ca_A17,presynaptic_segment.vesicles.bottom.sampling_box_23]+
COUNT[ca_A21,presynaptic_segment.vesicles.bottom.sampling_box_23]+
COUNT[ca_A25,presynaptic_segment.vesicles.bottom.sampling_box_23]+
COUNT[ca_A29,presynaptic_segment.vesicles.bottom.sampling_box_23]+
COUNT[ca_A33,presynaptic_segment.vesicles.bottom.sampling_box_23]+
COUNT[ca_A38,presynaptic_segment.vesicles.bottom.sampling_box_23]+
COUNT[ca_A42,presynaptic_segment.vesicles.bottom.sampling_box_23]+
COUNT[ca_A46,presynaptic_segment.vesicles.bottom.sampling_box_23]+
COUNT[ca_A49,presynaptic_segment.vesicles.bottom.sampling_box_23]+
COUNT[ca_D01,presynaptic_segment.vesicles.bottom.sampling_box_23]+
COUNT[ca_D04,presynaptic_segment.vesicles.bottom.sampling_box_23]+
COUNT[ca_D09,presynaptic_segment.vesicles.bottom.sampling_box_23]+
COUNT[ca_D13,presynaptic_segment.vesicles.bottom.sampling_box_23]+
COUNT[ca_D17,presynaptic_segment.vesicles.bottom.sampling_box_23]+
COUNT[ca_D21,presynaptic_segment.vesicles.bottom.sampling_box_23]+
COUNT[ca_D25,presynaptic_segment.vesicles.bottom.sampling_box_23]+
COUNT[ca_D29,presynaptic_segment.vesicles.bottom.sampling_box_23]+
COUNT[ca_D33,presynaptic_segment.vesicles.bottom.sampling_box_23]+
COUNT[ca_D37,presynaptic_segment.vesicles.bottom.sampling_box_23]+
COUNT[ca_D42,presynaptic_segment.vesicles.bottom.sampling_box_23]+
COUNT[ca_D46,presynaptic_segment.vesicles.bottom.sampling_box_23]+
COUNT[ca_D49,presynaptic_segment.vesicles.bottom.sampling_box_23]}=> reactdir & "summed_box_23" & "." & seed & ".dat"
{COUNT[ca_A01,presynaptic_segment.vesicles.bottom.sampling_box_24]+
COUNT[ca_A04,presynaptic_segment.vesicles.bottom.sampling_box_24]+
COUNT[ca_A09,presynaptic_segment.vesicles.bottom.sampling_box_24]+
COUNT[ca_A13,presynaptic_segment.vesicles.bottom.sampling_box_24]+
COUNT[ca_A17,presynaptic_segment.vesicles.bottom.sampling_box_24]+
COUNT[ca_A21,presynaptic_segment.vesicles.bottom.sampling_box_24]+
COUNT[ca_A25,presynaptic_segment.vesicles.bottom.sampling_box_24]+
COUNT[ca_A29,presynaptic_segment.vesicles.bottom.sampling_box_24]+
COUNT[ca_A33,presynaptic_segment.vesicles.bottom.sampling_box_24]+
COUNT[ca_A38,presynaptic_segment.vesicles.bottom.sampling_box_24]+
COUNT[ca_A42,presynaptic_segment.vesicles.bottom.sampling_box_24]+
COUNT[ca_A46,presynaptic_segment.vesicles.bottom.sampling_box_24]+
COUNT[ca_A49,presynaptic_segment.vesicles.bottom.sampling_box_24]+
COUNT[ca_D01,presynaptic_segment.vesicles.bottom.sampling_box_24]+
COUNT[ca_D04,presynaptic_segment.vesicles.bottom.sampling_box_24]+
COUNT[ca_D09,presynaptic_segment.vesicles.bottom.sampling_box_24]+
COUNT[ca_D13,presynaptic_segment.vesicles.bottom.sampling_box_24]+
COUNT[ca_D17,presynaptic_segment.vesicles.bottom.sampling_box_24]+
COUNT[ca_D21,presynaptic_segment.vesicles.bottom.sampling_box_24]+
COUNT[ca_D25,presynaptic_segment.vesicles.bottom.sampling_box_24]+
COUNT[ca_D29,presynaptic_segment.vesicles.bottom.sampling_box_24]+
COUNT[ca_D33,presynaptic_segment.vesicles.bottom.sampling_box_24]+
COUNT[ca_D37,presynaptic_segment.vesicles.bottom.sampling_box_24]+
COUNT[ca_D42,presynaptic_segment.vesicles.bottom.sampling_box_24]+
COUNT[ca_D46,presynaptic_segment.vesicles.bottom.sampling_box_24]+
COUNT[ca_D49,presynaptic_segment.vesicles.bottom.sampling_box_24]}=> reactdir & "summed_box_24" & "." & seed & ".dat"
{COUNT[ca_A01,presynaptic_segment.vesicles.bottom.sampling_box_25]+
COUNT[ca_A04,presynaptic_segment.vesicles.bottom.sampling_box_25]+
COUNT[ca_A09,presynaptic_segment.vesicles.bottom.sampling_box_25]+
COUNT[ca_A13,presynaptic_segment.vesicles.bottom.sampling_box_25]+
COUNT[ca_A17,presynaptic_segment.vesicles.bottom.sampling_box_25]+
COUNT[ca_A21,presynaptic_segment.vesicles.bottom.sampling_box_25]+
COUNT[ca_A25,presynaptic_segment.vesicles.bottom.sampling_box_25]+
COUNT[ca_A29,presynaptic_segment.vesicles.bottom.sampling_box_25]+
COUNT[ca_A33,presynaptic_segment.vesicles.bottom.sampling_box_25]+
COUNT[ca_A38,presynaptic_segment.vesicles.bottom.sampling_box_25]+
COUNT[ca_A42,presynaptic_segment.vesicles.bottom.sampling_box_25]+
COUNT[ca_A46,presynaptic_segment.vesicles.bottom.sampling_box_25]+
COUNT[ca_A49,presynaptic_segment.vesicles.bottom.sampling_box_25]+
COUNT[ca_D01,presynaptic_segment.vesicles.bottom.sampling_box_25]+
COUNT[ca_D04,presynaptic_segment.vesicles.bottom.sampling_box_25]+
COUNT[ca_D09,presynaptic_segment.vesicles.bottom.sampling_box_25]+
COUNT[ca_D13,presynaptic_segment.vesicles.bottom.sampling_box_25]+
COUNT[ca_D17,presynaptic_segment.vesicles.bottom.sampling_box_25]+
COUNT[ca_D21,presynaptic_segment.vesicles.bottom.sampling_box_25]+
COUNT[ca_D25,presynaptic_segment.vesicles.bottom.sampling_box_25]+
COUNT[ca_D29,presynaptic_segment.vesicles.bottom.sampling_box_25]+
COUNT[ca_D33,presynaptic_segment.vesicles.bottom.sampling_box_25]+
COUNT[ca_D37,presynaptic_segment.vesicles.bottom.sampling_box_25]+
COUNT[ca_D42,presynaptic_segment.vesicles.bottom.sampling_box_25]+
COUNT[ca_D46,presynaptic_segment.vesicles.bottom.sampling_box_25]+
COUNT[ca_D49,presynaptic_segment.vesicles.bottom.sampling_box_25]}=> reactdir & "summed_box_25" & "." & seed & ".dat"
{COUNT[ca_A01,presynaptic_segment.vesicles.bottom.sampling_box_26]+
COUNT[ca_A04,presynaptic_segment.vesicles.bottom.sampling_box_26]+
COUNT[ca_A09,presynaptic_segment.vesicles.bottom.sampling_box_26]+
COUNT[ca_A13,presynaptic_segment.vesicles.bottom.sampling_box_26]+
COUNT[ca_A17,presynaptic_segment.vesicles.bottom.sampling_box_26]+
COUNT[ca_A21,presynaptic_segment.vesicles.bottom.sampling_box_26]+
COUNT[ca_A25,presynaptic_segment.vesicles.bottom.sampling_box_26]+
COUNT[ca_A29,presynaptic_segment.vesicles.bottom.sampling_box_26]+
COUNT[ca_A33,presynaptic_segment.vesicles.bottom.sampling_box_26]+
COUNT[ca_A38,presynaptic_segment.vesicles.bottom.sampling_box_26]+
COUNT[ca_A42,presynaptic_segment.vesicles.bottom.sampling_box_26]+
COUNT[ca_A46,presynaptic_segment.vesicles.bottom.sampling_box_26]+
COUNT[ca_A49,presynaptic_segment.vesicles.bottom.sampling_box_26]+
COUNT[ca_D01,presynaptic_segment.vesicles.bottom.sampling_box_26]+
COUNT[ca_D04,presynaptic_segment.vesicles.bottom.sampling_box_26]+
COUNT[ca_D09,presynaptic_segment.vesicles.bottom.sampling_box_26]+
COUNT[ca_D13,presynaptic_segment.vesicles.bottom.sampling_box_26]+
COUNT[ca_D17,presynaptic_segment.vesicles.bottom.sampling_box_26]+
COUNT[ca_D21,presynaptic_segment.vesicles.bottom.sampling_box_26]+
COUNT[ca_D25,presynaptic_segment.vesicles.bottom.sampling_box_26]+
COUNT[ca_D29,presynaptic_segment.vesicles.bottom.sampling_box_26]+
COUNT[ca_D33,presynaptic_segment.vesicles.bottom.sampling_box_26]+
COUNT[ca_D37,presynaptic_segment.vesicles.bottom.sampling_box_26]+
COUNT[ca_D42,presynaptic_segment.vesicles.bottom.sampling_box_26]+
COUNT[ca_D46,presynaptic_segment.vesicles.bottom.sampling_box_26]+
COUNT[ca_D49,presynaptic_segment.vesicles.bottom.sampling_box_26]}=> reactdir & "summed_box_26" & "." & seed & ".dat"

{COUNT[ca_A01,WORLD]}=> reactdir & "ca_ions_A01" & "." & seed & ".dat"
{COUNT[ca_A04,WORLD]}=> reactdir & "ca_ions_A04" & "." & seed & ".dat"
{COUNT[ca_A09,WORLD]}=> reactdir & "ca_ions_A09" & "." & seed & ".dat"
{COUNT[ca_A13,WORLD]}=> reactdir & "ca_ions_A13" & "." & seed & ".dat"
{COUNT[ca_A17,WORLD]}=> reactdir & "ca_ions_A17" & "." & seed & ".dat"
{COUNT[ca_A21,WORLD]}=> reactdir & "ca_ions_A21" & "." & seed & ".dat"
{COUNT[ca_A25,WORLD]}=> reactdir & "ca_ions_A25" & "." & seed & ".dat"
{COUNT[ca_A29,WORLD]}=> reactdir & "ca_ions_A29" & "." & seed & ".dat"
{COUNT[ca_A33,WORLD]}=> reactdir & "ca_ions_A33" & "." & seed & ".dat"
{COUNT[ca_A38,WORLD]}=> reactdir & "ca_ions_A38" & "." & seed & ".dat"
{COUNT[ca_A42,WORLD]}=> reactdir & "ca_ions_A42" & "." & seed & ".dat"
{COUNT[ca_A46,WORLD]}=> reactdir & "ca_ions_A46" & "." & seed & ".dat"
{COUNT[ca_A49,WORLD]}=> reactdir & "ca_ions_A49" & "." & seed & ".dat"
{COUNT[ca_D01,WORLD]}=> reactdir & "ca_ions_D01" & "." & seed & ".dat"
{COUNT[ca_D04,WORLD]}=> reactdir & "ca_ions_D04" & "." & seed & ".dat"
{COUNT[ca_D09,WORLD]}=> reactdir & "ca_ions_D09" & "." & seed & ".dat"
{COUNT[ca_D13,WORLD]}=> reactdir & "ca_ions_D13" & "." & seed & ".dat"
{COUNT[ca_D17,WORLD]}=> reactdir & "ca_ions_D17" & "." & seed & ".dat"
{COUNT[ca_D21,WORLD]}=> reactdir & "ca_ions_D21" & "." & seed & ".dat"
{COUNT[ca_D25,WORLD]}=> reactdir & "ca_ions_D25" & "." & seed & ".dat"
{COUNT[ca_D29,WORLD]}=> reactdir & "ca_ions_D29" & "." & seed & ".dat"
{COUNT[ca_D33,WORLD]}=> reactdir & "ca_ions_D33" & "." & seed & ".dat"
{COUNT[ca_D37,WORLD]}=> reactdir & "ca_ions_D37" & "." & seed & ".dat"
{COUNT[ca_D42,WORLD]}=> reactdir & "ca_ions_D42" & "." & seed & ".dat"
{COUNT[ca_D46,WORLD]}=> reactdir & "ca_ions_D46" & "." & seed & ".dat"
{COUNT[ca_D49,WORLD]}=> reactdir & "ca_ions_D49" & "." & seed & ".dat"

{COUNT[ca_A01,WORLD]+
COUNT[ca_A04,WORLD]+
COUNT[ca_A09,WORLD]+
COUNT[ca_A13,WORLD]+
COUNT[ca_A17,WORLD]+
COUNT[ca_A21,WORLD]+
COUNT[ca_A25,WORLD]+
COUNT[ca_A29,WORLD]+
COUNT[ca_A33,WORLD]+
COUNT[ca_A38,WORLD]+
COUNT[ca_A42,WORLD]+
COUNT[ca_A46,WORLD]+
COUNT[ca_A49,WORLD]+
COUNT[ca_D01,WORLD]+
COUNT[ca_D04,WORLD]+
COUNT[ca_D09,WORLD]+
COUNT[ca_D13,WORLD]+
COUNT[ca_D17,WORLD]+
COUNT[ca_D21,WORLD]+
COUNT[ca_D25,WORLD]+
COUNT[ca_D29,WORLD]+
COUNT[ca_D33,WORLD]+
COUNT[ca_D37,WORLD]+
COUNT[ca_D42,WORLD]+
COUNT[ca_D46,WORLD]+
COUNT[ca_D49,WORLD]}=> reactdir & "summed_ca_ions" & "." & seed & ".dat"


{COUNT[bound_sensor_A01,presynaptic_segment.vesicles.bottom.sensor_26[sites_all]]} => reactdir & "vesicle_26_ca_A01." & seed & ".dat"
{COUNT[bound_sensor_A04,presynaptic_segment.vesicles.bottom.sensor_26[sites_all]]} => reactdir & "vesicle_26_ca_A04." & seed & ".dat"
{COUNT[bound_sensor_A09,presynaptic_segment.vesicles.bottom.sensor_26[sites_all]]} => reactdir & "vesicle_26_ca_A09." & seed & ".dat"
{COUNT[bound_sensor_A13,presynaptic_segment.vesicles.bottom.sensor_26[sites_all]]} => reactdir & "vesicle_26_ca_A13." & seed & ".dat"
{COUNT[bound_sensor_A17,presynaptic_segment.vesicles.bottom.sensor_26[sites_all]]} => reactdir & "vesicle_26_ca_A17." & seed & ".dat"
{COUNT[bound_sensor_A21,presynaptic_segment.vesicles.bottom.sensor_26[sites_all]]} => reactdir & "vesicle_26_ca_A21." & seed & ".dat"
{COUNT[bound_sensor_A25,presynaptic_segment.vesicles.bottom.sensor_26[sites_all]]} => reactdir & "vesicle_26_ca_A25." & seed & ".dat"
{COUNT[bound_sensor_A29,presynaptic_segment.vesicles.bottom.sensor_26[sites_all]]} => reactdir & "vesicle_26_ca_A29." & seed & ".dat"
{COUNT[bound_sensor_A33,presynaptic_segment.vesicles.bottom.sensor_26[sites_all]]} => reactdir & "vesicle_26_ca_A33." & seed & ".dat"
{COUNT[bound_sensor_A38,presynaptic_segment.vesicles.bottom.sensor_26[sites_all]]} => reactdir & "vesicle_26_ca_A38." & seed & ".dat"
{COUNT[bound_sensor_A42,presynaptic_segment.vesicles.bottom.sensor_26[sites_all]]} => reactdir & "vesicle_26_ca_A42." & seed & ".dat"
{COUNT[bound_sensor_A46,presynaptic_segment.vesicles.bottom.sensor_26[sites_all]]} => reactdir & "vesicle_26_ca_A46." & seed & ".dat"
{COUNT[bound_sensor_A49,presynaptic_segment.vesicles.bottom.sensor_26[sites_all]]} => reactdir & "vesicle_26_ca_A49." & seed & ".dat"
{COUNT[bound_sensor_D01,presynaptic_segment.vesicles.bottom.sensor_26[sites_all]]} => reactdir & "vesicle_26_ca_D01." & seed & ".dat"
{COUNT[bound_sensor_D04,presynaptic_segment.vesicles.bottom.sensor_26[sites_all]]} => reactdir & "vesicle_26_ca_D04." & seed & ".dat"
{COUNT[bound_sensor_D09,presynaptic_segment.vesicles.bottom.sensor_26[sites_all]]} => reactdir & "vesicle_26_ca_D09." & seed & ".dat"
{COUNT[bound_sensor_D13,presynaptic_segment.vesicles.bottom.sensor_26[sites_all]]} => reactdir & "vesicle_26_ca_D13." & seed & ".dat"
{COUNT[bound_sensor_D17,presynaptic_segment.vesicles.bottom.sensor_26[sites_all]]} => reactdir & "vesicle_26_ca_D17." & seed & ".dat"
{COUNT[bound_sensor_D21,presynaptic_segment.vesicles.bottom.sensor_26[sites_all]]} => reactdir & "vesicle_26_ca_D21." & seed & ".dat"
{COUNT[bound_sensor_D25,presynaptic_segment.vesicles.bottom.sensor_26[sites_all]]} => reactdir & "vesicle_26_ca_D25." & seed & ".dat"
{COUNT[bound_sensor_D29,presynaptic_segment.vesicles.bottom.sensor_26[sites_all]]} => reactdir & "vesicle_26_ca_D29." & seed & ".dat"
{COUNT[bound_sensor_D33,presynaptic_segment.vesicles.bottom.sensor_26[sites_all]]} => reactdir & "vesicle_26_ca_D33." & seed & ".dat"
{COUNT[bound_sensor_D37,presynaptic_segment.vesicles.bottom.sensor_26[sites_all]]} => reactdir & "vesicle_26_ca_D37." & seed & ".dat"
{COUNT[bound_sensor_D42,presynaptic_segment.vesicles.bottom.sensor_26[sites_all]]} => reactdir & "vesicle_26_ca_D42." & seed & ".dat"
{COUNT[bound_sensor_D46,presynaptic_segment.vesicles.bottom.sensor_26[sites_all]]} => reactdir & "vesicle_26_ca_D46." & seed & ".dat"
{COUNT[bound_sensor_D49,presynaptic_segment.vesicles.bottom.sensor_26[sites_all]]} => reactdir & "vesicle_26_ca_D49." & seed & ".dat"

{COUNT[bound_sensor_A01,presynaptic_segment.vesicles.bottom.sensor_25[sites_all]]} => reactdir & "vesicle_25_ca_A01." & seed & ".dat"
{COUNT[bound_sensor_A04,presynaptic_segment.vesicles.bottom.sensor_25[sites_all]]} => reactdir & "vesicle_25_ca_A04." & seed & ".dat"
{COUNT[bound_sensor_A09,presynaptic_segment.vesicles.bottom.sensor_25[sites_all]]} => reactdir & "vesicle_25_ca_A09." & seed & ".dat"
{COUNT[bound_sensor_A13,presynaptic_segment.vesicles.bottom.sensor_25[sites_all]]} => reactdir & "vesicle_25_ca_A13." & seed & ".dat"
{COUNT[bound_sensor_A17,presynaptic_segment.vesicles.bottom.sensor_25[sites_all]]} => reactdir & "vesicle_25_ca_A17." & seed & ".dat"
{COUNT[bound_sensor_A21,presynaptic_segment.vesicles.bottom.sensor_25[sites_all]]} => reactdir & "vesicle_25_ca_A21." & seed & ".dat"
{COUNT[bound_sensor_A25,presynaptic_segment.vesicles.bottom.sensor_25[sites_all]]} => reactdir & "vesicle_25_ca_A25." & seed & ".dat"
{COUNT[bound_sensor_A29,presynaptic_segment.vesicles.bottom.sensor_25[sites_all]]} => reactdir & "vesicle_25_ca_A29." & seed & ".dat"
{COUNT[bound_sensor_A33,presynaptic_segment.vesicles.bottom.sensor_25[sites_all]]} => reactdir & "vesicle_25_ca_A33." & seed & ".dat"
{COUNT[bound_sensor_A38,presynaptic_segment.vesicles.bottom.sensor_25[sites_all]]} => reactdir & "vesicle_25_ca_A38." & seed & ".dat"
{COUNT[bound_sensor_A42,presynaptic_segment.vesicles.bottom.sensor_25[sites_all]]} => reactdir & "vesicle_25_ca_A42." & seed & ".dat"
{COUNT[bound_sensor_A46,presynaptic_segment.vesicles.bottom.sensor_25[sites_all]]} => reactdir & "vesicle_25_ca_A46." & seed & ".dat"
{COUNT[bound_sensor_A49,presynaptic_segment.vesicles.bottom.sensor_25[sites_all]]} => reactdir & "vesicle_25_ca_A49." & seed & ".dat"
{COUNT[bound_sensor_D01,presynaptic_segment.vesicles.bottom.sensor_25[sites_all]]} => reactdir & "vesicle_25_ca_D01." & seed & ".dat"
{COUNT[bound_sensor_D04,presynaptic_segment.vesicles.bottom.sensor_25[sites_all]]} => reactdir & "vesicle_25_ca_D04." & seed & ".dat"
{COUNT[bound_sensor_D09,presynaptic_segment.vesicles.bottom.sensor_25[sites_all]]} => reactdir & "vesicle_25_ca_D09." & seed & ".dat"
{COUNT[bound_sensor_D13,presynaptic_segment.vesicles.bottom.sensor_25[sites_all]]} => reactdir & "vesicle_25_ca_D13." & seed & ".dat"
{COUNT[bound_sensor_D17,presynaptic_segment.vesicles.bottom.sensor_25[sites_all]]} => reactdir & "vesicle_25_ca_D17." & seed & ".dat"
{COUNT[bound_sensor_D21,presynaptic_segment.vesicles.bottom.sensor_25[sites_all]]} => reactdir & "vesicle_25_ca_D21." & seed & ".dat"
{COUNT[bound_sensor_D25,presynaptic_segment.vesicles.bottom.sensor_25[sites_all]]} => reactdir & "vesicle_25_ca_D25." & seed & ".dat"
{COUNT[bound_sensor_D29,presynaptic_segment.vesicles.bottom.sensor_25[sites_all]]} => reactdir & "vesicle_25_ca_D29." & seed & ".dat"
{COUNT[bound_sensor_D33,presynaptic_segment.vesicles.bottom.sensor_25[sites_all]]} => reactdir & "vesicle_25_ca_D33." & seed & ".dat"
{COUNT[bound_sensor_D37,presynaptic_segment.vesicles.bottom.sensor_25[sites_all]]} => reactdir & "vesicle_25_ca_D37." & seed & ".dat"
{COUNT[bound_sensor_D42,presynaptic_segment.vesicles.bottom.sensor_25[sites_all]]} => reactdir & "vesicle_25_ca_D42." & seed & ".dat"
{COUNT[bound_sensor_D46,presynaptic_segment.vesicles.bottom.sensor_25[sites_all]]} => reactdir & "vesicle_25_ca_D46." & seed & ".dat"
{COUNT[bound_sensor_D49,presynaptic_segment.vesicles.bottom.sensor_25[sites_all]]} => reactdir & "vesicle_25_ca_D49." & seed & ".dat"

{COUNT[bound_sensor_A01,presynaptic_segment.vesicles.bottom.sensor_24[sites_all]]} => reactdir & "vesicle_24_ca_A01." & seed & ".dat"
{COUNT[bound_sensor_A04,presynaptic_segment.vesicles.bottom.sensor_24[sites_all]]} => reactdir & "vesicle_24_ca_A04." & seed & ".dat"
{COUNT[bound_sensor_A09,presynaptic_segment.vesicles.bottom.sensor_24[sites_all]]} => reactdir & "vesicle_24_ca_A09." & seed & ".dat"
{COUNT[bound_sensor_A13,presynaptic_segment.vesicles.bottom.sensor_24[sites_all]]} => reactdir & "vesicle_24_ca_A13." & seed & ".dat"
{COUNT[bound_sensor_A17,presynaptic_segment.vesicles.bottom.sensor_24[sites_all]]} => reactdir & "vesicle_24_ca_A17." & seed & ".dat"
{COUNT[bound_sensor_A21,presynaptic_segment.vesicles.bottom.sensor_24[sites_all]]} => reactdir & "vesicle_24_ca_A21." & seed & ".dat"
{COUNT[bound_sensor_A25,presynaptic_segment.vesicles.bottom.sensor_24[sites_all]]} => reactdir & "vesicle_24_ca_A25." & seed & ".dat"
{COUNT[bound_sensor_A29,presynaptic_segment.vesicles.bottom.sensor_24[sites_all]]} => reactdir & "vesicle_24_ca_A29." & seed & ".dat"
{COUNT[bound_sensor_A33,presynaptic_segment.vesicles.bottom.sensor_24[sites_all]]} => reactdir & "vesicle_24_ca_A33." & seed & ".dat"
{COUNT[bound_sensor_A38,presynaptic_segment.vesicles.bottom.sensor_24[sites_all]]} => reactdir & "vesicle_24_ca_A38." & seed & ".dat"
{COUNT[bound_sensor_A42,presynaptic_segment.vesicles.bottom.sensor_24[sites_all]]} => reactdir & "vesicle_24_ca_A42." & seed & ".dat"
{COUNT[bound_sensor_A46,presynaptic_segment.vesicles.bottom.sensor_24[sites_all]]} => reactdir & "vesicle_24_ca_A46." & seed & ".dat"
{COUNT[bound_sensor_A49,presynaptic_segment.vesicles.bottom.sensor_24[sites_all]]} => reactdir & "vesicle_24_ca_A49." & seed & ".dat"
{COUNT[bound_sensor_D01,presynaptic_segment.vesicles.bottom.sensor_24[sites_all]]} => reactdir & "vesicle_24_ca_D01." & seed & ".dat"
{COUNT[bound_sensor_D04,presynaptic_segment.vesicles.bottom.sensor_24[sites_all]]} => reactdir & "vesicle_24_ca_D04." & seed & ".dat"
{COUNT[bound_sensor_D09,presynaptic_segment.vesicles.bottom.sensor_24[sites_all]]} => reactdir & "vesicle_24_ca_D09." & seed & ".dat"
{COUNT[bound_sensor_D13,presynaptic_segment.vesicles.bottom.sensor_24[sites_all]]} => reactdir & "vesicle_24_ca_D13." & seed & ".dat"
{COUNT[bound_sensor_D17,presynaptic_segment.vesicles.bottom.sensor_24[sites_all]]} => reactdir & "vesicle_24_ca_D17." & seed & ".dat"
{COUNT[bound_sensor_D21,presynaptic_segment.vesicles.bottom.sensor_24[sites_all]]} => reactdir & "vesicle_24_ca_D21." & seed & ".dat"
{COUNT[bound_sensor_D25,presynaptic_segment.vesicles.bottom.sensor_24[sites_all]]} => reactdir & "vesicle_24_ca_D25." & seed & ".dat"
{COUNT[bound_sensor_D29,presynaptic_segment.vesicles.bottom.sensor_24[sites_all]]} => reactdir & "vesicle_24_ca_D29." & seed & ".dat"
{COUNT[bound_sensor_D33,presynaptic_segment.vesicles.bottom.sensor_24[sites_all]]} => reactdir & "vesicle_24_ca_D33." & seed & ".dat"
{COUNT[bound_sensor_D37,presynaptic_segment.vesicles.bottom.sensor_24[sites_all]]} => reactdir & "vesicle_24_ca_D37." & seed & ".dat"
{COUNT[bound_sensor_D42,presynaptic_segment.vesicles.bottom.sensor_24[sites_all]]} => reactdir & "vesicle_24_ca_D42." & seed & ".dat"
{COUNT[bound_sensor_D46,presynaptic_segment.vesicles.bottom.sensor_24[sites_all]]} => reactdir & "vesicle_24_ca_D46." & seed & ".dat"
{COUNT[bound_sensor_D49,presynaptic_segment.vesicles.bottom.sensor_24[sites_all]]} => reactdir & "vesicle_24_ca_D49." & seed & ".dat"

{COUNT[bound_sensor_A01,presynaptic_segment.vesicles.bottom.sensor_23[sites_all]]} => reactdir & "vesicle_23_ca_A01." & seed & ".dat"
{COUNT[bound_sensor_A04,presynaptic_segment.vesicles.bottom.sensor_23[sites_all]]} => reactdir & "vesicle_23_ca_A04." & seed & ".dat"
{COUNT[bound_sensor_A09,presynaptic_segment.vesicles.bottom.sensor_23[sites_all]]} => reactdir & "vesicle_23_ca_A09." & seed & ".dat"
{COUNT[bound_sensor_A13,presynaptic_segment.vesicles.bottom.sensor_23[sites_all]]} => reactdir & "vesicle_23_ca_A13." & seed & ".dat"
{COUNT[bound_sensor_A17,presynaptic_segment.vesicles.bottom.sensor_23[sites_all]]} => reactdir & "vesicle_23_ca_A17." & seed & ".dat"
{COUNT[bound_sensor_A21,presynaptic_segment.vesicles.bottom.sensor_23[sites_all]]} => reactdir & "vesicle_23_ca_A21." & seed & ".dat"
{COUNT[bound_sensor_A25,presynaptic_segment.vesicles.bottom.sensor_23[sites_all]]} => reactdir & "vesicle_23_ca_A25." & seed & ".dat"
{COUNT[bound_sensor_A29,presynaptic_segment.vesicles.bottom.sensor_23[sites_all]]} => reactdir & "vesicle_23_ca_A29." & seed & ".dat"
{COUNT[bound_sensor_A33,presynaptic_segment.vesicles.bottom.sensor_23[sites_all]]} => reactdir & "vesicle_23_ca_A33." & seed & ".dat"
{COUNT[bound_sensor_A38,presynaptic_segment.vesicles.bottom.sensor_23[sites_all]]} => reactdir & "vesicle_23_ca_A38." & seed & ".dat"
{COUNT[bound_sensor_A42,presynaptic_segment.vesicles.bottom.sensor_23[sites_all]]} => reactdir & "vesicle_23_ca_A42." & seed & ".dat"
{COUNT[bound_sensor_A46,presynaptic_segment.vesicles.bottom.sensor_23[sites_all]]} => reactdir & "vesicle_23_ca_A46." & seed & ".dat"
{COUNT[bound_sensor_A49,presynaptic_segment.vesicles.bottom.sensor_23[sites_all]]} => reactdir & "vesicle_23_ca_A49." & seed & ".dat"
{COUNT[bound_sensor_D01,presynaptic_segment.vesicles.bottom.sensor_23[sites_all]]} => reactdir & "vesicle_23_ca_D01." & seed & ".dat"
{COUNT[bound_sensor_D04,presynaptic_segment.vesicles.bottom.sensor_23[sites_all]]} => reactdir & "vesicle_23_ca_D04." & seed & ".dat"
{COUNT[bound_sensor_D09,presynaptic_segment.vesicles.bottom.sensor_23[sites_all]]} => reactdir & "vesicle_23_ca_D09." & seed & ".dat"
{COUNT[bound_sensor_D13,presynaptic_segment.vesicles.bottom.sensor_23[sites_all]]} => reactdir & "vesicle_23_ca_D13." & seed & ".dat"
{COUNT[bound_sensor_D17,presynaptic_segment.vesicles.bottom.sensor_23[sites_all]]} => reactdir & "vesicle_23_ca_D17." & seed & ".dat"
{COUNT[bound_sensor_D21,presynaptic_segment.vesicles.bottom.sensor_23[sites_all]]} => reactdir & "vesicle_23_ca_D21." & seed & ".dat"
{COUNT[bound_sensor_D25,presynaptic_segment.vesicles.bottom.sensor_23[sites_all]]} => reactdir & "vesicle_23_ca_D25." & seed & ".dat"
{COUNT[bound_sensor_D29,presynaptic_segment.vesicles.bottom.sensor_23[sites_all]]} => reactdir & "vesicle_23_ca_D29." & seed & ".dat"
{COUNT[bound_sensor_D33,presynaptic_segment.vesicles.bottom.sensor_23[sites_all]]} => reactdir & "vesicle_23_ca_D33." & seed & ".dat"
{COUNT[bound_sensor_D37,presynaptic_segment.vesicles.bottom.sensor_23[sites_all]]} => reactdir & "vesicle_23_ca_D37." & seed & ".dat"
{COUNT[bound_sensor_D42,presynaptic_segment.vesicles.bottom.sensor_23[sites_all]]} => reactdir & "vesicle_23_ca_D42." & seed & ".dat"
{COUNT[bound_sensor_D46,presynaptic_segment.vesicles.bottom.sensor_23[sites_all]]} => reactdir & "vesicle_23_ca_D46." & seed & ".dat"
{COUNT[bound_sensor_D49,presynaptic_segment.vesicles.bottom.sensor_23[sites_all]]} => reactdir & "vesicle_23_ca_D49." & seed & ".dat"

{COUNT[bound_sensor_A01,presynaptic_segment.vesicles.bottom.sensor_22[sites_all]]} => reactdir & "vesicle_22_ca_A01." & seed & ".dat"
{COUNT[bound_sensor_A04,presynaptic_segment.vesicles.bottom.sensor_22[sites_all]]} => reactdir & "vesicle_22_ca_A04." & seed & ".dat"
{COUNT[bound_sensor_A09,presynaptic_segment.vesicles.bottom.sensor_22[sites_all]]} => reactdir & "vesicle_22_ca_A09." & seed & ".dat"
{COUNT[bound_sensor_A13,presynaptic_segment.vesicles.bottom.sensor_22[sites_all]]} => reactdir & "vesicle_22_ca_A13." & seed & ".dat"
{COUNT[bound_sensor_A17,presynaptic_segment.vesicles.bottom.sensor_22[sites_all]]} => reactdir & "vesicle_22_ca_A17." & seed & ".dat"
{COUNT[bound_sensor_A21,presynaptic_segment.vesicles.bottom.sensor_22[sites_all]]} => reactdir & "vesicle_22_ca_A21." & seed & ".dat"
{COUNT[bound_sensor_A25,presynaptic_segment.vesicles.bottom.sensor_22[sites_all]]} => reactdir & "vesicle_22_ca_A25." & seed & ".dat"
{COUNT[bound_sensor_A29,presynaptic_segment.vesicles.bottom.sensor_22[sites_all]]} => reactdir & "vesicle_22_ca_A29." & seed & ".dat"
{COUNT[bound_sensor_A33,presynaptic_segment.vesicles.bottom.sensor_22[sites_all]]} => reactdir & "vesicle_22_ca_A33." & seed & ".dat"
{COUNT[bound_sensor_A38,presynaptic_segment.vesicles.bottom.sensor_22[sites_all]]} => reactdir & "vesicle_22_ca_A38." & seed & ".dat"
{COUNT[bound_sensor_A42,presynaptic_segment.vesicles.bottom.sensor_22[sites_all]]} => reactdir & "vesicle_22_ca_A42." & seed & ".dat"
{COUNT[bound_sensor_A46,presynaptic_segment.vesicles.bottom.sensor_22[sites_all]]} => reactdir & "vesicle_22_ca_A46." & seed & ".dat"
{COUNT[bound_sensor_A49,presynaptic_segment.vesicles.bottom.sensor_22[sites_all]]} => reactdir & "vesicle_22_ca_A49." & seed & ".dat"
{COUNT[bound_sensor_D01,presynaptic_segment.vesicles.bottom.sensor_22[sites_all]]} => reactdir & "vesicle_22_ca_D01." & seed & ".dat"
{COUNT[bound_sensor_D04,presynaptic_segment.vesicles.bottom.sensor_22[sites_all]]} => reactdir & "vesicle_22_ca_D04." & seed & ".dat"
{COUNT[bound_sensor_D09,presynaptic_segment.vesicles.bottom.sensor_22[sites_all]]} => reactdir & "vesicle_22_ca_D09." & seed & ".dat"
{COUNT[bound_sensor_D13,presynaptic_segment.vesicles.bottom.sensor_22[sites_all]]} => reactdir & "vesicle_22_ca_D13." & seed & ".dat"
{COUNT[bound_sensor_D17,presynaptic_segment.vesicles.bottom.sensor_22[sites_all]]} => reactdir & "vesicle_22_ca_D17." & seed & ".dat"
{COUNT[bound_sensor_D21,presynaptic_segment.vesicles.bottom.sensor_22[sites_all]]} => reactdir & "vesicle_22_ca_D21." & seed & ".dat"
{COUNT[bound_sensor_D25,presynaptic_segment.vesicles.bottom.sensor_22[sites_all]]} => reactdir & "vesicle_22_ca_D25." & seed & ".dat"
{COUNT[bound_sensor_D29,presynaptic_segment.vesicles.bottom.sensor_22[sites_all]]} => reactdir & "vesicle_22_ca_D29." & seed & ".dat"
{COUNT[bound_sensor_D33,presynaptic_segment.vesicles.bottom.sensor_22[sites_all]]} => reactdir & "vesicle_22_ca_D33." & seed & ".dat"
{COUNT[bound_sensor_D37,presynaptic_segment.vesicles.bottom.sensor_22[sites_all]]} => reactdir & "vesicle_22_ca_D37." & seed & ".dat"
{COUNT[bound_sensor_D42,presynaptic_segment.vesicles.bottom.sensor_22[sites_all]]} => reactdir & "vesicle_22_ca_D42." & seed & ".dat"
{COUNT[bound_sensor_D46,presynaptic_segment.vesicles.bottom.sensor_22[sites_all]]} => reactdir & "vesicle_22_ca_D46." & seed & ".dat"
{COUNT[bound_sensor_D49,presynaptic_segment.vesicles.bottom.sensor_22[sites_all]]} => reactdir & "vesicle_22_ca_D49." & seed & ".dat"

{COUNT[bound_sensor_A01,presynaptic_segment.vesicles.bottom.sensor_21[sites_all]]} => reactdir & "vesicle_21_ca_A01." & seed & ".dat"
{COUNT[bound_sensor_A04,presynaptic_segment.vesicles.bottom.sensor_21[sites_all]]} => reactdir & "vesicle_21_ca_A04." & seed & ".dat"
{COUNT[bound_sensor_A09,presynaptic_segment.vesicles.bottom.sensor_21[sites_all]]} => reactdir & "vesicle_21_ca_A09." & seed & ".dat"
{COUNT[bound_sensor_A13,presynaptic_segment.vesicles.bottom.sensor_21[sites_all]]} => reactdir & "vesicle_21_ca_A13." & seed & ".dat"
{COUNT[bound_sensor_A17,presynaptic_segment.vesicles.bottom.sensor_21[sites_all]]} => reactdir & "vesicle_21_ca_A17." & seed & ".dat"
{COUNT[bound_sensor_A21,presynaptic_segment.vesicles.bottom.sensor_21[sites_all]]} => reactdir & "vesicle_21_ca_A21." & seed & ".dat"
{COUNT[bound_sensor_A25,presynaptic_segment.vesicles.bottom.sensor_21[sites_all]]} => reactdir & "vesicle_21_ca_A25." & seed & ".dat"
{COUNT[bound_sensor_A29,presynaptic_segment.vesicles.bottom.sensor_21[sites_all]]} => reactdir & "vesicle_21_ca_A29." & seed & ".dat"
{COUNT[bound_sensor_A33,presynaptic_segment.vesicles.bottom.sensor_21[sites_all]]} => reactdir & "vesicle_21_ca_A33." & seed & ".dat"
{COUNT[bound_sensor_A38,presynaptic_segment.vesicles.bottom.sensor_21[sites_all]]} => reactdir & "vesicle_21_ca_A38." & seed & ".dat"
{COUNT[bound_sensor_A42,presynaptic_segment.vesicles.bottom.sensor_21[sites_all]]} => reactdir & "vesicle_21_ca_A42." & seed & ".dat"
{COUNT[bound_sensor_A46,presynaptic_segment.vesicles.bottom.sensor_21[sites_all]]} => reactdir & "vesicle_21_ca_A46." & seed & ".dat"
{COUNT[bound_sensor_A49,presynaptic_segment.vesicles.bottom.sensor_21[sites_all]]} => reactdir & "vesicle_21_ca_A49." & seed & ".dat"
{COUNT[bound_sensor_D01,presynaptic_segment.vesicles.bottom.sensor_21[sites_all]]} => reactdir & "vesicle_21_ca_D01." & seed & ".dat"
{COUNT[bound_sensor_D04,presynaptic_segment.vesicles.bottom.sensor_21[sites_all]]} => reactdir & "vesicle_21_ca_D04." & seed & ".dat"
{COUNT[bound_sensor_D09,presynaptic_segment.vesicles.bottom.sensor_21[sites_all]]} => reactdir & "vesicle_21_ca_D09." & seed & ".dat"
{COUNT[bound_sensor_D13,presynaptic_segment.vesicles.bottom.sensor_21[sites_all]]} => reactdir & "vesicle_21_ca_D13." & seed & ".dat"
{COUNT[bound_sensor_D17,presynaptic_segment.vesicles.bottom.sensor_21[sites_all]]} => reactdir & "vesicle_21_ca_D17." & seed & ".dat"
{COUNT[bound_sensor_D21,presynaptic_segment.vesicles.bottom.sensor_21[sites_all]]} => reactdir & "vesicle_21_ca_D21." & seed & ".dat"
{COUNT[bound_sensor_D25,presynaptic_segment.vesicles.bottom.sensor_21[sites_all]]} => reactdir & "vesicle_21_ca_D25." & seed & ".dat"
{COUNT[bound_sensor_D29,presynaptic_segment.vesicles.bottom.sensor_21[sites_all]]} => reactdir & "vesicle_21_ca_D29." & seed & ".dat"
{COUNT[bound_sensor_D33,presynaptic_segment.vesicles.bottom.sensor_21[sites_all]]} => reactdir & "vesicle_21_ca_D33." & seed & ".dat"
{COUNT[bound_sensor_D37,presynaptic_segment.vesicles.bottom.sensor_21[sites_all]]} => reactdir & "vesicle_21_ca_D37." & seed & ".dat"
{COUNT[bound_sensor_D42,presynaptic_segment.vesicles.bottom.sensor_21[sites_all]]} => reactdir & "vesicle_21_ca_D42." & seed & ".dat"
{COUNT[bound_sensor_D46,presynaptic_segment.vesicles.bottom.sensor_21[sites_all]]} => reactdir & "vesicle_21_ca_D46." & seed & ".dat"
{COUNT[bound_sensor_D49,presynaptic_segment.vesicles.bottom.sensor_21[sites_all]]} => reactdir & "vesicle_21_ca_D49." & seed & ".dat"

{COUNT[bound_sensor_A01,presynaptic_segment.vesicles.bottom.sensor_20[sites_all]]} => reactdir & "vesicle_20_ca_A01." & seed & ".dat"
{COUNT[bound_sensor_A04,presynaptic_segment.vesicles.bottom.sensor_20[sites_all]]} => reactdir & "vesicle_20_ca_A04." & seed & ".dat"
{COUNT[bound_sensor_A09,presynaptic_segment.vesicles.bottom.sensor_20[sites_all]]} => reactdir & "vesicle_20_ca_A09." & seed & ".dat"
{COUNT[bound_sensor_A13,presynaptic_segment.vesicles.bottom.sensor_20[sites_all]]} => reactdir & "vesicle_20_ca_A13." & seed & ".dat"
{COUNT[bound_sensor_A17,presynaptic_segment.vesicles.bottom.sensor_20[sites_all]]} => reactdir & "vesicle_20_ca_A17." & seed & ".dat"
{COUNT[bound_sensor_A21,presynaptic_segment.vesicles.bottom.sensor_20[sites_all]]} => reactdir & "vesicle_20_ca_A21." & seed & ".dat"
{COUNT[bound_sensor_A25,presynaptic_segment.vesicles.bottom.sensor_20[sites_all]]} => reactdir & "vesicle_20_ca_A25." & seed & ".dat"
{COUNT[bound_sensor_A29,presynaptic_segment.vesicles.bottom.sensor_20[sites_all]]} => reactdir & "vesicle_20_ca_A29." & seed & ".dat"
{COUNT[bound_sensor_A33,presynaptic_segment.vesicles.bottom.sensor_20[sites_all]]} => reactdir & "vesicle_20_ca_A33." & seed & ".dat"
{COUNT[bound_sensor_A38,presynaptic_segment.vesicles.bottom.sensor_20[sites_all]]} => reactdir & "vesicle_20_ca_A38." & seed & ".dat"
{COUNT[bound_sensor_A42,presynaptic_segment.vesicles.bottom.sensor_20[sites_all]]} => reactdir & "vesicle_20_ca_A42." & seed & ".dat"
{COUNT[bound_sensor_A46,presynaptic_segment.vesicles.bottom.sensor_20[sites_all]]} => reactdir & "vesicle_20_ca_A46." & seed & ".dat"
{COUNT[bound_sensor_A49,presynaptic_segment.vesicles.bottom.sensor_20[sites_all]]} => reactdir & "vesicle_20_ca_A49." & seed & ".dat"
{COUNT[bound_sensor_D01,presynaptic_segment.vesicles.bottom.sensor_20[sites_all]]} => reactdir & "vesicle_20_ca_D01." & seed & ".dat"
{COUNT[bound_sensor_D04,presynaptic_segment.vesicles.bottom.sensor_20[sites_all]]} => reactdir & "vesicle_20_ca_D04." & seed & ".dat"
{COUNT[bound_sensor_D09,presynaptic_segment.vesicles.bottom.sensor_20[sites_all]]} => reactdir & "vesicle_20_ca_D09." & seed & ".dat"
{COUNT[bound_sensor_D13,presynaptic_segment.vesicles.bottom.sensor_20[sites_all]]} => reactdir & "vesicle_20_ca_D13." & seed & ".dat"
{COUNT[bound_sensor_D17,presynaptic_segment.vesicles.bottom.sensor_20[sites_all]]} => reactdir & "vesicle_20_ca_D17." & seed & ".dat"
{COUNT[bound_sensor_D21,presynaptic_segment.vesicles.bottom.sensor_20[sites_all]]} => reactdir & "vesicle_20_ca_D21." & seed & ".dat"
{COUNT[bound_sensor_D25,presynaptic_segment.vesicles.bottom.sensor_20[sites_all]]} => reactdir & "vesicle_20_ca_D25." & seed & ".dat"
{COUNT[bound_sensor_D29,presynaptic_segment.vesicles.bottom.sensor_20[sites_all]]} => reactdir & "vesicle_20_ca_D29." & seed & ".dat"
{COUNT[bound_sensor_D33,presynaptic_segment.vesicles.bottom.sensor_20[sites_all]]} => reactdir & "vesicle_20_ca_D33." & seed & ".dat"
{COUNT[bound_sensor_D37,presynaptic_segment.vesicles.bottom.sensor_20[sites_all]]} => reactdir & "vesicle_20_ca_D37." & seed & ".dat"
{COUNT[bound_sensor_D42,presynaptic_segment.vesicles.bottom.sensor_20[sites_all]]} => reactdir & "vesicle_20_ca_D42." & seed & ".dat"
{COUNT[bound_sensor_D46,presynaptic_segment.vesicles.bottom.sensor_20[sites_all]]} => reactdir & "vesicle_20_ca_D46." & seed & ".dat"
{COUNT[bound_sensor_D49,presynaptic_segment.vesicles.bottom.sensor_20[sites_all]]} => reactdir & "vesicle_20_ca_D49." & seed & ".dat"

{COUNT[bound_sensor_A01,presynaptic_segment.vesicles.bottom.sensor_19[sites_all]]} => reactdir & "vesicle_19_ca_A01." & seed & ".dat"
{COUNT[bound_sensor_A04,presynaptic_segment.vesicles.bottom.sensor_19[sites_all]]} => reactdir & "vesicle_19_ca_A04." & seed & ".dat"
{COUNT[bound_sensor_A09,presynaptic_segment.vesicles.bottom.sensor_19[sites_all]]} => reactdir & "vesicle_19_ca_A09." & seed & ".dat"
{COUNT[bound_sensor_A13,presynaptic_segment.vesicles.bottom.sensor_19[sites_all]]} => reactdir & "vesicle_19_ca_A13." & seed & ".dat"
{COUNT[bound_sensor_A17,presynaptic_segment.vesicles.bottom.sensor_19[sites_all]]} => reactdir & "vesicle_19_ca_A17." & seed & ".dat"
{COUNT[bound_sensor_A21,presynaptic_segment.vesicles.bottom.sensor_19[sites_all]]} => reactdir & "vesicle_19_ca_A21." & seed & ".dat"
{COUNT[bound_sensor_A25,presynaptic_segment.vesicles.bottom.sensor_19[sites_all]]} => reactdir & "vesicle_19_ca_A25." & seed & ".dat"
{COUNT[bound_sensor_A29,presynaptic_segment.vesicles.bottom.sensor_19[sites_all]]} => reactdir & "vesicle_19_ca_A29." & seed & ".dat"
{COUNT[bound_sensor_A33,presynaptic_segment.vesicles.bottom.sensor_19[sites_all]]} => reactdir & "vesicle_19_ca_A33." & seed & ".dat"
{COUNT[bound_sensor_A38,presynaptic_segment.vesicles.bottom.sensor_19[sites_all]]} => reactdir & "vesicle_19_ca_A38." & seed & ".dat"
{COUNT[bound_sensor_A42,presynaptic_segment.vesicles.bottom.sensor_19[sites_all]]} => reactdir & "vesicle_19_ca_A42." & seed & ".dat"
{COUNT[bound_sensor_A46,presynaptic_segment.vesicles.bottom.sensor_19[sites_all]]} => reactdir & "vesicle_19_ca_A46." & seed & ".dat"
{COUNT[bound_sensor_A49,presynaptic_segment.vesicles.bottom.sensor_19[sites_all]]} => reactdir & "vesicle_19_ca_A49." & seed & ".dat"
{COUNT[bound_sensor_D01,presynaptic_segment.vesicles.bottom.sensor_19[sites_all]]} => reactdir & "vesicle_19_ca_D01." & seed & ".dat"
{COUNT[bound_sensor_D04,presynaptic_segment.vesicles.bottom.sensor_19[sites_all]]} => reactdir & "vesicle_19_ca_D04." & seed & ".dat"
{COUNT[bound_sensor_D09,presynaptic_segment.vesicles.bottom.sensor_19[sites_all]]} => reactdir & "vesicle_19_ca_D09." & seed & ".dat"
{COUNT[bound_sensor_D13,presynaptic_segment.vesicles.bottom.sensor_19[sites_all]]} => reactdir & "vesicle_19_ca_D13." & seed & ".dat"
{COUNT[bound_sensor_D17,presynaptic_segment.vesicles.bottom.sensor_19[sites_all]]} => reactdir & "vesicle_19_ca_D17." & seed & ".dat"
{COUNT[bound_sensor_D21,presynaptic_segment.vesicles.bottom.sensor_19[sites_all]]} => reactdir & "vesicle_19_ca_D21." & seed & ".dat"
{COUNT[bound_sensor_D25,presynaptic_segment.vesicles.bottom.sensor_19[sites_all]]} => reactdir & "vesicle_19_ca_D25." & seed & ".dat"
{COUNT[bound_sensor_D29,presynaptic_segment.vesicles.bottom.sensor_19[sites_all]]} => reactdir & "vesicle_19_ca_D29." & seed & ".dat"
{COUNT[bound_sensor_D33,presynaptic_segment.vesicles.bottom.sensor_19[sites_all]]} => reactdir & "vesicle_19_ca_D33." & seed & ".dat"
{COUNT[bound_sensor_D37,presynaptic_segment.vesicles.bottom.sensor_19[sites_all]]} => reactdir & "vesicle_19_ca_D37." & seed & ".dat"
{COUNT[bound_sensor_D42,presynaptic_segment.vesicles.bottom.sensor_19[sites_all]]} => reactdir & "vesicle_19_ca_D42." & seed & ".dat"
{COUNT[bound_sensor_D46,presynaptic_segment.vesicles.bottom.sensor_19[sites_all]]} => reactdir & "vesicle_19_ca_D46." & seed & ".dat"
{COUNT[bound_sensor_D49,presynaptic_segment.vesicles.bottom.sensor_19[sites_all]]} => reactdir & "vesicle_19_ca_D49." & seed & ".dat"

{COUNT[bound_sensor_A01,presynaptic_segment.vesicles.bottom.sensor_18[sites_all]]} => reactdir & "vesicle_18_ca_A01." & seed & ".dat"
{COUNT[bound_sensor_A04,presynaptic_segment.vesicles.bottom.sensor_18[sites_all]]} => reactdir & "vesicle_18_ca_A04." & seed & ".dat"
{COUNT[bound_sensor_A09,presynaptic_segment.vesicles.bottom.sensor_18[sites_all]]} => reactdir & "vesicle_18_ca_A09." & seed & ".dat"
{COUNT[bound_sensor_A13,presynaptic_segment.vesicles.bottom.sensor_18[sites_all]]} => reactdir & "vesicle_18_ca_A13." & seed & ".dat"
{COUNT[bound_sensor_A17,presynaptic_segment.vesicles.bottom.sensor_18[sites_all]]} => reactdir & "vesicle_18_ca_A17." & seed & ".dat"
{COUNT[bound_sensor_A21,presynaptic_segment.vesicles.bottom.sensor_18[sites_all]]} => reactdir & "vesicle_18_ca_A21." & seed & ".dat"
{COUNT[bound_sensor_A25,presynaptic_segment.vesicles.bottom.sensor_18[sites_all]]} => reactdir & "vesicle_18_ca_A25." & seed & ".dat"
{COUNT[bound_sensor_A29,presynaptic_segment.vesicles.bottom.sensor_18[sites_all]]} => reactdir & "vesicle_18_ca_A29." & seed & ".dat"
{COUNT[bound_sensor_A33,presynaptic_segment.vesicles.bottom.sensor_18[sites_all]]} => reactdir & "vesicle_18_ca_A33." & seed & ".dat"
{COUNT[bound_sensor_A38,presynaptic_segment.vesicles.bottom.sensor_18[sites_all]]} => reactdir & "vesicle_18_ca_A38." & seed & ".dat"
{COUNT[bound_sensor_A42,presynaptic_segment.vesicles.bottom.sensor_18[sites_all]]} => reactdir & "vesicle_18_ca_A42." & seed & ".dat"
{COUNT[bound_sensor_A46,presynaptic_segment.vesicles.bottom.sensor_18[sites_all]]} => reactdir & "vesicle_18_ca_A46." & seed & ".dat"
{COUNT[bound_sensor_A49,presynaptic_segment.vesicles.bottom.sensor_18[sites_all]]} => reactdir & "vesicle_18_ca_A49." & seed & ".dat"
{COUNT[bound_sensor_D01,presynaptic_segment.vesicles.bottom.sensor_18[sites_all]]} => reactdir & "vesicle_18_ca_D01." & seed & ".dat"
{COUNT[bound_sensor_D04,presynaptic_segment.vesicles.bottom.sensor_18[sites_all]]} => reactdir & "vesicle_18_ca_D04." & seed & ".dat"
{COUNT[bound_sensor_D09,presynaptic_segment.vesicles.bottom.sensor_18[sites_all]]} => reactdir & "vesicle_18_ca_D09." & seed & ".dat"
{COUNT[bound_sensor_D13,presynaptic_segment.vesicles.bottom.sensor_18[sites_all]]} => reactdir & "vesicle_18_ca_D13." & seed & ".dat"
{COUNT[bound_sensor_D17,presynaptic_segment.vesicles.bottom.sensor_18[sites_all]]} => reactdir & "vesicle_18_ca_D17." & seed & ".dat"
{COUNT[bound_sensor_D21,presynaptic_segment.vesicles.bottom.sensor_18[sites_all]]} => reactdir & "vesicle_18_ca_D21." & seed & ".dat"
{COUNT[bound_sensor_D25,presynaptic_segment.vesicles.bottom.sensor_18[sites_all]]} => reactdir & "vesicle_18_ca_D25." & seed & ".dat"
{COUNT[bound_sensor_D29,presynaptic_segment.vesicles.bottom.sensor_18[sites_all]]} => reactdir & "vesicle_18_ca_D29." & seed & ".dat"
{COUNT[bound_sensor_D33,presynaptic_segment.vesicles.bottom.sensor_18[sites_all]]} => reactdir & "vesicle_18_ca_D33." & seed & ".dat"
{COUNT[bound_sensor_D37,presynaptic_segment.vesicles.bottom.sensor_18[sites_all]]} => reactdir & "vesicle_18_ca_D37." & seed & ".dat"
{COUNT[bound_sensor_D42,presynaptic_segment.vesicles.bottom.sensor_18[sites_all]]} => reactdir & "vesicle_18_ca_D42." & seed & ".dat"
{COUNT[bound_sensor_D46,presynaptic_segment.vesicles.bottom.sensor_18[sites_all]]} => reactdir & "vesicle_18_ca_D46." & seed & ".dat"
{COUNT[bound_sensor_D49,presynaptic_segment.vesicles.bottom.sensor_18[sites_all]]} => reactdir & "vesicle_18_ca_D49." & seed & ".dat"

{COUNT[bound_sensor_A01,presynaptic_segment.vesicles.bottom.sensor_17[sites_all]]} => reactdir & "vesicle_17_ca_A01." & seed & ".dat"
{COUNT[bound_sensor_A04,presynaptic_segment.vesicles.bottom.sensor_17[sites_all]]} => reactdir & "vesicle_17_ca_A04." & seed & ".dat"
{COUNT[bound_sensor_A09,presynaptic_segment.vesicles.bottom.sensor_17[sites_all]]} => reactdir & "vesicle_17_ca_A09." & seed & ".dat"
{COUNT[bound_sensor_A13,presynaptic_segment.vesicles.bottom.sensor_17[sites_all]]} => reactdir & "vesicle_17_ca_A13." & seed & ".dat"
{COUNT[bound_sensor_A17,presynaptic_segment.vesicles.bottom.sensor_17[sites_all]]} => reactdir & "vesicle_17_ca_A17." & seed & ".dat"
{COUNT[bound_sensor_A21,presynaptic_segment.vesicles.bottom.sensor_17[sites_all]]} => reactdir & "vesicle_17_ca_A21." & seed & ".dat"
{COUNT[bound_sensor_A25,presynaptic_segment.vesicles.bottom.sensor_17[sites_all]]} => reactdir & "vesicle_17_ca_A25." & seed & ".dat"
{COUNT[bound_sensor_A29,presynaptic_segment.vesicles.bottom.sensor_17[sites_all]]} => reactdir & "vesicle_17_ca_A29." & seed & ".dat"
{COUNT[bound_sensor_A33,presynaptic_segment.vesicles.bottom.sensor_17[sites_all]]} => reactdir & "vesicle_17_ca_A33." & seed & ".dat"
{COUNT[bound_sensor_A38,presynaptic_segment.vesicles.bottom.sensor_17[sites_all]]} => reactdir & "vesicle_17_ca_A38." & seed & ".dat"
{COUNT[bound_sensor_A42,presynaptic_segment.vesicles.bottom.sensor_17[sites_all]]} => reactdir & "vesicle_17_ca_A42." & seed & ".dat"
{COUNT[bound_sensor_A46,presynaptic_segment.vesicles.bottom.sensor_17[sites_all]]} => reactdir & "vesicle_17_ca_A46." & seed & ".dat"
{COUNT[bound_sensor_A49,presynaptic_segment.vesicles.bottom.sensor_17[sites_all]]} => reactdir & "vesicle_17_ca_A49." & seed & ".dat"
{COUNT[bound_sensor_D01,presynaptic_segment.vesicles.bottom.sensor_17[sites_all]]} => reactdir & "vesicle_17_ca_D01." & seed & ".dat"
{COUNT[bound_sensor_D04,presynaptic_segment.vesicles.bottom.sensor_17[sites_all]]} => reactdir & "vesicle_17_ca_D04." & seed & ".dat"
{COUNT[bound_sensor_D09,presynaptic_segment.vesicles.bottom.sensor_17[sites_all]]} => reactdir & "vesicle_17_ca_D09." & seed & ".dat"
{COUNT[bound_sensor_D13,presynaptic_segment.vesicles.bottom.sensor_17[sites_all]]} => reactdir & "vesicle_17_ca_D13." & seed & ".dat"
{COUNT[bound_sensor_D17,presynaptic_segment.vesicles.bottom.sensor_17[sites_all]]} => reactdir & "vesicle_17_ca_D17." & seed & ".dat"
{COUNT[bound_sensor_D21,presynaptic_segment.vesicles.bottom.sensor_17[sites_all]]} => reactdir & "vesicle_17_ca_D21." & seed & ".dat"
{COUNT[bound_sensor_D25,presynaptic_segment.vesicles.bottom.sensor_17[sites_all]]} => reactdir & "vesicle_17_ca_D25." & seed & ".dat"
{COUNT[bound_sensor_D29,presynaptic_segment.vesicles.bottom.sensor_17[sites_all]]} => reactdir & "vesicle_17_ca_D29." & seed & ".dat"
{COUNT[bound_sensor_D33,presynaptic_segment.vesicles.bottom.sensor_17[sites_all]]} => reactdir & "vesicle_17_ca_D33." & seed & ".dat"
{COUNT[bound_sensor_D37,presynaptic_segment.vesicles.bottom.sensor_17[sites_all]]} => reactdir & "vesicle_17_ca_D37." & seed & ".dat"
{COUNT[bound_sensor_D42,presynaptic_segment.vesicles.bottom.sensor_17[sites_all]]} => reactdir & "vesicle_17_ca_D42." & seed & ".dat"
{COUNT[bound_sensor_D46,presynaptic_segment.vesicles.bottom.sensor_17[sites_all]]} => reactdir & "vesicle_17_ca_D46." & seed & ".dat"
{COUNT[bound_sensor_D49,presynaptic_segment.vesicles.bottom.sensor_17[sites_all]]} => reactdir & "vesicle_17_ca_D49." & seed & ".dat"

{COUNT[bound_sensor_A01,presynaptic_segment.vesicles.bottom.sensor_16[sites_all]]} => reactdir & "vesicle_16_ca_A01." & seed & ".dat"
{COUNT[bound_sensor_A04,presynaptic_segment.vesicles.bottom.sensor_16[sites_all]]} => reactdir & "vesicle_16_ca_A04." & seed & ".dat"
{COUNT[bound_sensor_A09,presynaptic_segment.vesicles.bottom.sensor_16[sites_all]]} => reactdir & "vesicle_16_ca_A09." & seed & ".dat"
{COUNT[bound_sensor_A13,presynaptic_segment.vesicles.bottom.sensor_16[sites_all]]} => reactdir & "vesicle_16_ca_A13." & seed & ".dat"
{COUNT[bound_sensor_A17,presynaptic_segment.vesicles.bottom.sensor_16[sites_all]]} => reactdir & "vesicle_16_ca_A17." & seed & ".dat"
{COUNT[bound_sensor_A21,presynaptic_segment.vesicles.bottom.sensor_16[sites_all]]} => reactdir & "vesicle_16_ca_A21." & seed & ".dat"
{COUNT[bound_sensor_A25,presynaptic_segment.vesicles.bottom.sensor_16[sites_all]]} => reactdir & "vesicle_16_ca_A25." & seed & ".dat"
{COUNT[bound_sensor_A29,presynaptic_segment.vesicles.bottom.sensor_16[sites_all]]} => reactdir & "vesicle_16_ca_A29." & seed & ".dat"
{COUNT[bound_sensor_A33,presynaptic_segment.vesicles.bottom.sensor_16[sites_all]]} => reactdir & "vesicle_16_ca_A33." & seed & ".dat"
{COUNT[bound_sensor_A38,presynaptic_segment.vesicles.bottom.sensor_16[sites_all]]} => reactdir & "vesicle_16_ca_A38." & seed & ".dat"
{COUNT[bound_sensor_A42,presynaptic_segment.vesicles.bottom.sensor_16[sites_all]]} => reactdir & "vesicle_16_ca_A42." & seed & ".dat"
{COUNT[bound_sensor_A46,presynaptic_segment.vesicles.bottom.sensor_16[sites_all]]} => reactdir & "vesicle_16_ca_A46." & seed & ".dat"
{COUNT[bound_sensor_A49,presynaptic_segment.vesicles.bottom.sensor_16[sites_all]]} => reactdir & "vesicle_16_ca_A49." & seed & ".dat"
{COUNT[bound_sensor_D01,presynaptic_segment.vesicles.bottom.sensor_16[sites_all]]} => reactdir & "vesicle_16_ca_D01." & seed & ".dat"
{COUNT[bound_sensor_D04,presynaptic_segment.vesicles.bottom.sensor_16[sites_all]]} => reactdir & "vesicle_16_ca_D04." & seed & ".dat"
{COUNT[bound_sensor_D09,presynaptic_segment.vesicles.bottom.sensor_16[sites_all]]} => reactdir & "vesicle_16_ca_D09." & seed & ".dat"
{COUNT[bound_sensor_D13,presynaptic_segment.vesicles.bottom.sensor_16[sites_all]]} => reactdir & "vesicle_16_ca_D13." & seed & ".dat"
{COUNT[bound_sensor_D17,presynaptic_segment.vesicles.bottom.sensor_16[sites_all]]} => reactdir & "vesicle_16_ca_D17." & seed & ".dat"
{COUNT[bound_sensor_D21,presynaptic_segment.vesicles.bottom.sensor_16[sites_all]]} => reactdir & "vesicle_16_ca_D21." & seed & ".dat"
{COUNT[bound_sensor_D25,presynaptic_segment.vesicles.bottom.sensor_16[sites_all]]} => reactdir & "vesicle_16_ca_D25." & seed & ".dat"
{COUNT[bound_sensor_D29,presynaptic_segment.vesicles.bottom.sensor_16[sites_all]]} => reactdir & "vesicle_16_ca_D29." & seed & ".dat"
{COUNT[bound_sensor_D33,presynaptic_segment.vesicles.bottom.sensor_16[sites_all]]} => reactdir & "vesicle_16_ca_D33." & seed & ".dat"
{COUNT[bound_sensor_D37,presynaptic_segment.vesicles.bottom.sensor_16[sites_all]]} => reactdir & "vesicle_16_ca_D37." & seed & ".dat"
{COUNT[bound_sensor_D42,presynaptic_segment.vesicles.bottom.sensor_16[sites_all]]} => reactdir & "vesicle_16_ca_D42." & seed & ".dat"
{COUNT[bound_sensor_D46,presynaptic_segment.vesicles.bottom.sensor_16[sites_all]]} => reactdir & "vesicle_16_ca_D46." & seed & ".dat"
{COUNT[bound_sensor_D49,presynaptic_segment.vesicles.bottom.sensor_16[sites_all]]} => reactdir & "vesicle_16_ca_D49." & seed & ".dat"

{COUNT[bound_sensor_A01,presynaptic_segment.vesicles.bottom.sensor_15[sites_all]]} => reactdir & "vesicle_15_ca_A01." & seed & ".dat"
{COUNT[bound_sensor_A04,presynaptic_segment.vesicles.bottom.sensor_15[sites_all]]} => reactdir & "vesicle_15_ca_A04." & seed & ".dat"
{COUNT[bound_sensor_A09,presynaptic_segment.vesicles.bottom.sensor_15[sites_all]]} => reactdir & "vesicle_15_ca_A09." & seed & ".dat"
{COUNT[bound_sensor_A13,presynaptic_segment.vesicles.bottom.sensor_15[sites_all]]} => reactdir & "vesicle_15_ca_A13." & seed & ".dat"
{COUNT[bound_sensor_A17,presynaptic_segment.vesicles.bottom.sensor_15[sites_all]]} => reactdir & "vesicle_15_ca_A17." & seed & ".dat"
{COUNT[bound_sensor_A21,presynaptic_segment.vesicles.bottom.sensor_15[sites_all]]} => reactdir & "vesicle_15_ca_A21." & seed & ".dat"
{COUNT[bound_sensor_A25,presynaptic_segment.vesicles.bottom.sensor_15[sites_all]]} => reactdir & "vesicle_15_ca_A25." & seed & ".dat"
{COUNT[bound_sensor_A29,presynaptic_segment.vesicles.bottom.sensor_15[sites_all]]} => reactdir & "vesicle_15_ca_A29." & seed & ".dat"
{COUNT[bound_sensor_A33,presynaptic_segment.vesicles.bottom.sensor_15[sites_all]]} => reactdir & "vesicle_15_ca_A33." & seed & ".dat"
{COUNT[bound_sensor_A38,presynaptic_segment.vesicles.bottom.sensor_15[sites_all]]} => reactdir & "vesicle_15_ca_A38." & seed & ".dat"
{COUNT[bound_sensor_A42,presynaptic_segment.vesicles.bottom.sensor_15[sites_all]]} => reactdir & "vesicle_15_ca_A42." & seed & ".dat"
{COUNT[bound_sensor_A46,presynaptic_segment.vesicles.bottom.sensor_15[sites_all]]} => reactdir & "vesicle_15_ca_A46." & seed & ".dat"
{COUNT[bound_sensor_A49,presynaptic_segment.vesicles.bottom.sensor_15[sites_all]]} => reactdir & "vesicle_15_ca_A49." & seed & ".dat"
{COUNT[bound_sensor_D01,presynaptic_segment.vesicles.bottom.sensor_15[sites_all]]} => reactdir & "vesicle_15_ca_D01." & seed & ".dat"
{COUNT[bound_sensor_D04,presynaptic_segment.vesicles.bottom.sensor_15[sites_all]]} => reactdir & "vesicle_15_ca_D04." & seed & ".dat"
{COUNT[bound_sensor_D09,presynaptic_segment.vesicles.bottom.sensor_15[sites_all]]} => reactdir & "vesicle_15_ca_D09." & seed & ".dat"
{COUNT[bound_sensor_D13,presynaptic_segment.vesicles.bottom.sensor_15[sites_all]]} => reactdir & "vesicle_15_ca_D13." & seed & ".dat"
{COUNT[bound_sensor_D17,presynaptic_segment.vesicles.bottom.sensor_15[sites_all]]} => reactdir & "vesicle_15_ca_D17." & seed & ".dat"
{COUNT[bound_sensor_D21,presynaptic_segment.vesicles.bottom.sensor_15[sites_all]]} => reactdir & "vesicle_15_ca_D21." & seed & ".dat"
{COUNT[bound_sensor_D25,presynaptic_segment.vesicles.bottom.sensor_15[sites_all]]} => reactdir & "vesicle_15_ca_D25." & seed & ".dat"
{COUNT[bound_sensor_D29,presynaptic_segment.vesicles.bottom.sensor_15[sites_all]]} => reactdir & "vesicle_15_ca_D29." & seed & ".dat"
{COUNT[bound_sensor_D33,presynaptic_segment.vesicles.bottom.sensor_15[sites_all]]} => reactdir & "vesicle_15_ca_D33." & seed & ".dat"
{COUNT[bound_sensor_D37,presynaptic_segment.vesicles.bottom.sensor_15[sites_all]]} => reactdir & "vesicle_15_ca_D37." & seed & ".dat"
{COUNT[bound_sensor_D42,presynaptic_segment.vesicles.bottom.sensor_15[sites_all]]} => reactdir & "vesicle_15_ca_D42." & seed & ".dat"
{COUNT[bound_sensor_D46,presynaptic_segment.vesicles.bottom.sensor_15[sites_all]]} => reactdir & "vesicle_15_ca_D46." & seed & ".dat"
{COUNT[bound_sensor_D49,presynaptic_segment.vesicles.bottom.sensor_15[sites_all]]} => reactdir & "vesicle_15_ca_D49." & seed & ".dat"

{COUNT[bound_sensor_A01,presynaptic_segment.vesicles.bottom.sensor_14[sites_all]]} => reactdir & "vesicle_14_ca_A01." & seed & ".dat"
{COUNT[bound_sensor_A04,presynaptic_segment.vesicles.bottom.sensor_14[sites_all]]} => reactdir & "vesicle_14_ca_A04." & seed & ".dat"
{COUNT[bound_sensor_A09,presynaptic_segment.vesicles.bottom.sensor_14[sites_all]]} => reactdir & "vesicle_14_ca_A09." & seed & ".dat"
{COUNT[bound_sensor_A13,presynaptic_segment.vesicles.bottom.sensor_14[sites_all]]} => reactdir & "vesicle_14_ca_A13." & seed & ".dat"
{COUNT[bound_sensor_A17,presynaptic_segment.vesicles.bottom.sensor_14[sites_all]]} => reactdir & "vesicle_14_ca_A17." & seed & ".dat"
{COUNT[bound_sensor_A21,presynaptic_segment.vesicles.bottom.sensor_14[sites_all]]} => reactdir & "vesicle_14_ca_A21." & seed & ".dat"
{COUNT[bound_sensor_A25,presynaptic_segment.vesicles.bottom.sensor_14[sites_all]]} => reactdir & "vesicle_14_ca_A25." & seed & ".dat"
{COUNT[bound_sensor_A29,presynaptic_segment.vesicles.bottom.sensor_14[sites_all]]} => reactdir & "vesicle_14_ca_A29." & seed & ".dat"
{COUNT[bound_sensor_A33,presynaptic_segment.vesicles.bottom.sensor_14[sites_all]]} => reactdir & "vesicle_14_ca_A33." & seed & ".dat"
{COUNT[bound_sensor_A38,presynaptic_segment.vesicles.bottom.sensor_14[sites_all]]} => reactdir & "vesicle_14_ca_A38." & seed & ".dat"
{COUNT[bound_sensor_A42,presynaptic_segment.vesicles.bottom.sensor_14[sites_all]]} => reactdir & "vesicle_14_ca_A42." & seed & ".dat"
{COUNT[bound_sensor_A46,presynaptic_segment.vesicles.bottom.sensor_14[sites_all]]} => reactdir & "vesicle_14_ca_A46." & seed & ".dat"
{COUNT[bound_sensor_A49,presynaptic_segment.vesicles.bottom.sensor_14[sites_all]]} => reactdir & "vesicle_14_ca_A49." & seed & ".dat"
{COUNT[bound_sensor_D01,presynaptic_segment.vesicles.bottom.sensor_14[sites_all]]} => reactdir & "vesicle_14_ca_D01." & seed & ".dat"
{COUNT[bound_sensor_D04,presynaptic_segment.vesicles.bottom.sensor_14[sites_all]]} => reactdir & "vesicle_14_ca_D04." & seed & ".dat"
{COUNT[bound_sensor_D09,presynaptic_segment.vesicles.bottom.sensor_14[sites_all]]} => reactdir & "vesicle_14_ca_D09." & seed & ".dat"
{COUNT[bound_sensor_D13,presynaptic_segment.vesicles.bottom.sensor_14[sites_all]]} => reactdir & "vesicle_14_ca_D13." & seed & ".dat"
{COUNT[bound_sensor_D17,presynaptic_segment.vesicles.bottom.sensor_14[sites_all]]} => reactdir & "vesicle_14_ca_D17." & seed & ".dat"
{COUNT[bound_sensor_D21,presynaptic_segment.vesicles.bottom.sensor_14[sites_all]]} => reactdir & "vesicle_14_ca_D21." & seed & ".dat"
{COUNT[bound_sensor_D25,presynaptic_segment.vesicles.bottom.sensor_14[sites_all]]} => reactdir & "vesicle_14_ca_D25." & seed & ".dat"
{COUNT[bound_sensor_D29,presynaptic_segment.vesicles.bottom.sensor_14[sites_all]]} => reactdir & "vesicle_14_ca_D29." & seed & ".dat"
{COUNT[bound_sensor_D33,presynaptic_segment.vesicles.bottom.sensor_14[sites_all]]} => reactdir & "vesicle_14_ca_D33." & seed & ".dat"
{COUNT[bound_sensor_D37,presynaptic_segment.vesicles.bottom.sensor_14[sites_all]]} => reactdir & "vesicle_14_ca_D37." & seed & ".dat"
{COUNT[bound_sensor_D42,presynaptic_segment.vesicles.bottom.sensor_14[sites_all]]} => reactdir & "vesicle_14_ca_D42." & seed & ".dat"
{COUNT[bound_sensor_D46,presynaptic_segment.vesicles.bottom.sensor_14[sites_all]]} => reactdir & "vesicle_14_ca_D46." & seed & ".dat"
{COUNT[bound_sensor_D49,presynaptic_segment.vesicles.bottom.sensor_14[sites_all]]} => reactdir & "vesicle_14_ca_D49." & seed & ".dat"

{COUNT[bound_sensor_A01,presynaptic_segment.vesicles.top.sensor_13[sites_all]]} => reactdir & "vesicle_13_ca_A01." & seed & ".dat"
{COUNT[bound_sensor_A04,presynaptic_segment.vesicles.top.sensor_13[sites_all]]} => reactdir & "vesicle_13_ca_A04." & seed & ".dat"
{COUNT[bound_sensor_A09,presynaptic_segment.vesicles.top.sensor_13[sites_all]]} => reactdir & "vesicle_13_ca_A09." & seed & ".dat"
{COUNT[bound_sensor_A13,presynaptic_segment.vesicles.top.sensor_13[sites_all]]} => reactdir & "vesicle_13_ca_A13." & seed & ".dat"
{COUNT[bound_sensor_A17,presynaptic_segment.vesicles.top.sensor_13[sites_all]]} => reactdir & "vesicle_13_ca_A17." & seed & ".dat"
{COUNT[bound_sensor_A21,presynaptic_segment.vesicles.top.sensor_13[sites_all]]} => reactdir & "vesicle_13_ca_A21." & seed & ".dat"
{COUNT[bound_sensor_A25,presynaptic_segment.vesicles.top.sensor_13[sites_all]]} => reactdir & "vesicle_13_ca_A25." & seed & ".dat"
{COUNT[bound_sensor_A29,presynaptic_segment.vesicles.top.sensor_13[sites_all]]} => reactdir & "vesicle_13_ca_A29." & seed & ".dat"
{COUNT[bound_sensor_A33,presynaptic_segment.vesicles.top.sensor_13[sites_all]]} => reactdir & "vesicle_13_ca_A33." & seed & ".dat"
{COUNT[bound_sensor_A38,presynaptic_segment.vesicles.top.sensor_13[sites_all]]} => reactdir & "vesicle_13_ca_A38." & seed & ".dat"
{COUNT[bound_sensor_A42,presynaptic_segment.vesicles.top.sensor_13[sites_all]]} => reactdir & "vesicle_13_ca_A42." & seed & ".dat"
{COUNT[bound_sensor_A46,presynaptic_segment.vesicles.top.sensor_13[sites_all]]} => reactdir & "vesicle_13_ca_A46." & seed & ".dat"
{COUNT[bound_sensor_A49,presynaptic_segment.vesicles.top.sensor_13[sites_all]]} => reactdir & "vesicle_13_ca_A49." & seed & ".dat"
{COUNT[bound_sensor_D01,presynaptic_segment.vesicles.top.sensor_13[sites_all]]} => reactdir & "vesicle_13_ca_D01." & seed & ".dat"
{COUNT[bound_sensor_D04,presynaptic_segment.vesicles.top.sensor_13[sites_all]]} => reactdir & "vesicle_13_ca_D04." & seed & ".dat"
{COUNT[bound_sensor_D09,presynaptic_segment.vesicles.top.sensor_13[sites_all]]} => reactdir & "vesicle_13_ca_D09." & seed & ".dat"
{COUNT[bound_sensor_D13,presynaptic_segment.vesicles.top.sensor_13[sites_all]]} => reactdir & "vesicle_13_ca_D13." & seed & ".dat"
{COUNT[bound_sensor_D17,presynaptic_segment.vesicles.top.sensor_13[sites_all]]} => reactdir & "vesicle_13_ca_D17." & seed & ".dat"
{COUNT[bound_sensor_D21,presynaptic_segment.vesicles.top.sensor_13[sites_all]]} => reactdir & "vesicle_13_ca_D21." & seed & ".dat"
{COUNT[bound_sensor_D25,presynaptic_segment.vesicles.top.sensor_13[sites_all]]} => reactdir & "vesicle_13_ca_D25." & seed & ".dat"
{COUNT[bound_sensor_D29,presynaptic_segment.vesicles.top.sensor_13[sites_all]]} => reactdir & "vesicle_13_ca_D29." & seed & ".dat"
{COUNT[bound_sensor_D33,presynaptic_segment.vesicles.top.sensor_13[sites_all]]} => reactdir & "vesicle_13_ca_D33." & seed & ".dat"
{COUNT[bound_sensor_D37,presynaptic_segment.vesicles.top.sensor_13[sites_all]]} => reactdir & "vesicle_13_ca_D37." & seed & ".dat"
{COUNT[bound_sensor_D42,presynaptic_segment.vesicles.top.sensor_13[sites_all]]} => reactdir & "vesicle_13_ca_D42." & seed & ".dat"
{COUNT[bound_sensor_D46,presynaptic_segment.vesicles.top.sensor_13[sites_all]]} => reactdir & "vesicle_13_ca_D46." & seed & ".dat"
{COUNT[bound_sensor_D49,presynaptic_segment.vesicles.top.sensor_13[sites_all]]} => reactdir & "vesicle_13_ca_D49." & seed & ".dat"

{COUNT[bound_sensor_A01,presynaptic_segment.vesicles.top.sensor_12[sites_all]]} => reactdir & "vesicle_12_ca_A01." & seed & ".dat"
{COUNT[bound_sensor_A04,presynaptic_segment.vesicles.top.sensor_12[sites_all]]} => reactdir & "vesicle_12_ca_A04." & seed & ".dat"
{COUNT[bound_sensor_A09,presynaptic_segment.vesicles.top.sensor_12[sites_all]]} => reactdir & "vesicle_12_ca_A09." & seed & ".dat"
{COUNT[bound_sensor_A13,presynaptic_segment.vesicles.top.sensor_12[sites_all]]} => reactdir & "vesicle_12_ca_A13." & seed & ".dat"
{COUNT[bound_sensor_A17,presynaptic_segment.vesicles.top.sensor_12[sites_all]]} => reactdir & "vesicle_12_ca_A17." & seed & ".dat"
{COUNT[bound_sensor_A21,presynaptic_segment.vesicles.top.sensor_12[sites_all]]} => reactdir & "vesicle_12_ca_A21." & seed & ".dat"
{COUNT[bound_sensor_A25,presynaptic_segment.vesicles.top.sensor_12[sites_all]]} => reactdir & "vesicle_12_ca_A25." & seed & ".dat"
{COUNT[bound_sensor_A29,presynaptic_segment.vesicles.top.sensor_12[sites_all]]} => reactdir & "vesicle_12_ca_A29." & seed & ".dat"
{COUNT[bound_sensor_A33,presynaptic_segment.vesicles.top.sensor_12[sites_all]]} => reactdir & "vesicle_12_ca_A33." & seed & ".dat"
{COUNT[bound_sensor_A38,presynaptic_segment.vesicles.top.sensor_12[sites_all]]} => reactdir & "vesicle_12_ca_A38." & seed & ".dat"
{COUNT[bound_sensor_A42,presynaptic_segment.vesicles.top.sensor_12[sites_all]]} => reactdir & "vesicle_12_ca_A42." & seed & ".dat"
{COUNT[bound_sensor_A46,presynaptic_segment.vesicles.top.sensor_12[sites_all]]} => reactdir & "vesicle_12_ca_A46." & seed & ".dat"
{COUNT[bound_sensor_A49,presynaptic_segment.vesicles.top.sensor_12[sites_all]]} => reactdir & "vesicle_12_ca_A49." & seed & ".dat"
{COUNT[bound_sensor_D01,presynaptic_segment.vesicles.top.sensor_12[sites_all]]} => reactdir & "vesicle_12_ca_D01." & seed & ".dat"
{COUNT[bound_sensor_D04,presynaptic_segment.vesicles.top.sensor_12[sites_all]]} => reactdir & "vesicle_12_ca_D04." & seed & ".dat"
{COUNT[bound_sensor_D09,presynaptic_segment.vesicles.top.sensor_12[sites_all]]} => reactdir & "vesicle_12_ca_D09." & seed & ".dat"
{COUNT[bound_sensor_D13,presynaptic_segment.vesicles.top.sensor_12[sites_all]]} => reactdir & "vesicle_12_ca_D13." & seed & ".dat"
{COUNT[bound_sensor_D17,presynaptic_segment.vesicles.top.sensor_12[sites_all]]} => reactdir & "vesicle_12_ca_D17." & seed & ".dat"
{COUNT[bound_sensor_D21,presynaptic_segment.vesicles.top.sensor_12[sites_all]]} => reactdir & "vesicle_12_ca_D21." & seed & ".dat"
{COUNT[bound_sensor_D25,presynaptic_segment.vesicles.top.sensor_12[sites_all]]} => reactdir & "vesicle_12_ca_D25." & seed & ".dat"
{COUNT[bound_sensor_D29,presynaptic_segment.vesicles.top.sensor_12[sites_all]]} => reactdir & "vesicle_12_ca_D29." & seed & ".dat"
{COUNT[bound_sensor_D33,presynaptic_segment.vesicles.top.sensor_12[sites_all]]} => reactdir & "vesicle_12_ca_D33." & seed & ".dat"
{COUNT[bound_sensor_D37,presynaptic_segment.vesicles.top.sensor_12[sites_all]]} => reactdir & "vesicle_12_ca_D37." & seed & ".dat"
{COUNT[bound_sensor_D42,presynaptic_segment.vesicles.top.sensor_12[sites_all]]} => reactdir & "vesicle_12_ca_D42." & seed & ".dat"
{COUNT[bound_sensor_D46,presynaptic_segment.vesicles.top.sensor_12[sites_all]]} => reactdir & "vesicle_12_ca_D46." & seed & ".dat"
{COUNT[bound_sensor_D49,presynaptic_segment.vesicles.top.sensor_12[sites_all]]} => reactdir & "vesicle_12_ca_D49." & seed & ".dat"

{COUNT[bound_sensor_A01,presynaptic_segment.vesicles.top.sensor_11[sites_all]]} => reactdir & "vesicle_11_ca_A01." & seed & ".dat"
{COUNT[bound_sensor_A04,presynaptic_segment.vesicles.top.sensor_11[sites_all]]} => reactdir & "vesicle_11_ca_A04." & seed & ".dat"
{COUNT[bound_sensor_A09,presynaptic_segment.vesicles.top.sensor_11[sites_all]]} => reactdir & "vesicle_11_ca_A09." & seed & ".dat"
{COUNT[bound_sensor_A13,presynaptic_segment.vesicles.top.sensor_11[sites_all]]} => reactdir & "vesicle_11_ca_A13." & seed & ".dat"
{COUNT[bound_sensor_A17,presynaptic_segment.vesicles.top.sensor_11[sites_all]]} => reactdir & "vesicle_11_ca_A17." & seed & ".dat"
{COUNT[bound_sensor_A21,presynaptic_segment.vesicles.top.sensor_11[sites_all]]} => reactdir & "vesicle_11_ca_A21." & seed & ".dat"
{COUNT[bound_sensor_A25,presynaptic_segment.vesicles.top.sensor_11[sites_all]]} => reactdir & "vesicle_11_ca_A25." & seed & ".dat"
{COUNT[bound_sensor_A29,presynaptic_segment.vesicles.top.sensor_11[sites_all]]} => reactdir & "vesicle_11_ca_A29." & seed & ".dat"
{COUNT[bound_sensor_A33,presynaptic_segment.vesicles.top.sensor_11[sites_all]]} => reactdir & "vesicle_11_ca_A33." & seed & ".dat"
{COUNT[bound_sensor_A38,presynaptic_segment.vesicles.top.sensor_11[sites_all]]} => reactdir & "vesicle_11_ca_A38." & seed & ".dat"
{COUNT[bound_sensor_A42,presynaptic_segment.vesicles.top.sensor_11[sites_all]]} => reactdir & "vesicle_11_ca_A42." & seed & ".dat"
{COUNT[bound_sensor_A46,presynaptic_segment.vesicles.top.sensor_11[sites_all]]} => reactdir & "vesicle_11_ca_A46." & seed & ".dat"
{COUNT[bound_sensor_A49,presynaptic_segment.vesicles.top.sensor_11[sites_all]]} => reactdir & "vesicle_11_ca_A49." & seed & ".dat"
{COUNT[bound_sensor_D01,presynaptic_segment.vesicles.top.sensor_11[sites_all]]} => reactdir & "vesicle_11_ca_D01." & seed & ".dat"
{COUNT[bound_sensor_D04,presynaptic_segment.vesicles.top.sensor_11[sites_all]]} => reactdir & "vesicle_11_ca_D04." & seed & ".dat"
{COUNT[bound_sensor_D09,presynaptic_segment.vesicles.top.sensor_11[sites_all]]} => reactdir & "vesicle_11_ca_D09." & seed & ".dat"
{COUNT[bound_sensor_D13,presynaptic_segment.vesicles.top.sensor_11[sites_all]]} => reactdir & "vesicle_11_ca_D13." & seed & ".dat"
{COUNT[bound_sensor_D17,presynaptic_segment.vesicles.top.sensor_11[sites_all]]} => reactdir & "vesicle_11_ca_D17." & seed & ".dat"
{COUNT[bound_sensor_D21,presynaptic_segment.vesicles.top.sensor_11[sites_all]]} => reactdir & "vesicle_11_ca_D21." & seed & ".dat"
{COUNT[bound_sensor_D25,presynaptic_segment.vesicles.top.sensor_11[sites_all]]} => reactdir & "vesicle_11_ca_D25." & seed & ".dat"
{COUNT[bound_sensor_D29,presynaptic_segment.vesicles.top.sensor_11[sites_all]]} => reactdir & "vesicle_11_ca_D29." & seed & ".dat"
{COUNT[bound_sensor_D33,presynaptic_segment.vesicles.top.sensor_11[sites_all]]} => reactdir & "vesicle_11_ca_D33." & seed & ".dat"
{COUNT[bound_sensor_D37,presynaptic_segment.vesicles.top.sensor_11[sites_all]]} => reactdir & "vesicle_11_ca_D37." & seed & ".dat"
{COUNT[bound_sensor_D42,presynaptic_segment.vesicles.top.sensor_11[sites_all]]} => reactdir & "vesicle_11_ca_D42." & seed & ".dat"
{COUNT[bound_sensor_D46,presynaptic_segment.vesicles.top.sensor_11[sites_all]]} => reactdir & "vesicle_11_ca_D46." & seed & ".dat"
{COUNT[bound_sensor_D49,presynaptic_segment.vesicles.top.sensor_11[sites_all]]} => reactdir & "vesicle_11_ca_D49." & seed & ".dat"

{COUNT[bound_sensor_A01,presynaptic_segment.vesicles.top.sensor_10[sites_all]]} => reactdir & "vesicle_10_ca_A01." & seed & ".dat"
{COUNT[bound_sensor_A04,presynaptic_segment.vesicles.top.sensor_10[sites_all]]} => reactdir & "vesicle_10_ca_A04." & seed & ".dat"
{COUNT[bound_sensor_A09,presynaptic_segment.vesicles.top.sensor_10[sites_all]]} => reactdir & "vesicle_10_ca_A09." & seed & ".dat"
{COUNT[bound_sensor_A13,presynaptic_segment.vesicles.top.sensor_10[sites_all]]} => reactdir & "vesicle_10_ca_A13." & seed & ".dat"
{COUNT[bound_sensor_A17,presynaptic_segment.vesicles.top.sensor_10[sites_all]]} => reactdir & "vesicle_10_ca_A17." & seed & ".dat"
{COUNT[bound_sensor_A21,presynaptic_segment.vesicles.top.sensor_10[sites_all]]} => reactdir & "vesicle_10_ca_A21." & seed & ".dat"
{COUNT[bound_sensor_A25,presynaptic_segment.vesicles.top.sensor_10[sites_all]]} => reactdir & "vesicle_10_ca_A25." & seed & ".dat"
{COUNT[bound_sensor_A29,presynaptic_segment.vesicles.top.sensor_10[sites_all]]} => reactdir & "vesicle_10_ca_A29." & seed & ".dat"
{COUNT[bound_sensor_A33,presynaptic_segment.vesicles.top.sensor_10[sites_all]]} => reactdir & "vesicle_10_ca_A33." & seed & ".dat"
{COUNT[bound_sensor_A38,presynaptic_segment.vesicles.top.sensor_10[sites_all]]} => reactdir & "vesicle_10_ca_A38." & seed & ".dat"
{COUNT[bound_sensor_A42,presynaptic_segment.vesicles.top.sensor_10[sites_all]]} => reactdir & "vesicle_10_ca_A42." & seed & ".dat"
{COUNT[bound_sensor_A46,presynaptic_segment.vesicles.top.sensor_10[sites_all]]} => reactdir & "vesicle_10_ca_A46." & seed & ".dat"
{COUNT[bound_sensor_A49,presynaptic_segment.vesicles.top.sensor_10[sites_all]]} => reactdir & "vesicle_10_ca_A49." & seed & ".dat"
{COUNT[bound_sensor_D01,presynaptic_segment.vesicles.top.sensor_10[sites_all]]} => reactdir & "vesicle_10_ca_D01." & seed & ".dat"
{COUNT[bound_sensor_D04,presynaptic_segment.vesicles.top.sensor_10[sites_all]]} => reactdir & "vesicle_10_ca_D04." & seed & ".dat"
{COUNT[bound_sensor_D09,presynaptic_segment.vesicles.top.sensor_10[sites_all]]} => reactdir & "vesicle_10_ca_D09." & seed & ".dat"
{COUNT[bound_sensor_D13,presynaptic_segment.vesicles.top.sensor_10[sites_all]]} => reactdir & "vesicle_10_ca_D13." & seed & ".dat"
{COUNT[bound_sensor_D17,presynaptic_segment.vesicles.top.sensor_10[sites_all]]} => reactdir & "vesicle_10_ca_D17." & seed & ".dat"
{COUNT[bound_sensor_D21,presynaptic_segment.vesicles.top.sensor_10[sites_all]]} => reactdir & "vesicle_10_ca_D21." & seed & ".dat"
{COUNT[bound_sensor_D25,presynaptic_segment.vesicles.top.sensor_10[sites_all]]} => reactdir & "vesicle_10_ca_D25." & seed & ".dat"
{COUNT[bound_sensor_D29,presynaptic_segment.vesicles.top.sensor_10[sites_all]]} => reactdir & "vesicle_10_ca_D29." & seed & ".dat"
{COUNT[bound_sensor_D33,presynaptic_segment.vesicles.top.sensor_10[sites_all]]} => reactdir & "vesicle_10_ca_D33." & seed & ".dat"
{COUNT[bound_sensor_D37,presynaptic_segment.vesicles.top.sensor_10[sites_all]]} => reactdir & "vesicle_10_ca_D37." & seed & ".dat"
{COUNT[bound_sensor_D42,presynaptic_segment.vesicles.top.sensor_10[sites_all]]} => reactdir & "vesicle_10_ca_D42." & seed & ".dat"
{COUNT[bound_sensor_D46,presynaptic_segment.vesicles.top.sensor_10[sites_all]]} => reactdir & "vesicle_10_ca_D46." & seed & ".dat"
{COUNT[bound_sensor_D49,presynaptic_segment.vesicles.top.sensor_10[sites_all]]} => reactdir & "vesicle_10_ca_D49." & seed & ".dat"

{COUNT[bound_sensor_A01,presynaptic_segment.vesicles.top.sensor_09[sites_all]]} => reactdir & "vesicle_09_ca_A01." & seed & ".dat"
{COUNT[bound_sensor_A04,presynaptic_segment.vesicles.top.sensor_09[sites_all]]} => reactdir & "vesicle_09_ca_A04." & seed & ".dat"
{COUNT[bound_sensor_A09,presynaptic_segment.vesicles.top.sensor_09[sites_all]]} => reactdir & "vesicle_09_ca_A09." & seed & ".dat"
{COUNT[bound_sensor_A13,presynaptic_segment.vesicles.top.sensor_09[sites_all]]} => reactdir & "vesicle_09_ca_A13." & seed & ".dat"
{COUNT[bound_sensor_A17,presynaptic_segment.vesicles.top.sensor_09[sites_all]]} => reactdir & "vesicle_09_ca_A17." & seed & ".dat"
{COUNT[bound_sensor_A21,presynaptic_segment.vesicles.top.sensor_09[sites_all]]} => reactdir & "vesicle_09_ca_A21." & seed & ".dat"
{COUNT[bound_sensor_A25,presynaptic_segment.vesicles.top.sensor_09[sites_all]]} => reactdir & "vesicle_09_ca_A25." & seed & ".dat"
{COUNT[bound_sensor_A29,presynaptic_segment.vesicles.top.sensor_09[sites_all]]} => reactdir & "vesicle_09_ca_A29." & seed & ".dat"
{COUNT[bound_sensor_A33,presynaptic_segment.vesicles.top.sensor_09[sites_all]]} => reactdir & "vesicle_09_ca_A33." & seed & ".dat"
{COUNT[bound_sensor_A38,presynaptic_segment.vesicles.top.sensor_09[sites_all]]} => reactdir & "vesicle_09_ca_A38." & seed & ".dat"
{COUNT[bound_sensor_A42,presynaptic_segment.vesicles.top.sensor_09[sites_all]]} => reactdir & "vesicle_09_ca_A42." & seed & ".dat"
{COUNT[bound_sensor_A46,presynaptic_segment.vesicles.top.sensor_09[sites_all]]} => reactdir & "vesicle_09_ca_A46." & seed & ".dat"
{COUNT[bound_sensor_A49,presynaptic_segment.vesicles.top.sensor_09[sites_all]]} => reactdir & "vesicle_09_ca_A49." & seed & ".dat"
{COUNT[bound_sensor_D01,presynaptic_segment.vesicles.top.sensor_09[sites_all]]} => reactdir & "vesicle_09_ca_D01." & seed & ".dat"
{COUNT[bound_sensor_D04,presynaptic_segment.vesicles.top.sensor_09[sites_all]]} => reactdir & "vesicle_09_ca_D04." & seed & ".dat"
{COUNT[bound_sensor_D09,presynaptic_segment.vesicles.top.sensor_09[sites_all]]} => reactdir & "vesicle_09_ca_D09." & seed & ".dat"
{COUNT[bound_sensor_D13,presynaptic_segment.vesicles.top.sensor_09[sites_all]]} => reactdir & "vesicle_09_ca_D13." & seed & ".dat"
{COUNT[bound_sensor_D17,presynaptic_segment.vesicles.top.sensor_09[sites_all]]} => reactdir & "vesicle_09_ca_D17." & seed & ".dat"
{COUNT[bound_sensor_D21,presynaptic_segment.vesicles.top.sensor_09[sites_all]]} => reactdir & "vesicle_09_ca_D21." & seed & ".dat"
{COUNT[bound_sensor_D25,presynaptic_segment.vesicles.top.sensor_09[sites_all]]} => reactdir & "vesicle_09_ca_D25." & seed & ".dat"
{COUNT[bound_sensor_D29,presynaptic_segment.vesicles.top.sensor_09[sites_all]]} => reactdir & "vesicle_09_ca_D29." & seed & ".dat"
{COUNT[bound_sensor_D33,presynaptic_segment.vesicles.top.sensor_09[sites_all]]} => reactdir & "vesicle_09_ca_D33." & seed & ".dat"
{COUNT[bound_sensor_D37,presynaptic_segment.vesicles.top.sensor_09[sites_all]]} => reactdir & "vesicle_09_ca_D37." & seed & ".dat"
{COUNT[bound_sensor_D42,presynaptic_segment.vesicles.top.sensor_09[sites_all]]} => reactdir & "vesicle_09_ca_D42." & seed & ".dat"
{COUNT[bound_sensor_D46,presynaptic_segment.vesicles.top.sensor_09[sites_all]]} => reactdir & "vesicle_09_ca_D46." & seed & ".dat"
{COUNT[bound_sensor_D49,presynaptic_segment.vesicles.top.sensor_09[sites_all]]} => reactdir & "vesicle_09_ca_D49." & seed & ".dat"

{COUNT[bound_sensor_A01,presynaptic_segment.vesicles.top.sensor_08[sites_all]]} => reactdir & "vesicle_08_ca_A01." & seed & ".dat"
{COUNT[bound_sensor_A04,presynaptic_segment.vesicles.top.sensor_08[sites_all]]} => reactdir & "vesicle_08_ca_A04." & seed & ".dat"
{COUNT[bound_sensor_A09,presynaptic_segment.vesicles.top.sensor_08[sites_all]]} => reactdir & "vesicle_08_ca_A09." & seed & ".dat"
{COUNT[bound_sensor_A13,presynaptic_segment.vesicles.top.sensor_08[sites_all]]} => reactdir & "vesicle_08_ca_A13." & seed & ".dat"
{COUNT[bound_sensor_A17,presynaptic_segment.vesicles.top.sensor_08[sites_all]]} => reactdir & "vesicle_08_ca_A17." & seed & ".dat"
{COUNT[bound_sensor_A21,presynaptic_segment.vesicles.top.sensor_08[sites_all]]} => reactdir & "vesicle_08_ca_A21." & seed & ".dat"
{COUNT[bound_sensor_A25,presynaptic_segment.vesicles.top.sensor_08[sites_all]]} => reactdir & "vesicle_08_ca_A25." & seed & ".dat"
{COUNT[bound_sensor_A29,presynaptic_segment.vesicles.top.sensor_08[sites_all]]} => reactdir & "vesicle_08_ca_A29." & seed & ".dat"
{COUNT[bound_sensor_A33,presynaptic_segment.vesicles.top.sensor_08[sites_all]]} => reactdir & "vesicle_08_ca_A33." & seed & ".dat"
{COUNT[bound_sensor_A38,presynaptic_segment.vesicles.top.sensor_08[sites_all]]} => reactdir & "vesicle_08_ca_A38." & seed & ".dat"
{COUNT[bound_sensor_A42,presynaptic_segment.vesicles.top.sensor_08[sites_all]]} => reactdir & "vesicle_08_ca_A42." & seed & ".dat"
{COUNT[bound_sensor_A46,presynaptic_segment.vesicles.top.sensor_08[sites_all]]} => reactdir & "vesicle_08_ca_A46." & seed & ".dat"
{COUNT[bound_sensor_A49,presynaptic_segment.vesicles.top.sensor_08[sites_all]]} => reactdir & "vesicle_08_ca_A49." & seed & ".dat"
{COUNT[bound_sensor_D01,presynaptic_segment.vesicles.top.sensor_08[sites_all]]} => reactdir & "vesicle_08_ca_D01." & seed & ".dat"
{COUNT[bound_sensor_D04,presynaptic_segment.vesicles.top.sensor_08[sites_all]]} => reactdir & "vesicle_08_ca_D04." & seed & ".dat"
{COUNT[bound_sensor_D09,presynaptic_segment.vesicles.top.sensor_08[sites_all]]} => reactdir & "vesicle_08_ca_D09." & seed & ".dat"
{COUNT[bound_sensor_D13,presynaptic_segment.vesicles.top.sensor_08[sites_all]]} => reactdir & "vesicle_08_ca_D13." & seed & ".dat"
{COUNT[bound_sensor_D17,presynaptic_segment.vesicles.top.sensor_08[sites_all]]} => reactdir & "vesicle_08_ca_D17." & seed & ".dat"
{COUNT[bound_sensor_D21,presynaptic_segment.vesicles.top.sensor_08[sites_all]]} => reactdir & "vesicle_08_ca_D21." & seed & ".dat"
{COUNT[bound_sensor_D25,presynaptic_segment.vesicles.top.sensor_08[sites_all]]} => reactdir & "vesicle_08_ca_D25." & seed & ".dat"
{COUNT[bound_sensor_D29,presynaptic_segment.vesicles.top.sensor_08[sites_all]]} => reactdir & "vesicle_08_ca_D29." & seed & ".dat"
{COUNT[bound_sensor_D33,presynaptic_segment.vesicles.top.sensor_08[sites_all]]} => reactdir & "vesicle_08_ca_D33." & seed & ".dat"
{COUNT[bound_sensor_D37,presynaptic_segment.vesicles.top.sensor_08[sites_all]]} => reactdir & "vesicle_08_ca_D37." & seed & ".dat"
{COUNT[bound_sensor_D42,presynaptic_segment.vesicles.top.sensor_08[sites_all]]} => reactdir & "vesicle_08_ca_D42." & seed & ".dat"
{COUNT[bound_sensor_D46,presynaptic_segment.vesicles.top.sensor_08[sites_all]]} => reactdir & "vesicle_08_ca_D46." & seed & ".dat"
{COUNT[bound_sensor_D49,presynaptic_segment.vesicles.top.sensor_08[sites_all]]} => reactdir & "vesicle_08_ca_D49." & seed & ".dat"

{COUNT[bound_sensor_A01,presynaptic_segment.vesicles.top.sensor_07[sites_all]]} => reactdir & "vesicle_07_ca_A01." & seed & ".dat"
{COUNT[bound_sensor_A04,presynaptic_segment.vesicles.top.sensor_07[sites_all]]} => reactdir & "vesicle_07_ca_A04." & seed & ".dat"
{COUNT[bound_sensor_A09,presynaptic_segment.vesicles.top.sensor_07[sites_all]]} => reactdir & "vesicle_07_ca_A09." & seed & ".dat"
{COUNT[bound_sensor_A13,presynaptic_segment.vesicles.top.sensor_07[sites_all]]} => reactdir & "vesicle_07_ca_A13." & seed & ".dat"
{COUNT[bound_sensor_A17,presynaptic_segment.vesicles.top.sensor_07[sites_all]]} => reactdir & "vesicle_07_ca_A17." & seed & ".dat"
{COUNT[bound_sensor_A21,presynaptic_segment.vesicles.top.sensor_07[sites_all]]} => reactdir & "vesicle_07_ca_A21." & seed & ".dat"
{COUNT[bound_sensor_A25,presynaptic_segment.vesicles.top.sensor_07[sites_all]]} => reactdir & "vesicle_07_ca_A25." & seed & ".dat"
{COUNT[bound_sensor_A29,presynaptic_segment.vesicles.top.sensor_07[sites_all]]} => reactdir & "vesicle_07_ca_A29." & seed & ".dat"
{COUNT[bound_sensor_A33,presynaptic_segment.vesicles.top.sensor_07[sites_all]]} => reactdir & "vesicle_07_ca_A33." & seed & ".dat"
{COUNT[bound_sensor_A38,presynaptic_segment.vesicles.top.sensor_07[sites_all]]} => reactdir & "vesicle_07_ca_A38." & seed & ".dat"
{COUNT[bound_sensor_A42,presynaptic_segment.vesicles.top.sensor_07[sites_all]]} => reactdir & "vesicle_07_ca_A42." & seed & ".dat"
{COUNT[bound_sensor_A46,presynaptic_segment.vesicles.top.sensor_07[sites_all]]} => reactdir & "vesicle_07_ca_A46." & seed & ".dat"
{COUNT[bound_sensor_A49,presynaptic_segment.vesicles.top.sensor_07[sites_all]]} => reactdir & "vesicle_07_ca_A49." & seed & ".dat"
{COUNT[bound_sensor_D01,presynaptic_segment.vesicles.top.sensor_07[sites_all]]} => reactdir & "vesicle_07_ca_D01." & seed & ".dat"
{COUNT[bound_sensor_D04,presynaptic_segment.vesicles.top.sensor_07[sites_all]]} => reactdir & "vesicle_07_ca_D04." & seed & ".dat"
{COUNT[bound_sensor_D09,presynaptic_segment.vesicles.top.sensor_07[sites_all]]} => reactdir & "vesicle_07_ca_D09." & seed & ".dat"
{COUNT[bound_sensor_D13,presynaptic_segment.vesicles.top.sensor_07[sites_all]]} => reactdir & "vesicle_07_ca_D13." & seed & ".dat"
{COUNT[bound_sensor_D17,presynaptic_segment.vesicles.top.sensor_07[sites_all]]} => reactdir & "vesicle_07_ca_D17." & seed & ".dat"
{COUNT[bound_sensor_D21,presynaptic_segment.vesicles.top.sensor_07[sites_all]]} => reactdir & "vesicle_07_ca_D21." & seed & ".dat"
{COUNT[bound_sensor_D25,presynaptic_segment.vesicles.top.sensor_07[sites_all]]} => reactdir & "vesicle_07_ca_D25." & seed & ".dat"
{COUNT[bound_sensor_D29,presynaptic_segment.vesicles.top.sensor_07[sites_all]]} => reactdir & "vesicle_07_ca_D29." & seed & ".dat"
{COUNT[bound_sensor_D33,presynaptic_segment.vesicles.top.sensor_07[sites_all]]} => reactdir & "vesicle_07_ca_D33." & seed & ".dat"
{COUNT[bound_sensor_D37,presynaptic_segment.vesicles.top.sensor_07[sites_all]]} => reactdir & "vesicle_07_ca_D37." & seed & ".dat"
{COUNT[bound_sensor_D42,presynaptic_segment.vesicles.top.sensor_07[sites_all]]} => reactdir & "vesicle_07_ca_D42." & seed & ".dat"
{COUNT[bound_sensor_D46,presynaptic_segment.vesicles.top.sensor_07[sites_all]]} => reactdir & "vesicle_07_ca_D46." & seed & ".dat"
{COUNT[bound_sensor_D49,presynaptic_segment.vesicles.top.sensor_07[sites_all]]} => reactdir & "vesicle_07_ca_D49." & seed & ".dat"

{COUNT[bound_sensor_A01,presynaptic_segment.vesicles.top.sensor_06[sites_all]]} => reactdir & "vesicle_06_ca_A01." & seed & ".dat"
{COUNT[bound_sensor_A04,presynaptic_segment.vesicles.top.sensor_06[sites_all]]} => reactdir & "vesicle_06_ca_A04." & seed & ".dat"
{COUNT[bound_sensor_A09,presynaptic_segment.vesicles.top.sensor_06[sites_all]]} => reactdir & "vesicle_06_ca_A09." & seed & ".dat"
{COUNT[bound_sensor_A13,presynaptic_segment.vesicles.top.sensor_06[sites_all]]} => reactdir & "vesicle_06_ca_A13." & seed & ".dat"
{COUNT[bound_sensor_A17,presynaptic_segment.vesicles.top.sensor_06[sites_all]]} => reactdir & "vesicle_06_ca_A17." & seed & ".dat"
{COUNT[bound_sensor_A21,presynaptic_segment.vesicles.top.sensor_06[sites_all]]} => reactdir & "vesicle_06_ca_A21." & seed & ".dat"
{COUNT[bound_sensor_A25,presynaptic_segment.vesicles.top.sensor_06[sites_all]]} => reactdir & "vesicle_06_ca_A25." & seed & ".dat"
{COUNT[bound_sensor_A29,presynaptic_segment.vesicles.top.sensor_06[sites_all]]} => reactdir & "vesicle_06_ca_A29." & seed & ".dat"
{COUNT[bound_sensor_A33,presynaptic_segment.vesicles.top.sensor_06[sites_all]]} => reactdir & "vesicle_06_ca_A33." & seed & ".dat"
{COUNT[bound_sensor_A38,presynaptic_segment.vesicles.top.sensor_06[sites_all]]} => reactdir & "vesicle_06_ca_A38." & seed & ".dat"
{COUNT[bound_sensor_A42,presynaptic_segment.vesicles.top.sensor_06[sites_all]]} => reactdir & "vesicle_06_ca_A42." & seed & ".dat"
{COUNT[bound_sensor_A46,presynaptic_segment.vesicles.top.sensor_06[sites_all]]} => reactdir & "vesicle_06_ca_A46." & seed & ".dat"
{COUNT[bound_sensor_A49,presynaptic_segment.vesicles.top.sensor_06[sites_all]]} => reactdir & "vesicle_06_ca_A49." & seed & ".dat"
{COUNT[bound_sensor_D01,presynaptic_segment.vesicles.top.sensor_06[sites_all]]} => reactdir & "vesicle_06_ca_D01." & seed & ".dat"
{COUNT[bound_sensor_D04,presynaptic_segment.vesicles.top.sensor_06[sites_all]]} => reactdir & "vesicle_06_ca_D04." & seed & ".dat"
{COUNT[bound_sensor_D09,presynaptic_segment.vesicles.top.sensor_06[sites_all]]} => reactdir & "vesicle_06_ca_D09." & seed & ".dat"
{COUNT[bound_sensor_D13,presynaptic_segment.vesicles.top.sensor_06[sites_all]]} => reactdir & "vesicle_06_ca_D13." & seed & ".dat"
{COUNT[bound_sensor_D17,presynaptic_segment.vesicles.top.sensor_06[sites_all]]} => reactdir & "vesicle_06_ca_D17." & seed & ".dat"
{COUNT[bound_sensor_D21,presynaptic_segment.vesicles.top.sensor_06[sites_all]]} => reactdir & "vesicle_06_ca_D21." & seed & ".dat"
{COUNT[bound_sensor_D25,presynaptic_segment.vesicles.top.sensor_06[sites_all]]} => reactdir & "vesicle_06_ca_D25." & seed & ".dat"
{COUNT[bound_sensor_D29,presynaptic_segment.vesicles.top.sensor_06[sites_all]]} => reactdir & "vesicle_06_ca_D29." & seed & ".dat"
{COUNT[bound_sensor_D33,presynaptic_segment.vesicles.top.sensor_06[sites_all]]} => reactdir & "vesicle_06_ca_D33." & seed & ".dat"
{COUNT[bound_sensor_D37,presynaptic_segment.vesicles.top.sensor_06[sites_all]]} => reactdir & "vesicle_06_ca_D37." & seed & ".dat"
{COUNT[bound_sensor_D42,presynaptic_segment.vesicles.top.sensor_06[sites_all]]} => reactdir & "vesicle_06_ca_D42." & seed & ".dat"
{COUNT[bound_sensor_D46,presynaptic_segment.vesicles.top.sensor_06[sites_all]]} => reactdir & "vesicle_06_ca_D46." & seed & ".dat"
{COUNT[bound_sensor_D49,presynaptic_segment.vesicles.top.sensor_06[sites_all]]} => reactdir & "vesicle_06_ca_D49." & seed & ".dat"

{COUNT[bound_sensor_A01,presynaptic_segment.vesicles.top.sensor_05[sites_all]]} => reactdir & "vesicle_05_ca_A01." & seed & ".dat"
{COUNT[bound_sensor_A04,presynaptic_segment.vesicles.top.sensor_05[sites_all]]} => reactdir & "vesicle_05_ca_A04." & seed & ".dat"
{COUNT[bound_sensor_A09,presynaptic_segment.vesicles.top.sensor_05[sites_all]]} => reactdir & "vesicle_05_ca_A09." & seed & ".dat"
{COUNT[bound_sensor_A13,presynaptic_segment.vesicles.top.sensor_05[sites_all]]} => reactdir & "vesicle_05_ca_A13." & seed & ".dat"
{COUNT[bound_sensor_A17,presynaptic_segment.vesicles.top.sensor_05[sites_all]]} => reactdir & "vesicle_05_ca_A17." & seed & ".dat"
{COUNT[bound_sensor_A21,presynaptic_segment.vesicles.top.sensor_05[sites_all]]} => reactdir & "vesicle_05_ca_A21." & seed & ".dat"
{COUNT[bound_sensor_A25,presynaptic_segment.vesicles.top.sensor_05[sites_all]]} => reactdir & "vesicle_05_ca_A25." & seed & ".dat"
{COUNT[bound_sensor_A29,presynaptic_segment.vesicles.top.sensor_05[sites_all]]} => reactdir & "vesicle_05_ca_A29." & seed & ".dat"
{COUNT[bound_sensor_A33,presynaptic_segment.vesicles.top.sensor_05[sites_all]]} => reactdir & "vesicle_05_ca_A33." & seed & ".dat"
{COUNT[bound_sensor_A38,presynaptic_segment.vesicles.top.sensor_05[sites_all]]} => reactdir & "vesicle_05_ca_A38." & seed & ".dat"
{COUNT[bound_sensor_A42,presynaptic_segment.vesicles.top.sensor_05[sites_all]]} => reactdir & "vesicle_05_ca_A42." & seed & ".dat"
{COUNT[bound_sensor_A46,presynaptic_segment.vesicles.top.sensor_05[sites_all]]} => reactdir & "vesicle_05_ca_A46." & seed & ".dat"
{COUNT[bound_sensor_A49,presynaptic_segment.vesicles.top.sensor_05[sites_all]]} => reactdir & "vesicle_05_ca_A49." & seed & ".dat"
{COUNT[bound_sensor_D01,presynaptic_segment.vesicles.top.sensor_05[sites_all]]} => reactdir & "vesicle_05_ca_D01." & seed & ".dat"
{COUNT[bound_sensor_D04,presynaptic_segment.vesicles.top.sensor_05[sites_all]]} => reactdir & "vesicle_05_ca_D04." & seed & ".dat"
{COUNT[bound_sensor_D09,presynaptic_segment.vesicles.top.sensor_05[sites_all]]} => reactdir & "vesicle_05_ca_D09." & seed & ".dat"
{COUNT[bound_sensor_D13,presynaptic_segment.vesicles.top.sensor_05[sites_all]]} => reactdir & "vesicle_05_ca_D13." & seed & ".dat"
{COUNT[bound_sensor_D17,presynaptic_segment.vesicles.top.sensor_05[sites_all]]} => reactdir & "vesicle_05_ca_D17." & seed & ".dat"
{COUNT[bound_sensor_D21,presynaptic_segment.vesicles.top.sensor_05[sites_all]]} => reactdir & "vesicle_05_ca_D21." & seed & ".dat"
{COUNT[bound_sensor_D25,presynaptic_segment.vesicles.top.sensor_05[sites_all]]} => reactdir & "vesicle_05_ca_D25." & seed & ".dat"
{COUNT[bound_sensor_D29,presynaptic_segment.vesicles.top.sensor_05[sites_all]]} => reactdir & "vesicle_05_ca_D29." & seed & ".dat"
{COUNT[bound_sensor_D33,presynaptic_segment.vesicles.top.sensor_05[sites_all]]} => reactdir & "vesicle_05_ca_D33." & seed & ".dat"
{COUNT[bound_sensor_D37,presynaptic_segment.vesicles.top.sensor_05[sites_all]]} => reactdir & "vesicle_05_ca_D37." & seed & ".dat"
{COUNT[bound_sensor_D42,presynaptic_segment.vesicles.top.sensor_05[sites_all]]} => reactdir & "vesicle_05_ca_D42." & seed & ".dat"
{COUNT[bound_sensor_D46,presynaptic_segment.vesicles.top.sensor_05[sites_all]]} => reactdir & "vesicle_05_ca_D46." & seed & ".dat"
{COUNT[bound_sensor_D49,presynaptic_segment.vesicles.top.sensor_05[sites_all]]} => reactdir & "vesicle_05_ca_D49." & seed & ".dat"

{COUNT[bound_sensor_A01,presynaptic_segment.vesicles.top.sensor_04[sites_all]]} => reactdir & "vesicle_04_ca_A01." & seed & ".dat"
{COUNT[bound_sensor_A04,presynaptic_segment.vesicles.top.sensor_04[sites_all]]} => reactdir & "vesicle_04_ca_A04." & seed & ".dat"
{COUNT[bound_sensor_A09,presynaptic_segment.vesicles.top.sensor_04[sites_all]]} => reactdir & "vesicle_04_ca_A09." & seed & ".dat"
{COUNT[bound_sensor_A13,presynaptic_segment.vesicles.top.sensor_04[sites_all]]} => reactdir & "vesicle_04_ca_A13." & seed & ".dat"
{COUNT[bound_sensor_A17,presynaptic_segment.vesicles.top.sensor_04[sites_all]]} => reactdir & "vesicle_04_ca_A17." & seed & ".dat"
{COUNT[bound_sensor_A21,presynaptic_segment.vesicles.top.sensor_04[sites_all]]} => reactdir & "vesicle_04_ca_A21." & seed & ".dat"
{COUNT[bound_sensor_A25,presynaptic_segment.vesicles.top.sensor_04[sites_all]]} => reactdir & "vesicle_04_ca_A25." & seed & ".dat"
{COUNT[bound_sensor_A29,presynaptic_segment.vesicles.top.sensor_04[sites_all]]} => reactdir & "vesicle_04_ca_A29." & seed & ".dat"
{COUNT[bound_sensor_A33,presynaptic_segment.vesicles.top.sensor_04[sites_all]]} => reactdir & "vesicle_04_ca_A33." & seed & ".dat"
{COUNT[bound_sensor_A38,presynaptic_segment.vesicles.top.sensor_04[sites_all]]} => reactdir & "vesicle_04_ca_A38." & seed & ".dat"
{COUNT[bound_sensor_A42,presynaptic_segment.vesicles.top.sensor_04[sites_all]]} => reactdir & "vesicle_04_ca_A42." & seed & ".dat"
{COUNT[bound_sensor_A46,presynaptic_segment.vesicles.top.sensor_04[sites_all]]} => reactdir & "vesicle_04_ca_A46." & seed & ".dat"
{COUNT[bound_sensor_A49,presynaptic_segment.vesicles.top.sensor_04[sites_all]]} => reactdir & "vesicle_04_ca_A49." & seed & ".dat"
{COUNT[bound_sensor_D01,presynaptic_segment.vesicles.top.sensor_04[sites_all]]} => reactdir & "vesicle_04_ca_D01." & seed & ".dat"
{COUNT[bound_sensor_D04,presynaptic_segment.vesicles.top.sensor_04[sites_all]]} => reactdir & "vesicle_04_ca_D04." & seed & ".dat"
{COUNT[bound_sensor_D09,presynaptic_segment.vesicles.top.sensor_04[sites_all]]} => reactdir & "vesicle_04_ca_D09." & seed & ".dat"
{COUNT[bound_sensor_D13,presynaptic_segment.vesicles.top.sensor_04[sites_all]]} => reactdir & "vesicle_04_ca_D13." & seed & ".dat"
{COUNT[bound_sensor_D17,presynaptic_segment.vesicles.top.sensor_04[sites_all]]} => reactdir & "vesicle_04_ca_D17." & seed & ".dat"
{COUNT[bound_sensor_D21,presynaptic_segment.vesicles.top.sensor_04[sites_all]]} => reactdir & "vesicle_04_ca_D21." & seed & ".dat"
{COUNT[bound_sensor_D25,presynaptic_segment.vesicles.top.sensor_04[sites_all]]} => reactdir & "vesicle_04_ca_D25." & seed & ".dat"
{COUNT[bound_sensor_D29,presynaptic_segment.vesicles.top.sensor_04[sites_all]]} => reactdir & "vesicle_04_ca_D29." & seed & ".dat"
{COUNT[bound_sensor_D33,presynaptic_segment.vesicles.top.sensor_04[sites_all]]} => reactdir & "vesicle_04_ca_D33." & seed & ".dat"
{COUNT[bound_sensor_D37,presynaptic_segment.vesicles.top.sensor_04[sites_all]]} => reactdir & "vesicle_04_ca_D37." & seed & ".dat"
{COUNT[bound_sensor_D42,presynaptic_segment.vesicles.top.sensor_04[sites_all]]} => reactdir & "vesicle_04_ca_D42." & seed & ".dat"
{COUNT[bound_sensor_D46,presynaptic_segment.vesicles.top.sensor_04[sites_all]]} => reactdir & "vesicle_04_ca_D46." & seed & ".dat"
{COUNT[bound_sensor_D49,presynaptic_segment.vesicles.top.sensor_04[sites_all]]} => reactdir & "vesicle_04_ca_D49." & seed & ".dat"

{COUNT[bound_sensor_A01,presynaptic_segment.vesicles.top.sensor_03[sites_all]]} => reactdir & "vesicle_03_ca_A01." & seed & ".dat"
{COUNT[bound_sensor_A04,presynaptic_segment.vesicles.top.sensor_03[sites_all]]} => reactdir & "vesicle_03_ca_A04." & seed & ".dat"
{COUNT[bound_sensor_A09,presynaptic_segment.vesicles.top.sensor_03[sites_all]]} => reactdir & "vesicle_03_ca_A09." & seed & ".dat"
{COUNT[bound_sensor_A13,presynaptic_segment.vesicles.top.sensor_03[sites_all]]} => reactdir & "vesicle_03_ca_A13." & seed & ".dat"
{COUNT[bound_sensor_A17,presynaptic_segment.vesicles.top.sensor_03[sites_all]]} => reactdir & "vesicle_03_ca_A17." & seed & ".dat"
{COUNT[bound_sensor_A21,presynaptic_segment.vesicles.top.sensor_03[sites_all]]} => reactdir & "vesicle_03_ca_A21." & seed & ".dat"
{COUNT[bound_sensor_A25,presynaptic_segment.vesicles.top.sensor_03[sites_all]]} => reactdir & "vesicle_03_ca_A25." & seed & ".dat"
{COUNT[bound_sensor_A29,presynaptic_segment.vesicles.top.sensor_03[sites_all]]} => reactdir & "vesicle_03_ca_A29." & seed & ".dat"
{COUNT[bound_sensor_A33,presynaptic_segment.vesicles.top.sensor_03[sites_all]]} => reactdir & "vesicle_03_ca_A33." & seed & ".dat"
{COUNT[bound_sensor_A38,presynaptic_segment.vesicles.top.sensor_03[sites_all]]} => reactdir & "vesicle_03_ca_A38." & seed & ".dat"
{COUNT[bound_sensor_A42,presynaptic_segment.vesicles.top.sensor_03[sites_all]]} => reactdir & "vesicle_03_ca_A42." & seed & ".dat"
{COUNT[bound_sensor_A46,presynaptic_segment.vesicles.top.sensor_03[sites_all]]} => reactdir & "vesicle_03_ca_A46." & seed & ".dat"
{COUNT[bound_sensor_A49,presynaptic_segment.vesicles.top.sensor_03[sites_all]]} => reactdir & "vesicle_03_ca_A49." & seed & ".dat"
{COUNT[bound_sensor_D01,presynaptic_segment.vesicles.top.sensor_03[sites_all]]} => reactdir & "vesicle_03_ca_D01." & seed & ".dat"
{COUNT[bound_sensor_D04,presynaptic_segment.vesicles.top.sensor_03[sites_all]]} => reactdir & "vesicle_03_ca_D04." & seed & ".dat"
{COUNT[bound_sensor_D09,presynaptic_segment.vesicles.top.sensor_03[sites_all]]} => reactdir & "vesicle_03_ca_D09." & seed & ".dat"
{COUNT[bound_sensor_D13,presynaptic_segment.vesicles.top.sensor_03[sites_all]]} => reactdir & "vesicle_03_ca_D13." & seed & ".dat"
{COUNT[bound_sensor_D17,presynaptic_segment.vesicles.top.sensor_03[sites_all]]} => reactdir & "vesicle_03_ca_D17." & seed & ".dat"
{COUNT[bound_sensor_D21,presynaptic_segment.vesicles.top.sensor_03[sites_all]]} => reactdir & "vesicle_03_ca_D21." & seed & ".dat"
{COUNT[bound_sensor_D25,presynaptic_segment.vesicles.top.sensor_03[sites_all]]} => reactdir & "vesicle_03_ca_D25." & seed & ".dat"
{COUNT[bound_sensor_D29,presynaptic_segment.vesicles.top.sensor_03[sites_all]]} => reactdir & "vesicle_03_ca_D29." & seed & ".dat"
{COUNT[bound_sensor_D33,presynaptic_segment.vesicles.top.sensor_03[sites_all]]} => reactdir & "vesicle_03_ca_D33." & seed & ".dat"
{COUNT[bound_sensor_D37,presynaptic_segment.vesicles.top.sensor_03[sites_all]]} => reactdir & "vesicle_03_ca_D37." & seed & ".dat"
{COUNT[bound_sensor_D42,presynaptic_segment.vesicles.top.sensor_03[sites_all]]} => reactdir & "vesicle_03_ca_D42." & seed & ".dat"
{COUNT[bound_sensor_D46,presynaptic_segment.vesicles.top.sensor_03[sites_all]]} => reactdir & "vesicle_03_ca_D46." & seed & ".dat"
{COUNT[bound_sensor_D49,presynaptic_segment.vesicles.top.sensor_03[sites_all]]} => reactdir & "vesicle_03_ca_D49." & seed & ".dat"

{COUNT[bound_sensor_A01,presynaptic_segment.vesicles.top.sensor_02[sites_all]]} => reactdir & "vesicle_02_ca_A01." & seed & ".dat"
{COUNT[bound_sensor_A04,presynaptic_segment.vesicles.top.sensor_02[sites_all]]} => reactdir & "vesicle_02_ca_A04." & seed & ".dat"
{COUNT[bound_sensor_A09,presynaptic_segment.vesicles.top.sensor_02[sites_all]]} => reactdir & "vesicle_02_ca_A09." & seed & ".dat"
{COUNT[bound_sensor_A13,presynaptic_segment.vesicles.top.sensor_02[sites_all]]} => reactdir & "vesicle_02_ca_A13." & seed & ".dat"
{COUNT[bound_sensor_A17,presynaptic_segment.vesicles.top.sensor_02[sites_all]]} => reactdir & "vesicle_02_ca_A17." & seed & ".dat"
{COUNT[bound_sensor_A21,presynaptic_segment.vesicles.top.sensor_02[sites_all]]} => reactdir & "vesicle_02_ca_A21." & seed & ".dat"
{COUNT[bound_sensor_A25,presynaptic_segment.vesicles.top.sensor_02[sites_all]]} => reactdir & "vesicle_02_ca_A25." & seed & ".dat"
{COUNT[bound_sensor_A29,presynaptic_segment.vesicles.top.sensor_02[sites_all]]} => reactdir & "vesicle_02_ca_A29." & seed & ".dat"
{COUNT[bound_sensor_A33,presynaptic_segment.vesicles.top.sensor_02[sites_all]]} => reactdir & "vesicle_02_ca_A33." & seed & ".dat"
{COUNT[bound_sensor_A38,presynaptic_segment.vesicles.top.sensor_02[sites_all]]} => reactdir & "vesicle_02_ca_A38." & seed & ".dat"
{COUNT[bound_sensor_A42,presynaptic_segment.vesicles.top.sensor_02[sites_all]]} => reactdir & "vesicle_02_ca_A42." & seed & ".dat"
{COUNT[bound_sensor_A46,presynaptic_segment.vesicles.top.sensor_02[sites_all]]} => reactdir & "vesicle_02_ca_A46." & seed & ".dat"
{COUNT[bound_sensor_A49,presynaptic_segment.vesicles.top.sensor_02[sites_all]]} => reactdir & "vesicle_02_ca_A49." & seed & ".dat"
{COUNT[bound_sensor_D01,presynaptic_segment.vesicles.top.sensor_02[sites_all]]} => reactdir & "vesicle_02_ca_D01." & seed & ".dat"
{COUNT[bound_sensor_D04,presynaptic_segment.vesicles.top.sensor_02[sites_all]]} => reactdir & "vesicle_02_ca_D04." & seed & ".dat"
{COUNT[bound_sensor_D09,presynaptic_segment.vesicles.top.sensor_02[sites_all]]} => reactdir & "vesicle_02_ca_D09." & seed & ".dat"
{COUNT[bound_sensor_D13,presynaptic_segment.vesicles.top.sensor_02[sites_all]]} => reactdir & "vesicle_02_ca_D13." & seed & ".dat"
{COUNT[bound_sensor_D17,presynaptic_segment.vesicles.top.sensor_02[sites_all]]} => reactdir & "vesicle_02_ca_D17." & seed & ".dat"
{COUNT[bound_sensor_D21,presynaptic_segment.vesicles.top.sensor_02[sites_all]]} => reactdir & "vesicle_02_ca_D21." & seed & ".dat"
{COUNT[bound_sensor_D25,presynaptic_segment.vesicles.top.sensor_02[sites_all]]} => reactdir & "vesicle_02_ca_D25." & seed & ".dat"
{COUNT[bound_sensor_D29,presynaptic_segment.vesicles.top.sensor_02[sites_all]]} => reactdir & "vesicle_02_ca_D29." & seed & ".dat"
{COUNT[bound_sensor_D33,presynaptic_segment.vesicles.top.sensor_02[sites_all]]} => reactdir & "vesicle_02_ca_D33." & seed & ".dat"
{COUNT[bound_sensor_D37,presynaptic_segment.vesicles.top.sensor_02[sites_all]]} => reactdir & "vesicle_02_ca_D37." & seed & ".dat"
{COUNT[bound_sensor_D42,presynaptic_segment.vesicles.top.sensor_02[sites_all]]} => reactdir & "vesicle_02_ca_D42." & seed & ".dat"
{COUNT[bound_sensor_D46,presynaptic_segment.vesicles.top.sensor_02[sites_all]]} => reactdir & "vesicle_02_ca_D46." & seed & ".dat"
{COUNT[bound_sensor_D49,presynaptic_segment.vesicles.top.sensor_02[sites_all]]} => reactdir & "vesicle_02_ca_D49." & seed & ".dat"

{COUNT[bound_sensor_A01,presynaptic_segment.vesicles.top.sensor_01[sites_all]]} => reactdir & "vesicle_01_ca_A01." & seed & ".dat"
{COUNT[bound_sensor_A04,presynaptic_segment.vesicles.top.sensor_01[sites_all]]} => reactdir & "vesicle_01_ca_A04." & seed & ".dat"
{COUNT[bound_sensor_A09,presynaptic_segment.vesicles.top.sensor_01[sites_all]]} => reactdir & "vesicle_01_ca_A09." & seed & ".dat"
{COUNT[bound_sensor_A13,presynaptic_segment.vesicles.top.sensor_01[sites_all]]} => reactdir & "vesicle_01_ca_A13." & seed & ".dat"
{COUNT[bound_sensor_A17,presynaptic_segment.vesicles.top.sensor_01[sites_all]]} => reactdir & "vesicle_01_ca_A17." & seed & ".dat"
{COUNT[bound_sensor_A21,presynaptic_segment.vesicles.top.sensor_01[sites_all]]} => reactdir & "vesicle_01_ca_A21." & seed & ".dat"
{COUNT[bound_sensor_A25,presynaptic_segment.vesicles.top.sensor_01[sites_all]]} => reactdir & "vesicle_01_ca_A25." & seed & ".dat"
{COUNT[bound_sensor_A29,presynaptic_segment.vesicles.top.sensor_01[sites_all]]} => reactdir & "vesicle_01_ca_A29." & seed & ".dat"
{COUNT[bound_sensor_A33,presynaptic_segment.vesicles.top.sensor_01[sites_all]]} => reactdir & "vesicle_01_ca_A33." & seed & ".dat"
{COUNT[bound_sensor_A38,presynaptic_segment.vesicles.top.sensor_01[sites_all]]} => reactdir & "vesicle_01_ca_A38." & seed & ".dat"
{COUNT[bound_sensor_A42,presynaptic_segment.vesicles.top.sensor_01[sites_all]]} => reactdir & "vesicle_01_ca_A42." & seed & ".dat"
{COUNT[bound_sensor_A46,presynaptic_segment.vesicles.top.sensor_01[sites_all]]} => reactdir & "vesicle_01_ca_A46." & seed & ".dat"
{COUNT[bound_sensor_A49,presynaptic_segment.vesicles.top.sensor_01[sites_all]]} => reactdir & "vesicle_01_ca_A49." & seed & ".dat"
{COUNT[bound_sensor_D01,presynaptic_segment.vesicles.top.sensor_01[sites_all]]} => reactdir & "vesicle_01_ca_D01." & seed & ".dat"
{COUNT[bound_sensor_D04,presynaptic_segment.vesicles.top.sensor_01[sites_all]]} => reactdir & "vesicle_01_ca_D04." & seed & ".dat"
{COUNT[bound_sensor_D09,presynaptic_segment.vesicles.top.sensor_01[sites_all]]} => reactdir & "vesicle_01_ca_D09." & seed & ".dat"
{COUNT[bound_sensor_D13,presynaptic_segment.vesicles.top.sensor_01[sites_all]]} => reactdir & "vesicle_01_ca_D13." & seed & ".dat"
{COUNT[bound_sensor_D17,presynaptic_segment.vesicles.top.sensor_01[sites_all]]} => reactdir & "vesicle_01_ca_D17." & seed & ".dat"
{COUNT[bound_sensor_D21,presynaptic_segment.vesicles.top.sensor_01[sites_all]]} => reactdir & "vesicle_01_ca_D21." & seed & ".dat"
{COUNT[bound_sensor_D25,presynaptic_segment.vesicles.top.sensor_01[sites_all]]} => reactdir & "vesicle_01_ca_D25." & seed & ".dat"
{COUNT[bound_sensor_D29,presynaptic_segment.vesicles.top.sensor_01[sites_all]]} => reactdir & "vesicle_01_ca_D29." & seed & ".dat"
{COUNT[bound_sensor_D33,presynaptic_segment.vesicles.top.sensor_01[sites_all]]} => reactdir & "vesicle_01_ca_D33." & seed & ".dat"
{COUNT[bound_sensor_D37,presynaptic_segment.vesicles.top.sensor_01[sites_all]]} => reactdir & "vesicle_01_ca_D37." & seed & ".dat"
{COUNT[bound_sensor_D42,presynaptic_segment.vesicles.top.sensor_01[sites_all]]} => reactdir & "vesicle_01_ca_D42." & seed & ".dat"
{COUNT[bound_sensor_D46,presynaptic_segment.vesicles.top.sensor_01[sites_all]]} => reactdir & "vesicle_01_ca_D46." & seed & ".dat"
{COUNT[bound_sensor_D49,presynaptic_segment.vesicles.top.sensor_01[sites_all]]} => reactdir & "vesicle_01_ca_D49." & seed & ".dat"


{COUNT[open_channel_A01,WORLD]}=> reactdir & "open_channel_A01" & "." & seed & ".dat"
{COUNT[open_channel_A04,WORLD]}=> reactdir & "open_channel_A04" & "." & seed & ".dat"
{COUNT[open_channel_A09,WORLD]}=> reactdir & "open_channel_A09" & "." & seed & ".dat"
{COUNT[open_channel_A13,WORLD]}=> reactdir & "open_channel_A13" & "." & seed & ".dat"
{COUNT[open_channel_A17,WORLD]}=> reactdir & "open_channel_A17" & "." & seed & ".dat"
{COUNT[open_channel_A21,WORLD]}=> reactdir & "open_channel_A21" & "." & seed & ".dat"
{COUNT[open_channel_A25,WORLD]}=> reactdir & "open_channel_A25" & "." & seed & ".dat"
{COUNT[open_channel_A29,WORLD]}=> reactdir & "open_channel_A29" & "." & seed & ".dat"
{COUNT[open_channel_A33,WORLD]}=> reactdir & "open_channel_A33" & "." & seed & ".dat"
{COUNT[open_channel_A38,WORLD]}=> reactdir & "open_channel_A38" & "." & seed & ".dat"
{COUNT[open_channel_A42,WORLD]}=> reactdir & "open_channel_A42" & "." & seed & ".dat"
{COUNT[open_channel_A46,WORLD]}=> reactdir & "open_channel_A46" & "." & seed & ".dat"
{COUNT[open_channel_A49,WORLD]}=> reactdir & "open_channel_A49" & "." & seed & ".dat"
{COUNT[open_channel_D01,WORLD]}=> reactdir & "open_channel_D01" & "." & seed & ".dat"
{COUNT[open_channel_D04,WORLD]}=> reactdir & "open_channel_D04" & "." & seed & ".dat"
{COUNT[open_channel_D09,WORLD]}=> reactdir & "open_channel_D09" & "." & seed & ".dat"
{COUNT[open_channel_D13,WORLD]}=> reactdir & "open_channel_D13" & "." & seed & ".dat"
{COUNT[open_channel_D17,WORLD]}=> reactdir & "open_channel_D17" & "." & seed & ".dat"
{COUNT[open_channel_D21,WORLD]}=> reactdir & "open_channel_D21" & "." & seed & ".dat"
{COUNT[open_channel_D25,WORLD]}=> reactdir & "open_channel_D25" & "." & seed & ".dat"
{COUNT[open_channel_D29,WORLD]}=> reactdir & "open_channel_D29" & "." & seed & ".dat"
{COUNT[open_channel_D33,WORLD]}=> reactdir & "open_channel_D33" & "." & seed & ".dat"
{COUNT[open_channel_D37,WORLD]}=> reactdir & "open_channel_D37" & "." & seed & ".dat"
{COUNT[open_channel_D42,WORLD]}=> reactdir & "open_channel_D42" & "." & seed & ".dat"
{COUNT[open_channel_D46,WORLD]}=> reactdir & "open_channel_D46" & "." & seed & ".dat"
{COUNT[open_channel_D49,WORLD]}=> reactdir & "open_channel_D49" & "." & seed & ".dat"

{COUNT[open_channel_A01,WORLD]+
COUNT[open_channel_A04,WORLD]+
COUNT[open_channel_A09,WORLD]+
COUNT[open_channel_A13,WORLD]+
COUNT[open_channel_A17,WORLD]+
COUNT[open_channel_A21,WORLD]+
COUNT[open_channel_A25,WORLD]+
COUNT[open_channel_A29,WORLD]+
COUNT[open_channel_A33,WORLD]+
COUNT[open_channel_A38,WORLD]+
COUNT[open_channel_A42,WORLD]+
COUNT[open_channel_A46,WORLD]+
COUNT[open_channel_A49,WORLD]+
COUNT[open_channel_D01,WORLD]+
COUNT[open_channel_D04,WORLD]+
COUNT[open_channel_D09,WORLD]+
COUNT[open_channel_D13,WORLD]+
COUNT[open_channel_D17,WORLD]+
COUNT[open_channel_D21,WORLD]+
COUNT[open_channel_D25,WORLD]+
COUNT[open_channel_D29,WORLD]+
COUNT[open_channel_D33,WORLD]+
COUNT[open_channel_D37,WORLD]+
COUNT[open_channel_D42,WORLD]+
COUNT[open_channel_D46,WORLD]+
COUNT[open_channel_D49,WORLD]}=> reactdir & "summed_open_channels" & "." & seed & ".dat"


{COUNT[bound_sensor_A01,presynaptic_segment.vesicles.top.sensor_01[site_3]]+
COUNT[bound_sensor_A04,presynaptic_segment.vesicles.top.sensor_01[site_3]]+
COUNT[bound_sensor_A09,presynaptic_segment.vesicles.top.sensor_01[site_3]]+
COUNT[bound_sensor_A13,presynaptic_segment.vesicles.top.sensor_01[site_3]]+
COUNT[bound_sensor_A17,presynaptic_segment.vesicles.top.sensor_01[site_3]]+
COUNT[bound_sensor_A21,presynaptic_segment.vesicles.top.sensor_01[site_3]]+
COUNT[bound_sensor_A25,presynaptic_segment.vesicles.top.sensor_01[site_3]]+
COUNT[bound_sensor_A29,presynaptic_segment.vesicles.top.sensor_01[site_3]]+
COUNT[bound_sensor_A33,presynaptic_segment.vesicles.top.sensor_01[site_3]]+
COUNT[bound_sensor_A38,presynaptic_segment.vesicles.top.sensor_01[site_3]]+
COUNT[bound_sensor_A42,presynaptic_segment.vesicles.top.sensor_01[site_3]]+
COUNT[bound_sensor_A46,presynaptic_segment.vesicles.top.sensor_01[site_3]]+
COUNT[bound_sensor_A49,presynaptic_segment.vesicles.top.sensor_01[site_3]]+
COUNT[bound_sensor_D01,presynaptic_segment.vesicles.top.sensor_01[site_3]]+
COUNT[bound_sensor_D04,presynaptic_segment.vesicles.top.sensor_01[site_3]]+
COUNT[bound_sensor_D09,presynaptic_segment.vesicles.top.sensor_01[site_3]]+
COUNT[bound_sensor_D13,presynaptic_segment.vesicles.top.sensor_01[site_3]]+
COUNT[bound_sensor_D17,presynaptic_segment.vesicles.top.sensor_01[site_3]]+
COUNT[bound_sensor_D21,presynaptic_segment.vesicles.top.sensor_01[site_3]]+
COUNT[bound_sensor_D25,presynaptic_segment.vesicles.top.sensor_01[site_3]]+
COUNT[bound_sensor_D29,presynaptic_segment.vesicles.top.sensor_01[site_3]]+
COUNT[bound_sensor_D33,presynaptic_segment.vesicles.top.sensor_01[site_3]]+
COUNT[bound_sensor_D37,presynaptic_segment.vesicles.top.sensor_01[site_3]]+
COUNT[bound_sensor_D42,presynaptic_segment.vesicles.top.sensor_01[site_3]]+
COUNT[bound_sensor_D46,presynaptic_segment.vesicles.top.sensor_01[site_3]]+
COUNT[bound_sensor_D49,presynaptic_segment.vesicles.top.sensor_01[site_3]]} => reactdir & "bound_vesicle_01_sensor_03." & seed & ".dat"

{COUNT[bound_sensor_A01,presynaptic_segment.vesicles.top.sensor_02[site_3]]+
COUNT[bound_sensor_A04,presynaptic_segment.vesicles.top.sensor_02[site_3]]+
COUNT[bound_sensor_A09,presynaptic_segment.vesicles.top.sensor_02[site_3]]+
COUNT[bound_sensor_A13,presynaptic_segment.vesicles.top.sensor_02[site_3]]+
COUNT[bound_sensor_A17,presynaptic_segment.vesicles.top.sensor_02[site_3]]+
COUNT[bound_sensor_A21,presynaptic_segment.vesicles.top.sensor_02[site_3]]+
COUNT[bound_sensor_A25,presynaptic_segment.vesicles.top.sensor_02[site_3]]+
COUNT[bound_sensor_A29,presynaptic_segment.vesicles.top.sensor_02[site_3]]+
COUNT[bound_sensor_A33,presynaptic_segment.vesicles.top.sensor_02[site_3]]+
COUNT[bound_sensor_A38,presynaptic_segment.vesicles.top.sensor_02[site_3]]+
COUNT[bound_sensor_A42,presynaptic_segment.vesicles.top.sensor_02[site_3]]+
COUNT[bound_sensor_A46,presynaptic_segment.vesicles.top.sensor_02[site_3]]+
COUNT[bound_sensor_A49,presynaptic_segment.vesicles.top.sensor_02[site_3]]+
COUNT[bound_sensor_D01,presynaptic_segment.vesicles.top.sensor_02[site_3]]+
COUNT[bound_sensor_D04,presynaptic_segment.vesicles.top.sensor_02[site_3]]+
COUNT[bound_sensor_D09,presynaptic_segment.vesicles.top.sensor_02[site_3]]+
COUNT[bound_sensor_D13,presynaptic_segment.vesicles.top.sensor_02[site_3]]+
COUNT[bound_sensor_D17,presynaptic_segment.vesicles.top.sensor_02[site_3]]+
COUNT[bound_sensor_D21,presynaptic_segment.vesicles.top.sensor_02[site_3]]+
COUNT[bound_sensor_D25,presynaptic_segment.vesicles.top.sensor_02[site_3]]+
COUNT[bound_sensor_D29,presynaptic_segment.vesicles.top.sensor_02[site_3]]+
COUNT[bound_sensor_D33,presynaptic_segment.vesicles.top.sensor_02[site_3]]+
COUNT[bound_sensor_D37,presynaptic_segment.vesicles.top.sensor_02[site_3]]+
COUNT[bound_sensor_D42,presynaptic_segment.vesicles.top.sensor_02[site_3]]+
COUNT[bound_sensor_D46,presynaptic_segment.vesicles.top.sensor_02[site_3]]+
COUNT[bound_sensor_D49,presynaptic_segment.vesicles.top.sensor_02[site_3]]} => reactdir & "bound_vesicle_02_sensor_03." & seed & ".dat"

{COUNT[bound_sensor_A01,presynaptic_segment.vesicles.top.sensor_03[site_3]]+
COUNT[bound_sensor_A04,presynaptic_segment.vesicles.top.sensor_03[site_3]]+
COUNT[bound_sensor_A09,presynaptic_segment.vesicles.top.sensor_03[site_3]]+
COUNT[bound_sensor_A13,presynaptic_segment.vesicles.top.sensor_03[site_3]]+
COUNT[bound_sensor_A17,presynaptic_segment.vesicles.top.sensor_03[site_3]]+
COUNT[bound_sensor_A21,presynaptic_segment.vesicles.top.sensor_03[site_3]]+
COUNT[bound_sensor_A25,presynaptic_segment.vesicles.top.sensor_03[site_3]]+
COUNT[bound_sensor_A29,presynaptic_segment.vesicles.top.sensor_03[site_3]]+
COUNT[bound_sensor_A33,presynaptic_segment.vesicles.top.sensor_03[site_3]]+
COUNT[bound_sensor_A38,presynaptic_segment.vesicles.top.sensor_03[site_3]]+
COUNT[bound_sensor_A42,presynaptic_segment.vesicles.top.sensor_03[site_3]]+
COUNT[bound_sensor_A46,presynaptic_segment.vesicles.top.sensor_03[site_3]]+
COUNT[bound_sensor_A49,presynaptic_segment.vesicles.top.sensor_03[site_3]]+
COUNT[bound_sensor_D01,presynaptic_segment.vesicles.top.sensor_03[site_3]]+
COUNT[bound_sensor_D04,presynaptic_segment.vesicles.top.sensor_03[site_3]]+
COUNT[bound_sensor_D09,presynaptic_segment.vesicles.top.sensor_03[site_3]]+
COUNT[bound_sensor_D13,presynaptic_segment.vesicles.top.sensor_03[site_3]]+
COUNT[bound_sensor_D17,presynaptic_segment.vesicles.top.sensor_03[site_3]]+
COUNT[bound_sensor_D21,presynaptic_segment.vesicles.top.sensor_03[site_3]]+
COUNT[bound_sensor_D25,presynaptic_segment.vesicles.top.sensor_03[site_3]]+
COUNT[bound_sensor_D29,presynaptic_segment.vesicles.top.sensor_03[site_3]]+
COUNT[bound_sensor_D33,presynaptic_segment.vesicles.top.sensor_03[site_3]]+
COUNT[bound_sensor_D37,presynaptic_segment.vesicles.top.sensor_03[site_3]]+
COUNT[bound_sensor_D42,presynaptic_segment.vesicles.top.sensor_03[site_3]]+
COUNT[bound_sensor_D46,presynaptic_segment.vesicles.top.sensor_03[site_3]]+
COUNT[bound_sensor_D49,presynaptic_segment.vesicles.top.sensor_03[site_3]]} => reactdir & "bound_vesicle_03_sensor_03." & seed & ".dat"

{COUNT[bound_sensor_A01,presynaptic_segment.vesicles.top.sensor_04[site_3]]+
COUNT[bound_sensor_A04,presynaptic_segment.vesicles.top.sensor_04[site_3]]+
COUNT[bound_sensor_A09,presynaptic_segment.vesicles.top.sensor_04[site_3]]+
COUNT[bound_sensor_A13,presynaptic_segment.vesicles.top.sensor_04[site_3]]+
COUNT[bound_sensor_A17,presynaptic_segment.vesicles.top.sensor_04[site_3]]+
COUNT[bound_sensor_A21,presynaptic_segment.vesicles.top.sensor_04[site_3]]+
COUNT[bound_sensor_A25,presynaptic_segment.vesicles.top.sensor_04[site_3]]+
COUNT[bound_sensor_A29,presynaptic_segment.vesicles.top.sensor_04[site_3]]+
COUNT[bound_sensor_A33,presynaptic_segment.vesicles.top.sensor_04[site_3]]+
COUNT[bound_sensor_A38,presynaptic_segment.vesicles.top.sensor_04[site_3]]+
COUNT[bound_sensor_A42,presynaptic_segment.vesicles.top.sensor_04[site_3]]+
COUNT[bound_sensor_A46,presynaptic_segment.vesicles.top.sensor_04[site_3]]+
COUNT[bound_sensor_A49,presynaptic_segment.vesicles.top.sensor_04[site_3]]+
COUNT[bound_sensor_D01,presynaptic_segment.vesicles.top.sensor_04[site_3]]+
COUNT[bound_sensor_D04,presynaptic_segment.vesicles.top.sensor_04[site_3]]+
COUNT[bound_sensor_D09,presynaptic_segment.vesicles.top.sensor_04[site_3]]+
COUNT[bound_sensor_D13,presynaptic_segment.vesicles.top.sensor_04[site_3]]+
COUNT[bound_sensor_D17,presynaptic_segment.vesicles.top.sensor_04[site_3]]+
COUNT[bound_sensor_D21,presynaptic_segment.vesicles.top.sensor_04[site_3]]+
COUNT[bound_sensor_D25,presynaptic_segment.vesicles.top.sensor_04[site_3]]+
COUNT[bound_sensor_D29,presynaptic_segment.vesicles.top.sensor_04[site_3]]+
COUNT[bound_sensor_D33,presynaptic_segment.vesicles.top.sensor_04[site_3]]+
COUNT[bound_sensor_D37,presynaptic_segment.vesicles.top.sensor_04[site_3]]+
COUNT[bound_sensor_D42,presynaptic_segment.vesicles.top.sensor_04[site_3]]+
COUNT[bound_sensor_D46,presynaptic_segment.vesicles.top.sensor_04[site_3]]+
COUNT[bound_sensor_D49,presynaptic_segment.vesicles.top.sensor_04[site_3]]} => reactdir & "bound_vesicle_04_sensor_03." & seed & ".dat"

{COUNT[bound_sensor_A01,presynaptic_segment.vesicles.top.sensor_05[site_3]]+
COUNT[bound_sensor_A04,presynaptic_segment.vesicles.top.sensor_05[site_3]]+
COUNT[bound_sensor_A09,presynaptic_segment.vesicles.top.sensor_05[site_3]]+
COUNT[bound_sensor_A13,presynaptic_segment.vesicles.top.sensor_05[site_3]]+
COUNT[bound_sensor_A17,presynaptic_segment.vesicles.top.sensor_05[site_3]]+
COUNT[bound_sensor_A21,presynaptic_segment.vesicles.top.sensor_05[site_3]]+
COUNT[bound_sensor_A25,presynaptic_segment.vesicles.top.sensor_05[site_3]]+
COUNT[bound_sensor_A29,presynaptic_segment.vesicles.top.sensor_05[site_3]]+
COUNT[bound_sensor_A33,presynaptic_segment.vesicles.top.sensor_05[site_3]]+
COUNT[bound_sensor_A38,presynaptic_segment.vesicles.top.sensor_05[site_3]]+
COUNT[bound_sensor_A42,presynaptic_segment.vesicles.top.sensor_05[site_3]]+
COUNT[bound_sensor_A46,presynaptic_segment.vesicles.top.sensor_05[site_3]]+
COUNT[bound_sensor_A49,presynaptic_segment.vesicles.top.sensor_05[site_3]]+
COUNT[bound_sensor_D01,presynaptic_segment.vesicles.top.sensor_05[site_3]]+
COUNT[bound_sensor_D04,presynaptic_segment.vesicles.top.sensor_05[site_3]]+
COUNT[bound_sensor_D09,presynaptic_segment.vesicles.top.sensor_05[site_3]]+
COUNT[bound_sensor_D13,presynaptic_segment.vesicles.top.sensor_05[site_3]]+
COUNT[bound_sensor_D17,presynaptic_segment.vesicles.top.sensor_05[site_3]]+
COUNT[bound_sensor_D21,presynaptic_segment.vesicles.top.sensor_05[site_3]]+
COUNT[bound_sensor_D25,presynaptic_segment.vesicles.top.sensor_05[site_3]]+
COUNT[bound_sensor_D29,presynaptic_segment.vesicles.top.sensor_05[site_3]]+
COUNT[bound_sensor_D33,presynaptic_segment.vesicles.top.sensor_05[site_3]]+
COUNT[bound_sensor_D37,presynaptic_segment.vesicles.top.sensor_05[site_3]]+
COUNT[bound_sensor_D42,presynaptic_segment.vesicles.top.sensor_05[site_3]]+
COUNT[bound_sensor_D46,presynaptic_segment.vesicles.top.sensor_05[site_3]]+
COUNT[bound_sensor_D49,presynaptic_segment.vesicles.top.sensor_05[site_3]]} => reactdir & "bound_vesicle_05_sensor_03." & seed & ".dat"

{COUNT[bound_sensor_A01,presynaptic_segment.vesicles.top.sensor_06[site_3]]+
COUNT[bound_sensor_A04,presynaptic_segment.vesicles.top.sensor_06[site_3]]+
COUNT[bound_sensor_A09,presynaptic_segment.vesicles.top.sensor_06[site_3]]+
COUNT[bound_sensor_A13,presynaptic_segment.vesicles.top.sensor_06[site_3]]+
COUNT[bound_sensor_A17,presynaptic_segment.vesicles.top.sensor_06[site_3]]+
COUNT[bound_sensor_A21,presynaptic_segment.vesicles.top.sensor_06[site_3]]+
COUNT[bound_sensor_A25,presynaptic_segment.vesicles.top.sensor_06[site_3]]+
COUNT[bound_sensor_A29,presynaptic_segment.vesicles.top.sensor_06[site_3]]+
COUNT[bound_sensor_A33,presynaptic_segment.vesicles.top.sensor_06[site_3]]+
COUNT[bound_sensor_A38,presynaptic_segment.vesicles.top.sensor_06[site_3]]+
COUNT[bound_sensor_A42,presynaptic_segment.vesicles.top.sensor_06[site_3]]+
COUNT[bound_sensor_A46,presynaptic_segment.vesicles.top.sensor_06[site_3]]+
COUNT[bound_sensor_A49,presynaptic_segment.vesicles.top.sensor_06[site_3]]+
COUNT[bound_sensor_D01,presynaptic_segment.vesicles.top.sensor_06[site_3]]+
COUNT[bound_sensor_D04,presynaptic_segment.vesicles.top.sensor_06[site_3]]+
COUNT[bound_sensor_D09,presynaptic_segment.vesicles.top.sensor_06[site_3]]+
COUNT[bound_sensor_D13,presynaptic_segment.vesicles.top.sensor_06[site_3]]+
COUNT[bound_sensor_D17,presynaptic_segment.vesicles.top.sensor_06[site_3]]+
COUNT[bound_sensor_D21,presynaptic_segment.vesicles.top.sensor_06[site_3]]+
COUNT[bound_sensor_D25,presynaptic_segment.vesicles.top.sensor_06[site_3]]+
COUNT[bound_sensor_D29,presynaptic_segment.vesicles.top.sensor_06[site_3]]+
COUNT[bound_sensor_D33,presynaptic_segment.vesicles.top.sensor_06[site_3]]+
COUNT[bound_sensor_D37,presynaptic_segment.vesicles.top.sensor_06[site_3]]+
COUNT[bound_sensor_D42,presynaptic_segment.vesicles.top.sensor_06[site_3]]+
COUNT[bound_sensor_D46,presynaptic_segment.vesicles.top.sensor_06[site_3]]+
COUNT[bound_sensor_D49,presynaptic_segment.vesicles.top.sensor_06[site_3]]} => reactdir & "bound_vesicle_06_sensor_03." & seed & ".dat"

{COUNT[bound_sensor_A01,presynaptic_segment.vesicles.top.sensor_07[site_3]]+
COUNT[bound_sensor_A04,presynaptic_segment.vesicles.top.sensor_07[site_3]]+
COUNT[bound_sensor_A09,presynaptic_segment.vesicles.top.sensor_07[site_3]]+
COUNT[bound_sensor_A13,presynaptic_segment.vesicles.top.sensor_07[site_3]]+
COUNT[bound_sensor_A17,presynaptic_segment.vesicles.top.sensor_07[site_3]]+
COUNT[bound_sensor_A21,presynaptic_segment.vesicles.top.sensor_07[site_3]]+
COUNT[bound_sensor_A25,presynaptic_segment.vesicles.top.sensor_07[site_3]]+
COUNT[bound_sensor_A29,presynaptic_segment.vesicles.top.sensor_07[site_3]]+
COUNT[bound_sensor_A33,presynaptic_segment.vesicles.top.sensor_07[site_3]]+
COUNT[bound_sensor_A38,presynaptic_segment.vesicles.top.sensor_07[site_3]]+
COUNT[bound_sensor_A42,presynaptic_segment.vesicles.top.sensor_07[site_3]]+
COUNT[bound_sensor_A46,presynaptic_segment.vesicles.top.sensor_07[site_3]]+
COUNT[bound_sensor_A49,presynaptic_segment.vesicles.top.sensor_07[site_3]]+
COUNT[bound_sensor_D01,presynaptic_segment.vesicles.top.sensor_07[site_3]]+
COUNT[bound_sensor_D04,presynaptic_segment.vesicles.top.sensor_07[site_3]]+
COUNT[bound_sensor_D09,presynaptic_segment.vesicles.top.sensor_07[site_3]]+
COUNT[bound_sensor_D13,presynaptic_segment.vesicles.top.sensor_07[site_3]]+
COUNT[bound_sensor_D17,presynaptic_segment.vesicles.top.sensor_07[site_3]]+
COUNT[bound_sensor_D21,presynaptic_segment.vesicles.top.sensor_07[site_3]]+
COUNT[bound_sensor_D25,presynaptic_segment.vesicles.top.sensor_07[site_3]]+
COUNT[bound_sensor_D29,presynaptic_segment.vesicles.top.sensor_07[site_3]]+
COUNT[bound_sensor_D33,presynaptic_segment.vesicles.top.sensor_07[site_3]]+
COUNT[bound_sensor_D37,presynaptic_segment.vesicles.top.sensor_07[site_3]]+
COUNT[bound_sensor_D42,presynaptic_segment.vesicles.top.sensor_07[site_3]]+
COUNT[bound_sensor_D46,presynaptic_segment.vesicles.top.sensor_07[site_3]]+
COUNT[bound_sensor_D49,presynaptic_segment.vesicles.top.sensor_07[site_3]]} => reactdir & "bound_vesicle_07_sensor_03." & seed & ".dat"

{COUNT[bound_sensor_A01,presynaptic_segment.vesicles.top.sensor_08[site_3]]+
COUNT[bound_sensor_A04,presynaptic_segment.vesicles.top.sensor_08[site_3]]+
COUNT[bound_sensor_A09,presynaptic_segment.vesicles.top.sensor_08[site_3]]+
COUNT[bound_sensor_A13,presynaptic_segment.vesicles.top.sensor_08[site_3]]+
COUNT[bound_sensor_A17,presynaptic_segment.vesicles.top.sensor_08[site_3]]+
COUNT[bound_sensor_A21,presynaptic_segment.vesicles.top.sensor_08[site_3]]+
COUNT[bound_sensor_A25,presynaptic_segment.vesicles.top.sensor_08[site_3]]+
COUNT[bound_sensor_A29,presynaptic_segment.vesicles.top.sensor_08[site_3]]+
COUNT[bound_sensor_A33,presynaptic_segment.vesicles.top.sensor_08[site_3]]+
COUNT[bound_sensor_A38,presynaptic_segment.vesicles.top.sensor_08[site_3]]+
COUNT[bound_sensor_A42,presynaptic_segment.vesicles.top.sensor_08[site_3]]+
COUNT[bound_sensor_A46,presynaptic_segment.vesicles.top.sensor_08[site_3]]+
COUNT[bound_sensor_A49,presynaptic_segment.vesicles.top.sensor_08[site_3]]+
COUNT[bound_sensor_D01,presynaptic_segment.vesicles.top.sensor_08[site_3]]+
COUNT[bound_sensor_D04,presynaptic_segment.vesicles.top.sensor_08[site_3]]+
COUNT[bound_sensor_D09,presynaptic_segment.vesicles.top.sensor_08[site_3]]+
COUNT[bound_sensor_D13,presynaptic_segment.vesicles.top.sensor_08[site_3]]+
COUNT[bound_sensor_D17,presynaptic_segment.vesicles.top.sensor_08[site_3]]+
COUNT[bound_sensor_D21,presynaptic_segment.vesicles.top.sensor_08[site_3]]+
COUNT[bound_sensor_D25,presynaptic_segment.vesicles.top.sensor_08[site_3]]+
COUNT[bound_sensor_D29,presynaptic_segment.vesicles.top.sensor_08[site_3]]+
COUNT[bound_sensor_D33,presynaptic_segment.vesicles.top.sensor_08[site_3]]+
COUNT[bound_sensor_D37,presynaptic_segment.vesicles.top.sensor_08[site_3]]+
COUNT[bound_sensor_D42,presynaptic_segment.vesicles.top.sensor_08[site_3]]+
COUNT[bound_sensor_D46,presynaptic_segment.vesicles.top.sensor_08[site_3]]+
COUNT[bound_sensor_D49,presynaptic_segment.vesicles.top.sensor_08[site_3]]} => reactdir & "bound_vesicle_08_sensor_03." & seed & ".dat"

{COUNT[bound_sensor_A01,presynaptic_segment.vesicles.top.sensor_09[site_3]]+
COUNT[bound_sensor_A04,presynaptic_segment.vesicles.top.sensor_09[site_3]]+
COUNT[bound_sensor_A09,presynaptic_segment.vesicles.top.sensor_09[site_3]]+
COUNT[bound_sensor_A13,presynaptic_segment.vesicles.top.sensor_09[site_3]]+
COUNT[bound_sensor_A17,presynaptic_segment.vesicles.top.sensor_09[site_3]]+
COUNT[bound_sensor_A21,presynaptic_segment.vesicles.top.sensor_09[site_3]]+
COUNT[bound_sensor_A25,presynaptic_segment.vesicles.top.sensor_09[site_3]]+
COUNT[bound_sensor_A29,presynaptic_segment.vesicles.top.sensor_09[site_3]]+
COUNT[bound_sensor_A33,presynaptic_segment.vesicles.top.sensor_09[site_3]]+
COUNT[bound_sensor_A38,presynaptic_segment.vesicles.top.sensor_09[site_3]]+
COUNT[bound_sensor_A42,presynaptic_segment.vesicles.top.sensor_09[site_3]]+
COUNT[bound_sensor_A46,presynaptic_segment.vesicles.top.sensor_09[site_3]]+
COUNT[bound_sensor_A49,presynaptic_segment.vesicles.top.sensor_09[site_3]]+
COUNT[bound_sensor_D01,presynaptic_segment.vesicles.top.sensor_09[site_3]]+
COUNT[bound_sensor_D04,presynaptic_segment.vesicles.top.sensor_09[site_3]]+
COUNT[bound_sensor_D09,presynaptic_segment.vesicles.top.sensor_09[site_3]]+
COUNT[bound_sensor_D13,presynaptic_segment.vesicles.top.sensor_09[site_3]]+
COUNT[bound_sensor_D17,presynaptic_segment.vesicles.top.sensor_09[site_3]]+
COUNT[bound_sensor_D21,presynaptic_segment.vesicles.top.sensor_09[site_3]]+
COUNT[bound_sensor_D25,presynaptic_segment.vesicles.top.sensor_09[site_3]]+
COUNT[bound_sensor_D29,presynaptic_segment.vesicles.top.sensor_09[site_3]]+
COUNT[bound_sensor_D33,presynaptic_segment.vesicles.top.sensor_09[site_3]]+
COUNT[bound_sensor_D37,presynaptic_segment.vesicles.top.sensor_09[site_3]]+
COUNT[bound_sensor_D42,presynaptic_segment.vesicles.top.sensor_09[site_3]]+
COUNT[bound_sensor_D46,presynaptic_segment.vesicles.top.sensor_09[site_3]]+
COUNT[bound_sensor_D49,presynaptic_segment.vesicles.top.sensor_09[site_3]]} => reactdir & "bound_vesicle_09_sensor_03." & seed & ".dat"

{COUNT[bound_sensor_A01,presynaptic_segment.vesicles.top.sensor_10[site_3]]+
COUNT[bound_sensor_A04,presynaptic_segment.vesicles.top.sensor_10[site_3]]+
COUNT[bound_sensor_A09,presynaptic_segment.vesicles.top.sensor_10[site_3]]+
COUNT[bound_sensor_A13,presynaptic_segment.vesicles.top.sensor_10[site_3]]+
COUNT[bound_sensor_A17,presynaptic_segment.vesicles.top.sensor_10[site_3]]+
COUNT[bound_sensor_A21,presynaptic_segment.vesicles.top.sensor_10[site_3]]+
COUNT[bound_sensor_A25,presynaptic_segment.vesicles.top.sensor_10[site_3]]+
COUNT[bound_sensor_A29,presynaptic_segment.vesicles.top.sensor_10[site_3]]+
COUNT[bound_sensor_A33,presynaptic_segment.vesicles.top.sensor_10[site_3]]+
COUNT[bound_sensor_A38,presynaptic_segment.vesicles.top.sensor_10[site_3]]+
COUNT[bound_sensor_A42,presynaptic_segment.vesicles.top.sensor_10[site_3]]+
COUNT[bound_sensor_A46,presynaptic_segment.vesicles.top.sensor_10[site_3]]+
COUNT[bound_sensor_A49,presynaptic_segment.vesicles.top.sensor_10[site_3]]+
COUNT[bound_sensor_D01,presynaptic_segment.vesicles.top.sensor_10[site_3]]+
COUNT[bound_sensor_D04,presynaptic_segment.vesicles.top.sensor_10[site_3]]+
COUNT[bound_sensor_D09,presynaptic_segment.vesicles.top.sensor_10[site_3]]+
COUNT[bound_sensor_D13,presynaptic_segment.vesicles.top.sensor_10[site_3]]+
COUNT[bound_sensor_D17,presynaptic_segment.vesicles.top.sensor_10[site_3]]+
COUNT[bound_sensor_D21,presynaptic_segment.vesicles.top.sensor_10[site_3]]+
COUNT[bound_sensor_D25,presynaptic_segment.vesicles.top.sensor_10[site_3]]+
COUNT[bound_sensor_D29,presynaptic_segment.vesicles.top.sensor_10[site_3]]+
COUNT[bound_sensor_D33,presynaptic_segment.vesicles.top.sensor_10[site_3]]+
COUNT[bound_sensor_D37,presynaptic_segment.vesicles.top.sensor_10[site_3]]+
COUNT[bound_sensor_D42,presynaptic_segment.vesicles.top.sensor_10[site_3]]+
COUNT[bound_sensor_D46,presynaptic_segment.vesicles.top.sensor_10[site_3]]+
COUNT[bound_sensor_D49,presynaptic_segment.vesicles.top.sensor_10[site_3]]} => reactdir & "bound_vesicle_10_sensor_03." & seed & ".dat"

{COUNT[bound_sensor_A01,presynaptic_segment.vesicles.top.sensor_11[site_3]]+
COUNT[bound_sensor_A04,presynaptic_segment.vesicles.top.sensor_11[site_3]]+
COUNT[bound_sensor_A09,presynaptic_segment.vesicles.top.sensor_11[site_3]]+
COUNT[bound_sensor_A13,presynaptic_segment.vesicles.top.sensor_11[site_3]]+
COUNT[bound_sensor_A17,presynaptic_segment.vesicles.top.sensor_11[site_3]]+
COUNT[bound_sensor_A21,presynaptic_segment.vesicles.top.sensor_11[site_3]]+
COUNT[bound_sensor_A25,presynaptic_segment.vesicles.top.sensor_11[site_3]]+
COUNT[bound_sensor_A29,presynaptic_segment.vesicles.top.sensor_11[site_3]]+
COUNT[bound_sensor_A33,presynaptic_segment.vesicles.top.sensor_11[site_3]]+
COUNT[bound_sensor_A38,presynaptic_segment.vesicles.top.sensor_11[site_3]]+
COUNT[bound_sensor_A42,presynaptic_segment.vesicles.top.sensor_11[site_3]]+
COUNT[bound_sensor_A46,presynaptic_segment.vesicles.top.sensor_11[site_3]]+
COUNT[bound_sensor_A49,presynaptic_segment.vesicles.top.sensor_11[site_3]]+
COUNT[bound_sensor_D01,presynaptic_segment.vesicles.top.sensor_11[site_3]]+
COUNT[bound_sensor_D04,presynaptic_segment.vesicles.top.sensor_11[site_3]]+
COUNT[bound_sensor_D09,presynaptic_segment.vesicles.top.sensor_11[site_3]]+
COUNT[bound_sensor_D13,presynaptic_segment.vesicles.top.sensor_11[site_3]]+
COUNT[bound_sensor_D17,presynaptic_segment.vesicles.top.sensor_11[site_3]]+
COUNT[bound_sensor_D21,presynaptic_segment.vesicles.top.sensor_11[site_3]]+
COUNT[bound_sensor_D25,presynaptic_segment.vesicles.top.sensor_11[site_3]]+
COUNT[bound_sensor_D29,presynaptic_segment.vesicles.top.sensor_11[site_3]]+
COUNT[bound_sensor_D33,presynaptic_segment.vesicles.top.sensor_11[site_3]]+
COUNT[bound_sensor_D37,presynaptic_segment.vesicles.top.sensor_11[site_3]]+
COUNT[bound_sensor_D42,presynaptic_segment.vesicles.top.sensor_11[site_3]]+
COUNT[bound_sensor_D46,presynaptic_segment.vesicles.top.sensor_11[site_3]]+
COUNT[bound_sensor_D49,presynaptic_segment.vesicles.top.sensor_11[site_3]]} => reactdir & "bound_vesicle_11_sensor_03." & seed & ".dat"

{COUNT[bound_sensor_A01,presynaptic_segment.vesicles.top.sensor_12[site_3]]+
COUNT[bound_sensor_A04,presynaptic_segment.vesicles.top.sensor_12[site_3]]+
COUNT[bound_sensor_A09,presynaptic_segment.vesicles.top.sensor_12[site_3]]+
COUNT[bound_sensor_A13,presynaptic_segment.vesicles.top.sensor_12[site_3]]+
COUNT[bound_sensor_A17,presynaptic_segment.vesicles.top.sensor_12[site_3]]+
COUNT[bound_sensor_A21,presynaptic_segment.vesicles.top.sensor_12[site_3]]+
COUNT[bound_sensor_A25,presynaptic_segment.vesicles.top.sensor_12[site_3]]+
COUNT[bound_sensor_A29,presynaptic_segment.vesicles.top.sensor_12[site_3]]+
COUNT[bound_sensor_A33,presynaptic_segment.vesicles.top.sensor_12[site_3]]+
COUNT[bound_sensor_A38,presynaptic_segment.vesicles.top.sensor_12[site_3]]+
COUNT[bound_sensor_A42,presynaptic_segment.vesicles.top.sensor_12[site_3]]+
COUNT[bound_sensor_A46,presynaptic_segment.vesicles.top.sensor_12[site_3]]+
COUNT[bound_sensor_A49,presynaptic_segment.vesicles.top.sensor_12[site_3]]+
COUNT[bound_sensor_D01,presynaptic_segment.vesicles.top.sensor_12[site_3]]+
COUNT[bound_sensor_D04,presynaptic_segment.vesicles.top.sensor_12[site_3]]+
COUNT[bound_sensor_D09,presynaptic_segment.vesicles.top.sensor_12[site_3]]+
COUNT[bound_sensor_D13,presynaptic_segment.vesicles.top.sensor_12[site_3]]+
COUNT[bound_sensor_D17,presynaptic_segment.vesicles.top.sensor_12[site_3]]+
COUNT[bound_sensor_D21,presynaptic_segment.vesicles.top.sensor_12[site_3]]+
COUNT[bound_sensor_D25,presynaptic_segment.vesicles.top.sensor_12[site_3]]+
COUNT[bound_sensor_D29,presynaptic_segment.vesicles.top.sensor_12[site_3]]+
COUNT[bound_sensor_D33,presynaptic_segment.vesicles.top.sensor_12[site_3]]+
COUNT[bound_sensor_D37,presynaptic_segment.vesicles.top.sensor_12[site_3]]+
COUNT[bound_sensor_D42,presynaptic_segment.vesicles.top.sensor_12[site_3]]+
COUNT[bound_sensor_D46,presynaptic_segment.vesicles.top.sensor_12[site_3]]+
COUNT[bound_sensor_D49,presynaptic_segment.vesicles.top.sensor_12[site_3]]} => reactdir & "bound_vesicle_12_sensor_03." & seed & ".dat"

{COUNT[bound_sensor_A01,presynaptic_segment.vesicles.top.sensor_13[site_3]]+
COUNT[bound_sensor_A04,presynaptic_segment.vesicles.top.sensor_13[site_3]]+
COUNT[bound_sensor_A09,presynaptic_segment.vesicles.top.sensor_13[site_3]]+
COUNT[bound_sensor_A13,presynaptic_segment.vesicles.top.sensor_13[site_3]]+
COUNT[bound_sensor_A17,presynaptic_segment.vesicles.top.sensor_13[site_3]]+
COUNT[bound_sensor_A21,presynaptic_segment.vesicles.top.sensor_13[site_3]]+
COUNT[bound_sensor_A25,presynaptic_segment.vesicles.top.sensor_13[site_3]]+
COUNT[bound_sensor_A29,presynaptic_segment.vesicles.top.sensor_13[site_3]]+
COUNT[bound_sensor_A33,presynaptic_segment.vesicles.top.sensor_13[site_3]]+
COUNT[bound_sensor_A38,presynaptic_segment.vesicles.top.sensor_13[site_3]]+
COUNT[bound_sensor_A42,presynaptic_segment.vesicles.top.sensor_13[site_3]]+
COUNT[bound_sensor_A46,presynaptic_segment.vesicles.top.sensor_13[site_3]]+
COUNT[bound_sensor_A49,presynaptic_segment.vesicles.top.sensor_13[site_3]]+
COUNT[bound_sensor_D01,presynaptic_segment.vesicles.top.sensor_13[site_3]]+
COUNT[bound_sensor_D04,presynaptic_segment.vesicles.top.sensor_13[site_3]]+
COUNT[bound_sensor_D09,presynaptic_segment.vesicles.top.sensor_13[site_3]]+
COUNT[bound_sensor_D13,presynaptic_segment.vesicles.top.sensor_13[site_3]]+
COUNT[bound_sensor_D17,presynaptic_segment.vesicles.top.sensor_13[site_3]]+
COUNT[bound_sensor_D21,presynaptic_segment.vesicles.top.sensor_13[site_3]]+
COUNT[bound_sensor_D25,presynaptic_segment.vesicles.top.sensor_13[site_3]]+
COUNT[bound_sensor_D29,presynaptic_segment.vesicles.top.sensor_13[site_3]]+
COUNT[bound_sensor_D33,presynaptic_segment.vesicles.top.sensor_13[site_3]]+
COUNT[bound_sensor_D37,presynaptic_segment.vesicles.top.sensor_13[site_3]]+
COUNT[bound_sensor_D42,presynaptic_segment.vesicles.top.sensor_13[site_3]]+
COUNT[bound_sensor_D46,presynaptic_segment.vesicles.top.sensor_13[site_3]]+
COUNT[bound_sensor_D49,presynaptic_segment.vesicles.top.sensor_13[site_3]]} => reactdir & "bound_vesicle_13_sensor_03." & seed & ".dat"

{COUNT[bound_sensor_A01,presynaptic_segment.vesicles.bottom.sensor_14[site_3]]+
COUNT[bound_sensor_A04,presynaptic_segment.vesicles.bottom.sensor_14[site_3]]+
COUNT[bound_sensor_A09,presynaptic_segment.vesicles.bottom.sensor_14[site_3]]+
COUNT[bound_sensor_A13,presynaptic_segment.vesicles.bottom.sensor_14[site_3]]+
COUNT[bound_sensor_A17,presynaptic_segment.vesicles.bottom.sensor_14[site_3]]+
COUNT[bound_sensor_A21,presynaptic_segment.vesicles.bottom.sensor_14[site_3]]+
COUNT[bound_sensor_A25,presynaptic_segment.vesicles.bottom.sensor_14[site_3]]+
COUNT[bound_sensor_A29,presynaptic_segment.vesicles.bottom.sensor_14[site_3]]+
COUNT[bound_sensor_A33,presynaptic_segment.vesicles.bottom.sensor_14[site_3]]+
COUNT[bound_sensor_A38,presynaptic_segment.vesicles.bottom.sensor_14[site_3]]+
COUNT[bound_sensor_A42,presynaptic_segment.vesicles.bottom.sensor_14[site_3]]+
COUNT[bound_sensor_A46,presynaptic_segment.vesicles.bottom.sensor_14[site_3]]+
COUNT[bound_sensor_A49,presynaptic_segment.vesicles.bottom.sensor_14[site_3]]+
COUNT[bound_sensor_D01,presynaptic_segment.vesicles.bottom.sensor_14[site_3]]+
COUNT[bound_sensor_D04,presynaptic_segment.vesicles.bottom.sensor_14[site_3]]+
COUNT[bound_sensor_D09,presynaptic_segment.vesicles.bottom.sensor_14[site_3]]+
COUNT[bound_sensor_D13,presynaptic_segment.vesicles.bottom.sensor_14[site_3]]+
COUNT[bound_sensor_D17,presynaptic_segment.vesicles.bottom.sensor_14[site_3]]+
COUNT[bound_sensor_D21,presynaptic_segment.vesicles.bottom.sensor_14[site_3]]+
COUNT[bound_sensor_D25,presynaptic_segment.vesicles.bottom.sensor_14[site_3]]+
COUNT[bound_sensor_D29,presynaptic_segment.vesicles.bottom.sensor_14[site_3]]+
COUNT[bound_sensor_D33,presynaptic_segment.vesicles.bottom.sensor_14[site_3]]+
COUNT[bound_sensor_D37,presynaptic_segment.vesicles.bottom.sensor_14[site_3]]+
COUNT[bound_sensor_D42,presynaptic_segment.vesicles.bottom.sensor_14[site_3]]+
COUNT[bound_sensor_D46,presynaptic_segment.vesicles.bottom.sensor_14[site_3]]+
COUNT[bound_sensor_D49,presynaptic_segment.vesicles.bottom.sensor_14[site_3]]} => reactdir & "bound_vesicle_14_sensor_03." & seed & ".dat"

{COUNT[bound_sensor_A01,presynaptic_segment.vesicles.bottom.sensor_15[site_3]]+
COUNT[bound_sensor_A04,presynaptic_segment.vesicles.bottom.sensor_15[site_3]]+
COUNT[bound_sensor_A09,presynaptic_segment.vesicles.bottom.sensor_15[site_3]]+
COUNT[bound_sensor_A13,presynaptic_segment.vesicles.bottom.sensor_15[site_3]]+
COUNT[bound_sensor_A17,presynaptic_segment.vesicles.bottom.sensor_15[site_3]]+
COUNT[bound_sensor_A21,presynaptic_segment.vesicles.bottom.sensor_15[site_3]]+
COUNT[bound_sensor_A25,presynaptic_segment.vesicles.bottom.sensor_15[site_3]]+
COUNT[bound_sensor_A29,presynaptic_segment.vesicles.bottom.sensor_15[site_3]]+
COUNT[bound_sensor_A33,presynaptic_segment.vesicles.bottom.sensor_15[site_3]]+
COUNT[bound_sensor_A38,presynaptic_segment.vesicles.bottom.sensor_15[site_3]]+
COUNT[bound_sensor_A42,presynaptic_segment.vesicles.bottom.sensor_15[site_3]]+
COUNT[bound_sensor_A46,presynaptic_segment.vesicles.bottom.sensor_15[site_3]]+
COUNT[bound_sensor_A49,presynaptic_segment.vesicles.bottom.sensor_15[site_3]]+
COUNT[bound_sensor_D01,presynaptic_segment.vesicles.bottom.sensor_15[site_3]]+
COUNT[bound_sensor_D04,presynaptic_segment.vesicles.bottom.sensor_15[site_3]]+
COUNT[bound_sensor_D09,presynaptic_segment.vesicles.bottom.sensor_15[site_3]]+
COUNT[bound_sensor_D13,presynaptic_segment.vesicles.bottom.sensor_15[site_3]]+
COUNT[bound_sensor_D17,presynaptic_segment.vesicles.bottom.sensor_15[site_3]]+
COUNT[bound_sensor_D21,presynaptic_segment.vesicles.bottom.sensor_15[site_3]]+
COUNT[bound_sensor_D25,presynaptic_segment.vesicles.bottom.sensor_15[site_3]]+
COUNT[bound_sensor_D29,presynaptic_segment.vesicles.bottom.sensor_15[site_3]]+
COUNT[bound_sensor_D33,presynaptic_segment.vesicles.bottom.sensor_15[site_3]]+
COUNT[bound_sensor_D37,presynaptic_segment.vesicles.bottom.sensor_15[site_3]]+
COUNT[bound_sensor_D42,presynaptic_segment.vesicles.bottom.sensor_15[site_3]]+
COUNT[bound_sensor_D46,presynaptic_segment.vesicles.bottom.sensor_15[site_3]]+
COUNT[bound_sensor_D49,presynaptic_segment.vesicles.bottom.sensor_15[site_3]]} => reactdir & "bound_vesicle_15_sensor_03." & seed & ".dat"

{COUNT[bound_sensor_A01,presynaptic_segment.vesicles.bottom.sensor_16[site_3]]+
COUNT[bound_sensor_A04,presynaptic_segment.vesicles.bottom.sensor_16[site_3]]+
COUNT[bound_sensor_A09,presynaptic_segment.vesicles.bottom.sensor_16[site_3]]+
COUNT[bound_sensor_A13,presynaptic_segment.vesicles.bottom.sensor_16[site_3]]+
COUNT[bound_sensor_A17,presynaptic_segment.vesicles.bottom.sensor_16[site_3]]+
COUNT[bound_sensor_A21,presynaptic_segment.vesicles.bottom.sensor_16[site_3]]+
COUNT[bound_sensor_A25,presynaptic_segment.vesicles.bottom.sensor_16[site_3]]+
COUNT[bound_sensor_A29,presynaptic_segment.vesicles.bottom.sensor_16[site_3]]+
COUNT[bound_sensor_A33,presynaptic_segment.vesicles.bottom.sensor_16[site_3]]+
COUNT[bound_sensor_A38,presynaptic_segment.vesicles.bottom.sensor_16[site_3]]+
COUNT[bound_sensor_A42,presynaptic_segment.vesicles.bottom.sensor_16[site_3]]+
COUNT[bound_sensor_A46,presynaptic_segment.vesicles.bottom.sensor_16[site_3]]+
COUNT[bound_sensor_A49,presynaptic_segment.vesicles.bottom.sensor_16[site_3]]+
COUNT[bound_sensor_D01,presynaptic_segment.vesicles.bottom.sensor_16[site_3]]+
COUNT[bound_sensor_D04,presynaptic_segment.vesicles.bottom.sensor_16[site_3]]+
COUNT[bound_sensor_D09,presynaptic_segment.vesicles.bottom.sensor_16[site_3]]+
COUNT[bound_sensor_D13,presynaptic_segment.vesicles.bottom.sensor_16[site_3]]+
COUNT[bound_sensor_D17,presynaptic_segment.vesicles.bottom.sensor_16[site_3]]+
COUNT[bound_sensor_D21,presynaptic_segment.vesicles.bottom.sensor_16[site_3]]+
COUNT[bound_sensor_D25,presynaptic_segment.vesicles.bottom.sensor_16[site_3]]+
COUNT[bound_sensor_D29,presynaptic_segment.vesicles.bottom.sensor_16[site_3]]+
COUNT[bound_sensor_D33,presynaptic_segment.vesicles.bottom.sensor_16[site_3]]+
COUNT[bound_sensor_D37,presynaptic_segment.vesicles.bottom.sensor_16[site_3]]+
COUNT[bound_sensor_D42,presynaptic_segment.vesicles.bottom.sensor_16[site_3]]+
COUNT[bound_sensor_D46,presynaptic_segment.vesicles.bottom.sensor_16[site_3]]+
COUNT[bound_sensor_D49,presynaptic_segment.vesicles.bottom.sensor_16[site_3]]} => reactdir & "bound_vesicle_16_sensor_03." & seed & ".dat"

{COUNT[bound_sensor_A01,presynaptic_segment.vesicles.bottom.sensor_17[site_3]]+
COUNT[bound_sensor_A04,presynaptic_segment.vesicles.bottom.sensor_17[site_3]]+
COUNT[bound_sensor_A09,presynaptic_segment.vesicles.bottom.sensor_17[site_3]]+
COUNT[bound_sensor_A13,presynaptic_segment.vesicles.bottom.sensor_17[site_3]]+
COUNT[bound_sensor_A17,presynaptic_segment.vesicles.bottom.sensor_17[site_3]]+
COUNT[bound_sensor_A21,presynaptic_segment.vesicles.bottom.sensor_17[site_3]]+
COUNT[bound_sensor_A25,presynaptic_segment.vesicles.bottom.sensor_17[site_3]]+
COUNT[bound_sensor_A29,presynaptic_segment.vesicles.bottom.sensor_17[site_3]]+
COUNT[bound_sensor_A33,presynaptic_segment.vesicles.bottom.sensor_17[site_3]]+
COUNT[bound_sensor_A38,presynaptic_segment.vesicles.bottom.sensor_17[site_3]]+
COUNT[bound_sensor_A42,presynaptic_segment.vesicles.bottom.sensor_17[site_3]]+
COUNT[bound_sensor_A46,presynaptic_segment.vesicles.bottom.sensor_17[site_3]]+
COUNT[bound_sensor_A49,presynaptic_segment.vesicles.bottom.sensor_17[site_3]]+
COUNT[bound_sensor_D01,presynaptic_segment.vesicles.bottom.sensor_17[site_3]]+
COUNT[bound_sensor_D04,presynaptic_segment.vesicles.bottom.sensor_17[site_3]]+
COUNT[bound_sensor_D09,presynaptic_segment.vesicles.bottom.sensor_17[site_3]]+
COUNT[bound_sensor_D13,presynaptic_segment.vesicles.bottom.sensor_17[site_3]]+
COUNT[bound_sensor_D17,presynaptic_segment.vesicles.bottom.sensor_17[site_3]]+
COUNT[bound_sensor_D21,presynaptic_segment.vesicles.bottom.sensor_17[site_3]]+
COUNT[bound_sensor_D25,presynaptic_segment.vesicles.bottom.sensor_17[site_3]]+
COUNT[bound_sensor_D29,presynaptic_segment.vesicles.bottom.sensor_17[site_3]]+
COUNT[bound_sensor_D33,presynaptic_segment.vesicles.bottom.sensor_17[site_3]]+
COUNT[bound_sensor_D37,presynaptic_segment.vesicles.bottom.sensor_17[site_3]]+
COUNT[bound_sensor_D42,presynaptic_segment.vesicles.bottom.sensor_17[site_3]]+
COUNT[bound_sensor_D46,presynaptic_segment.vesicles.bottom.sensor_17[site_3]]+
COUNT[bound_sensor_D49,presynaptic_segment.vesicles.bottom.sensor_17[site_3]]} => reactdir & "bound_vesicle_17_sensor_03." & seed & ".dat"

{COUNT[bound_sensor_A01,presynaptic_segment.vesicles.bottom.sensor_18[site_3]]+
COUNT[bound_sensor_A04,presynaptic_segment.vesicles.bottom.sensor_18[site_3]]+
COUNT[bound_sensor_A09,presynaptic_segment.vesicles.bottom.sensor_18[site_3]]+
COUNT[bound_sensor_A13,presynaptic_segment.vesicles.bottom.sensor_18[site_3]]+
COUNT[bound_sensor_A17,presynaptic_segment.vesicles.bottom.sensor_18[site_3]]+
COUNT[bound_sensor_A21,presynaptic_segment.vesicles.bottom.sensor_18[site_3]]+
COUNT[bound_sensor_A25,presynaptic_segment.vesicles.bottom.sensor_18[site_3]]+
COUNT[bound_sensor_A29,presynaptic_segment.vesicles.bottom.sensor_18[site_3]]+
COUNT[bound_sensor_A33,presynaptic_segment.vesicles.bottom.sensor_18[site_3]]+
COUNT[bound_sensor_A38,presynaptic_segment.vesicles.bottom.sensor_18[site_3]]+
COUNT[bound_sensor_A42,presynaptic_segment.vesicles.bottom.sensor_18[site_3]]+
COUNT[bound_sensor_A46,presynaptic_segment.vesicles.bottom.sensor_18[site_3]]+
COUNT[bound_sensor_A49,presynaptic_segment.vesicles.bottom.sensor_18[site_3]]+
COUNT[bound_sensor_D01,presynaptic_segment.vesicles.bottom.sensor_18[site_3]]+
COUNT[bound_sensor_D04,presynaptic_segment.vesicles.bottom.sensor_18[site_3]]+
COUNT[bound_sensor_D09,presynaptic_segment.vesicles.bottom.sensor_18[site_3]]+
COUNT[bound_sensor_D13,presynaptic_segment.vesicles.bottom.sensor_18[site_3]]+
COUNT[bound_sensor_D17,presynaptic_segment.vesicles.bottom.sensor_18[site_3]]+
COUNT[bound_sensor_D21,presynaptic_segment.vesicles.bottom.sensor_18[site_3]]+
COUNT[bound_sensor_D25,presynaptic_segment.vesicles.bottom.sensor_18[site_3]]+
COUNT[bound_sensor_D29,presynaptic_segment.vesicles.bottom.sensor_18[site_3]]+
COUNT[bound_sensor_D33,presynaptic_segment.vesicles.bottom.sensor_18[site_3]]+
COUNT[bound_sensor_D37,presynaptic_segment.vesicles.bottom.sensor_18[site_3]]+
COUNT[bound_sensor_D42,presynaptic_segment.vesicles.bottom.sensor_18[site_3]]+
COUNT[bound_sensor_D46,presynaptic_segment.vesicles.bottom.sensor_18[site_3]]+
COUNT[bound_sensor_D49,presynaptic_segment.vesicles.bottom.sensor_18[site_3]]} => reactdir & "bound_vesicle_18_sensor_03." & seed & ".dat"

{COUNT[bound_sensor_A01,presynaptic_segment.vesicles.bottom.sensor_19[site_3]]+
COUNT[bound_sensor_A04,presynaptic_segment.vesicles.bottom.sensor_19[site_3]]+
COUNT[bound_sensor_A09,presynaptic_segment.vesicles.bottom.sensor_19[site_3]]+
COUNT[bound_sensor_A13,presynaptic_segment.vesicles.bottom.sensor_19[site_3]]+
COUNT[bound_sensor_A17,presynaptic_segment.vesicles.bottom.sensor_19[site_3]]+
COUNT[bound_sensor_A21,presynaptic_segment.vesicles.bottom.sensor_19[site_3]]+
COUNT[bound_sensor_A25,presynaptic_segment.vesicles.bottom.sensor_19[site_3]]+
COUNT[bound_sensor_A29,presynaptic_segment.vesicles.bottom.sensor_19[site_3]]+
COUNT[bound_sensor_A33,presynaptic_segment.vesicles.bottom.sensor_19[site_3]]+
COUNT[bound_sensor_A38,presynaptic_segment.vesicles.bottom.sensor_19[site_3]]+
COUNT[bound_sensor_A42,presynaptic_segment.vesicles.bottom.sensor_19[site_3]]+
COUNT[bound_sensor_A46,presynaptic_segment.vesicles.bottom.sensor_19[site_3]]+
COUNT[bound_sensor_A49,presynaptic_segment.vesicles.bottom.sensor_19[site_3]]+
COUNT[bound_sensor_D01,presynaptic_segment.vesicles.bottom.sensor_19[site_3]]+
COUNT[bound_sensor_D04,presynaptic_segment.vesicles.bottom.sensor_19[site_3]]+
COUNT[bound_sensor_D09,presynaptic_segment.vesicles.bottom.sensor_19[site_3]]+
COUNT[bound_sensor_D13,presynaptic_segment.vesicles.bottom.sensor_19[site_3]]+
COUNT[bound_sensor_D17,presynaptic_segment.vesicles.bottom.sensor_19[site_3]]+
COUNT[bound_sensor_D21,presynaptic_segment.vesicles.bottom.sensor_19[site_3]]+
COUNT[bound_sensor_D25,presynaptic_segment.vesicles.bottom.sensor_19[site_3]]+
COUNT[bound_sensor_D29,presynaptic_segment.vesicles.bottom.sensor_19[site_3]]+
COUNT[bound_sensor_D33,presynaptic_segment.vesicles.bottom.sensor_19[site_3]]+
COUNT[bound_sensor_D37,presynaptic_segment.vesicles.bottom.sensor_19[site_3]]+
COUNT[bound_sensor_D42,presynaptic_segment.vesicles.bottom.sensor_19[site_3]]+
COUNT[bound_sensor_D46,presynaptic_segment.vesicles.bottom.sensor_19[site_3]]+
COUNT[bound_sensor_D49,presynaptic_segment.vesicles.bottom.sensor_19[site_3]]} => reactdir & "bound_vesicle_19_sensor_03." & seed & ".dat"

{COUNT[bound_sensor_A01,presynaptic_segment.vesicles.bottom.sensor_20[site_3]]+
COUNT[bound_sensor_A04,presynaptic_segment.vesicles.bottom.sensor_20[site_3]]+
COUNT[bound_sensor_A09,presynaptic_segment.vesicles.bottom.sensor_20[site_3]]+
COUNT[bound_sensor_A13,presynaptic_segment.vesicles.bottom.sensor_20[site_3]]+
COUNT[bound_sensor_A17,presynaptic_segment.vesicles.bottom.sensor_20[site_3]]+
COUNT[bound_sensor_A21,presynaptic_segment.vesicles.bottom.sensor_20[site_3]]+
COUNT[bound_sensor_A25,presynaptic_segment.vesicles.bottom.sensor_20[site_3]]+
COUNT[bound_sensor_A29,presynaptic_segment.vesicles.bottom.sensor_20[site_3]]+
COUNT[bound_sensor_A33,presynaptic_segment.vesicles.bottom.sensor_20[site_3]]+
COUNT[bound_sensor_A38,presynaptic_segment.vesicles.bottom.sensor_20[site_3]]+
COUNT[bound_sensor_A42,presynaptic_segment.vesicles.bottom.sensor_20[site_3]]+
COUNT[bound_sensor_A46,presynaptic_segment.vesicles.bottom.sensor_20[site_3]]+
COUNT[bound_sensor_A49,presynaptic_segment.vesicles.bottom.sensor_20[site_3]]+
COUNT[bound_sensor_D01,presynaptic_segment.vesicles.bottom.sensor_20[site_3]]+
COUNT[bound_sensor_D04,presynaptic_segment.vesicles.bottom.sensor_20[site_3]]+
COUNT[bound_sensor_D09,presynaptic_segment.vesicles.bottom.sensor_20[site_3]]+
COUNT[bound_sensor_D13,presynaptic_segment.vesicles.bottom.sensor_20[site_3]]+
COUNT[bound_sensor_D17,presynaptic_segment.vesicles.bottom.sensor_20[site_3]]+
COUNT[bound_sensor_D21,presynaptic_segment.vesicles.bottom.sensor_20[site_3]]+
COUNT[bound_sensor_D25,presynaptic_segment.vesicles.bottom.sensor_20[site_3]]+
COUNT[bound_sensor_D29,presynaptic_segment.vesicles.bottom.sensor_20[site_3]]+
COUNT[bound_sensor_D33,presynaptic_segment.vesicles.bottom.sensor_20[site_3]]+
COUNT[bound_sensor_D37,presynaptic_segment.vesicles.bottom.sensor_20[site_3]]+
COUNT[bound_sensor_D42,presynaptic_segment.vesicles.bottom.sensor_20[site_3]]+
COUNT[bound_sensor_D46,presynaptic_segment.vesicles.bottom.sensor_20[site_3]]+
COUNT[bound_sensor_D49,presynaptic_segment.vesicles.bottom.sensor_20[site_3]]} => reactdir & "bound_vesicle_20_sensor_03." & seed & ".dat"

{COUNT[bound_sensor_A01,presynaptic_segment.vesicles.bottom.sensor_21[site_3]]+
COUNT[bound_sensor_A04,presynaptic_segment.vesicles.bottom.sensor_21[site_3]]+
COUNT[bound_sensor_A09,presynaptic_segment.vesicles.bottom.sensor_21[site_3]]+
COUNT[bound_sensor_A13,presynaptic_segment.vesicles.bottom.sensor_21[site_3]]+
COUNT[bound_sensor_A17,presynaptic_segment.vesicles.bottom.sensor_21[site_3]]+
COUNT[bound_sensor_A21,presynaptic_segment.vesicles.bottom.sensor_21[site_3]]+
COUNT[bound_sensor_A25,presynaptic_segment.vesicles.bottom.sensor_21[site_3]]+
COUNT[bound_sensor_A29,presynaptic_segment.vesicles.bottom.sensor_21[site_3]]+
COUNT[bound_sensor_A33,presynaptic_segment.vesicles.bottom.sensor_21[site_3]]+
COUNT[bound_sensor_A38,presynaptic_segment.vesicles.bottom.sensor_21[site_3]]+
COUNT[bound_sensor_A42,presynaptic_segment.vesicles.bottom.sensor_21[site_3]]+
COUNT[bound_sensor_A46,presynaptic_segment.vesicles.bottom.sensor_21[site_3]]+
COUNT[bound_sensor_A49,presynaptic_segment.vesicles.bottom.sensor_21[site_3]]+
COUNT[bound_sensor_D01,presynaptic_segment.vesicles.bottom.sensor_21[site_3]]+
COUNT[bound_sensor_D04,presynaptic_segment.vesicles.bottom.sensor_21[site_3]]+
COUNT[bound_sensor_D09,presynaptic_segment.vesicles.bottom.sensor_21[site_3]]+
COUNT[bound_sensor_D13,presynaptic_segment.vesicles.bottom.sensor_21[site_3]]+
COUNT[bound_sensor_D17,presynaptic_segment.vesicles.bottom.sensor_21[site_3]]+
COUNT[bound_sensor_D21,presynaptic_segment.vesicles.bottom.sensor_21[site_3]]+
COUNT[bound_sensor_D25,presynaptic_segment.vesicles.bottom.sensor_21[site_3]]+
COUNT[bound_sensor_D29,presynaptic_segment.vesicles.bottom.sensor_21[site_3]]+
COUNT[bound_sensor_D33,presynaptic_segment.vesicles.bottom.sensor_21[site_3]]+
COUNT[bound_sensor_D37,presynaptic_segment.vesicles.bottom.sensor_21[site_3]]+
COUNT[bound_sensor_D42,presynaptic_segment.vesicles.bottom.sensor_21[site_3]]+
COUNT[bound_sensor_D46,presynaptic_segment.vesicles.bottom.sensor_21[site_3]]+
COUNT[bound_sensor_D49,presynaptic_segment.vesicles.bottom.sensor_21[site_3]]} => reactdir & "bound_vesicle_21_sensor_03." & seed & ".dat"

{COUNT[bound_sensor_A01,presynaptic_segment.vesicles.bottom.sensor_22[site_3]]+
COUNT[bound_sensor_A04,presynaptic_segment.vesicles.bottom.sensor_22[site_3]]+
COUNT[bound_sensor_A09,presynaptic_segment.vesicles.bottom.sensor_22[site_3]]+
COUNT[bound_sensor_A13,presynaptic_segment.vesicles.bottom.sensor_22[site_3]]+
COUNT[bound_sensor_A17,presynaptic_segment.vesicles.bottom.sensor_22[site_3]]+
COUNT[bound_sensor_A21,presynaptic_segment.vesicles.bottom.sensor_22[site_3]]+
COUNT[bound_sensor_A25,presynaptic_segment.vesicles.bottom.sensor_22[site_3]]+
COUNT[bound_sensor_A29,presynaptic_segment.vesicles.bottom.sensor_22[site_3]]+
COUNT[bound_sensor_A33,presynaptic_segment.vesicles.bottom.sensor_22[site_3]]+
COUNT[bound_sensor_A38,presynaptic_segment.vesicles.bottom.sensor_22[site_3]]+
COUNT[bound_sensor_A42,presynaptic_segment.vesicles.bottom.sensor_22[site_3]]+
COUNT[bound_sensor_A46,presynaptic_segment.vesicles.bottom.sensor_22[site_3]]+
COUNT[bound_sensor_A49,presynaptic_segment.vesicles.bottom.sensor_22[site_3]]+
COUNT[bound_sensor_D01,presynaptic_segment.vesicles.bottom.sensor_22[site_3]]+
COUNT[bound_sensor_D04,presynaptic_segment.vesicles.bottom.sensor_22[site_3]]+
COUNT[bound_sensor_D09,presynaptic_segment.vesicles.bottom.sensor_22[site_3]]+
COUNT[bound_sensor_D13,presynaptic_segment.vesicles.bottom.sensor_22[site_3]]+
COUNT[bound_sensor_D17,presynaptic_segment.vesicles.bottom.sensor_22[site_3]]+
COUNT[bound_sensor_D21,presynaptic_segment.vesicles.bottom.sensor_22[site_3]]+
COUNT[bound_sensor_D25,presynaptic_segment.vesicles.bottom.sensor_22[site_3]]+
COUNT[bound_sensor_D29,presynaptic_segment.vesicles.bottom.sensor_22[site_3]]+
COUNT[bound_sensor_D33,presynaptic_segment.vesicles.bottom.sensor_22[site_3]]+
COUNT[bound_sensor_D37,presynaptic_segment.vesicles.bottom.sensor_22[site_3]]+
COUNT[bound_sensor_D42,presynaptic_segment.vesicles.bottom.sensor_22[site_3]]+
COUNT[bound_sensor_D46,presynaptic_segment.vesicles.bottom.sensor_22[site_3]]+
COUNT[bound_sensor_D49,presynaptic_segment.vesicles.bottom.sensor_22[site_3]]} => reactdir & "bound_vesicle_22_sensor_03." & seed & ".dat"

{COUNT[bound_sensor_A01,presynaptic_segment.vesicles.bottom.sensor_23[site_3]]+
COUNT[bound_sensor_A04,presynaptic_segment.vesicles.bottom.sensor_23[site_3]]+
COUNT[bound_sensor_A09,presynaptic_segment.vesicles.bottom.sensor_23[site_3]]+
COUNT[bound_sensor_A13,presynaptic_segment.vesicles.bottom.sensor_23[site_3]]+
COUNT[bound_sensor_A17,presynaptic_segment.vesicles.bottom.sensor_23[site_3]]+
COUNT[bound_sensor_A21,presynaptic_segment.vesicles.bottom.sensor_23[site_3]]+
COUNT[bound_sensor_A25,presynaptic_segment.vesicles.bottom.sensor_23[site_3]]+
COUNT[bound_sensor_A29,presynaptic_segment.vesicles.bottom.sensor_23[site_3]]+
COUNT[bound_sensor_A33,presynaptic_segment.vesicles.bottom.sensor_23[site_3]]+
COUNT[bound_sensor_A38,presynaptic_segment.vesicles.bottom.sensor_23[site_3]]+
COUNT[bound_sensor_A42,presynaptic_segment.vesicles.bottom.sensor_23[site_3]]+
COUNT[bound_sensor_A46,presynaptic_segment.vesicles.bottom.sensor_23[site_3]]+
COUNT[bound_sensor_A49,presynaptic_segment.vesicles.bottom.sensor_23[site_3]]+
COUNT[bound_sensor_D01,presynaptic_segment.vesicles.bottom.sensor_23[site_3]]+
COUNT[bound_sensor_D04,presynaptic_segment.vesicles.bottom.sensor_23[site_3]]+
COUNT[bound_sensor_D09,presynaptic_segment.vesicles.bottom.sensor_23[site_3]]+
COUNT[bound_sensor_D13,presynaptic_segment.vesicles.bottom.sensor_23[site_3]]+
COUNT[bound_sensor_D17,presynaptic_segment.vesicles.bottom.sensor_23[site_3]]+
COUNT[bound_sensor_D21,presynaptic_segment.vesicles.bottom.sensor_23[site_3]]+
COUNT[bound_sensor_D25,presynaptic_segment.vesicles.bottom.sensor_23[site_3]]+
COUNT[bound_sensor_D29,presynaptic_segment.vesicles.bottom.sensor_23[site_3]]+
COUNT[bound_sensor_D33,presynaptic_segment.vesicles.bottom.sensor_23[site_3]]+
COUNT[bound_sensor_D37,presynaptic_segment.vesicles.bottom.sensor_23[site_3]]+
COUNT[bound_sensor_D42,presynaptic_segment.vesicles.bottom.sensor_23[site_3]]+
COUNT[bound_sensor_D46,presynaptic_segment.vesicles.bottom.sensor_23[site_3]]+
COUNT[bound_sensor_D49,presynaptic_segment.vesicles.bottom.sensor_23[site_3]]} => reactdir & "bound_vesicle_23_sensor_03." & seed & ".dat"

{COUNT[bound_sensor_A01,presynaptic_segment.vesicles.bottom.sensor_24[site_3]]+
COUNT[bound_sensor_A04,presynaptic_segment.vesicles.bottom.sensor_24[site_3]]+
COUNT[bound_sensor_A09,presynaptic_segment.vesicles.bottom.sensor_24[site_3]]+
COUNT[bound_sensor_A13,presynaptic_segment.vesicles.bottom.sensor_24[site_3]]+
COUNT[bound_sensor_A17,presynaptic_segment.vesicles.bottom.sensor_24[site_3]]+
COUNT[bound_sensor_A21,presynaptic_segment.vesicles.bottom.sensor_24[site_3]]+
COUNT[bound_sensor_A25,presynaptic_segment.vesicles.bottom.sensor_24[site_3]]+
COUNT[bound_sensor_A29,presynaptic_segment.vesicles.bottom.sensor_24[site_3]]+
COUNT[bound_sensor_A33,presynaptic_segment.vesicles.bottom.sensor_24[site_3]]+
COUNT[bound_sensor_A38,presynaptic_segment.vesicles.bottom.sensor_24[site_3]]+
COUNT[bound_sensor_A42,presynaptic_segment.vesicles.bottom.sensor_24[site_3]]+
COUNT[bound_sensor_A46,presynaptic_segment.vesicles.bottom.sensor_24[site_3]]+
COUNT[bound_sensor_A49,presynaptic_segment.vesicles.bottom.sensor_24[site_3]]+
COUNT[bound_sensor_D01,presynaptic_segment.vesicles.bottom.sensor_24[site_3]]+
COUNT[bound_sensor_D04,presynaptic_segment.vesicles.bottom.sensor_24[site_3]]+
COUNT[bound_sensor_D09,presynaptic_segment.vesicles.bottom.sensor_24[site_3]]+
COUNT[bound_sensor_D13,presynaptic_segment.vesicles.bottom.sensor_24[site_3]]+
COUNT[bound_sensor_D17,presynaptic_segment.vesicles.bottom.sensor_24[site_3]]+
COUNT[bound_sensor_D21,presynaptic_segment.vesicles.bottom.sensor_24[site_3]]+
COUNT[bound_sensor_D25,presynaptic_segment.vesicles.bottom.sensor_24[site_3]]+
COUNT[bound_sensor_D29,presynaptic_segment.vesicles.bottom.sensor_24[site_3]]+
COUNT[bound_sensor_D33,presynaptic_segment.vesicles.bottom.sensor_24[site_3]]+
COUNT[bound_sensor_D37,presynaptic_segment.vesicles.bottom.sensor_24[site_3]]+
COUNT[bound_sensor_D42,presynaptic_segment.vesicles.bottom.sensor_24[site_3]]+
COUNT[bound_sensor_D46,presynaptic_segment.vesicles.bottom.sensor_24[site_3]]+
COUNT[bound_sensor_D49,presynaptic_segment.vesicles.bottom.sensor_24[site_3]]} => reactdir & "bound_vesicle_24_sensor_03." & seed & ".dat"

{COUNT[bound_sensor_A01,presynaptic_segment.vesicles.bottom.sensor_25[site_3]]+
COUNT[bound_sensor_A04,presynaptic_segment.vesicles.bottom.sensor_25[site_3]]+
COUNT[bound_sensor_A09,presynaptic_segment.vesicles.bottom.sensor_25[site_3]]+
COUNT[bound_sensor_A13,presynaptic_segment.vesicles.bottom.sensor_25[site_3]]+
COUNT[bound_sensor_A17,presynaptic_segment.vesicles.bottom.sensor_25[site_3]]+
COUNT[bound_sensor_A21,presynaptic_segment.vesicles.bottom.sensor_25[site_3]]+
COUNT[bound_sensor_A25,presynaptic_segment.vesicles.bottom.sensor_25[site_3]]+
COUNT[bound_sensor_A29,presynaptic_segment.vesicles.bottom.sensor_25[site_3]]+
COUNT[bound_sensor_A33,presynaptic_segment.vesicles.bottom.sensor_25[site_3]]+
COUNT[bound_sensor_A38,presynaptic_segment.vesicles.bottom.sensor_25[site_3]]+
COUNT[bound_sensor_A42,presynaptic_segment.vesicles.bottom.sensor_25[site_3]]+
COUNT[bound_sensor_A46,presynaptic_segment.vesicles.bottom.sensor_25[site_3]]+
COUNT[bound_sensor_A49,presynaptic_segment.vesicles.bottom.sensor_25[site_3]]+
COUNT[bound_sensor_D01,presynaptic_segment.vesicles.bottom.sensor_25[site_3]]+
COUNT[bound_sensor_D04,presynaptic_segment.vesicles.bottom.sensor_25[site_3]]+
COUNT[bound_sensor_D09,presynaptic_segment.vesicles.bottom.sensor_25[site_3]]+
COUNT[bound_sensor_D13,presynaptic_segment.vesicles.bottom.sensor_25[site_3]]+
COUNT[bound_sensor_D17,presynaptic_segment.vesicles.bottom.sensor_25[site_3]]+
COUNT[bound_sensor_D21,presynaptic_segment.vesicles.bottom.sensor_25[site_3]]+
COUNT[bound_sensor_D25,presynaptic_segment.vesicles.bottom.sensor_25[site_3]]+
COUNT[bound_sensor_D29,presynaptic_segment.vesicles.bottom.sensor_25[site_3]]+
COUNT[bound_sensor_D33,presynaptic_segment.vesicles.bottom.sensor_25[site_3]]+
COUNT[bound_sensor_D37,presynaptic_segment.vesicles.bottom.sensor_25[site_3]]+
COUNT[bound_sensor_D42,presynaptic_segment.vesicles.bottom.sensor_25[site_3]]+
COUNT[bound_sensor_D46,presynaptic_segment.vesicles.bottom.sensor_25[site_3]]+
COUNT[bound_sensor_D49,presynaptic_segment.vesicles.bottom.sensor_25[site_3]]} => reactdir & "bound_vesicle_25_sensor_03." & seed & ".dat"

{COUNT[bound_sensor_A01,presynaptic_segment.vesicles.bottom.sensor_26[site_3]]+
COUNT[bound_sensor_A04,presynaptic_segment.vesicles.bottom.sensor_26[site_3]]+
COUNT[bound_sensor_A09,presynaptic_segment.vesicles.bottom.sensor_26[site_3]]+
COUNT[bound_sensor_A13,presynaptic_segment.vesicles.bottom.sensor_26[site_3]]+
COUNT[bound_sensor_A17,presynaptic_segment.vesicles.bottom.sensor_26[site_3]]+
COUNT[bound_sensor_A21,presynaptic_segment.vesicles.bottom.sensor_26[site_3]]+
COUNT[bound_sensor_A25,presynaptic_segment.vesicles.bottom.sensor_26[site_3]]+
COUNT[bound_sensor_A29,presynaptic_segment.vesicles.bottom.sensor_26[site_3]]+
COUNT[bound_sensor_A33,presynaptic_segment.vesicles.bottom.sensor_26[site_3]]+
COUNT[bound_sensor_A38,presynaptic_segment.vesicles.bottom.sensor_26[site_3]]+
COUNT[bound_sensor_A42,presynaptic_segment.vesicles.bottom.sensor_26[site_3]]+
COUNT[bound_sensor_A46,presynaptic_segment.vesicles.bottom.sensor_26[site_3]]+
COUNT[bound_sensor_A49,presynaptic_segment.vesicles.bottom.sensor_26[site_3]]+
COUNT[bound_sensor_D01,presynaptic_segment.vesicles.bottom.sensor_26[site_3]]+
COUNT[bound_sensor_D04,presynaptic_segment.vesicles.bottom.sensor_26[site_3]]+
COUNT[bound_sensor_D09,presynaptic_segment.vesicles.bottom.sensor_26[site_3]]+
COUNT[bound_sensor_D13,presynaptic_segment.vesicles.bottom.sensor_26[site_3]]+
COUNT[bound_sensor_D17,presynaptic_segment.vesicles.bottom.sensor_26[site_3]]+
COUNT[bound_sensor_D21,presynaptic_segment.vesicles.bottom.sensor_26[site_3]]+
COUNT[bound_sensor_D25,presynaptic_segment.vesicles.bottom.sensor_26[site_3]]+
COUNT[bound_sensor_D29,presynaptic_segment.vesicles.bottom.sensor_26[site_3]]+
COUNT[bound_sensor_D33,presynaptic_segment.vesicles.bottom.sensor_26[site_3]]+
COUNT[bound_sensor_D37,presynaptic_segment.vesicles.bottom.sensor_26[site_3]]+
COUNT[bound_sensor_D42,presynaptic_segment.vesicles.bottom.sensor_26[site_3]]+
COUNT[bound_sensor_D46,presynaptic_segment.vesicles.bottom.sensor_26[site_3]]+
COUNT[bound_sensor_D49,presynaptic_segment.vesicles.bottom.sensor_26[site_3]]} => reactdir & "bound_vesicle_26_sensor_03." & seed & ".dat"


{COUNT[bound_sensor_A01,presynaptic_segment.vesicles.top.sensor_01[site_4]]+
COUNT[bound_sensor_A04,presynaptic_segment.vesicles.top.sensor_01[site_4]]+
COUNT[bound_sensor_A09,presynaptic_segment.vesicles.top.sensor_01[site_4]]+
COUNT[bound_sensor_A13,presynaptic_segment.vesicles.top.sensor_01[site_4]]+
COUNT[bound_sensor_A17,presynaptic_segment.vesicles.top.sensor_01[site_4]]+
COUNT[bound_sensor_A21,presynaptic_segment.vesicles.top.sensor_01[site_4]]+
COUNT[bound_sensor_A25,presynaptic_segment.vesicles.top.sensor_01[site_4]]+
COUNT[bound_sensor_A29,presynaptic_segment.vesicles.top.sensor_01[site_4]]+
COUNT[bound_sensor_A33,presynaptic_segment.vesicles.top.sensor_01[site_4]]+
COUNT[bound_sensor_A38,presynaptic_segment.vesicles.top.sensor_01[site_4]]+
COUNT[bound_sensor_A42,presynaptic_segment.vesicles.top.sensor_01[site_4]]+
COUNT[bound_sensor_A46,presynaptic_segment.vesicles.top.sensor_01[site_4]]+
COUNT[bound_sensor_A49,presynaptic_segment.vesicles.top.sensor_01[site_4]]+
COUNT[bound_sensor_D01,presynaptic_segment.vesicles.top.sensor_01[site_4]]+
COUNT[bound_sensor_D04,presynaptic_segment.vesicles.top.sensor_01[site_4]]+
COUNT[bound_sensor_D09,presynaptic_segment.vesicles.top.sensor_01[site_4]]+
COUNT[bound_sensor_D13,presynaptic_segment.vesicles.top.sensor_01[site_4]]+
COUNT[bound_sensor_D17,presynaptic_segment.vesicles.top.sensor_01[site_4]]+
COUNT[bound_sensor_D21,presynaptic_segment.vesicles.top.sensor_01[site_4]]+
COUNT[bound_sensor_D25,presynaptic_segment.vesicles.top.sensor_01[site_4]]+
COUNT[bound_sensor_D29,presynaptic_segment.vesicles.top.sensor_01[site_4]]+
COUNT[bound_sensor_D33,presynaptic_segment.vesicles.top.sensor_01[site_4]]+
COUNT[bound_sensor_D37,presynaptic_segment.vesicles.top.sensor_01[site_4]]+
COUNT[bound_sensor_D42,presynaptic_segment.vesicles.top.sensor_01[site_4]]+
COUNT[bound_sensor_D46,presynaptic_segment.vesicles.top.sensor_01[site_4]]+
COUNT[bound_sensor_D49,presynaptic_segment.vesicles.top.sensor_01[site_4]]} => reactdir & "bound_vesicle_01_sensor_04." & seed & ".dat"

{COUNT[bound_sensor_A01,presynaptic_segment.vesicles.top.sensor_02[site_4]]+
COUNT[bound_sensor_A04,presynaptic_segment.vesicles.top.sensor_02[site_4]]+
COUNT[bound_sensor_A09,presynaptic_segment.vesicles.top.sensor_02[site_4]]+
COUNT[bound_sensor_A13,presynaptic_segment.vesicles.top.sensor_02[site_4]]+
COUNT[bound_sensor_A17,presynaptic_segment.vesicles.top.sensor_02[site_4]]+
COUNT[bound_sensor_A21,presynaptic_segment.vesicles.top.sensor_02[site_4]]+
COUNT[bound_sensor_A25,presynaptic_segment.vesicles.top.sensor_02[site_4]]+
COUNT[bound_sensor_A29,presynaptic_segment.vesicles.top.sensor_02[site_4]]+
COUNT[bound_sensor_A33,presynaptic_segment.vesicles.top.sensor_02[site_4]]+
COUNT[bound_sensor_A38,presynaptic_segment.vesicles.top.sensor_02[site_4]]+
COUNT[bound_sensor_A42,presynaptic_segment.vesicles.top.sensor_02[site_4]]+
COUNT[bound_sensor_A46,presynaptic_segment.vesicles.top.sensor_02[site_4]]+
COUNT[bound_sensor_A49,presynaptic_segment.vesicles.top.sensor_02[site_4]]+
COUNT[bound_sensor_D01,presynaptic_segment.vesicles.top.sensor_02[site_4]]+
COUNT[bound_sensor_D04,presynaptic_segment.vesicles.top.sensor_02[site_4]]+
COUNT[bound_sensor_D09,presynaptic_segment.vesicles.top.sensor_02[site_4]]+
COUNT[bound_sensor_D13,presynaptic_segment.vesicles.top.sensor_02[site_4]]+
COUNT[bound_sensor_D17,presynaptic_segment.vesicles.top.sensor_02[site_4]]+
COUNT[bound_sensor_D21,presynaptic_segment.vesicles.top.sensor_02[site_4]]+
COUNT[bound_sensor_D25,presynaptic_segment.vesicles.top.sensor_02[site_4]]+
COUNT[bound_sensor_D29,presynaptic_segment.vesicles.top.sensor_02[site_4]]+
COUNT[bound_sensor_D33,presynaptic_segment.vesicles.top.sensor_02[site_4]]+
COUNT[bound_sensor_D37,presynaptic_segment.vesicles.top.sensor_02[site_4]]+
COUNT[bound_sensor_D42,presynaptic_segment.vesicles.top.sensor_02[site_4]]+
COUNT[bound_sensor_D46,presynaptic_segment.vesicles.top.sensor_02[site_4]]+
COUNT[bound_sensor_D49,presynaptic_segment.vesicles.top.sensor_02[site_4]]} => reactdir & "bound_vesicle_02_sensor_04." & seed & ".dat"

{COUNT[bound_sensor_A01,presynaptic_segment.vesicles.top.sensor_03[site_4]]+
COUNT[bound_sensor_A04,presynaptic_segment.vesicles.top.sensor_03[site_4]]+
COUNT[bound_sensor_A09,presynaptic_segment.vesicles.top.sensor_03[site_4]]+
COUNT[bound_sensor_A13,presynaptic_segment.vesicles.top.sensor_03[site_4]]+
COUNT[bound_sensor_A17,presynaptic_segment.vesicles.top.sensor_03[site_4]]+
COUNT[bound_sensor_A21,presynaptic_segment.vesicles.top.sensor_03[site_4]]+
COUNT[bound_sensor_A25,presynaptic_segment.vesicles.top.sensor_03[site_4]]+
COUNT[bound_sensor_A29,presynaptic_segment.vesicles.top.sensor_03[site_4]]+
COUNT[bound_sensor_A33,presynaptic_segment.vesicles.top.sensor_03[site_4]]+
COUNT[bound_sensor_A38,presynaptic_segment.vesicles.top.sensor_03[site_4]]+
COUNT[bound_sensor_A42,presynaptic_segment.vesicles.top.sensor_03[site_4]]+
COUNT[bound_sensor_A46,presynaptic_segment.vesicles.top.sensor_03[site_4]]+
COUNT[bound_sensor_A49,presynaptic_segment.vesicles.top.sensor_03[site_4]]+
COUNT[bound_sensor_D01,presynaptic_segment.vesicles.top.sensor_03[site_4]]+
COUNT[bound_sensor_D04,presynaptic_segment.vesicles.top.sensor_03[site_4]]+
COUNT[bound_sensor_D09,presynaptic_segment.vesicles.top.sensor_03[site_4]]+
COUNT[bound_sensor_D13,presynaptic_segment.vesicles.top.sensor_03[site_4]]+
COUNT[bound_sensor_D17,presynaptic_segment.vesicles.top.sensor_03[site_4]]+
COUNT[bound_sensor_D21,presynaptic_segment.vesicles.top.sensor_03[site_4]]+
COUNT[bound_sensor_D25,presynaptic_segment.vesicles.top.sensor_03[site_4]]+
COUNT[bound_sensor_D29,presynaptic_segment.vesicles.top.sensor_03[site_4]]+
COUNT[bound_sensor_D33,presynaptic_segment.vesicles.top.sensor_03[site_4]]+
COUNT[bound_sensor_D37,presynaptic_segment.vesicles.top.sensor_03[site_4]]+
COUNT[bound_sensor_D42,presynaptic_segment.vesicles.top.sensor_03[site_4]]+
COUNT[bound_sensor_D46,presynaptic_segment.vesicles.top.sensor_03[site_4]]+
COUNT[bound_sensor_D49,presynaptic_segment.vesicles.top.sensor_03[site_4]]} => reactdir & "bound_vesicle_03_sensor_04." & seed & ".dat"

{COUNT[bound_sensor_A01,presynaptic_segment.vesicles.top.sensor_04[site_4]]+
COUNT[bound_sensor_A04,presynaptic_segment.vesicles.top.sensor_04[site_4]]+
COUNT[bound_sensor_A09,presynaptic_segment.vesicles.top.sensor_04[site_4]]+
COUNT[bound_sensor_A13,presynaptic_segment.vesicles.top.sensor_04[site_4]]+
COUNT[bound_sensor_A17,presynaptic_segment.vesicles.top.sensor_04[site_4]]+
COUNT[bound_sensor_A21,presynaptic_segment.vesicles.top.sensor_04[site_4]]+
COUNT[bound_sensor_A25,presynaptic_segment.vesicles.top.sensor_04[site_4]]+
COUNT[bound_sensor_A29,presynaptic_segment.vesicles.top.sensor_04[site_4]]+
COUNT[bound_sensor_A33,presynaptic_segment.vesicles.top.sensor_04[site_4]]+
COUNT[bound_sensor_A38,presynaptic_segment.vesicles.top.sensor_04[site_4]]+
COUNT[bound_sensor_A42,presynaptic_segment.vesicles.top.sensor_04[site_4]]+
COUNT[bound_sensor_A46,presynaptic_segment.vesicles.top.sensor_04[site_4]]+
COUNT[bound_sensor_A49,presynaptic_segment.vesicles.top.sensor_04[site_4]]+
COUNT[bound_sensor_D01,presynaptic_segment.vesicles.top.sensor_04[site_4]]+
COUNT[bound_sensor_D04,presynaptic_segment.vesicles.top.sensor_04[site_4]]+
COUNT[bound_sensor_D09,presynaptic_segment.vesicles.top.sensor_04[site_4]]+
COUNT[bound_sensor_D13,presynaptic_segment.vesicles.top.sensor_04[site_4]]+
COUNT[bound_sensor_D17,presynaptic_segment.vesicles.top.sensor_04[site_4]]+
COUNT[bound_sensor_D21,presynaptic_segment.vesicles.top.sensor_04[site_4]]+
COUNT[bound_sensor_D25,presynaptic_segment.vesicles.top.sensor_04[site_4]]+
COUNT[bound_sensor_D29,presynaptic_segment.vesicles.top.sensor_04[site_4]]+
COUNT[bound_sensor_D33,presynaptic_segment.vesicles.top.sensor_04[site_4]]+
COUNT[bound_sensor_D37,presynaptic_segment.vesicles.top.sensor_04[site_4]]+
COUNT[bound_sensor_D42,presynaptic_segment.vesicles.top.sensor_04[site_4]]+
COUNT[bound_sensor_D46,presynaptic_segment.vesicles.top.sensor_04[site_4]]+
COUNT[bound_sensor_D49,presynaptic_segment.vesicles.top.sensor_04[site_4]]} => reactdir & "bound_vesicle_04_sensor_04." & seed & ".dat"

{COUNT[bound_sensor_A01,presynaptic_segment.vesicles.top.sensor_05[site_4]]+
COUNT[bound_sensor_A04,presynaptic_segment.vesicles.top.sensor_05[site_4]]+
COUNT[bound_sensor_A09,presynaptic_segment.vesicles.top.sensor_05[site_4]]+
COUNT[bound_sensor_A13,presynaptic_segment.vesicles.top.sensor_05[site_4]]+
COUNT[bound_sensor_A17,presynaptic_segment.vesicles.top.sensor_05[site_4]]+
COUNT[bound_sensor_A21,presynaptic_segment.vesicles.top.sensor_05[site_4]]+
COUNT[bound_sensor_A25,presynaptic_segment.vesicles.top.sensor_05[site_4]]+
COUNT[bound_sensor_A29,presynaptic_segment.vesicles.top.sensor_05[site_4]]+
COUNT[bound_sensor_A33,presynaptic_segment.vesicles.top.sensor_05[site_4]]+
COUNT[bound_sensor_A38,presynaptic_segment.vesicles.top.sensor_05[site_4]]+
COUNT[bound_sensor_A42,presynaptic_segment.vesicles.top.sensor_05[site_4]]+
COUNT[bound_sensor_A46,presynaptic_segment.vesicles.top.sensor_05[site_4]]+
COUNT[bound_sensor_A49,presynaptic_segment.vesicles.top.sensor_05[site_4]]+
COUNT[bound_sensor_D01,presynaptic_segment.vesicles.top.sensor_05[site_4]]+
COUNT[bound_sensor_D04,presynaptic_segment.vesicles.top.sensor_05[site_4]]+
COUNT[bound_sensor_D09,presynaptic_segment.vesicles.top.sensor_05[site_4]]+
COUNT[bound_sensor_D13,presynaptic_segment.vesicles.top.sensor_05[site_4]]+
COUNT[bound_sensor_D17,presynaptic_segment.vesicles.top.sensor_05[site_4]]+
COUNT[bound_sensor_D21,presynaptic_segment.vesicles.top.sensor_05[site_4]]+
COUNT[bound_sensor_D25,presynaptic_segment.vesicles.top.sensor_05[site_4]]+
COUNT[bound_sensor_D29,presynaptic_segment.vesicles.top.sensor_05[site_4]]+
COUNT[bound_sensor_D33,presynaptic_segment.vesicles.top.sensor_05[site_4]]+
COUNT[bound_sensor_D37,presynaptic_segment.vesicles.top.sensor_05[site_4]]+
COUNT[bound_sensor_D42,presynaptic_segment.vesicles.top.sensor_05[site_4]]+
COUNT[bound_sensor_D46,presynaptic_segment.vesicles.top.sensor_05[site_4]]+
COUNT[bound_sensor_D49,presynaptic_segment.vesicles.top.sensor_05[site_4]]} => reactdir & "bound_vesicle_05_sensor_04." & seed & ".dat"

{COUNT[bound_sensor_A01,presynaptic_segment.vesicles.top.sensor_06[site_4]]+
COUNT[bound_sensor_A04,presynaptic_segment.vesicles.top.sensor_06[site_4]]+
COUNT[bound_sensor_A09,presynaptic_segment.vesicles.top.sensor_06[site_4]]+
COUNT[bound_sensor_A13,presynaptic_segment.vesicles.top.sensor_06[site_4]]+
COUNT[bound_sensor_A17,presynaptic_segment.vesicles.top.sensor_06[site_4]]+
COUNT[bound_sensor_A21,presynaptic_segment.vesicles.top.sensor_06[site_4]]+
COUNT[bound_sensor_A25,presynaptic_segment.vesicles.top.sensor_06[site_4]]+
COUNT[bound_sensor_A29,presynaptic_segment.vesicles.top.sensor_06[site_4]]+
COUNT[bound_sensor_A33,presynaptic_segment.vesicles.top.sensor_06[site_4]]+
COUNT[bound_sensor_A38,presynaptic_segment.vesicles.top.sensor_06[site_4]]+
COUNT[bound_sensor_A42,presynaptic_segment.vesicles.top.sensor_06[site_4]]+
COUNT[bound_sensor_A46,presynaptic_segment.vesicles.top.sensor_06[site_4]]+
COUNT[bound_sensor_A49,presynaptic_segment.vesicles.top.sensor_06[site_4]]+
COUNT[bound_sensor_D01,presynaptic_segment.vesicles.top.sensor_06[site_4]]+
COUNT[bound_sensor_D04,presynaptic_segment.vesicles.top.sensor_06[site_4]]+
COUNT[bound_sensor_D09,presynaptic_segment.vesicles.top.sensor_06[site_4]]+
COUNT[bound_sensor_D13,presynaptic_segment.vesicles.top.sensor_06[site_4]]+
COUNT[bound_sensor_D17,presynaptic_segment.vesicles.top.sensor_06[site_4]]+
COUNT[bound_sensor_D21,presynaptic_segment.vesicles.top.sensor_06[site_4]]+
COUNT[bound_sensor_D25,presynaptic_segment.vesicles.top.sensor_06[site_4]]+
COUNT[bound_sensor_D29,presynaptic_segment.vesicles.top.sensor_06[site_4]]+
COUNT[bound_sensor_D33,presynaptic_segment.vesicles.top.sensor_06[site_4]]+
COUNT[bound_sensor_D37,presynaptic_segment.vesicles.top.sensor_06[site_4]]+
COUNT[bound_sensor_D42,presynaptic_segment.vesicles.top.sensor_06[site_4]]+
COUNT[bound_sensor_D46,presynaptic_segment.vesicles.top.sensor_06[site_4]]+
COUNT[bound_sensor_D49,presynaptic_segment.vesicles.top.sensor_06[site_4]]} => reactdir & "bound_vesicle_06_sensor_04." & seed & ".dat"

{COUNT[bound_sensor_A01,presynaptic_segment.vesicles.top.sensor_07[site_4]]+
COUNT[bound_sensor_A04,presynaptic_segment.vesicles.top.sensor_07[site_4]]+
COUNT[bound_sensor_A09,presynaptic_segment.vesicles.top.sensor_07[site_4]]+
COUNT[bound_sensor_A13,presynaptic_segment.vesicles.top.sensor_07[site_4]]+
COUNT[bound_sensor_A17,presynaptic_segment.vesicles.top.sensor_07[site_4]]+
COUNT[bound_sensor_A21,presynaptic_segment.vesicles.top.sensor_07[site_4]]+
COUNT[bound_sensor_A25,presynaptic_segment.vesicles.top.sensor_07[site_4]]+
COUNT[bound_sensor_A29,presynaptic_segment.vesicles.top.sensor_07[site_4]]+
COUNT[bound_sensor_A33,presynaptic_segment.vesicles.top.sensor_07[site_4]]+
COUNT[bound_sensor_A38,presynaptic_segment.vesicles.top.sensor_07[site_4]]+
COUNT[bound_sensor_A42,presynaptic_segment.vesicles.top.sensor_07[site_4]]+
COUNT[bound_sensor_A46,presynaptic_segment.vesicles.top.sensor_07[site_4]]+
COUNT[bound_sensor_A49,presynaptic_segment.vesicles.top.sensor_07[site_4]]+
COUNT[bound_sensor_D01,presynaptic_segment.vesicles.top.sensor_07[site_4]]+
COUNT[bound_sensor_D04,presynaptic_segment.vesicles.top.sensor_07[site_4]]+
COUNT[bound_sensor_D09,presynaptic_segment.vesicles.top.sensor_07[site_4]]+
COUNT[bound_sensor_D13,presynaptic_segment.vesicles.top.sensor_07[site_4]]+
COUNT[bound_sensor_D17,presynaptic_segment.vesicles.top.sensor_07[site_4]]+
COUNT[bound_sensor_D21,presynaptic_segment.vesicles.top.sensor_07[site_4]]+
COUNT[bound_sensor_D25,presynaptic_segment.vesicles.top.sensor_07[site_4]]+
COUNT[bound_sensor_D29,presynaptic_segment.vesicles.top.sensor_07[site_4]]+
COUNT[bound_sensor_D33,presynaptic_segment.vesicles.top.sensor_07[site_4]]+
COUNT[bound_sensor_D37,presynaptic_segment.vesicles.top.sensor_07[site_4]]+
COUNT[bound_sensor_D42,presynaptic_segment.vesicles.top.sensor_07[site_4]]+
COUNT[bound_sensor_D46,presynaptic_segment.vesicles.top.sensor_07[site_4]]+
COUNT[bound_sensor_D49,presynaptic_segment.vesicles.top.sensor_07[site_4]]} => reactdir & "bound_vesicle_07_sensor_04." & seed & ".dat"

{COUNT[bound_sensor_A01,presynaptic_segment.vesicles.top.sensor_08[site_4]]+
COUNT[bound_sensor_A04,presynaptic_segment.vesicles.top.sensor_08[site_4]]+
COUNT[bound_sensor_A09,presynaptic_segment.vesicles.top.sensor_08[site_4]]+
COUNT[bound_sensor_A13,presynaptic_segment.vesicles.top.sensor_08[site_4]]+
COUNT[bound_sensor_A17,presynaptic_segment.vesicles.top.sensor_08[site_4]]+
COUNT[bound_sensor_A21,presynaptic_segment.vesicles.top.sensor_08[site_4]]+
COUNT[bound_sensor_A25,presynaptic_segment.vesicles.top.sensor_08[site_4]]+
COUNT[bound_sensor_A29,presynaptic_segment.vesicles.top.sensor_08[site_4]]+
COUNT[bound_sensor_A33,presynaptic_segment.vesicles.top.sensor_08[site_4]]+
COUNT[bound_sensor_A38,presynaptic_segment.vesicles.top.sensor_08[site_4]]+
COUNT[bound_sensor_A42,presynaptic_segment.vesicles.top.sensor_08[site_4]]+
COUNT[bound_sensor_A46,presynaptic_segment.vesicles.top.sensor_08[site_4]]+
COUNT[bound_sensor_A49,presynaptic_segment.vesicles.top.sensor_08[site_4]]+
COUNT[bound_sensor_D01,presynaptic_segment.vesicles.top.sensor_08[site_4]]+
COUNT[bound_sensor_D04,presynaptic_segment.vesicles.top.sensor_08[site_4]]+
COUNT[bound_sensor_D09,presynaptic_segment.vesicles.top.sensor_08[site_4]]+
COUNT[bound_sensor_D13,presynaptic_segment.vesicles.top.sensor_08[site_4]]+
COUNT[bound_sensor_D17,presynaptic_segment.vesicles.top.sensor_08[site_4]]+
COUNT[bound_sensor_D21,presynaptic_segment.vesicles.top.sensor_08[site_4]]+
COUNT[bound_sensor_D25,presynaptic_segment.vesicles.top.sensor_08[site_4]]+
COUNT[bound_sensor_D29,presynaptic_segment.vesicles.top.sensor_08[site_4]]+
COUNT[bound_sensor_D33,presynaptic_segment.vesicles.top.sensor_08[site_4]]+
COUNT[bound_sensor_D37,presynaptic_segment.vesicles.top.sensor_08[site_4]]+
COUNT[bound_sensor_D42,presynaptic_segment.vesicles.top.sensor_08[site_4]]+
COUNT[bound_sensor_D46,presynaptic_segment.vesicles.top.sensor_08[site_4]]+
COUNT[bound_sensor_D49,presynaptic_segment.vesicles.top.sensor_08[site_4]]} => reactdir & "bound_vesicle_08_sensor_04." & seed & ".dat"

{COUNT[bound_sensor_A01,presynaptic_segment.vesicles.top.sensor_09[site_4]]+
COUNT[bound_sensor_A04,presynaptic_segment.vesicles.top.sensor_09[site_4]]+
COUNT[bound_sensor_A09,presynaptic_segment.vesicles.top.sensor_09[site_4]]+
COUNT[bound_sensor_A13,presynaptic_segment.vesicles.top.sensor_09[site_4]]+
COUNT[bound_sensor_A17,presynaptic_segment.vesicles.top.sensor_09[site_4]]+
COUNT[bound_sensor_A21,presynaptic_segment.vesicles.top.sensor_09[site_4]]+
COUNT[bound_sensor_A25,presynaptic_segment.vesicles.top.sensor_09[site_4]]+
COUNT[bound_sensor_A29,presynaptic_segment.vesicles.top.sensor_09[site_4]]+
COUNT[bound_sensor_A33,presynaptic_segment.vesicles.top.sensor_09[site_4]]+
COUNT[bound_sensor_A38,presynaptic_segment.vesicles.top.sensor_09[site_4]]+
COUNT[bound_sensor_A42,presynaptic_segment.vesicles.top.sensor_09[site_4]]+
COUNT[bound_sensor_A46,presynaptic_segment.vesicles.top.sensor_09[site_4]]+
COUNT[bound_sensor_A49,presynaptic_segment.vesicles.top.sensor_09[site_4]]+
COUNT[bound_sensor_D01,presynaptic_segment.vesicles.top.sensor_09[site_4]]+
COUNT[bound_sensor_D04,presynaptic_segment.vesicles.top.sensor_09[site_4]]+
COUNT[bound_sensor_D09,presynaptic_segment.vesicles.top.sensor_09[site_4]]+
COUNT[bound_sensor_D13,presynaptic_segment.vesicles.top.sensor_09[site_4]]+
COUNT[bound_sensor_D17,presynaptic_segment.vesicles.top.sensor_09[site_4]]+
COUNT[bound_sensor_D21,presynaptic_segment.vesicles.top.sensor_09[site_4]]+
COUNT[bound_sensor_D25,presynaptic_segment.vesicles.top.sensor_09[site_4]]+
COUNT[bound_sensor_D29,presynaptic_segment.vesicles.top.sensor_09[site_4]]+
COUNT[bound_sensor_D33,presynaptic_segment.vesicles.top.sensor_09[site_4]]+
COUNT[bound_sensor_D37,presynaptic_segment.vesicles.top.sensor_09[site_4]]+
COUNT[bound_sensor_D42,presynaptic_segment.vesicles.top.sensor_09[site_4]]+
COUNT[bound_sensor_D46,presynaptic_segment.vesicles.top.sensor_09[site_4]]+
COUNT[bound_sensor_D49,presynaptic_segment.vesicles.top.sensor_09[site_4]]} => reactdir & "bound_vesicle_09_sensor_04." & seed & ".dat"

{COUNT[bound_sensor_A01,presynaptic_segment.vesicles.top.sensor_10[site_4]]+
COUNT[bound_sensor_A04,presynaptic_segment.vesicles.top.sensor_10[site_4]]+
COUNT[bound_sensor_A09,presynaptic_segment.vesicles.top.sensor_10[site_4]]+
COUNT[bound_sensor_A13,presynaptic_segment.vesicles.top.sensor_10[site_4]]+
COUNT[bound_sensor_A17,presynaptic_segment.vesicles.top.sensor_10[site_4]]+
COUNT[bound_sensor_A21,presynaptic_segment.vesicles.top.sensor_10[site_4]]+
COUNT[bound_sensor_A25,presynaptic_segment.vesicles.top.sensor_10[site_4]]+
COUNT[bound_sensor_A29,presynaptic_segment.vesicles.top.sensor_10[site_4]]+
COUNT[bound_sensor_A33,presynaptic_segment.vesicles.top.sensor_10[site_4]]+
COUNT[bound_sensor_A38,presynaptic_segment.vesicles.top.sensor_10[site_4]]+
COUNT[bound_sensor_A42,presynaptic_segment.vesicles.top.sensor_10[site_4]]+
COUNT[bound_sensor_A46,presynaptic_segment.vesicles.top.sensor_10[site_4]]+
COUNT[bound_sensor_A49,presynaptic_segment.vesicles.top.sensor_10[site_4]]+
COUNT[bound_sensor_D01,presynaptic_segment.vesicles.top.sensor_10[site_4]]+
COUNT[bound_sensor_D04,presynaptic_segment.vesicles.top.sensor_10[site_4]]+
COUNT[bound_sensor_D09,presynaptic_segment.vesicles.top.sensor_10[site_4]]+
COUNT[bound_sensor_D13,presynaptic_segment.vesicles.top.sensor_10[site_4]]+
COUNT[bound_sensor_D17,presynaptic_segment.vesicles.top.sensor_10[site_4]]+
COUNT[bound_sensor_D21,presynaptic_segment.vesicles.top.sensor_10[site_4]]+
COUNT[bound_sensor_D25,presynaptic_segment.vesicles.top.sensor_10[site_4]]+
COUNT[bound_sensor_D29,presynaptic_segment.vesicles.top.sensor_10[site_4]]+
COUNT[bound_sensor_D33,presynaptic_segment.vesicles.top.sensor_10[site_4]]+
COUNT[bound_sensor_D37,presynaptic_segment.vesicles.top.sensor_10[site_4]]+
COUNT[bound_sensor_D42,presynaptic_segment.vesicles.top.sensor_10[site_4]]+
COUNT[bound_sensor_D46,presynaptic_segment.vesicles.top.sensor_10[site_4]]+
COUNT[bound_sensor_D49,presynaptic_segment.vesicles.top.sensor_10[site_4]]} => reactdir & "bound_vesicle_10_sensor_04." & seed & ".dat"

{COUNT[bound_sensor_A01,presynaptic_segment.vesicles.top.sensor_11[site_4]]+
COUNT[bound_sensor_A04,presynaptic_segment.vesicles.top.sensor_11[site_4]]+
COUNT[bound_sensor_A09,presynaptic_segment.vesicles.top.sensor_11[site_4]]+
COUNT[bound_sensor_A13,presynaptic_segment.vesicles.top.sensor_11[site_4]]+
COUNT[bound_sensor_A17,presynaptic_segment.vesicles.top.sensor_11[site_4]]+
COUNT[bound_sensor_A21,presynaptic_segment.vesicles.top.sensor_11[site_4]]+
COUNT[bound_sensor_A25,presynaptic_segment.vesicles.top.sensor_11[site_4]]+
COUNT[bound_sensor_A29,presynaptic_segment.vesicles.top.sensor_11[site_4]]+
COUNT[bound_sensor_A33,presynaptic_segment.vesicles.top.sensor_11[site_4]]+
COUNT[bound_sensor_A38,presynaptic_segment.vesicles.top.sensor_11[site_4]]+
COUNT[bound_sensor_A42,presynaptic_segment.vesicles.top.sensor_11[site_4]]+
COUNT[bound_sensor_A46,presynaptic_segment.vesicles.top.sensor_11[site_4]]+
COUNT[bound_sensor_A49,presynaptic_segment.vesicles.top.sensor_11[site_4]]+
COUNT[bound_sensor_D01,presynaptic_segment.vesicles.top.sensor_11[site_4]]+
COUNT[bound_sensor_D04,presynaptic_segment.vesicles.top.sensor_11[site_4]]+
COUNT[bound_sensor_D09,presynaptic_segment.vesicles.top.sensor_11[site_4]]+
COUNT[bound_sensor_D13,presynaptic_segment.vesicles.top.sensor_11[site_4]]+
COUNT[bound_sensor_D17,presynaptic_segment.vesicles.top.sensor_11[site_4]]+
COUNT[bound_sensor_D21,presynaptic_segment.vesicles.top.sensor_11[site_4]]+
COUNT[bound_sensor_D25,presynaptic_segment.vesicles.top.sensor_11[site_4]]+
COUNT[bound_sensor_D29,presynaptic_segment.vesicles.top.sensor_11[site_4]]+
COUNT[bound_sensor_D33,presynaptic_segment.vesicles.top.sensor_11[site_4]]+
COUNT[bound_sensor_D37,presynaptic_segment.vesicles.top.sensor_11[site_4]]+
COUNT[bound_sensor_D42,presynaptic_segment.vesicles.top.sensor_11[site_4]]+
COUNT[bound_sensor_D46,presynaptic_segment.vesicles.top.sensor_11[site_4]]+
COUNT[bound_sensor_D49,presynaptic_segment.vesicles.top.sensor_11[site_4]]} => reactdir & "bound_vesicle_11_sensor_04." & seed & ".dat"

{COUNT[bound_sensor_A01,presynaptic_segment.vesicles.top.sensor_12[site_4]]+
COUNT[bound_sensor_A04,presynaptic_segment.vesicles.top.sensor_12[site_4]]+
COUNT[bound_sensor_A09,presynaptic_segment.vesicles.top.sensor_12[site_4]]+
COUNT[bound_sensor_A13,presynaptic_segment.vesicles.top.sensor_12[site_4]]+
COUNT[bound_sensor_A17,presynaptic_segment.vesicles.top.sensor_12[site_4]]+
COUNT[bound_sensor_A21,presynaptic_segment.vesicles.top.sensor_12[site_4]]+
COUNT[bound_sensor_A25,presynaptic_segment.vesicles.top.sensor_12[site_4]]+
COUNT[bound_sensor_A29,presynaptic_segment.vesicles.top.sensor_12[site_4]]+
COUNT[bound_sensor_A33,presynaptic_segment.vesicles.top.sensor_12[site_4]]+
COUNT[bound_sensor_A38,presynaptic_segment.vesicles.top.sensor_12[site_4]]+
COUNT[bound_sensor_A42,presynaptic_segment.vesicles.top.sensor_12[site_4]]+
COUNT[bound_sensor_A46,presynaptic_segment.vesicles.top.sensor_12[site_4]]+
COUNT[bound_sensor_A49,presynaptic_segment.vesicles.top.sensor_12[site_4]]+
COUNT[bound_sensor_D01,presynaptic_segment.vesicles.top.sensor_12[site_4]]+
COUNT[bound_sensor_D04,presynaptic_segment.vesicles.top.sensor_12[site_4]]+
COUNT[bound_sensor_D09,presynaptic_segment.vesicles.top.sensor_12[site_4]]+
COUNT[bound_sensor_D13,presynaptic_segment.vesicles.top.sensor_12[site_4]]+
COUNT[bound_sensor_D17,presynaptic_segment.vesicles.top.sensor_12[site_4]]+
COUNT[bound_sensor_D21,presynaptic_segment.vesicles.top.sensor_12[site_4]]+
COUNT[bound_sensor_D25,presynaptic_segment.vesicles.top.sensor_12[site_4]]+
COUNT[bound_sensor_D29,presynaptic_segment.vesicles.top.sensor_12[site_4]]+
COUNT[bound_sensor_D33,presynaptic_segment.vesicles.top.sensor_12[site_4]]+
COUNT[bound_sensor_D37,presynaptic_segment.vesicles.top.sensor_12[site_4]]+
COUNT[bound_sensor_D42,presynaptic_segment.vesicles.top.sensor_12[site_4]]+
COUNT[bound_sensor_D46,presynaptic_segment.vesicles.top.sensor_12[site_4]]+
COUNT[bound_sensor_D49,presynaptic_segment.vesicles.top.sensor_12[site_4]]} => reactdir & "bound_vesicle_12_sensor_04." & seed & ".dat"

{COUNT[bound_sensor_A01,presynaptic_segment.vesicles.top.sensor_13[site_4]]+
COUNT[bound_sensor_A04,presynaptic_segment.vesicles.top.sensor_13[site_4]]+
COUNT[bound_sensor_A09,presynaptic_segment.vesicles.top.sensor_13[site_4]]+
COUNT[bound_sensor_A13,presynaptic_segment.vesicles.top.sensor_13[site_4]]+
COUNT[bound_sensor_A17,presynaptic_segment.vesicles.top.sensor_13[site_4]]+
COUNT[bound_sensor_A21,presynaptic_segment.vesicles.top.sensor_13[site_4]]+
COUNT[bound_sensor_A25,presynaptic_segment.vesicles.top.sensor_13[site_4]]+
COUNT[bound_sensor_A29,presynaptic_segment.vesicles.top.sensor_13[site_4]]+
COUNT[bound_sensor_A33,presynaptic_segment.vesicles.top.sensor_13[site_4]]+
COUNT[bound_sensor_A38,presynaptic_segment.vesicles.top.sensor_13[site_4]]+
COUNT[bound_sensor_A42,presynaptic_segment.vesicles.top.sensor_13[site_4]]+
COUNT[bound_sensor_A46,presynaptic_segment.vesicles.top.sensor_13[site_4]]+
COUNT[bound_sensor_A49,presynaptic_segment.vesicles.top.sensor_13[site_4]]+
COUNT[bound_sensor_D01,presynaptic_segment.vesicles.top.sensor_13[site_4]]+
COUNT[bound_sensor_D04,presynaptic_segment.vesicles.top.sensor_13[site_4]]+
COUNT[bound_sensor_D09,presynaptic_segment.vesicles.top.sensor_13[site_4]]+
COUNT[bound_sensor_D13,presynaptic_segment.vesicles.top.sensor_13[site_4]]+
COUNT[bound_sensor_D17,presynaptic_segment.vesicles.top.sensor_13[site_4]]+
COUNT[bound_sensor_D21,presynaptic_segment.vesicles.top.sensor_13[site_4]]+
COUNT[bound_sensor_D25,presynaptic_segment.vesicles.top.sensor_13[site_4]]+
COUNT[bound_sensor_D29,presynaptic_segment.vesicles.top.sensor_13[site_4]]+
COUNT[bound_sensor_D33,presynaptic_segment.vesicles.top.sensor_13[site_4]]+
COUNT[bound_sensor_D37,presynaptic_segment.vesicles.top.sensor_13[site_4]]+
COUNT[bound_sensor_D42,presynaptic_segment.vesicles.top.sensor_13[site_4]]+
COUNT[bound_sensor_D46,presynaptic_segment.vesicles.top.sensor_13[site_4]]+
COUNT[bound_sensor_D49,presynaptic_segment.vesicles.top.sensor_13[site_4]]} => reactdir & "bound_vesicle_13_sensor_04." & seed & ".dat"

{COUNT[bound_sensor_A01,presynaptic_segment.vesicles.bottom.sensor_14[site_4]]+
COUNT[bound_sensor_A04,presynaptic_segment.vesicles.bottom.sensor_14[site_4]]+
COUNT[bound_sensor_A09,presynaptic_segment.vesicles.bottom.sensor_14[site_4]]+
COUNT[bound_sensor_A13,presynaptic_segment.vesicles.bottom.sensor_14[site_4]]+
COUNT[bound_sensor_A17,presynaptic_segment.vesicles.bottom.sensor_14[site_4]]+
COUNT[bound_sensor_A21,presynaptic_segment.vesicles.bottom.sensor_14[site_4]]+
COUNT[bound_sensor_A25,presynaptic_segment.vesicles.bottom.sensor_14[site_4]]+
COUNT[bound_sensor_A29,presynaptic_segment.vesicles.bottom.sensor_14[site_4]]+
COUNT[bound_sensor_A33,presynaptic_segment.vesicles.bottom.sensor_14[site_4]]+
COUNT[bound_sensor_A38,presynaptic_segment.vesicles.bottom.sensor_14[site_4]]+
COUNT[bound_sensor_A42,presynaptic_segment.vesicles.bottom.sensor_14[site_4]]+
COUNT[bound_sensor_A46,presynaptic_segment.vesicles.bottom.sensor_14[site_4]]+
COUNT[bound_sensor_A49,presynaptic_segment.vesicles.bottom.sensor_14[site_4]]+
COUNT[bound_sensor_D01,presynaptic_segment.vesicles.bottom.sensor_14[site_4]]+
COUNT[bound_sensor_D04,presynaptic_segment.vesicles.bottom.sensor_14[site_4]]+
COUNT[bound_sensor_D09,presynaptic_segment.vesicles.bottom.sensor_14[site_4]]+
COUNT[bound_sensor_D13,presynaptic_segment.vesicles.bottom.sensor_14[site_4]]+
COUNT[bound_sensor_D17,presynaptic_segment.vesicles.bottom.sensor_14[site_4]]+
COUNT[bound_sensor_D21,presynaptic_segment.vesicles.bottom.sensor_14[site_4]]+
COUNT[bound_sensor_D25,presynaptic_segment.vesicles.bottom.sensor_14[site_4]]+
COUNT[bound_sensor_D29,presynaptic_segment.vesicles.bottom.sensor_14[site_4]]+
COUNT[bound_sensor_D33,presynaptic_segment.vesicles.bottom.sensor_14[site_4]]+
COUNT[bound_sensor_D37,presynaptic_segment.vesicles.bottom.sensor_14[site_4]]+
COUNT[bound_sensor_D42,presynaptic_segment.vesicles.bottom.sensor_14[site_4]]+
COUNT[bound_sensor_D46,presynaptic_segment.vesicles.bottom.sensor_14[site_4]]+
COUNT[bound_sensor_D49,presynaptic_segment.vesicles.bottom.sensor_14[site_4]]} => reactdir & "bound_vesicle_14_sensor_04." & seed & ".dat"

{COUNT[bound_sensor_A01,presynaptic_segment.vesicles.bottom.sensor_15[site_4]]+
COUNT[bound_sensor_A04,presynaptic_segment.vesicles.bottom.sensor_15[site_4]]+
COUNT[bound_sensor_A09,presynaptic_segment.vesicles.bottom.sensor_15[site_4]]+
COUNT[bound_sensor_A13,presynaptic_segment.vesicles.bottom.sensor_15[site_4]]+
COUNT[bound_sensor_A17,presynaptic_segment.vesicles.bottom.sensor_15[site_4]]+
COUNT[bound_sensor_A21,presynaptic_segment.vesicles.bottom.sensor_15[site_4]]+
COUNT[bound_sensor_A25,presynaptic_segment.vesicles.bottom.sensor_15[site_4]]+
COUNT[bound_sensor_A29,presynaptic_segment.vesicles.bottom.sensor_15[site_4]]+
COUNT[bound_sensor_A33,presynaptic_segment.vesicles.bottom.sensor_15[site_4]]+
COUNT[bound_sensor_A38,presynaptic_segment.vesicles.bottom.sensor_15[site_4]]+
COUNT[bound_sensor_A42,presynaptic_segment.vesicles.bottom.sensor_15[site_4]]+
COUNT[bound_sensor_A46,presynaptic_segment.vesicles.bottom.sensor_15[site_4]]+
COUNT[bound_sensor_A49,presynaptic_segment.vesicles.bottom.sensor_15[site_4]]+
COUNT[bound_sensor_D01,presynaptic_segment.vesicles.bottom.sensor_15[site_4]]+
COUNT[bound_sensor_D04,presynaptic_segment.vesicles.bottom.sensor_15[site_4]]+
COUNT[bound_sensor_D09,presynaptic_segment.vesicles.bottom.sensor_15[site_4]]+
COUNT[bound_sensor_D13,presynaptic_segment.vesicles.bottom.sensor_15[site_4]]+
COUNT[bound_sensor_D17,presynaptic_segment.vesicles.bottom.sensor_15[site_4]]+
COUNT[bound_sensor_D21,presynaptic_segment.vesicles.bottom.sensor_15[site_4]]+
COUNT[bound_sensor_D25,presynaptic_segment.vesicles.bottom.sensor_15[site_4]]+
COUNT[bound_sensor_D29,presynaptic_segment.vesicles.bottom.sensor_15[site_4]]+
COUNT[bound_sensor_D33,presynaptic_segment.vesicles.bottom.sensor_15[site_4]]+
COUNT[bound_sensor_D37,presynaptic_segment.vesicles.bottom.sensor_15[site_4]]+
COUNT[bound_sensor_D42,presynaptic_segment.vesicles.bottom.sensor_15[site_4]]+
COUNT[bound_sensor_D46,presynaptic_segment.vesicles.bottom.sensor_15[site_4]]+
COUNT[bound_sensor_D49,presynaptic_segment.vesicles.bottom.sensor_15[site_4]]} => reactdir & "bound_vesicle_15_sensor_04." & seed & ".dat"

{COUNT[bound_sensor_A01,presynaptic_segment.vesicles.bottom.sensor_16[site_4]]+
COUNT[bound_sensor_A04,presynaptic_segment.vesicles.bottom.sensor_16[site_4]]+
COUNT[bound_sensor_A09,presynaptic_segment.vesicles.bottom.sensor_16[site_4]]+
COUNT[bound_sensor_A13,presynaptic_segment.vesicles.bottom.sensor_16[site_4]]+
COUNT[bound_sensor_A17,presynaptic_segment.vesicles.bottom.sensor_16[site_4]]+
COUNT[bound_sensor_A21,presynaptic_segment.vesicles.bottom.sensor_16[site_4]]+
COUNT[bound_sensor_A25,presynaptic_segment.vesicles.bottom.sensor_16[site_4]]+
COUNT[bound_sensor_A29,presynaptic_segment.vesicles.bottom.sensor_16[site_4]]+
COUNT[bound_sensor_A33,presynaptic_segment.vesicles.bottom.sensor_16[site_4]]+
COUNT[bound_sensor_A38,presynaptic_segment.vesicles.bottom.sensor_16[site_4]]+
COUNT[bound_sensor_A42,presynaptic_segment.vesicles.bottom.sensor_16[site_4]]+
COUNT[bound_sensor_A46,presynaptic_segment.vesicles.bottom.sensor_16[site_4]]+
COUNT[bound_sensor_A49,presynaptic_segment.vesicles.bottom.sensor_16[site_4]]+
COUNT[bound_sensor_D01,presynaptic_segment.vesicles.bottom.sensor_16[site_4]]+
COUNT[bound_sensor_D04,presynaptic_segment.vesicles.bottom.sensor_16[site_4]]+
COUNT[bound_sensor_D09,presynaptic_segment.vesicles.bottom.sensor_16[site_4]]+
COUNT[bound_sensor_D13,presynaptic_segment.vesicles.bottom.sensor_16[site_4]]+
COUNT[bound_sensor_D17,presynaptic_segment.vesicles.bottom.sensor_16[site_4]]+
COUNT[bound_sensor_D21,presynaptic_segment.vesicles.bottom.sensor_16[site_4]]+
COUNT[bound_sensor_D25,presynaptic_segment.vesicles.bottom.sensor_16[site_4]]+
COUNT[bound_sensor_D29,presynaptic_segment.vesicles.bottom.sensor_16[site_4]]+
COUNT[bound_sensor_D33,presynaptic_segment.vesicles.bottom.sensor_16[site_4]]+
COUNT[bound_sensor_D37,presynaptic_segment.vesicles.bottom.sensor_16[site_4]]+
COUNT[bound_sensor_D42,presynaptic_segment.vesicles.bottom.sensor_16[site_4]]+
COUNT[bound_sensor_D46,presynaptic_segment.vesicles.bottom.sensor_16[site_4]]+
COUNT[bound_sensor_D49,presynaptic_segment.vesicles.bottom.sensor_16[site_4]]} => reactdir & "bound_vesicle_16_sensor_04." & seed & ".dat"

{COUNT[bound_sensor_A01,presynaptic_segment.vesicles.bottom.sensor_17[site_4]]+
COUNT[bound_sensor_A04,presynaptic_segment.vesicles.bottom.sensor_17[site_4]]+
COUNT[bound_sensor_A09,presynaptic_segment.vesicles.bottom.sensor_17[site_4]]+
COUNT[bound_sensor_A13,presynaptic_segment.vesicles.bottom.sensor_17[site_4]]+
COUNT[bound_sensor_A17,presynaptic_segment.vesicles.bottom.sensor_17[site_4]]+
COUNT[bound_sensor_A21,presynaptic_segment.vesicles.bottom.sensor_17[site_4]]+
COUNT[bound_sensor_A25,presynaptic_segment.vesicles.bottom.sensor_17[site_4]]+
COUNT[bound_sensor_A29,presynaptic_segment.vesicles.bottom.sensor_17[site_4]]+
COUNT[bound_sensor_A33,presynaptic_segment.vesicles.bottom.sensor_17[site_4]]+
COUNT[bound_sensor_A38,presynaptic_segment.vesicles.bottom.sensor_17[site_4]]+
COUNT[bound_sensor_A42,presynaptic_segment.vesicles.bottom.sensor_17[site_4]]+
COUNT[bound_sensor_A46,presynaptic_segment.vesicles.bottom.sensor_17[site_4]]+
COUNT[bound_sensor_A49,presynaptic_segment.vesicles.bottom.sensor_17[site_4]]+
COUNT[bound_sensor_D01,presynaptic_segment.vesicles.bottom.sensor_17[site_4]]+
COUNT[bound_sensor_D04,presynaptic_segment.vesicles.bottom.sensor_17[site_4]]+
COUNT[bound_sensor_D09,presynaptic_segment.vesicles.bottom.sensor_17[site_4]]+
COUNT[bound_sensor_D13,presynaptic_segment.vesicles.bottom.sensor_17[site_4]]+
COUNT[bound_sensor_D17,presynaptic_segment.vesicles.bottom.sensor_17[site_4]]+
COUNT[bound_sensor_D21,presynaptic_segment.vesicles.bottom.sensor_17[site_4]]+
COUNT[bound_sensor_D25,presynaptic_segment.vesicles.bottom.sensor_17[site_4]]+
COUNT[bound_sensor_D29,presynaptic_segment.vesicles.bottom.sensor_17[site_4]]+
COUNT[bound_sensor_D33,presynaptic_segment.vesicles.bottom.sensor_17[site_4]]+
COUNT[bound_sensor_D37,presynaptic_segment.vesicles.bottom.sensor_17[site_4]]+
COUNT[bound_sensor_D42,presynaptic_segment.vesicles.bottom.sensor_17[site_4]]+
COUNT[bound_sensor_D46,presynaptic_segment.vesicles.bottom.sensor_17[site_4]]+
COUNT[bound_sensor_D49,presynaptic_segment.vesicles.bottom.sensor_17[site_4]]} => reactdir & "bound_vesicle_17_sensor_04." & seed & ".dat"

{COUNT[bound_sensor_A01,presynaptic_segment.vesicles.bottom.sensor_18[site_4]]+
COUNT[bound_sensor_A04,presynaptic_segment.vesicles.bottom.sensor_18[site_4]]+
COUNT[bound_sensor_A09,presynaptic_segment.vesicles.bottom.sensor_18[site_4]]+
COUNT[bound_sensor_A13,presynaptic_segment.vesicles.bottom.sensor_18[site_4]]+
COUNT[bound_sensor_A17,presynaptic_segment.vesicles.bottom.sensor_18[site_4]]+
COUNT[bound_sensor_A21,presynaptic_segment.vesicles.bottom.sensor_18[site_4]]+
COUNT[bound_sensor_A25,presynaptic_segment.vesicles.bottom.sensor_18[site_4]]+
COUNT[bound_sensor_A29,presynaptic_segment.vesicles.bottom.sensor_18[site_4]]+
COUNT[bound_sensor_A33,presynaptic_segment.vesicles.bottom.sensor_18[site_4]]+
COUNT[bound_sensor_A38,presynaptic_segment.vesicles.bottom.sensor_18[site_4]]+
COUNT[bound_sensor_A42,presynaptic_segment.vesicles.bottom.sensor_18[site_4]]+
COUNT[bound_sensor_A46,presynaptic_segment.vesicles.bottom.sensor_18[site_4]]+
COUNT[bound_sensor_A49,presynaptic_segment.vesicles.bottom.sensor_18[site_4]]+
COUNT[bound_sensor_D01,presynaptic_segment.vesicles.bottom.sensor_18[site_4]]+
COUNT[bound_sensor_D04,presynaptic_segment.vesicles.bottom.sensor_18[site_4]]+
COUNT[bound_sensor_D09,presynaptic_segment.vesicles.bottom.sensor_18[site_4]]+
COUNT[bound_sensor_D13,presynaptic_segment.vesicles.bottom.sensor_18[site_4]]+
COUNT[bound_sensor_D17,presynaptic_segment.vesicles.bottom.sensor_18[site_4]]+
COUNT[bound_sensor_D21,presynaptic_segment.vesicles.bottom.sensor_18[site_4]]+
COUNT[bound_sensor_D25,presynaptic_segment.vesicles.bottom.sensor_18[site_4]]+
COUNT[bound_sensor_D29,presynaptic_segment.vesicles.bottom.sensor_18[site_4]]+
COUNT[bound_sensor_D33,presynaptic_segment.vesicles.bottom.sensor_18[site_4]]+
COUNT[bound_sensor_D37,presynaptic_segment.vesicles.bottom.sensor_18[site_4]]+
COUNT[bound_sensor_D42,presynaptic_segment.vesicles.bottom.sensor_18[site_4]]+
COUNT[bound_sensor_D46,presynaptic_segment.vesicles.bottom.sensor_18[site_4]]+
COUNT[bound_sensor_D49,presynaptic_segment.vesicles.bottom.sensor_18[site_4]]} => reactdir & "bound_vesicle_18_sensor_04." & seed & ".dat"

{COUNT[bound_sensor_A01,presynaptic_segment.vesicles.bottom.sensor_19[site_4]]+
COUNT[bound_sensor_A04,presynaptic_segment.vesicles.bottom.sensor_19[site_4]]+
COUNT[bound_sensor_A09,presynaptic_segment.vesicles.bottom.sensor_19[site_4]]+
COUNT[bound_sensor_A13,presynaptic_segment.vesicles.bottom.sensor_19[site_4]]+
COUNT[bound_sensor_A17,presynaptic_segment.vesicles.bottom.sensor_19[site_4]]+
COUNT[bound_sensor_A21,presynaptic_segment.vesicles.bottom.sensor_19[site_4]]+
COUNT[bound_sensor_A25,presynaptic_segment.vesicles.bottom.sensor_19[site_4]]+
COUNT[bound_sensor_A29,presynaptic_segment.vesicles.bottom.sensor_19[site_4]]+
COUNT[bound_sensor_A33,presynaptic_segment.vesicles.bottom.sensor_19[site_4]]+
COUNT[bound_sensor_A38,presynaptic_segment.vesicles.bottom.sensor_19[site_4]]+
COUNT[bound_sensor_A42,presynaptic_segment.vesicles.bottom.sensor_19[site_4]]+
COUNT[bound_sensor_A46,presynaptic_segment.vesicles.bottom.sensor_19[site_4]]+
COUNT[bound_sensor_A49,presynaptic_segment.vesicles.bottom.sensor_19[site_4]]+
COUNT[bound_sensor_D01,presynaptic_segment.vesicles.bottom.sensor_19[site_4]]+
COUNT[bound_sensor_D04,presynaptic_segment.vesicles.bottom.sensor_19[site_4]]+
COUNT[bound_sensor_D09,presynaptic_segment.vesicles.bottom.sensor_19[site_4]]+
COUNT[bound_sensor_D13,presynaptic_segment.vesicles.bottom.sensor_19[site_4]]+
COUNT[bound_sensor_D17,presynaptic_segment.vesicles.bottom.sensor_19[site_4]]+
COUNT[bound_sensor_D21,presynaptic_segment.vesicles.bottom.sensor_19[site_4]]+
COUNT[bound_sensor_D25,presynaptic_segment.vesicles.bottom.sensor_19[site_4]]+
COUNT[bound_sensor_D29,presynaptic_segment.vesicles.bottom.sensor_19[site_4]]+
COUNT[bound_sensor_D33,presynaptic_segment.vesicles.bottom.sensor_19[site_4]]+
COUNT[bound_sensor_D37,presynaptic_segment.vesicles.bottom.sensor_19[site_4]]+
COUNT[bound_sensor_D42,presynaptic_segment.vesicles.bottom.sensor_19[site_4]]+
COUNT[bound_sensor_D46,presynaptic_segment.vesicles.bottom.sensor_19[site_4]]+
COUNT[bound_sensor_D49,presynaptic_segment.vesicles.bottom.sensor_19[site_4]]} => reactdir & "bound_vesicle_19_sensor_04." & seed & ".dat"

{COUNT[bound_sensor_A01,presynaptic_segment.vesicles.bottom.sensor_20[site_4]]+
COUNT[bound_sensor_A04,presynaptic_segment.vesicles.bottom.sensor_20[site_4]]+
COUNT[bound_sensor_A09,presynaptic_segment.vesicles.bottom.sensor_20[site_4]]+
COUNT[bound_sensor_A13,presynaptic_segment.vesicles.bottom.sensor_20[site_4]]+
COUNT[bound_sensor_A17,presynaptic_segment.vesicles.bottom.sensor_20[site_4]]+
COUNT[bound_sensor_A21,presynaptic_segment.vesicles.bottom.sensor_20[site_4]]+
COUNT[bound_sensor_A25,presynaptic_segment.vesicles.bottom.sensor_20[site_4]]+
COUNT[bound_sensor_A29,presynaptic_segment.vesicles.bottom.sensor_20[site_4]]+
COUNT[bound_sensor_A33,presynaptic_segment.vesicles.bottom.sensor_20[site_4]]+
COUNT[bound_sensor_A38,presynaptic_segment.vesicles.bottom.sensor_20[site_4]]+
COUNT[bound_sensor_A42,presynaptic_segment.vesicles.bottom.sensor_20[site_4]]+
COUNT[bound_sensor_A46,presynaptic_segment.vesicles.bottom.sensor_20[site_4]]+
COUNT[bound_sensor_A49,presynaptic_segment.vesicles.bottom.sensor_20[site_4]]+
COUNT[bound_sensor_D01,presynaptic_segment.vesicles.bottom.sensor_20[site_4]]+
COUNT[bound_sensor_D04,presynaptic_segment.vesicles.bottom.sensor_20[site_4]]+
COUNT[bound_sensor_D09,presynaptic_segment.vesicles.bottom.sensor_20[site_4]]+
COUNT[bound_sensor_D13,presynaptic_segment.vesicles.bottom.sensor_20[site_4]]+
COUNT[bound_sensor_D17,presynaptic_segment.vesicles.bottom.sensor_20[site_4]]+
COUNT[bound_sensor_D21,presynaptic_segment.vesicles.bottom.sensor_20[site_4]]+
COUNT[bound_sensor_D25,presynaptic_segment.vesicles.bottom.sensor_20[site_4]]+
COUNT[bound_sensor_D29,presynaptic_segment.vesicles.bottom.sensor_20[site_4]]+
COUNT[bound_sensor_D33,presynaptic_segment.vesicles.bottom.sensor_20[site_4]]+
COUNT[bound_sensor_D37,presynaptic_segment.vesicles.bottom.sensor_20[site_4]]+
COUNT[bound_sensor_D42,presynaptic_segment.vesicles.bottom.sensor_20[site_4]]+
COUNT[bound_sensor_D46,presynaptic_segment.vesicles.bottom.sensor_20[site_4]]+
COUNT[bound_sensor_D49,presynaptic_segment.vesicles.bottom.sensor_20[site_4]]} => reactdir & "bound_vesicle_20_sensor_04." & seed & ".dat"

{COUNT[bound_sensor_A01,presynaptic_segment.vesicles.bottom.sensor_21[site_4]]+
COUNT[bound_sensor_A04,presynaptic_segment.vesicles.bottom.sensor_21[site_4]]+
COUNT[bound_sensor_A09,presynaptic_segment.vesicles.bottom.sensor_21[site_4]]+
COUNT[bound_sensor_A13,presynaptic_segment.vesicles.bottom.sensor_21[site_4]]+
COUNT[bound_sensor_A17,presynaptic_segment.vesicles.bottom.sensor_21[site_4]]+
COUNT[bound_sensor_A21,presynaptic_segment.vesicles.bottom.sensor_21[site_4]]+
COUNT[bound_sensor_A25,presynaptic_segment.vesicles.bottom.sensor_21[site_4]]+
COUNT[bound_sensor_A29,presynaptic_segment.vesicles.bottom.sensor_21[site_4]]+
COUNT[bound_sensor_A33,presynaptic_segment.vesicles.bottom.sensor_21[site_4]]+
COUNT[bound_sensor_A38,presynaptic_segment.vesicles.bottom.sensor_21[site_4]]+
COUNT[bound_sensor_A42,presynaptic_segment.vesicles.bottom.sensor_21[site_4]]+
COUNT[bound_sensor_A46,presynaptic_segment.vesicles.bottom.sensor_21[site_4]]+
COUNT[bound_sensor_A49,presynaptic_segment.vesicles.bottom.sensor_21[site_4]]+
COUNT[bound_sensor_D01,presynaptic_segment.vesicles.bottom.sensor_21[site_4]]+
COUNT[bound_sensor_D04,presynaptic_segment.vesicles.bottom.sensor_21[site_4]]+
COUNT[bound_sensor_D09,presynaptic_segment.vesicles.bottom.sensor_21[site_4]]+
COUNT[bound_sensor_D13,presynaptic_segment.vesicles.bottom.sensor_21[site_4]]+
COUNT[bound_sensor_D17,presynaptic_segment.vesicles.bottom.sensor_21[site_4]]+
COUNT[bound_sensor_D21,presynaptic_segment.vesicles.bottom.sensor_21[site_4]]+
COUNT[bound_sensor_D25,presynaptic_segment.vesicles.bottom.sensor_21[site_4]]+
COUNT[bound_sensor_D29,presynaptic_segment.vesicles.bottom.sensor_21[site_4]]+
COUNT[bound_sensor_D33,presynaptic_segment.vesicles.bottom.sensor_21[site_4]]+
COUNT[bound_sensor_D37,presynaptic_segment.vesicles.bottom.sensor_21[site_4]]+
COUNT[bound_sensor_D42,presynaptic_segment.vesicles.bottom.sensor_21[site_4]]+
COUNT[bound_sensor_D46,presynaptic_segment.vesicles.bottom.sensor_21[site_4]]+
COUNT[bound_sensor_D49,presynaptic_segment.vesicles.bottom.sensor_21[site_4]]} => reactdir & "bound_vesicle_21_sensor_04." & seed & ".dat"

{COUNT[bound_sensor_A01,presynaptic_segment.vesicles.bottom.sensor_22[site_4]]+
COUNT[bound_sensor_A04,presynaptic_segment.vesicles.bottom.sensor_22[site_4]]+
COUNT[bound_sensor_A09,presynaptic_segment.vesicles.bottom.sensor_22[site_4]]+
COUNT[bound_sensor_A13,presynaptic_segment.vesicles.bottom.sensor_22[site_4]]+
COUNT[bound_sensor_A17,presynaptic_segment.vesicles.bottom.sensor_22[site_4]]+
COUNT[bound_sensor_A21,presynaptic_segment.vesicles.bottom.sensor_22[site_4]]+
COUNT[bound_sensor_A25,presynaptic_segment.vesicles.bottom.sensor_22[site_4]]+
COUNT[bound_sensor_A29,presynaptic_segment.vesicles.bottom.sensor_22[site_4]]+
COUNT[bound_sensor_A33,presynaptic_segment.vesicles.bottom.sensor_22[site_4]]+
COUNT[bound_sensor_A38,presynaptic_segment.vesicles.bottom.sensor_22[site_4]]+
COUNT[bound_sensor_A42,presynaptic_segment.vesicles.bottom.sensor_22[site_4]]+
COUNT[bound_sensor_A46,presynaptic_segment.vesicles.bottom.sensor_22[site_4]]+
COUNT[bound_sensor_A49,presynaptic_segment.vesicles.bottom.sensor_22[site_4]]+
COUNT[bound_sensor_D01,presynaptic_segment.vesicles.bottom.sensor_22[site_4]]+
COUNT[bound_sensor_D04,presynaptic_segment.vesicles.bottom.sensor_22[site_4]]+
COUNT[bound_sensor_D09,presynaptic_segment.vesicles.bottom.sensor_22[site_4]]+
COUNT[bound_sensor_D13,presynaptic_segment.vesicles.bottom.sensor_22[site_4]]+
COUNT[bound_sensor_D17,presynaptic_segment.vesicles.bottom.sensor_22[site_4]]+
COUNT[bound_sensor_D21,presynaptic_segment.vesicles.bottom.sensor_22[site_4]]+
COUNT[bound_sensor_D25,presynaptic_segment.vesicles.bottom.sensor_22[site_4]]+
COUNT[bound_sensor_D29,presynaptic_segment.vesicles.bottom.sensor_22[site_4]]+
COUNT[bound_sensor_D33,presynaptic_segment.vesicles.bottom.sensor_22[site_4]]+
COUNT[bound_sensor_D37,presynaptic_segment.vesicles.bottom.sensor_22[site_4]]+
COUNT[bound_sensor_D42,presynaptic_segment.vesicles.bottom.sensor_22[site_4]]+
COUNT[bound_sensor_D46,presynaptic_segment.vesicles.bottom.sensor_22[site_4]]+
COUNT[bound_sensor_D49,presynaptic_segment.vesicles.bottom.sensor_22[site_4]]} => reactdir & "bound_vesicle_22_sensor_04." & seed & ".dat"

{COUNT[bound_sensor_A01,presynaptic_segment.vesicles.bottom.sensor_23[site_4]]+
COUNT[bound_sensor_A04,presynaptic_segment.vesicles.bottom.sensor_23[site_4]]+
COUNT[bound_sensor_A09,presynaptic_segment.vesicles.bottom.sensor_23[site_4]]+
COUNT[bound_sensor_A13,presynaptic_segment.vesicles.bottom.sensor_23[site_4]]+
COUNT[bound_sensor_A17,presynaptic_segment.vesicles.bottom.sensor_23[site_4]]+
COUNT[bound_sensor_A21,presynaptic_segment.vesicles.bottom.sensor_23[site_4]]+
COUNT[bound_sensor_A25,presynaptic_segment.vesicles.bottom.sensor_23[site_4]]+
COUNT[bound_sensor_A29,presynaptic_segment.vesicles.bottom.sensor_23[site_4]]+
COUNT[bound_sensor_A33,presynaptic_segment.vesicles.bottom.sensor_23[site_4]]+
COUNT[bound_sensor_A38,presynaptic_segment.vesicles.bottom.sensor_23[site_4]]+
COUNT[bound_sensor_A42,presynaptic_segment.vesicles.bottom.sensor_23[site_4]]+
COUNT[bound_sensor_A46,presynaptic_segment.vesicles.bottom.sensor_23[site_4]]+
COUNT[bound_sensor_A49,presynaptic_segment.vesicles.bottom.sensor_23[site_4]]+
COUNT[bound_sensor_D01,presynaptic_segment.vesicles.bottom.sensor_23[site_4]]+
COUNT[bound_sensor_D04,presynaptic_segment.vesicles.bottom.sensor_23[site_4]]+
COUNT[bound_sensor_D09,presynaptic_segment.vesicles.bottom.sensor_23[site_4]]+
COUNT[bound_sensor_D13,presynaptic_segment.vesicles.bottom.sensor_23[site_4]]+
COUNT[bound_sensor_D17,presynaptic_segment.vesicles.bottom.sensor_23[site_4]]+
COUNT[bound_sensor_D21,presynaptic_segment.vesicles.bottom.sensor_23[site_4]]+
COUNT[bound_sensor_D25,presynaptic_segment.vesicles.bottom.sensor_23[site_4]]+
COUNT[bound_sensor_D29,presynaptic_segment.vesicles.bottom.sensor_23[site_4]]+
COUNT[bound_sensor_D33,presynaptic_segment.vesicles.bottom.sensor_23[site_4]]+
COUNT[bound_sensor_D37,presynaptic_segment.vesicles.bottom.sensor_23[site_4]]+
COUNT[bound_sensor_D42,presynaptic_segment.vesicles.bottom.sensor_23[site_4]]+
COUNT[bound_sensor_D46,presynaptic_segment.vesicles.bottom.sensor_23[site_4]]+
COUNT[bound_sensor_D49,presynaptic_segment.vesicles.bottom.sensor_23[site_4]]} => reactdir & "bound_vesicle_23_sensor_04." & seed & ".dat"

{COUNT[bound_sensor_A01,presynaptic_segment.vesicles.bottom.sensor_24[site_4]]+
COUNT[bound_sensor_A04,presynaptic_segment.vesicles.bottom.sensor_24[site_4]]+
COUNT[bound_sensor_A09,presynaptic_segment.vesicles.bottom.sensor_24[site_4]]+
COUNT[bound_sensor_A13,presynaptic_segment.vesicles.bottom.sensor_24[site_4]]+
COUNT[bound_sensor_A17,presynaptic_segment.vesicles.bottom.sensor_24[site_4]]+
COUNT[bound_sensor_A21,presynaptic_segment.vesicles.bottom.sensor_24[site_4]]+
COUNT[bound_sensor_A25,presynaptic_segment.vesicles.bottom.sensor_24[site_4]]+
COUNT[bound_sensor_A29,presynaptic_segment.vesicles.bottom.sensor_24[site_4]]+
COUNT[bound_sensor_A33,presynaptic_segment.vesicles.bottom.sensor_24[site_4]]+
COUNT[bound_sensor_A38,presynaptic_segment.vesicles.bottom.sensor_24[site_4]]+
COUNT[bound_sensor_A42,presynaptic_segment.vesicles.bottom.sensor_24[site_4]]+
COUNT[bound_sensor_A46,presynaptic_segment.vesicles.bottom.sensor_24[site_4]]+
COUNT[bound_sensor_A49,presynaptic_segment.vesicles.bottom.sensor_24[site_4]]+
COUNT[bound_sensor_D01,presynaptic_segment.vesicles.bottom.sensor_24[site_4]]+
COUNT[bound_sensor_D04,presynaptic_segment.vesicles.bottom.sensor_24[site_4]]+
COUNT[bound_sensor_D09,presynaptic_segment.vesicles.bottom.sensor_24[site_4]]+
COUNT[bound_sensor_D13,presynaptic_segment.vesicles.bottom.sensor_24[site_4]]+
COUNT[bound_sensor_D17,presynaptic_segment.vesicles.bottom.sensor_24[site_4]]+
COUNT[bound_sensor_D21,presynaptic_segment.vesicles.bottom.sensor_24[site_4]]+
COUNT[bound_sensor_D25,presynaptic_segment.vesicles.bottom.sensor_24[site_4]]+
COUNT[bound_sensor_D29,presynaptic_segment.vesicles.bottom.sensor_24[site_4]]+
COUNT[bound_sensor_D33,presynaptic_segment.vesicles.bottom.sensor_24[site_4]]+
COUNT[bound_sensor_D37,presynaptic_segment.vesicles.bottom.sensor_24[site_4]]+
COUNT[bound_sensor_D42,presynaptic_segment.vesicles.bottom.sensor_24[site_4]]+
COUNT[bound_sensor_D46,presynaptic_segment.vesicles.bottom.sensor_24[site_4]]+
COUNT[bound_sensor_D49,presynaptic_segment.vesicles.bottom.sensor_24[site_4]]} => reactdir & "bound_vesicle_24_sensor_04." & seed & ".dat"

{COUNT[bound_sensor_A01,presynaptic_segment.vesicles.bottom.sensor_25[site_4]]+
COUNT[bound_sensor_A04,presynaptic_segment.vesicles.bottom.sensor_25[site_4]]+
COUNT[bound_sensor_A09,presynaptic_segment.vesicles.bottom.sensor_25[site_4]]+
COUNT[bound_sensor_A13,presynaptic_segment.vesicles.bottom.sensor_25[site_4]]+
COUNT[bound_sensor_A17,presynaptic_segment.vesicles.bottom.sensor_25[site_4]]+
COUNT[bound_sensor_A21,presynaptic_segment.vesicles.bottom.sensor_25[site_4]]+
COUNT[bound_sensor_A25,presynaptic_segment.vesicles.bottom.sensor_25[site_4]]+
COUNT[bound_sensor_A29,presynaptic_segment.vesicles.bottom.sensor_25[site_4]]+
COUNT[bound_sensor_A33,presynaptic_segment.vesicles.bottom.sensor_25[site_4]]+
COUNT[bound_sensor_A38,presynaptic_segment.vesicles.bottom.sensor_25[site_4]]+
COUNT[bound_sensor_A42,presynaptic_segment.vesicles.bottom.sensor_25[site_4]]+
COUNT[bound_sensor_A46,presynaptic_segment.vesicles.bottom.sensor_25[site_4]]+
COUNT[bound_sensor_A49,presynaptic_segment.vesicles.bottom.sensor_25[site_4]]+
COUNT[bound_sensor_D01,presynaptic_segment.vesicles.bottom.sensor_25[site_4]]+
COUNT[bound_sensor_D04,presynaptic_segment.vesicles.bottom.sensor_25[site_4]]+
COUNT[bound_sensor_D09,presynaptic_segment.vesicles.bottom.sensor_25[site_4]]+
COUNT[bound_sensor_D13,presynaptic_segment.vesicles.bottom.sensor_25[site_4]]+
COUNT[bound_sensor_D17,presynaptic_segment.vesicles.bottom.sensor_25[site_4]]+
COUNT[bound_sensor_D21,presynaptic_segment.vesicles.bottom.sensor_25[site_4]]+
COUNT[bound_sensor_D25,presynaptic_segment.vesicles.bottom.sensor_25[site_4]]+
COUNT[bound_sensor_D29,presynaptic_segment.vesicles.bottom.sensor_25[site_4]]+
COUNT[bound_sensor_D33,presynaptic_segment.vesicles.bottom.sensor_25[site_4]]+
COUNT[bound_sensor_D37,presynaptic_segment.vesicles.bottom.sensor_25[site_4]]+
COUNT[bound_sensor_D42,presynaptic_segment.vesicles.bottom.sensor_25[site_4]]+
COUNT[bound_sensor_D46,presynaptic_segment.vesicles.bottom.sensor_25[site_4]]+
COUNT[bound_sensor_D49,presynaptic_segment.vesicles.bottom.sensor_25[site_4]]} => reactdir & "bound_vesicle_25_sensor_04." & seed & ".dat"

{COUNT[bound_sensor_A01,presynaptic_segment.vesicles.bottom.sensor_26[site_4]]+
COUNT[bound_sensor_A04,presynaptic_segment.vesicles.bottom.sensor_26[site_4]]+
COUNT[bound_sensor_A09,presynaptic_segment.vesicles.bottom.sensor_26[site_4]]+
COUNT[bound_sensor_A13,presynaptic_segment.vesicles.bottom.sensor_26[site_4]]+
COUNT[bound_sensor_A17,presynaptic_segment.vesicles.bottom.sensor_26[site_4]]+
COUNT[bound_sensor_A21,presynaptic_segment.vesicles.bottom.sensor_26[site_4]]+
COUNT[bound_sensor_A25,presynaptic_segment.vesicles.bottom.sensor_26[site_4]]+
COUNT[bound_sensor_A29,presynaptic_segment.vesicles.bottom.sensor_26[site_4]]+
COUNT[bound_sensor_A33,presynaptic_segment.vesicles.bottom.sensor_26[site_4]]+
COUNT[bound_sensor_A38,presynaptic_segment.vesicles.bottom.sensor_26[site_4]]+
COUNT[bound_sensor_A42,presynaptic_segment.vesicles.bottom.sensor_26[site_4]]+
COUNT[bound_sensor_A46,presynaptic_segment.vesicles.bottom.sensor_26[site_4]]+
COUNT[bound_sensor_A49,presynaptic_segment.vesicles.bottom.sensor_26[site_4]]+
COUNT[bound_sensor_D01,presynaptic_segment.vesicles.bottom.sensor_26[site_4]]+
COUNT[bound_sensor_D04,presynaptic_segment.vesicles.bottom.sensor_26[site_4]]+
COUNT[bound_sensor_D09,presynaptic_segment.vesicles.bottom.sensor_26[site_4]]+
COUNT[bound_sensor_D13,presynaptic_segment.vesicles.bottom.sensor_26[site_4]]+
COUNT[bound_sensor_D17,presynaptic_segment.vesicles.bottom.sensor_26[site_4]]+
COUNT[bound_sensor_D21,presynaptic_segment.vesicles.bottom.sensor_26[site_4]]+
COUNT[bound_sensor_D25,presynaptic_segment.vesicles.bottom.sensor_26[site_4]]+
COUNT[bound_sensor_D29,presynaptic_segment.vesicles.bottom.sensor_26[site_4]]+
COUNT[bound_sensor_D33,presynaptic_segment.vesicles.bottom.sensor_26[site_4]]+
COUNT[bound_sensor_D37,presynaptic_segment.vesicles.bottom.sensor_26[site_4]]+
COUNT[bound_sensor_D42,presynaptic_segment.vesicles.bottom.sensor_26[site_4]]+
COUNT[bound_sensor_D46,presynaptic_segment.vesicles.bottom.sensor_26[site_4]]+
COUNT[bound_sensor_D49,presynaptic_segment.vesicles.bottom.sensor_26[site_4]]} => reactdir & "bound_vesicle_26_sensor_04." & seed & ".dat"


{COUNT[bound_sensor_A01,presynaptic_segment.vesicles.top.sensor_01[site_6]]+
COUNT[bound_sensor_A04,presynaptic_segment.vesicles.top.sensor_01[site_6]]+
COUNT[bound_sensor_A09,presynaptic_segment.vesicles.top.sensor_01[site_6]]+
COUNT[bound_sensor_A13,presynaptic_segment.vesicles.top.sensor_01[site_6]]+
COUNT[bound_sensor_A17,presynaptic_segment.vesicles.top.sensor_01[site_6]]+
COUNT[bound_sensor_A21,presynaptic_segment.vesicles.top.sensor_01[site_6]]+
COUNT[bound_sensor_A25,presynaptic_segment.vesicles.top.sensor_01[site_6]]+
COUNT[bound_sensor_A29,presynaptic_segment.vesicles.top.sensor_01[site_6]]+
COUNT[bound_sensor_A33,presynaptic_segment.vesicles.top.sensor_01[site_6]]+
COUNT[bound_sensor_A38,presynaptic_segment.vesicles.top.sensor_01[site_6]]+
COUNT[bound_sensor_A42,presynaptic_segment.vesicles.top.sensor_01[site_6]]+
COUNT[bound_sensor_A46,presynaptic_segment.vesicles.top.sensor_01[site_6]]+
COUNT[bound_sensor_A49,presynaptic_segment.vesicles.top.sensor_01[site_6]]+
COUNT[bound_sensor_D01,presynaptic_segment.vesicles.top.sensor_01[site_6]]+
COUNT[bound_sensor_D04,presynaptic_segment.vesicles.top.sensor_01[site_6]]+
COUNT[bound_sensor_D09,presynaptic_segment.vesicles.top.sensor_01[site_6]]+
COUNT[bound_sensor_D13,presynaptic_segment.vesicles.top.sensor_01[site_6]]+
COUNT[bound_sensor_D17,presynaptic_segment.vesicles.top.sensor_01[site_6]]+
COUNT[bound_sensor_D21,presynaptic_segment.vesicles.top.sensor_01[site_6]]+
COUNT[bound_sensor_D25,presynaptic_segment.vesicles.top.sensor_01[site_6]]+
COUNT[bound_sensor_D29,presynaptic_segment.vesicles.top.sensor_01[site_6]]+
COUNT[bound_sensor_D33,presynaptic_segment.vesicles.top.sensor_01[site_6]]+
COUNT[bound_sensor_D37,presynaptic_segment.vesicles.top.sensor_01[site_6]]+
COUNT[bound_sensor_D42,presynaptic_segment.vesicles.top.sensor_01[site_6]]+
COUNT[bound_sensor_D46,presynaptic_segment.vesicles.top.sensor_01[site_6]]+
COUNT[bound_sensor_D49,presynaptic_segment.vesicles.top.sensor_01[site_6]]} => reactdir & "bound_vesicle_01_sensor_06." & seed & ".dat"

{COUNT[bound_sensor_A01,presynaptic_segment.vesicles.top.sensor_02[site_6]]+
COUNT[bound_sensor_A04,presynaptic_segment.vesicles.top.sensor_02[site_6]]+
COUNT[bound_sensor_A09,presynaptic_segment.vesicles.top.sensor_02[site_6]]+
COUNT[bound_sensor_A13,presynaptic_segment.vesicles.top.sensor_02[site_6]]+
COUNT[bound_sensor_A17,presynaptic_segment.vesicles.top.sensor_02[site_6]]+
COUNT[bound_sensor_A21,presynaptic_segment.vesicles.top.sensor_02[site_6]]+
COUNT[bound_sensor_A25,presynaptic_segment.vesicles.top.sensor_02[site_6]]+
COUNT[bound_sensor_A29,presynaptic_segment.vesicles.top.sensor_02[site_6]]+
COUNT[bound_sensor_A33,presynaptic_segment.vesicles.top.sensor_02[site_6]]+
COUNT[bound_sensor_A38,presynaptic_segment.vesicles.top.sensor_02[site_6]]+
COUNT[bound_sensor_A42,presynaptic_segment.vesicles.top.sensor_02[site_6]]+
COUNT[bound_sensor_A46,presynaptic_segment.vesicles.top.sensor_02[site_6]]+
COUNT[bound_sensor_A49,presynaptic_segment.vesicles.top.sensor_02[site_6]]+
COUNT[bound_sensor_D01,presynaptic_segment.vesicles.top.sensor_02[site_6]]+
COUNT[bound_sensor_D04,presynaptic_segment.vesicles.top.sensor_02[site_6]]+
COUNT[bound_sensor_D09,presynaptic_segment.vesicles.top.sensor_02[site_6]]+
COUNT[bound_sensor_D13,presynaptic_segment.vesicles.top.sensor_02[site_6]]+
COUNT[bound_sensor_D17,presynaptic_segment.vesicles.top.sensor_02[site_6]]+
COUNT[bound_sensor_D21,presynaptic_segment.vesicles.top.sensor_02[site_6]]+
COUNT[bound_sensor_D25,presynaptic_segment.vesicles.top.sensor_02[site_6]]+
COUNT[bound_sensor_D29,presynaptic_segment.vesicles.top.sensor_02[site_6]]+
COUNT[bound_sensor_D33,presynaptic_segment.vesicles.top.sensor_02[site_6]]+
COUNT[bound_sensor_D37,presynaptic_segment.vesicles.top.sensor_02[site_6]]+
COUNT[bound_sensor_D42,presynaptic_segment.vesicles.top.sensor_02[site_6]]+
COUNT[bound_sensor_D46,presynaptic_segment.vesicles.top.sensor_02[site_6]]+
COUNT[bound_sensor_D49,presynaptic_segment.vesicles.top.sensor_02[site_6]]} => reactdir & "bound_vesicle_02_sensor_06." & seed & ".dat"

{COUNT[bound_sensor_A01,presynaptic_segment.vesicles.top.sensor_03[site_6]]+
COUNT[bound_sensor_A04,presynaptic_segment.vesicles.top.sensor_03[site_6]]+
COUNT[bound_sensor_A09,presynaptic_segment.vesicles.top.sensor_03[site_6]]+
COUNT[bound_sensor_A13,presynaptic_segment.vesicles.top.sensor_03[site_6]]+
COUNT[bound_sensor_A17,presynaptic_segment.vesicles.top.sensor_03[site_6]]+
COUNT[bound_sensor_A21,presynaptic_segment.vesicles.top.sensor_03[site_6]]+
COUNT[bound_sensor_A25,presynaptic_segment.vesicles.top.sensor_03[site_6]]+
COUNT[bound_sensor_A29,presynaptic_segment.vesicles.top.sensor_03[site_6]]+
COUNT[bound_sensor_A33,presynaptic_segment.vesicles.top.sensor_03[site_6]]+
COUNT[bound_sensor_A38,presynaptic_segment.vesicles.top.sensor_03[site_6]]+
COUNT[bound_sensor_A42,presynaptic_segment.vesicles.top.sensor_03[site_6]]+
COUNT[bound_sensor_A46,presynaptic_segment.vesicles.top.sensor_03[site_6]]+
COUNT[bound_sensor_A49,presynaptic_segment.vesicles.top.sensor_03[site_6]]+
COUNT[bound_sensor_D01,presynaptic_segment.vesicles.top.sensor_03[site_6]]+
COUNT[bound_sensor_D04,presynaptic_segment.vesicles.top.sensor_03[site_6]]+
COUNT[bound_sensor_D09,presynaptic_segment.vesicles.top.sensor_03[site_6]]+
COUNT[bound_sensor_D13,presynaptic_segment.vesicles.top.sensor_03[site_6]]+
COUNT[bound_sensor_D17,presynaptic_segment.vesicles.top.sensor_03[site_6]]+
COUNT[bound_sensor_D21,presynaptic_segment.vesicles.top.sensor_03[site_6]]+
COUNT[bound_sensor_D25,presynaptic_segment.vesicles.top.sensor_03[site_6]]+
COUNT[bound_sensor_D29,presynaptic_segment.vesicles.top.sensor_03[site_6]]+
COUNT[bound_sensor_D33,presynaptic_segment.vesicles.top.sensor_03[site_6]]+
COUNT[bound_sensor_D37,presynaptic_segment.vesicles.top.sensor_03[site_6]]+
COUNT[bound_sensor_D42,presynaptic_segment.vesicles.top.sensor_03[site_6]]+
COUNT[bound_sensor_D46,presynaptic_segment.vesicles.top.sensor_03[site_6]]+
COUNT[bound_sensor_D49,presynaptic_segment.vesicles.top.sensor_03[site_6]]} => reactdir & "bound_vesicle_03_sensor_06." & seed & ".dat"

{COUNT[bound_sensor_A01,presynaptic_segment.vesicles.top.sensor_04[site_6]]+
COUNT[bound_sensor_A04,presynaptic_segment.vesicles.top.sensor_04[site_6]]+
COUNT[bound_sensor_A09,presynaptic_segment.vesicles.top.sensor_04[site_6]]+
COUNT[bound_sensor_A13,presynaptic_segment.vesicles.top.sensor_04[site_6]]+
COUNT[bound_sensor_A17,presynaptic_segment.vesicles.top.sensor_04[site_6]]+
COUNT[bound_sensor_A21,presynaptic_segment.vesicles.top.sensor_04[site_6]]+
COUNT[bound_sensor_A25,presynaptic_segment.vesicles.top.sensor_04[site_6]]+
COUNT[bound_sensor_A29,presynaptic_segment.vesicles.top.sensor_04[site_6]]+
COUNT[bound_sensor_A33,presynaptic_segment.vesicles.top.sensor_04[site_6]]+
COUNT[bound_sensor_A38,presynaptic_segment.vesicles.top.sensor_04[site_6]]+
COUNT[bound_sensor_A42,presynaptic_segment.vesicles.top.sensor_04[site_6]]+
COUNT[bound_sensor_A46,presynaptic_segment.vesicles.top.sensor_04[site_6]]+
COUNT[bound_sensor_A49,presynaptic_segment.vesicles.top.sensor_04[site_6]]+
COUNT[bound_sensor_D01,presynaptic_segment.vesicles.top.sensor_04[site_6]]+
COUNT[bound_sensor_D04,presynaptic_segment.vesicles.top.sensor_04[site_6]]+
COUNT[bound_sensor_D09,presynaptic_segment.vesicles.top.sensor_04[site_6]]+
COUNT[bound_sensor_D13,presynaptic_segment.vesicles.top.sensor_04[site_6]]+
COUNT[bound_sensor_D17,presynaptic_segment.vesicles.top.sensor_04[site_6]]+
COUNT[bound_sensor_D21,presynaptic_segment.vesicles.top.sensor_04[site_6]]+
COUNT[bound_sensor_D25,presynaptic_segment.vesicles.top.sensor_04[site_6]]+
COUNT[bound_sensor_D29,presynaptic_segment.vesicles.top.sensor_04[site_6]]+
COUNT[bound_sensor_D33,presynaptic_segment.vesicles.top.sensor_04[site_6]]+
COUNT[bound_sensor_D37,presynaptic_segment.vesicles.top.sensor_04[site_6]]+
COUNT[bound_sensor_D42,presynaptic_segment.vesicles.top.sensor_04[site_6]]+
COUNT[bound_sensor_D46,presynaptic_segment.vesicles.top.sensor_04[site_6]]+
COUNT[bound_sensor_D49,presynaptic_segment.vesicles.top.sensor_04[site_6]]} => reactdir & "bound_vesicle_04_sensor_06." & seed & ".dat"

{COUNT[bound_sensor_A01,presynaptic_segment.vesicles.top.sensor_05[site_6]]+
COUNT[bound_sensor_A04,presynaptic_segment.vesicles.top.sensor_05[site_6]]+
COUNT[bound_sensor_A09,presynaptic_segment.vesicles.top.sensor_05[site_6]]+
COUNT[bound_sensor_A13,presynaptic_segment.vesicles.top.sensor_05[site_6]]+
COUNT[bound_sensor_A17,presynaptic_segment.vesicles.top.sensor_05[site_6]]+
COUNT[bound_sensor_A21,presynaptic_segment.vesicles.top.sensor_05[site_6]]+
COUNT[bound_sensor_A25,presynaptic_segment.vesicles.top.sensor_05[site_6]]+
COUNT[bound_sensor_A29,presynaptic_segment.vesicles.top.sensor_05[site_6]]+
COUNT[bound_sensor_A33,presynaptic_segment.vesicles.top.sensor_05[site_6]]+
COUNT[bound_sensor_A38,presynaptic_segment.vesicles.top.sensor_05[site_6]]+
COUNT[bound_sensor_A42,presynaptic_segment.vesicles.top.sensor_05[site_6]]+
COUNT[bound_sensor_A46,presynaptic_segment.vesicles.top.sensor_05[site_6]]+
COUNT[bound_sensor_A49,presynaptic_segment.vesicles.top.sensor_05[site_6]]+
COUNT[bound_sensor_D01,presynaptic_segment.vesicles.top.sensor_05[site_6]]+
COUNT[bound_sensor_D04,presynaptic_segment.vesicles.top.sensor_05[site_6]]+
COUNT[bound_sensor_D09,presynaptic_segment.vesicles.top.sensor_05[site_6]]+
COUNT[bound_sensor_D13,presynaptic_segment.vesicles.top.sensor_05[site_6]]+
COUNT[bound_sensor_D17,presynaptic_segment.vesicles.top.sensor_05[site_6]]+
COUNT[bound_sensor_D21,presynaptic_segment.vesicles.top.sensor_05[site_6]]+
COUNT[bound_sensor_D25,presynaptic_segment.vesicles.top.sensor_05[site_6]]+
COUNT[bound_sensor_D29,presynaptic_segment.vesicles.top.sensor_05[site_6]]+
COUNT[bound_sensor_D33,presynaptic_segment.vesicles.top.sensor_05[site_6]]+
COUNT[bound_sensor_D37,presynaptic_segment.vesicles.top.sensor_05[site_6]]+
COUNT[bound_sensor_D42,presynaptic_segment.vesicles.top.sensor_05[site_6]]+
COUNT[bound_sensor_D46,presynaptic_segment.vesicles.top.sensor_05[site_6]]+
COUNT[bound_sensor_D49,presynaptic_segment.vesicles.top.sensor_05[site_6]]} => reactdir & "bound_vesicle_05_sensor_06." & seed & ".dat"

{COUNT[bound_sensor_A01,presynaptic_segment.vesicles.top.sensor_06[site_6]]+
COUNT[bound_sensor_A04,presynaptic_segment.vesicles.top.sensor_06[site_6]]+
COUNT[bound_sensor_A09,presynaptic_segment.vesicles.top.sensor_06[site_6]]+
COUNT[bound_sensor_A13,presynaptic_segment.vesicles.top.sensor_06[site_6]]+
COUNT[bound_sensor_A17,presynaptic_segment.vesicles.top.sensor_06[site_6]]+
COUNT[bound_sensor_A21,presynaptic_segment.vesicles.top.sensor_06[site_6]]+
COUNT[bound_sensor_A25,presynaptic_segment.vesicles.top.sensor_06[site_6]]+
COUNT[bound_sensor_A29,presynaptic_segment.vesicles.top.sensor_06[site_6]]+
COUNT[bound_sensor_A33,presynaptic_segment.vesicles.top.sensor_06[site_6]]+
COUNT[bound_sensor_A38,presynaptic_segment.vesicles.top.sensor_06[site_6]]+
COUNT[bound_sensor_A42,presynaptic_segment.vesicles.top.sensor_06[site_6]]+
COUNT[bound_sensor_A46,presynaptic_segment.vesicles.top.sensor_06[site_6]]+
COUNT[bound_sensor_A49,presynaptic_segment.vesicles.top.sensor_06[site_6]]+
COUNT[bound_sensor_D01,presynaptic_segment.vesicles.top.sensor_06[site_6]]+
COUNT[bound_sensor_D04,presynaptic_segment.vesicles.top.sensor_06[site_6]]+
COUNT[bound_sensor_D09,presynaptic_segment.vesicles.top.sensor_06[site_6]]+
COUNT[bound_sensor_D13,presynaptic_segment.vesicles.top.sensor_06[site_6]]+
COUNT[bound_sensor_D17,presynaptic_segment.vesicles.top.sensor_06[site_6]]+
COUNT[bound_sensor_D21,presynaptic_segment.vesicles.top.sensor_06[site_6]]+
COUNT[bound_sensor_D25,presynaptic_segment.vesicles.top.sensor_06[site_6]]+
COUNT[bound_sensor_D29,presynaptic_segment.vesicles.top.sensor_06[site_6]]+
COUNT[bound_sensor_D33,presynaptic_segment.vesicles.top.sensor_06[site_6]]+
COUNT[bound_sensor_D37,presynaptic_segment.vesicles.top.sensor_06[site_6]]+
COUNT[bound_sensor_D42,presynaptic_segment.vesicles.top.sensor_06[site_6]]+
COUNT[bound_sensor_D46,presynaptic_segment.vesicles.top.sensor_06[site_6]]+
COUNT[bound_sensor_D49,presynaptic_segment.vesicles.top.sensor_06[site_6]]} => reactdir & "bound_vesicle_06_sensor_06." & seed & ".dat"

{COUNT[bound_sensor_A01,presynaptic_segment.vesicles.top.sensor_07[site_6]]+
COUNT[bound_sensor_A04,presynaptic_segment.vesicles.top.sensor_07[site_6]]+
COUNT[bound_sensor_A09,presynaptic_segment.vesicles.top.sensor_07[site_6]]+
COUNT[bound_sensor_A13,presynaptic_segment.vesicles.top.sensor_07[site_6]]+
COUNT[bound_sensor_A17,presynaptic_segment.vesicles.top.sensor_07[site_6]]+
COUNT[bound_sensor_A21,presynaptic_segment.vesicles.top.sensor_07[site_6]]+
COUNT[bound_sensor_A25,presynaptic_segment.vesicles.top.sensor_07[site_6]]+
COUNT[bound_sensor_A29,presynaptic_segment.vesicles.top.sensor_07[site_6]]+
COUNT[bound_sensor_A33,presynaptic_segment.vesicles.top.sensor_07[site_6]]+
COUNT[bound_sensor_A38,presynaptic_segment.vesicles.top.sensor_07[site_6]]+
COUNT[bound_sensor_A42,presynaptic_segment.vesicles.top.sensor_07[site_6]]+
COUNT[bound_sensor_A46,presynaptic_segment.vesicles.top.sensor_07[site_6]]+
COUNT[bound_sensor_A49,presynaptic_segment.vesicles.top.sensor_07[site_6]]+
COUNT[bound_sensor_D01,presynaptic_segment.vesicles.top.sensor_07[site_6]]+
COUNT[bound_sensor_D04,presynaptic_segment.vesicles.top.sensor_07[site_6]]+
COUNT[bound_sensor_D09,presynaptic_segment.vesicles.top.sensor_07[site_6]]+
COUNT[bound_sensor_D13,presynaptic_segment.vesicles.top.sensor_07[site_6]]+
COUNT[bound_sensor_D17,presynaptic_segment.vesicles.top.sensor_07[site_6]]+
COUNT[bound_sensor_D21,presynaptic_segment.vesicles.top.sensor_07[site_6]]+
COUNT[bound_sensor_D25,presynaptic_segment.vesicles.top.sensor_07[site_6]]+
COUNT[bound_sensor_D29,presynaptic_segment.vesicles.top.sensor_07[site_6]]+
COUNT[bound_sensor_D33,presynaptic_segment.vesicles.top.sensor_07[site_6]]+
COUNT[bound_sensor_D37,presynaptic_segment.vesicles.top.sensor_07[site_6]]+
COUNT[bound_sensor_D42,presynaptic_segment.vesicles.top.sensor_07[site_6]]+
COUNT[bound_sensor_D46,presynaptic_segment.vesicles.top.sensor_07[site_6]]+
COUNT[bound_sensor_D49,presynaptic_segment.vesicles.top.sensor_07[site_6]]} => reactdir & "bound_vesicle_07_sensor_06." & seed & ".dat"

{COUNT[bound_sensor_A01,presynaptic_segment.vesicles.top.sensor_08[site_6]]+
COUNT[bound_sensor_A04,presynaptic_segment.vesicles.top.sensor_08[site_6]]+
COUNT[bound_sensor_A09,presynaptic_segment.vesicles.top.sensor_08[site_6]]+
COUNT[bound_sensor_A13,presynaptic_segment.vesicles.top.sensor_08[site_6]]+
COUNT[bound_sensor_A17,presynaptic_segment.vesicles.top.sensor_08[site_6]]+
COUNT[bound_sensor_A21,presynaptic_segment.vesicles.top.sensor_08[site_6]]+
COUNT[bound_sensor_A25,presynaptic_segment.vesicles.top.sensor_08[site_6]]+
COUNT[bound_sensor_A29,presynaptic_segment.vesicles.top.sensor_08[site_6]]+
COUNT[bound_sensor_A33,presynaptic_segment.vesicles.top.sensor_08[site_6]]+
COUNT[bound_sensor_A38,presynaptic_segment.vesicles.top.sensor_08[site_6]]+
COUNT[bound_sensor_A42,presynaptic_segment.vesicles.top.sensor_08[site_6]]+
COUNT[bound_sensor_A46,presynaptic_segment.vesicles.top.sensor_08[site_6]]+
COUNT[bound_sensor_A49,presynaptic_segment.vesicles.top.sensor_08[site_6]]+
COUNT[bound_sensor_D01,presynaptic_segment.vesicles.top.sensor_08[site_6]]+
COUNT[bound_sensor_D04,presynaptic_segment.vesicles.top.sensor_08[site_6]]+
COUNT[bound_sensor_D09,presynaptic_segment.vesicles.top.sensor_08[site_6]]+
COUNT[bound_sensor_D13,presynaptic_segment.vesicles.top.sensor_08[site_6]]+
COUNT[bound_sensor_D17,presynaptic_segment.vesicles.top.sensor_08[site_6]]+
COUNT[bound_sensor_D21,presynaptic_segment.vesicles.top.sensor_08[site_6]]+
COUNT[bound_sensor_D25,presynaptic_segment.vesicles.top.sensor_08[site_6]]+
COUNT[bound_sensor_D29,presynaptic_segment.vesicles.top.sensor_08[site_6]]+
COUNT[bound_sensor_D33,presynaptic_segment.vesicles.top.sensor_08[site_6]]+
COUNT[bound_sensor_D37,presynaptic_segment.vesicles.top.sensor_08[site_6]]+
COUNT[bound_sensor_D42,presynaptic_segment.vesicles.top.sensor_08[site_6]]+
COUNT[bound_sensor_D46,presynaptic_segment.vesicles.top.sensor_08[site_6]]+
COUNT[bound_sensor_D49,presynaptic_segment.vesicles.top.sensor_08[site_6]]} => reactdir & "bound_vesicle_08_sensor_06." & seed & ".dat"

{COUNT[bound_sensor_A01,presynaptic_segment.vesicles.top.sensor_09[site_6]]+
COUNT[bound_sensor_A04,presynaptic_segment.vesicles.top.sensor_09[site_6]]+
COUNT[bound_sensor_A09,presynaptic_segment.vesicles.top.sensor_09[site_6]]+
COUNT[bound_sensor_A13,presynaptic_segment.vesicles.top.sensor_09[site_6]]+
COUNT[bound_sensor_A17,presynaptic_segment.vesicles.top.sensor_09[site_6]]+
COUNT[bound_sensor_A21,presynaptic_segment.vesicles.top.sensor_09[site_6]]+
COUNT[bound_sensor_A25,presynaptic_segment.vesicles.top.sensor_09[site_6]]+
COUNT[bound_sensor_A29,presynaptic_segment.vesicles.top.sensor_09[site_6]]+
COUNT[bound_sensor_A33,presynaptic_segment.vesicles.top.sensor_09[site_6]]+
COUNT[bound_sensor_A38,presynaptic_segment.vesicles.top.sensor_09[site_6]]+
COUNT[bound_sensor_A42,presynaptic_segment.vesicles.top.sensor_09[site_6]]+
COUNT[bound_sensor_A46,presynaptic_segment.vesicles.top.sensor_09[site_6]]+
COUNT[bound_sensor_A49,presynaptic_segment.vesicles.top.sensor_09[site_6]]+
COUNT[bound_sensor_D01,presynaptic_segment.vesicles.top.sensor_09[site_6]]+
COUNT[bound_sensor_D04,presynaptic_segment.vesicles.top.sensor_09[site_6]]+
COUNT[bound_sensor_D09,presynaptic_segment.vesicles.top.sensor_09[site_6]]+
COUNT[bound_sensor_D13,presynaptic_segment.vesicles.top.sensor_09[site_6]]+
COUNT[bound_sensor_D17,presynaptic_segment.vesicles.top.sensor_09[site_6]]+
COUNT[bound_sensor_D21,presynaptic_segment.vesicles.top.sensor_09[site_6]]+
COUNT[bound_sensor_D25,presynaptic_segment.vesicles.top.sensor_09[site_6]]+
COUNT[bound_sensor_D29,presynaptic_segment.vesicles.top.sensor_09[site_6]]+
COUNT[bound_sensor_D33,presynaptic_segment.vesicles.top.sensor_09[site_6]]+
COUNT[bound_sensor_D37,presynaptic_segment.vesicles.top.sensor_09[site_6]]+
COUNT[bound_sensor_D42,presynaptic_segment.vesicles.top.sensor_09[site_6]]+
COUNT[bound_sensor_D46,presynaptic_segment.vesicles.top.sensor_09[site_6]]+
COUNT[bound_sensor_D49,presynaptic_segment.vesicles.top.sensor_09[site_6]]} => reactdir & "bound_vesicle_09_sensor_06." & seed & ".dat"

{COUNT[bound_sensor_A01,presynaptic_segment.vesicles.top.sensor_10[site_6]]+
COUNT[bound_sensor_A04,presynaptic_segment.vesicles.top.sensor_10[site_6]]+
COUNT[bound_sensor_A09,presynaptic_segment.vesicles.top.sensor_10[site_6]]+
COUNT[bound_sensor_A13,presynaptic_segment.vesicles.top.sensor_10[site_6]]+
COUNT[bound_sensor_A17,presynaptic_segment.vesicles.top.sensor_10[site_6]]+
COUNT[bound_sensor_A21,presynaptic_segment.vesicles.top.sensor_10[site_6]]+
COUNT[bound_sensor_A25,presynaptic_segment.vesicles.top.sensor_10[site_6]]+
COUNT[bound_sensor_A29,presynaptic_segment.vesicles.top.sensor_10[site_6]]+
COUNT[bound_sensor_A33,presynaptic_segment.vesicles.top.sensor_10[site_6]]+
COUNT[bound_sensor_A38,presynaptic_segment.vesicles.top.sensor_10[site_6]]+
COUNT[bound_sensor_A42,presynaptic_segment.vesicles.top.sensor_10[site_6]]+
COUNT[bound_sensor_A46,presynaptic_segment.vesicles.top.sensor_10[site_6]]+
COUNT[bound_sensor_A49,presynaptic_segment.vesicles.top.sensor_10[site_6]]+
COUNT[bound_sensor_D01,presynaptic_segment.vesicles.top.sensor_10[site_6]]+
COUNT[bound_sensor_D04,presynaptic_segment.vesicles.top.sensor_10[site_6]]+
COUNT[bound_sensor_D09,presynaptic_segment.vesicles.top.sensor_10[site_6]]+
COUNT[bound_sensor_D13,presynaptic_segment.vesicles.top.sensor_10[site_6]]+
COUNT[bound_sensor_D17,presynaptic_segment.vesicles.top.sensor_10[site_6]]+
COUNT[bound_sensor_D21,presynaptic_segment.vesicles.top.sensor_10[site_6]]+
COUNT[bound_sensor_D25,presynaptic_segment.vesicles.top.sensor_10[site_6]]+
COUNT[bound_sensor_D29,presynaptic_segment.vesicles.top.sensor_10[site_6]]+
COUNT[bound_sensor_D33,presynaptic_segment.vesicles.top.sensor_10[site_6]]+
COUNT[bound_sensor_D37,presynaptic_segment.vesicles.top.sensor_10[site_6]]+
COUNT[bound_sensor_D42,presynaptic_segment.vesicles.top.sensor_10[site_6]]+
COUNT[bound_sensor_D46,presynaptic_segment.vesicles.top.sensor_10[site_6]]+
COUNT[bound_sensor_D49,presynaptic_segment.vesicles.top.sensor_10[site_6]]} => reactdir & "bound_vesicle_10_sensor_06." & seed & ".dat"

{COUNT[bound_sensor_A01,presynaptic_segment.vesicles.top.sensor_11[site_6]]+
COUNT[bound_sensor_A04,presynaptic_segment.vesicles.top.sensor_11[site_6]]+
COUNT[bound_sensor_A09,presynaptic_segment.vesicles.top.sensor_11[site_6]]+
COUNT[bound_sensor_A13,presynaptic_segment.vesicles.top.sensor_11[site_6]]+
COUNT[bound_sensor_A17,presynaptic_segment.vesicles.top.sensor_11[site_6]]+
COUNT[bound_sensor_A21,presynaptic_segment.vesicles.top.sensor_11[site_6]]+
COUNT[bound_sensor_A25,presynaptic_segment.vesicles.top.sensor_11[site_6]]+
COUNT[bound_sensor_A29,presynaptic_segment.vesicles.top.sensor_11[site_6]]+
COUNT[bound_sensor_A33,presynaptic_segment.vesicles.top.sensor_11[site_6]]+
COUNT[bound_sensor_A38,presynaptic_segment.vesicles.top.sensor_11[site_6]]+
COUNT[bound_sensor_A42,presynaptic_segment.vesicles.top.sensor_11[site_6]]+
COUNT[bound_sensor_A46,presynaptic_segment.vesicles.top.sensor_11[site_6]]+
COUNT[bound_sensor_A49,presynaptic_segment.vesicles.top.sensor_11[site_6]]+
COUNT[bound_sensor_D01,presynaptic_segment.vesicles.top.sensor_11[site_6]]+
COUNT[bound_sensor_D04,presynaptic_segment.vesicles.top.sensor_11[site_6]]+
COUNT[bound_sensor_D09,presynaptic_segment.vesicles.top.sensor_11[site_6]]+
COUNT[bound_sensor_D13,presynaptic_segment.vesicles.top.sensor_11[site_6]]+
COUNT[bound_sensor_D17,presynaptic_segment.vesicles.top.sensor_11[site_6]]+
COUNT[bound_sensor_D21,presynaptic_segment.vesicles.top.sensor_11[site_6]]+
COUNT[bound_sensor_D25,presynaptic_segment.vesicles.top.sensor_11[site_6]]+
COUNT[bound_sensor_D29,presynaptic_segment.vesicles.top.sensor_11[site_6]]+
COUNT[bound_sensor_D33,presynaptic_segment.vesicles.top.sensor_11[site_6]]+
COUNT[bound_sensor_D37,presynaptic_segment.vesicles.top.sensor_11[site_6]]+
COUNT[bound_sensor_D42,presynaptic_segment.vesicles.top.sensor_11[site_6]]+
COUNT[bound_sensor_D46,presynaptic_segment.vesicles.top.sensor_11[site_6]]+
COUNT[bound_sensor_D49,presynaptic_segment.vesicles.top.sensor_11[site_6]]} => reactdir & "bound_vesicle_11_sensor_06." & seed & ".dat"

{COUNT[bound_sensor_A01,presynaptic_segment.vesicles.top.sensor_12[site_6]]+
COUNT[bound_sensor_A04,presynaptic_segment.vesicles.top.sensor_12[site_6]]+
COUNT[bound_sensor_A09,presynaptic_segment.vesicles.top.sensor_12[site_6]]+
COUNT[bound_sensor_A13,presynaptic_segment.vesicles.top.sensor_12[site_6]]+
COUNT[bound_sensor_A17,presynaptic_segment.vesicles.top.sensor_12[site_6]]+
COUNT[bound_sensor_A21,presynaptic_segment.vesicles.top.sensor_12[site_6]]+
COUNT[bound_sensor_A25,presynaptic_segment.vesicles.top.sensor_12[site_6]]+
COUNT[bound_sensor_A29,presynaptic_segment.vesicles.top.sensor_12[site_6]]+
COUNT[bound_sensor_A33,presynaptic_segment.vesicles.top.sensor_12[site_6]]+
COUNT[bound_sensor_A38,presynaptic_segment.vesicles.top.sensor_12[site_6]]+
COUNT[bound_sensor_A42,presynaptic_segment.vesicles.top.sensor_12[site_6]]+
COUNT[bound_sensor_A46,presynaptic_segment.vesicles.top.sensor_12[site_6]]+
COUNT[bound_sensor_A49,presynaptic_segment.vesicles.top.sensor_12[site_6]]+
COUNT[bound_sensor_D01,presynaptic_segment.vesicles.top.sensor_12[site_6]]+
COUNT[bound_sensor_D04,presynaptic_segment.vesicles.top.sensor_12[site_6]]+
COUNT[bound_sensor_D09,presynaptic_segment.vesicles.top.sensor_12[site_6]]+
COUNT[bound_sensor_D13,presynaptic_segment.vesicles.top.sensor_12[site_6]]+
COUNT[bound_sensor_D17,presynaptic_segment.vesicles.top.sensor_12[site_6]]+
COUNT[bound_sensor_D21,presynaptic_segment.vesicles.top.sensor_12[site_6]]+
COUNT[bound_sensor_D25,presynaptic_segment.vesicles.top.sensor_12[site_6]]+
COUNT[bound_sensor_D29,presynaptic_segment.vesicles.top.sensor_12[site_6]]+
COUNT[bound_sensor_D33,presynaptic_segment.vesicles.top.sensor_12[site_6]]+
COUNT[bound_sensor_D37,presynaptic_segment.vesicles.top.sensor_12[site_6]]+
COUNT[bound_sensor_D42,presynaptic_segment.vesicles.top.sensor_12[site_6]]+
COUNT[bound_sensor_D46,presynaptic_segment.vesicles.top.sensor_12[site_6]]+
COUNT[bound_sensor_D49,presynaptic_segment.vesicles.top.sensor_12[site_6]]} => reactdir & "bound_vesicle_12_sensor_06." & seed & ".dat"

{COUNT[bound_sensor_A01,presynaptic_segment.vesicles.top.sensor_13[site_6]]+
COUNT[bound_sensor_A04,presynaptic_segment.vesicles.top.sensor_13[site_6]]+
COUNT[bound_sensor_A09,presynaptic_segment.vesicles.top.sensor_13[site_6]]+
COUNT[bound_sensor_A13,presynaptic_segment.vesicles.top.sensor_13[site_6]]+
COUNT[bound_sensor_A17,presynaptic_segment.vesicles.top.sensor_13[site_6]]+
COUNT[bound_sensor_A21,presynaptic_segment.vesicles.top.sensor_13[site_6]]+
COUNT[bound_sensor_A25,presynaptic_segment.vesicles.top.sensor_13[site_6]]+
COUNT[bound_sensor_A29,presynaptic_segment.vesicles.top.sensor_13[site_6]]+
COUNT[bound_sensor_A33,presynaptic_segment.vesicles.top.sensor_13[site_6]]+
COUNT[bound_sensor_A38,presynaptic_segment.vesicles.top.sensor_13[site_6]]+
COUNT[bound_sensor_A42,presynaptic_segment.vesicles.top.sensor_13[site_6]]+
COUNT[bound_sensor_A46,presynaptic_segment.vesicles.top.sensor_13[site_6]]+
COUNT[bound_sensor_A49,presynaptic_segment.vesicles.top.sensor_13[site_6]]+
COUNT[bound_sensor_D01,presynaptic_segment.vesicles.top.sensor_13[site_6]]+
COUNT[bound_sensor_D04,presynaptic_segment.vesicles.top.sensor_13[site_6]]+
COUNT[bound_sensor_D09,presynaptic_segment.vesicles.top.sensor_13[site_6]]+
COUNT[bound_sensor_D13,presynaptic_segment.vesicles.top.sensor_13[site_6]]+
COUNT[bound_sensor_D17,presynaptic_segment.vesicles.top.sensor_13[site_6]]+
COUNT[bound_sensor_D21,presynaptic_segment.vesicles.top.sensor_13[site_6]]+
COUNT[bound_sensor_D25,presynaptic_segment.vesicles.top.sensor_13[site_6]]+
COUNT[bound_sensor_D29,presynaptic_segment.vesicles.top.sensor_13[site_6]]+
COUNT[bound_sensor_D33,presynaptic_segment.vesicles.top.sensor_13[site_6]]+
COUNT[bound_sensor_D37,presynaptic_segment.vesicles.top.sensor_13[site_6]]+
COUNT[bound_sensor_D42,presynaptic_segment.vesicles.top.sensor_13[site_6]]+
COUNT[bound_sensor_D46,presynaptic_segment.vesicles.top.sensor_13[site_6]]+
COUNT[bound_sensor_D49,presynaptic_segment.vesicles.top.sensor_13[site_6]]} => reactdir & "bound_vesicle_13_sensor_06." & seed & ".dat"

{COUNT[bound_sensor_A01,presynaptic_segment.vesicles.bottom.sensor_14[site_6]]+
COUNT[bound_sensor_A04,presynaptic_segment.vesicles.bottom.sensor_14[site_6]]+
COUNT[bound_sensor_A09,presynaptic_segment.vesicles.bottom.sensor_14[site_6]]+
COUNT[bound_sensor_A13,presynaptic_segment.vesicles.bottom.sensor_14[site_6]]+
COUNT[bound_sensor_A17,presynaptic_segment.vesicles.bottom.sensor_14[site_6]]+
COUNT[bound_sensor_A21,presynaptic_segment.vesicles.bottom.sensor_14[site_6]]+
COUNT[bound_sensor_A25,presynaptic_segment.vesicles.bottom.sensor_14[site_6]]+
COUNT[bound_sensor_A29,presynaptic_segment.vesicles.bottom.sensor_14[site_6]]+
COUNT[bound_sensor_A33,presynaptic_segment.vesicles.bottom.sensor_14[site_6]]+
COUNT[bound_sensor_A38,presynaptic_segment.vesicles.bottom.sensor_14[site_6]]+
COUNT[bound_sensor_A42,presynaptic_segment.vesicles.bottom.sensor_14[site_6]]+
COUNT[bound_sensor_A46,presynaptic_segment.vesicles.bottom.sensor_14[site_6]]+
COUNT[bound_sensor_A49,presynaptic_segment.vesicles.bottom.sensor_14[site_6]]+
COUNT[bound_sensor_D01,presynaptic_segment.vesicles.bottom.sensor_14[site_6]]+
COUNT[bound_sensor_D04,presynaptic_segment.vesicles.bottom.sensor_14[site_6]]+
COUNT[bound_sensor_D09,presynaptic_segment.vesicles.bottom.sensor_14[site_6]]+
COUNT[bound_sensor_D13,presynaptic_segment.vesicles.bottom.sensor_14[site_6]]+
COUNT[bound_sensor_D17,presynaptic_segment.vesicles.bottom.sensor_14[site_6]]+
COUNT[bound_sensor_D21,presynaptic_segment.vesicles.bottom.sensor_14[site_6]]+
COUNT[bound_sensor_D25,presynaptic_segment.vesicles.bottom.sensor_14[site_6]]+
COUNT[bound_sensor_D29,presynaptic_segment.vesicles.bottom.sensor_14[site_6]]+
COUNT[bound_sensor_D33,presynaptic_segment.vesicles.bottom.sensor_14[site_6]]+
COUNT[bound_sensor_D37,presynaptic_segment.vesicles.bottom.sensor_14[site_6]]+
COUNT[bound_sensor_D42,presynaptic_segment.vesicles.bottom.sensor_14[site_6]]+
COUNT[bound_sensor_D46,presynaptic_segment.vesicles.bottom.sensor_14[site_6]]+
COUNT[bound_sensor_D49,presynaptic_segment.vesicles.bottom.sensor_14[site_6]]} => reactdir & "bound_vesicle_14_sensor_06." & seed & ".dat"

{COUNT[bound_sensor_A01,presynaptic_segment.vesicles.bottom.sensor_15[site_6]]+
COUNT[bound_sensor_A04,presynaptic_segment.vesicles.bottom.sensor_15[site_6]]+
COUNT[bound_sensor_A09,presynaptic_segment.vesicles.bottom.sensor_15[site_6]]+
COUNT[bound_sensor_A13,presynaptic_segment.vesicles.bottom.sensor_15[site_6]]+
COUNT[bound_sensor_A17,presynaptic_segment.vesicles.bottom.sensor_15[site_6]]+
COUNT[bound_sensor_A21,presynaptic_segment.vesicles.bottom.sensor_15[site_6]]+
COUNT[bound_sensor_A25,presynaptic_segment.vesicles.bottom.sensor_15[site_6]]+
COUNT[bound_sensor_A29,presynaptic_segment.vesicles.bottom.sensor_15[site_6]]+
COUNT[bound_sensor_A33,presynaptic_segment.vesicles.bottom.sensor_15[site_6]]+
COUNT[bound_sensor_A38,presynaptic_segment.vesicles.bottom.sensor_15[site_6]]+
COUNT[bound_sensor_A42,presynaptic_segment.vesicles.bottom.sensor_15[site_6]]+
COUNT[bound_sensor_A46,presynaptic_segment.vesicles.bottom.sensor_15[site_6]]+
COUNT[bound_sensor_A49,presynaptic_segment.vesicles.bottom.sensor_15[site_6]]+
COUNT[bound_sensor_D01,presynaptic_segment.vesicles.bottom.sensor_15[site_6]]+
COUNT[bound_sensor_D04,presynaptic_segment.vesicles.bottom.sensor_15[site_6]]+
COUNT[bound_sensor_D09,presynaptic_segment.vesicles.bottom.sensor_15[site_6]]+
COUNT[bound_sensor_D13,presynaptic_segment.vesicles.bottom.sensor_15[site_6]]+
COUNT[bound_sensor_D17,presynaptic_segment.vesicles.bottom.sensor_15[site_6]]+
COUNT[bound_sensor_D21,presynaptic_segment.vesicles.bottom.sensor_15[site_6]]+
COUNT[bound_sensor_D25,presynaptic_segment.vesicles.bottom.sensor_15[site_6]]+
COUNT[bound_sensor_D29,presynaptic_segment.vesicles.bottom.sensor_15[site_6]]+
COUNT[bound_sensor_D33,presynaptic_segment.vesicles.bottom.sensor_15[site_6]]+
COUNT[bound_sensor_D37,presynaptic_segment.vesicles.bottom.sensor_15[site_6]]+
COUNT[bound_sensor_D42,presynaptic_segment.vesicles.bottom.sensor_15[site_6]]+
COUNT[bound_sensor_D46,presynaptic_segment.vesicles.bottom.sensor_15[site_6]]+
COUNT[bound_sensor_D49,presynaptic_segment.vesicles.bottom.sensor_15[site_6]]} => reactdir & "bound_vesicle_15_sensor_06." & seed & ".dat"

{COUNT[bound_sensor_A01,presynaptic_segment.vesicles.bottom.sensor_16[site_6]]+
COUNT[bound_sensor_A04,presynaptic_segment.vesicles.bottom.sensor_16[site_6]]+
COUNT[bound_sensor_A09,presynaptic_segment.vesicles.bottom.sensor_16[site_6]]+
COUNT[bound_sensor_A13,presynaptic_segment.vesicles.bottom.sensor_16[site_6]]+
COUNT[bound_sensor_A17,presynaptic_segment.vesicles.bottom.sensor_16[site_6]]+
COUNT[bound_sensor_A21,presynaptic_segment.vesicles.bottom.sensor_16[site_6]]+
COUNT[bound_sensor_A25,presynaptic_segment.vesicles.bottom.sensor_16[site_6]]+
COUNT[bound_sensor_A29,presynaptic_segment.vesicles.bottom.sensor_16[site_6]]+
COUNT[bound_sensor_A33,presynaptic_segment.vesicles.bottom.sensor_16[site_6]]+
COUNT[bound_sensor_A38,presynaptic_segment.vesicles.bottom.sensor_16[site_6]]+
COUNT[bound_sensor_A42,presynaptic_segment.vesicles.bottom.sensor_16[site_6]]+
COUNT[bound_sensor_A46,presynaptic_segment.vesicles.bottom.sensor_16[site_6]]+
COUNT[bound_sensor_A49,presynaptic_segment.vesicles.bottom.sensor_16[site_6]]+
COUNT[bound_sensor_D01,presynaptic_segment.vesicles.bottom.sensor_16[site_6]]+
COUNT[bound_sensor_D04,presynaptic_segment.vesicles.bottom.sensor_16[site_6]]+
COUNT[bound_sensor_D09,presynaptic_segment.vesicles.bottom.sensor_16[site_6]]+
COUNT[bound_sensor_D13,presynaptic_segment.vesicles.bottom.sensor_16[site_6]]+
COUNT[bound_sensor_D17,presynaptic_segment.vesicles.bottom.sensor_16[site_6]]+
COUNT[bound_sensor_D21,presynaptic_segment.vesicles.bottom.sensor_16[site_6]]+
COUNT[bound_sensor_D25,presynaptic_segment.vesicles.bottom.sensor_16[site_6]]+
COUNT[bound_sensor_D29,presynaptic_segment.vesicles.bottom.sensor_16[site_6]]+
COUNT[bound_sensor_D33,presynaptic_segment.vesicles.bottom.sensor_16[site_6]]+
COUNT[bound_sensor_D37,presynaptic_segment.vesicles.bottom.sensor_16[site_6]]+
COUNT[bound_sensor_D42,presynaptic_segment.vesicles.bottom.sensor_16[site_6]]+
COUNT[bound_sensor_D46,presynaptic_segment.vesicles.bottom.sensor_16[site_6]]+
COUNT[bound_sensor_D49,presynaptic_segment.vesicles.bottom.sensor_16[site_6]]} => reactdir & "bound_vesicle_16_sensor_06." & seed & ".dat"

{COUNT[bound_sensor_A01,presynaptic_segment.vesicles.bottom.sensor_17[site_6]]+
COUNT[bound_sensor_A04,presynaptic_segment.vesicles.bottom.sensor_17[site_6]]+
COUNT[bound_sensor_A09,presynaptic_segment.vesicles.bottom.sensor_17[site_6]]+
COUNT[bound_sensor_A13,presynaptic_segment.vesicles.bottom.sensor_17[site_6]]+
COUNT[bound_sensor_A17,presynaptic_segment.vesicles.bottom.sensor_17[site_6]]+
COUNT[bound_sensor_A21,presynaptic_segment.vesicles.bottom.sensor_17[site_6]]+
COUNT[bound_sensor_A25,presynaptic_segment.vesicles.bottom.sensor_17[site_6]]+
COUNT[bound_sensor_A29,presynaptic_segment.vesicles.bottom.sensor_17[site_6]]+
COUNT[bound_sensor_A33,presynaptic_segment.vesicles.bottom.sensor_17[site_6]]+
COUNT[bound_sensor_A38,presynaptic_segment.vesicles.bottom.sensor_17[site_6]]+
COUNT[bound_sensor_A42,presynaptic_segment.vesicles.bottom.sensor_17[site_6]]+
COUNT[bound_sensor_A46,presynaptic_segment.vesicles.bottom.sensor_17[site_6]]+
COUNT[bound_sensor_A49,presynaptic_segment.vesicles.bottom.sensor_17[site_6]]+
COUNT[bound_sensor_D01,presynaptic_segment.vesicles.bottom.sensor_17[site_6]]+
COUNT[bound_sensor_D04,presynaptic_segment.vesicles.bottom.sensor_17[site_6]]+
COUNT[bound_sensor_D09,presynaptic_segment.vesicles.bottom.sensor_17[site_6]]+
COUNT[bound_sensor_D13,presynaptic_segment.vesicles.bottom.sensor_17[site_6]]+
COUNT[bound_sensor_D17,presynaptic_segment.vesicles.bottom.sensor_17[site_6]]+
COUNT[bound_sensor_D21,presynaptic_segment.vesicles.bottom.sensor_17[site_6]]+
COUNT[bound_sensor_D25,presynaptic_segment.vesicles.bottom.sensor_17[site_6]]+
COUNT[bound_sensor_D29,presynaptic_segment.vesicles.bottom.sensor_17[site_6]]+
COUNT[bound_sensor_D33,presynaptic_segment.vesicles.bottom.sensor_17[site_6]]+
COUNT[bound_sensor_D37,presynaptic_segment.vesicles.bottom.sensor_17[site_6]]+
COUNT[bound_sensor_D42,presynaptic_segment.vesicles.bottom.sensor_17[site_6]]+
COUNT[bound_sensor_D46,presynaptic_segment.vesicles.bottom.sensor_17[site_6]]+
COUNT[bound_sensor_D49,presynaptic_segment.vesicles.bottom.sensor_17[site_6]]} => reactdir & "bound_vesicle_17_sensor_06." & seed & ".dat"

{COUNT[bound_sensor_A01,presynaptic_segment.vesicles.bottom.sensor_18[site_6]]+
COUNT[bound_sensor_A04,presynaptic_segment.vesicles.bottom.sensor_18[site_6]]+
COUNT[bound_sensor_A09,presynaptic_segment.vesicles.bottom.sensor_18[site_6]]+
COUNT[bound_sensor_A13,presynaptic_segment.vesicles.bottom.sensor_18[site_6]]+
COUNT[bound_sensor_A17,presynaptic_segment.vesicles.bottom.sensor_18[site_6]]+
COUNT[bound_sensor_A21,presynaptic_segment.vesicles.bottom.sensor_18[site_6]]+
COUNT[bound_sensor_A25,presynaptic_segment.vesicles.bottom.sensor_18[site_6]]+
COUNT[bound_sensor_A29,presynaptic_segment.vesicles.bottom.sensor_18[site_6]]+
COUNT[bound_sensor_A33,presynaptic_segment.vesicles.bottom.sensor_18[site_6]]+
COUNT[bound_sensor_A38,presynaptic_segment.vesicles.bottom.sensor_18[site_6]]+
COUNT[bound_sensor_A42,presynaptic_segment.vesicles.bottom.sensor_18[site_6]]+
COUNT[bound_sensor_A46,presynaptic_segment.vesicles.bottom.sensor_18[site_6]]+
COUNT[bound_sensor_A49,presynaptic_segment.vesicles.bottom.sensor_18[site_6]]+
COUNT[bound_sensor_D01,presynaptic_segment.vesicles.bottom.sensor_18[site_6]]+
COUNT[bound_sensor_D04,presynaptic_segment.vesicles.bottom.sensor_18[site_6]]+
COUNT[bound_sensor_D09,presynaptic_segment.vesicles.bottom.sensor_18[site_6]]+
COUNT[bound_sensor_D13,presynaptic_segment.vesicles.bottom.sensor_18[site_6]]+
COUNT[bound_sensor_D17,presynaptic_segment.vesicles.bottom.sensor_18[site_6]]+
COUNT[bound_sensor_D21,presynaptic_segment.vesicles.bottom.sensor_18[site_6]]+
COUNT[bound_sensor_D25,presynaptic_segment.vesicles.bottom.sensor_18[site_6]]+
COUNT[bound_sensor_D29,presynaptic_segment.vesicles.bottom.sensor_18[site_6]]+
COUNT[bound_sensor_D33,presynaptic_segment.vesicles.bottom.sensor_18[site_6]]+
COUNT[bound_sensor_D37,presynaptic_segment.vesicles.bottom.sensor_18[site_6]]+
COUNT[bound_sensor_D42,presynaptic_segment.vesicles.bottom.sensor_18[site_6]]+
COUNT[bound_sensor_D46,presynaptic_segment.vesicles.bottom.sensor_18[site_6]]+
COUNT[bound_sensor_D49,presynaptic_segment.vesicles.bottom.sensor_18[site_6]]} => reactdir & "bound_vesicle_18_sensor_06." & seed & ".dat"

{COUNT[bound_sensor_A01,presynaptic_segment.vesicles.bottom.sensor_19[site_6]]+
COUNT[bound_sensor_A04,presynaptic_segment.vesicles.bottom.sensor_19[site_6]]+
COUNT[bound_sensor_A09,presynaptic_segment.vesicles.bottom.sensor_19[site_6]]+
COUNT[bound_sensor_A13,presynaptic_segment.vesicles.bottom.sensor_19[site_6]]+
COUNT[bound_sensor_A17,presynaptic_segment.vesicles.bottom.sensor_19[site_6]]+
COUNT[bound_sensor_A21,presynaptic_segment.vesicles.bottom.sensor_19[site_6]]+
COUNT[bound_sensor_A25,presynaptic_segment.vesicles.bottom.sensor_19[site_6]]+
COUNT[bound_sensor_A29,presynaptic_segment.vesicles.bottom.sensor_19[site_6]]+
COUNT[bound_sensor_A33,presynaptic_segment.vesicles.bottom.sensor_19[site_6]]+
COUNT[bound_sensor_A38,presynaptic_segment.vesicles.bottom.sensor_19[site_6]]+
COUNT[bound_sensor_A42,presynaptic_segment.vesicles.bottom.sensor_19[site_6]]+
COUNT[bound_sensor_A46,presynaptic_segment.vesicles.bottom.sensor_19[site_6]]+
COUNT[bound_sensor_A49,presynaptic_segment.vesicles.bottom.sensor_19[site_6]]+
COUNT[bound_sensor_D01,presynaptic_segment.vesicles.bottom.sensor_19[site_6]]+
COUNT[bound_sensor_D04,presynaptic_segment.vesicles.bottom.sensor_19[site_6]]+
COUNT[bound_sensor_D09,presynaptic_segment.vesicles.bottom.sensor_19[site_6]]+
COUNT[bound_sensor_D13,presynaptic_segment.vesicles.bottom.sensor_19[site_6]]+
COUNT[bound_sensor_D17,presynaptic_segment.vesicles.bottom.sensor_19[site_6]]+
COUNT[bound_sensor_D21,presynaptic_segment.vesicles.bottom.sensor_19[site_6]]+
COUNT[bound_sensor_D25,presynaptic_segment.vesicles.bottom.sensor_19[site_6]]+
COUNT[bound_sensor_D29,presynaptic_segment.vesicles.bottom.sensor_19[site_6]]+
COUNT[bound_sensor_D33,presynaptic_segment.vesicles.bottom.sensor_19[site_6]]+
COUNT[bound_sensor_D37,presynaptic_segment.vesicles.bottom.sensor_19[site_6]]+
COUNT[bound_sensor_D42,presynaptic_segment.vesicles.bottom.sensor_19[site_6]]+
COUNT[bound_sensor_D46,presynaptic_segment.vesicles.bottom.sensor_19[site_6]]+
COUNT[bound_sensor_D49,presynaptic_segment.vesicles.bottom.sensor_19[site_6]]} => reactdir & "bound_vesicle_19_sensor_06." & seed & ".dat"

{COUNT[bound_sensor_A01,presynaptic_segment.vesicles.bottom.sensor_20[site_6]]+
COUNT[bound_sensor_A04,presynaptic_segment.vesicles.bottom.sensor_20[site_6]]+
COUNT[bound_sensor_A09,presynaptic_segment.vesicles.bottom.sensor_20[site_6]]+
COUNT[bound_sensor_A13,presynaptic_segment.vesicles.bottom.sensor_20[site_6]]+
COUNT[bound_sensor_A17,presynaptic_segment.vesicles.bottom.sensor_20[site_6]]+
COUNT[bound_sensor_A21,presynaptic_segment.vesicles.bottom.sensor_20[site_6]]+
COUNT[bound_sensor_A25,presynaptic_segment.vesicles.bottom.sensor_20[site_6]]+
COUNT[bound_sensor_A29,presynaptic_segment.vesicles.bottom.sensor_20[site_6]]+
COUNT[bound_sensor_A33,presynaptic_segment.vesicles.bottom.sensor_20[site_6]]+
COUNT[bound_sensor_A38,presynaptic_segment.vesicles.bottom.sensor_20[site_6]]+
COUNT[bound_sensor_A42,presynaptic_segment.vesicles.bottom.sensor_20[site_6]]+
COUNT[bound_sensor_A46,presynaptic_segment.vesicles.bottom.sensor_20[site_6]]+
COUNT[bound_sensor_A49,presynaptic_segment.vesicles.bottom.sensor_20[site_6]]+
COUNT[bound_sensor_D01,presynaptic_segment.vesicles.bottom.sensor_20[site_6]]+
COUNT[bound_sensor_D04,presynaptic_segment.vesicles.bottom.sensor_20[site_6]]+
COUNT[bound_sensor_D09,presynaptic_segment.vesicles.bottom.sensor_20[site_6]]+
COUNT[bound_sensor_D13,presynaptic_segment.vesicles.bottom.sensor_20[site_6]]+
COUNT[bound_sensor_D17,presynaptic_segment.vesicles.bottom.sensor_20[site_6]]+
COUNT[bound_sensor_D21,presynaptic_segment.vesicles.bottom.sensor_20[site_6]]+
COUNT[bound_sensor_D25,presynaptic_segment.vesicles.bottom.sensor_20[site_6]]+
COUNT[bound_sensor_D29,presynaptic_segment.vesicles.bottom.sensor_20[site_6]]+
COUNT[bound_sensor_D33,presynaptic_segment.vesicles.bottom.sensor_20[site_6]]+
COUNT[bound_sensor_D37,presynaptic_segment.vesicles.bottom.sensor_20[site_6]]+
COUNT[bound_sensor_D42,presynaptic_segment.vesicles.bottom.sensor_20[site_6]]+
COUNT[bound_sensor_D46,presynaptic_segment.vesicles.bottom.sensor_20[site_6]]+
COUNT[bound_sensor_D49,presynaptic_segment.vesicles.bottom.sensor_20[site_6]]} => reactdir & "bound_vesicle_20_sensor_06." & seed & ".dat"

{COUNT[bound_sensor_A01,presynaptic_segment.vesicles.bottom.sensor_21[site_6]]+
COUNT[bound_sensor_A04,presynaptic_segment.vesicles.bottom.sensor_21[site_6]]+
COUNT[bound_sensor_A09,presynaptic_segment.vesicles.bottom.sensor_21[site_6]]+
COUNT[bound_sensor_A13,presynaptic_segment.vesicles.bottom.sensor_21[site_6]]+
COUNT[bound_sensor_A17,presynaptic_segment.vesicles.bottom.sensor_21[site_6]]+
COUNT[bound_sensor_A21,presynaptic_segment.vesicles.bottom.sensor_21[site_6]]+
COUNT[bound_sensor_A25,presynaptic_segment.vesicles.bottom.sensor_21[site_6]]+
COUNT[bound_sensor_A29,presynaptic_segment.vesicles.bottom.sensor_21[site_6]]+
COUNT[bound_sensor_A33,presynaptic_segment.vesicles.bottom.sensor_21[site_6]]+
COUNT[bound_sensor_A38,presynaptic_segment.vesicles.bottom.sensor_21[site_6]]+
COUNT[bound_sensor_A42,presynaptic_segment.vesicles.bottom.sensor_21[site_6]]+
COUNT[bound_sensor_A46,presynaptic_segment.vesicles.bottom.sensor_21[site_6]]+
COUNT[bound_sensor_A49,presynaptic_segment.vesicles.bottom.sensor_21[site_6]]+
COUNT[bound_sensor_D01,presynaptic_segment.vesicles.bottom.sensor_21[site_6]]+
COUNT[bound_sensor_D04,presynaptic_segment.vesicles.bottom.sensor_21[site_6]]+
COUNT[bound_sensor_D09,presynaptic_segment.vesicles.bottom.sensor_21[site_6]]+
COUNT[bound_sensor_D13,presynaptic_segment.vesicles.bottom.sensor_21[site_6]]+
COUNT[bound_sensor_D17,presynaptic_segment.vesicles.bottom.sensor_21[site_6]]+
COUNT[bound_sensor_D21,presynaptic_segment.vesicles.bottom.sensor_21[site_6]]+
COUNT[bound_sensor_D25,presynaptic_segment.vesicles.bottom.sensor_21[site_6]]+
COUNT[bound_sensor_D29,presynaptic_segment.vesicles.bottom.sensor_21[site_6]]+
COUNT[bound_sensor_D33,presynaptic_segment.vesicles.bottom.sensor_21[site_6]]+
COUNT[bound_sensor_D37,presynaptic_segment.vesicles.bottom.sensor_21[site_6]]+
COUNT[bound_sensor_D42,presynaptic_segment.vesicles.bottom.sensor_21[site_6]]+
COUNT[bound_sensor_D46,presynaptic_segment.vesicles.bottom.sensor_21[site_6]]+
COUNT[bound_sensor_D49,presynaptic_segment.vesicles.bottom.sensor_21[site_6]]} => reactdir & "bound_vesicle_21_sensor_06." & seed & ".dat"

{COUNT[bound_sensor_A01,presynaptic_segment.vesicles.bottom.sensor_22[site_6]]+
COUNT[bound_sensor_A04,presynaptic_segment.vesicles.bottom.sensor_22[site_6]]+
COUNT[bound_sensor_A09,presynaptic_segment.vesicles.bottom.sensor_22[site_6]]+
COUNT[bound_sensor_A13,presynaptic_segment.vesicles.bottom.sensor_22[site_6]]+
COUNT[bound_sensor_A17,presynaptic_segment.vesicles.bottom.sensor_22[site_6]]+
COUNT[bound_sensor_A21,presynaptic_segment.vesicles.bottom.sensor_22[site_6]]+
COUNT[bound_sensor_A25,presynaptic_segment.vesicles.bottom.sensor_22[site_6]]+
COUNT[bound_sensor_A29,presynaptic_segment.vesicles.bottom.sensor_22[site_6]]+
COUNT[bound_sensor_A33,presynaptic_segment.vesicles.bottom.sensor_22[site_6]]+
COUNT[bound_sensor_A38,presynaptic_segment.vesicles.bottom.sensor_22[site_6]]+
COUNT[bound_sensor_A42,presynaptic_segment.vesicles.bottom.sensor_22[site_6]]+
COUNT[bound_sensor_A46,presynaptic_segment.vesicles.bottom.sensor_22[site_6]]+
COUNT[bound_sensor_A49,presynaptic_segment.vesicles.bottom.sensor_22[site_6]]+
COUNT[bound_sensor_D01,presynaptic_segment.vesicles.bottom.sensor_22[site_6]]+
COUNT[bound_sensor_D04,presynaptic_segment.vesicles.bottom.sensor_22[site_6]]+
COUNT[bound_sensor_D09,presynaptic_segment.vesicles.bottom.sensor_22[site_6]]+
COUNT[bound_sensor_D13,presynaptic_segment.vesicles.bottom.sensor_22[site_6]]+
COUNT[bound_sensor_D17,presynaptic_segment.vesicles.bottom.sensor_22[site_6]]+
COUNT[bound_sensor_D21,presynaptic_segment.vesicles.bottom.sensor_22[site_6]]+
COUNT[bound_sensor_D25,presynaptic_segment.vesicles.bottom.sensor_22[site_6]]+
COUNT[bound_sensor_D29,presynaptic_segment.vesicles.bottom.sensor_22[site_6]]+
COUNT[bound_sensor_D33,presynaptic_segment.vesicles.bottom.sensor_22[site_6]]+
COUNT[bound_sensor_D37,presynaptic_segment.vesicles.bottom.sensor_22[site_6]]+
COUNT[bound_sensor_D42,presynaptic_segment.vesicles.bottom.sensor_22[site_6]]+
COUNT[bound_sensor_D46,presynaptic_segment.vesicles.bottom.sensor_22[site_6]]+
COUNT[bound_sensor_D49,presynaptic_segment.vesicles.bottom.sensor_22[site_6]]} => reactdir & "bound_vesicle_22_sensor_06." & seed & ".dat"

{COUNT[bound_sensor_A01,presynaptic_segment.vesicles.bottom.sensor_23[site_6]]+
COUNT[bound_sensor_A04,presynaptic_segment.vesicles.bottom.sensor_23[site_6]]+
COUNT[bound_sensor_A09,presynaptic_segment.vesicles.bottom.sensor_23[site_6]]+
COUNT[bound_sensor_A13,presynaptic_segment.vesicles.bottom.sensor_23[site_6]]+
COUNT[bound_sensor_A17,presynaptic_segment.vesicles.bottom.sensor_23[site_6]]+
COUNT[bound_sensor_A21,presynaptic_segment.vesicles.bottom.sensor_23[site_6]]+
COUNT[bound_sensor_A25,presynaptic_segment.vesicles.bottom.sensor_23[site_6]]+
COUNT[bound_sensor_A29,presynaptic_segment.vesicles.bottom.sensor_23[site_6]]+
COUNT[bound_sensor_A33,presynaptic_segment.vesicles.bottom.sensor_23[site_6]]+
COUNT[bound_sensor_A38,presynaptic_segment.vesicles.bottom.sensor_23[site_6]]+
COUNT[bound_sensor_A42,presynaptic_segment.vesicles.bottom.sensor_23[site_6]]+
COUNT[bound_sensor_A46,presynaptic_segment.vesicles.bottom.sensor_23[site_6]]+
COUNT[bound_sensor_A49,presynaptic_segment.vesicles.bottom.sensor_23[site_6]]+
COUNT[bound_sensor_D01,presynaptic_segment.vesicles.bottom.sensor_23[site_6]]+
COUNT[bound_sensor_D04,presynaptic_segment.vesicles.bottom.sensor_23[site_6]]+
COUNT[bound_sensor_D09,presynaptic_segment.vesicles.bottom.sensor_23[site_6]]+
COUNT[bound_sensor_D13,presynaptic_segment.vesicles.bottom.sensor_23[site_6]]+
COUNT[bound_sensor_D17,presynaptic_segment.vesicles.bottom.sensor_23[site_6]]+
COUNT[bound_sensor_D21,presynaptic_segment.vesicles.bottom.sensor_23[site_6]]+
COUNT[bound_sensor_D25,presynaptic_segment.vesicles.bottom.sensor_23[site_6]]+
COUNT[bound_sensor_D29,presynaptic_segment.vesicles.bottom.sensor_23[site_6]]+
COUNT[bound_sensor_D33,presynaptic_segment.vesicles.bottom.sensor_23[site_6]]+
COUNT[bound_sensor_D37,presynaptic_segment.vesicles.bottom.sensor_23[site_6]]+
COUNT[bound_sensor_D42,presynaptic_segment.vesicles.bottom.sensor_23[site_6]]+
COUNT[bound_sensor_D46,presynaptic_segment.vesicles.bottom.sensor_23[site_6]]+
COUNT[bound_sensor_D49,presynaptic_segment.vesicles.bottom.sensor_23[site_6]]} => reactdir & "bound_vesicle_23_sensor_06." & seed & ".dat"

{COUNT[bound_sensor_A01,presynaptic_segment.vesicles.bottom.sensor_24[site_6]]+
COUNT[bound_sensor_A04,presynaptic_segment.vesicles.bottom.sensor_24[site_6]]+
COUNT[bound_sensor_A09,presynaptic_segment.vesicles.bottom.sensor_24[site_6]]+
COUNT[bound_sensor_A13,presynaptic_segment.vesicles.bottom.sensor_24[site_6]]+
COUNT[bound_sensor_A17,presynaptic_segment.vesicles.bottom.sensor_24[site_6]]+
COUNT[bound_sensor_A21,presynaptic_segment.vesicles.bottom.sensor_24[site_6]]+
COUNT[bound_sensor_A25,presynaptic_segment.vesicles.bottom.sensor_24[site_6]]+
COUNT[bound_sensor_A29,presynaptic_segment.vesicles.bottom.sensor_24[site_6]]+
COUNT[bound_sensor_A33,presynaptic_segment.vesicles.bottom.sensor_24[site_6]]+
COUNT[bound_sensor_A38,presynaptic_segment.vesicles.bottom.sensor_24[site_6]]+
COUNT[bound_sensor_A42,presynaptic_segment.vesicles.bottom.sensor_24[site_6]]+
COUNT[bound_sensor_A46,presynaptic_segment.vesicles.bottom.sensor_24[site_6]]+
COUNT[bound_sensor_A49,presynaptic_segment.vesicles.bottom.sensor_24[site_6]]+
COUNT[bound_sensor_D01,presynaptic_segment.vesicles.bottom.sensor_24[site_6]]+
COUNT[bound_sensor_D04,presynaptic_segment.vesicles.bottom.sensor_24[site_6]]+
COUNT[bound_sensor_D09,presynaptic_segment.vesicles.bottom.sensor_24[site_6]]+
COUNT[bound_sensor_D13,presynaptic_segment.vesicles.bottom.sensor_24[site_6]]+
COUNT[bound_sensor_D17,presynaptic_segment.vesicles.bottom.sensor_24[site_6]]+
COUNT[bound_sensor_D21,presynaptic_segment.vesicles.bottom.sensor_24[site_6]]+
COUNT[bound_sensor_D25,presynaptic_segment.vesicles.bottom.sensor_24[site_6]]+
COUNT[bound_sensor_D29,presynaptic_segment.vesicles.bottom.sensor_24[site_6]]+
COUNT[bound_sensor_D33,presynaptic_segment.vesicles.bottom.sensor_24[site_6]]+
COUNT[bound_sensor_D37,presynaptic_segment.vesicles.bottom.sensor_24[site_6]]+
COUNT[bound_sensor_D42,presynaptic_segment.vesicles.bottom.sensor_24[site_6]]+
COUNT[bound_sensor_D46,presynaptic_segment.vesicles.bottom.sensor_24[site_6]]+
COUNT[bound_sensor_D49,presynaptic_segment.vesicles.bottom.sensor_24[site_6]]} => reactdir & "bound_vesicle_24_sensor_06." & seed & ".dat"

{COUNT[bound_sensor_A01,presynaptic_segment.vesicles.bottom.sensor_25[site_6]]+
COUNT[bound_sensor_A04,presynaptic_segment.vesicles.bottom.sensor_25[site_6]]+
COUNT[bound_sensor_A09,presynaptic_segment.vesicles.bottom.sensor_25[site_6]]+
COUNT[bound_sensor_A13,presynaptic_segment.vesicles.bottom.sensor_25[site_6]]+
COUNT[bound_sensor_A17,presynaptic_segment.vesicles.bottom.sensor_25[site_6]]+
COUNT[bound_sensor_A21,presynaptic_segment.vesicles.bottom.sensor_25[site_6]]+
COUNT[bound_sensor_A25,presynaptic_segment.vesicles.bottom.sensor_25[site_6]]+
COUNT[bound_sensor_A29,presynaptic_segment.vesicles.bottom.sensor_25[site_6]]+
COUNT[bound_sensor_A33,presynaptic_segment.vesicles.bottom.sensor_25[site_6]]+
COUNT[bound_sensor_A38,presynaptic_segment.vesicles.bottom.sensor_25[site_6]]+
COUNT[bound_sensor_A42,presynaptic_segment.vesicles.bottom.sensor_25[site_6]]+
COUNT[bound_sensor_A46,presynaptic_segment.vesicles.bottom.sensor_25[site_6]]+
COUNT[bound_sensor_A49,presynaptic_segment.vesicles.bottom.sensor_25[site_6]]+
COUNT[bound_sensor_D01,presynaptic_segment.vesicles.bottom.sensor_25[site_6]]+
COUNT[bound_sensor_D04,presynaptic_segment.vesicles.bottom.sensor_25[site_6]]+
COUNT[bound_sensor_D09,presynaptic_segment.vesicles.bottom.sensor_25[site_6]]+
COUNT[bound_sensor_D13,presynaptic_segment.vesicles.bottom.sensor_25[site_6]]+
COUNT[bound_sensor_D17,presynaptic_segment.vesicles.bottom.sensor_25[site_6]]+
COUNT[bound_sensor_D21,presynaptic_segment.vesicles.bottom.sensor_25[site_6]]+
COUNT[bound_sensor_D25,presynaptic_segment.vesicles.bottom.sensor_25[site_6]]+
COUNT[bound_sensor_D29,presynaptic_segment.vesicles.bottom.sensor_25[site_6]]+
COUNT[bound_sensor_D33,presynaptic_segment.vesicles.bottom.sensor_25[site_6]]+
COUNT[bound_sensor_D37,presynaptic_segment.vesicles.bottom.sensor_25[site_6]]+
COUNT[bound_sensor_D42,presynaptic_segment.vesicles.bottom.sensor_25[site_6]]+
COUNT[bound_sensor_D46,presynaptic_segment.vesicles.bottom.sensor_25[site_6]]+
COUNT[bound_sensor_D49,presynaptic_segment.vesicles.bottom.sensor_25[site_6]]} => reactdir & "bound_vesicle_25_sensor_06." & seed & ".dat"

{COUNT[bound_sensor_A01,presynaptic_segment.vesicles.bottom.sensor_26[site_6]]+
COUNT[bound_sensor_A04,presynaptic_segment.vesicles.bottom.sensor_26[site_6]]+
COUNT[bound_sensor_A09,presynaptic_segment.vesicles.bottom.sensor_26[site_6]]+
COUNT[bound_sensor_A13,presynaptic_segment.vesicles.bottom.sensor_26[site_6]]+
COUNT[bound_sensor_A17,presynaptic_segment.vesicles.bottom.sensor_26[site_6]]+
COUNT[bound_sensor_A21,presynaptic_segment.vesicles.bottom.sensor_26[site_6]]+
COUNT[bound_sensor_A25,presynaptic_segment.vesicles.bottom.sensor_26[site_6]]+
COUNT[bound_sensor_A29,presynaptic_segment.vesicles.bottom.sensor_26[site_6]]+
COUNT[bound_sensor_A33,presynaptic_segment.vesicles.bottom.sensor_26[site_6]]+
COUNT[bound_sensor_A38,presynaptic_segment.vesicles.bottom.sensor_26[site_6]]+
COUNT[bound_sensor_A42,presynaptic_segment.vesicles.bottom.sensor_26[site_6]]+
COUNT[bound_sensor_A46,presynaptic_segment.vesicles.bottom.sensor_26[site_6]]+
COUNT[bound_sensor_A49,presynaptic_segment.vesicles.bottom.sensor_26[site_6]]+
COUNT[bound_sensor_D01,presynaptic_segment.vesicles.bottom.sensor_26[site_6]]+
COUNT[bound_sensor_D04,presynaptic_segment.vesicles.bottom.sensor_26[site_6]]+
COUNT[bound_sensor_D09,presynaptic_segment.vesicles.bottom.sensor_26[site_6]]+
COUNT[bound_sensor_D13,presynaptic_segment.vesicles.bottom.sensor_26[site_6]]+
COUNT[bound_sensor_D17,presynaptic_segment.vesicles.bottom.sensor_26[site_6]]+
COUNT[bound_sensor_D21,presynaptic_segment.vesicles.bottom.sensor_26[site_6]]+
COUNT[bound_sensor_D25,presynaptic_segment.vesicles.bottom.sensor_26[site_6]]+
COUNT[bound_sensor_D29,presynaptic_segment.vesicles.bottom.sensor_26[site_6]]+
COUNT[bound_sensor_D33,presynaptic_segment.vesicles.bottom.sensor_26[site_6]]+
COUNT[bound_sensor_D37,presynaptic_segment.vesicles.bottom.sensor_26[site_6]]+
COUNT[bound_sensor_D42,presynaptic_segment.vesicles.bottom.sensor_26[site_6]]+
COUNT[bound_sensor_D46,presynaptic_segment.vesicles.bottom.sensor_26[site_6]]+
COUNT[bound_sensor_D49,presynaptic_segment.vesicles.bottom.sensor_26[site_6]]} => reactdir & "bound_vesicle_26_sensor_06." & seed & ".dat"


{COUNT[bound_sensor_A01,presynaptic_segment.vesicles.top.sensor_01[site_7]]+
COUNT[bound_sensor_A04,presynaptic_segment.vesicles.top.sensor_01[site_7]]+
COUNT[bound_sensor_A09,presynaptic_segment.vesicles.top.sensor_01[site_7]]+
COUNT[bound_sensor_A13,presynaptic_segment.vesicles.top.sensor_01[site_7]]+
COUNT[bound_sensor_A17,presynaptic_segment.vesicles.top.sensor_01[site_7]]+
COUNT[bound_sensor_A21,presynaptic_segment.vesicles.top.sensor_01[site_7]]+
COUNT[bound_sensor_A25,presynaptic_segment.vesicles.top.sensor_01[site_7]]+
COUNT[bound_sensor_A29,presynaptic_segment.vesicles.top.sensor_01[site_7]]+
COUNT[bound_sensor_A33,presynaptic_segment.vesicles.top.sensor_01[site_7]]+
COUNT[bound_sensor_A38,presynaptic_segment.vesicles.top.sensor_01[site_7]]+
COUNT[bound_sensor_A42,presynaptic_segment.vesicles.top.sensor_01[site_7]]+
COUNT[bound_sensor_A46,presynaptic_segment.vesicles.top.sensor_01[site_7]]+
COUNT[bound_sensor_A49,presynaptic_segment.vesicles.top.sensor_01[site_7]]+
COUNT[bound_sensor_D01,presynaptic_segment.vesicles.top.sensor_01[site_7]]+
COUNT[bound_sensor_D04,presynaptic_segment.vesicles.top.sensor_01[site_7]]+
COUNT[bound_sensor_D09,presynaptic_segment.vesicles.top.sensor_01[site_7]]+
COUNT[bound_sensor_D13,presynaptic_segment.vesicles.top.sensor_01[site_7]]+
COUNT[bound_sensor_D17,presynaptic_segment.vesicles.top.sensor_01[site_7]]+
COUNT[bound_sensor_D21,presynaptic_segment.vesicles.top.sensor_01[site_7]]+
COUNT[bound_sensor_D25,presynaptic_segment.vesicles.top.sensor_01[site_7]]+
COUNT[bound_sensor_D29,presynaptic_segment.vesicles.top.sensor_01[site_7]]+
COUNT[bound_sensor_D33,presynaptic_segment.vesicles.top.sensor_01[site_7]]+
COUNT[bound_sensor_D37,presynaptic_segment.vesicles.top.sensor_01[site_7]]+
COUNT[bound_sensor_D42,presynaptic_segment.vesicles.top.sensor_01[site_7]]+
COUNT[bound_sensor_D46,presynaptic_segment.vesicles.top.sensor_01[site_7]]+
COUNT[bound_sensor_D49,presynaptic_segment.vesicles.top.sensor_01[site_7]]} => reactdir & "bound_vesicle_01_sensor_07." & seed & ".dat"

{COUNT[bound_sensor_A01,presynaptic_segment.vesicles.top.sensor_02[site_7]]+
COUNT[bound_sensor_A04,presynaptic_segment.vesicles.top.sensor_02[site_7]]+
COUNT[bound_sensor_A09,presynaptic_segment.vesicles.top.sensor_02[site_7]]+
COUNT[bound_sensor_A13,presynaptic_segment.vesicles.top.sensor_02[site_7]]+
COUNT[bound_sensor_A17,presynaptic_segment.vesicles.top.sensor_02[site_7]]+
COUNT[bound_sensor_A21,presynaptic_segment.vesicles.top.sensor_02[site_7]]+
COUNT[bound_sensor_A25,presynaptic_segment.vesicles.top.sensor_02[site_7]]+
COUNT[bound_sensor_A29,presynaptic_segment.vesicles.top.sensor_02[site_7]]+
COUNT[bound_sensor_A33,presynaptic_segment.vesicles.top.sensor_02[site_7]]+
COUNT[bound_sensor_A38,presynaptic_segment.vesicles.top.sensor_02[site_7]]+
COUNT[bound_sensor_A42,presynaptic_segment.vesicles.top.sensor_02[site_7]]+
COUNT[bound_sensor_A46,presynaptic_segment.vesicles.top.sensor_02[site_7]]+
COUNT[bound_sensor_A49,presynaptic_segment.vesicles.top.sensor_02[site_7]]+
COUNT[bound_sensor_D01,presynaptic_segment.vesicles.top.sensor_02[site_7]]+
COUNT[bound_sensor_D04,presynaptic_segment.vesicles.top.sensor_02[site_7]]+
COUNT[bound_sensor_D09,presynaptic_segment.vesicles.top.sensor_02[site_7]]+
COUNT[bound_sensor_D13,presynaptic_segment.vesicles.top.sensor_02[site_7]]+
COUNT[bound_sensor_D17,presynaptic_segment.vesicles.top.sensor_02[site_7]]+
COUNT[bound_sensor_D21,presynaptic_segment.vesicles.top.sensor_02[site_7]]+
COUNT[bound_sensor_D25,presynaptic_segment.vesicles.top.sensor_02[site_7]]+
COUNT[bound_sensor_D29,presynaptic_segment.vesicles.top.sensor_02[site_7]]+
COUNT[bound_sensor_D33,presynaptic_segment.vesicles.top.sensor_02[site_7]]+
COUNT[bound_sensor_D37,presynaptic_segment.vesicles.top.sensor_02[site_7]]+
COUNT[bound_sensor_D42,presynaptic_segment.vesicles.top.sensor_02[site_7]]+
COUNT[bound_sensor_D46,presynaptic_segment.vesicles.top.sensor_02[site_7]]+
COUNT[bound_sensor_D49,presynaptic_segment.vesicles.top.sensor_02[site_7]]} => reactdir & "bound_vesicle_02_sensor_07." & seed & ".dat"

{COUNT[bound_sensor_A01,presynaptic_segment.vesicles.top.sensor_03[site_7]]+
COUNT[bound_sensor_A04,presynaptic_segment.vesicles.top.sensor_03[site_7]]+
COUNT[bound_sensor_A09,presynaptic_segment.vesicles.top.sensor_03[site_7]]+
COUNT[bound_sensor_A13,presynaptic_segment.vesicles.top.sensor_03[site_7]]+
COUNT[bound_sensor_A17,presynaptic_segment.vesicles.top.sensor_03[site_7]]+
COUNT[bound_sensor_A21,presynaptic_segment.vesicles.top.sensor_03[site_7]]+
COUNT[bound_sensor_A25,presynaptic_segment.vesicles.top.sensor_03[site_7]]+
COUNT[bound_sensor_A29,presynaptic_segment.vesicles.top.sensor_03[site_7]]+
COUNT[bound_sensor_A33,presynaptic_segment.vesicles.top.sensor_03[site_7]]+
COUNT[bound_sensor_A38,presynaptic_segment.vesicles.top.sensor_03[site_7]]+
COUNT[bound_sensor_A42,presynaptic_segment.vesicles.top.sensor_03[site_7]]+
COUNT[bound_sensor_A46,presynaptic_segment.vesicles.top.sensor_03[site_7]]+
COUNT[bound_sensor_A49,presynaptic_segment.vesicles.top.sensor_03[site_7]]+
COUNT[bound_sensor_D01,presynaptic_segment.vesicles.top.sensor_03[site_7]]+
COUNT[bound_sensor_D04,presynaptic_segment.vesicles.top.sensor_03[site_7]]+
COUNT[bound_sensor_D09,presynaptic_segment.vesicles.top.sensor_03[site_7]]+
COUNT[bound_sensor_D13,presynaptic_segment.vesicles.top.sensor_03[site_7]]+
COUNT[bound_sensor_D17,presynaptic_segment.vesicles.top.sensor_03[site_7]]+
COUNT[bound_sensor_D21,presynaptic_segment.vesicles.top.sensor_03[site_7]]+
COUNT[bound_sensor_D25,presynaptic_segment.vesicles.top.sensor_03[site_7]]+
COUNT[bound_sensor_D29,presynaptic_segment.vesicles.top.sensor_03[site_7]]+
COUNT[bound_sensor_D33,presynaptic_segment.vesicles.top.sensor_03[site_7]]+
COUNT[bound_sensor_D37,presynaptic_segment.vesicles.top.sensor_03[site_7]]+
COUNT[bound_sensor_D42,presynaptic_segment.vesicles.top.sensor_03[site_7]]+
COUNT[bound_sensor_D46,presynaptic_segment.vesicles.top.sensor_03[site_7]]+
COUNT[bound_sensor_D49,presynaptic_segment.vesicles.top.sensor_03[site_7]]} => reactdir & "bound_vesicle_03_sensor_07." & seed & ".dat"

{COUNT[bound_sensor_A01,presynaptic_segment.vesicles.top.sensor_04[site_7]]+
COUNT[bound_sensor_A04,presynaptic_segment.vesicles.top.sensor_04[site_7]]+
COUNT[bound_sensor_A09,presynaptic_segment.vesicles.top.sensor_04[site_7]]+
COUNT[bound_sensor_A13,presynaptic_segment.vesicles.top.sensor_04[site_7]]+
COUNT[bound_sensor_A17,presynaptic_segment.vesicles.top.sensor_04[site_7]]+
COUNT[bound_sensor_A21,presynaptic_segment.vesicles.top.sensor_04[site_7]]+
COUNT[bound_sensor_A25,presynaptic_segment.vesicles.top.sensor_04[site_7]]+
COUNT[bound_sensor_A29,presynaptic_segment.vesicles.top.sensor_04[site_7]]+
COUNT[bound_sensor_A33,presynaptic_segment.vesicles.top.sensor_04[site_7]]+
COUNT[bound_sensor_A38,presynaptic_segment.vesicles.top.sensor_04[site_7]]+
COUNT[bound_sensor_A42,presynaptic_segment.vesicles.top.sensor_04[site_7]]+
COUNT[bound_sensor_A46,presynaptic_segment.vesicles.top.sensor_04[site_7]]+
COUNT[bound_sensor_A49,presynaptic_segment.vesicles.top.sensor_04[site_7]]+
COUNT[bound_sensor_D01,presynaptic_segment.vesicles.top.sensor_04[site_7]]+
COUNT[bound_sensor_D04,presynaptic_segment.vesicles.top.sensor_04[site_7]]+
COUNT[bound_sensor_D09,presynaptic_segment.vesicles.top.sensor_04[site_7]]+
COUNT[bound_sensor_D13,presynaptic_segment.vesicles.top.sensor_04[site_7]]+
COUNT[bound_sensor_D17,presynaptic_segment.vesicles.top.sensor_04[site_7]]+
COUNT[bound_sensor_D21,presynaptic_segment.vesicles.top.sensor_04[site_7]]+
COUNT[bound_sensor_D25,presynaptic_segment.vesicles.top.sensor_04[site_7]]+
COUNT[bound_sensor_D29,presynaptic_segment.vesicles.top.sensor_04[site_7]]+
COUNT[bound_sensor_D33,presynaptic_segment.vesicles.top.sensor_04[site_7]]+
COUNT[bound_sensor_D37,presynaptic_segment.vesicles.top.sensor_04[site_7]]+
COUNT[bound_sensor_D42,presynaptic_segment.vesicles.top.sensor_04[site_7]]+
COUNT[bound_sensor_D46,presynaptic_segment.vesicles.top.sensor_04[site_7]]+
COUNT[bound_sensor_D49,presynaptic_segment.vesicles.top.sensor_04[site_7]]} => reactdir & "bound_vesicle_04_sensor_07." & seed & ".dat"

{COUNT[bound_sensor_A01,presynaptic_segment.vesicles.top.sensor_05[site_7]]+
COUNT[bound_sensor_A04,presynaptic_segment.vesicles.top.sensor_05[site_7]]+
COUNT[bound_sensor_A09,presynaptic_segment.vesicles.top.sensor_05[site_7]]+
COUNT[bound_sensor_A13,presynaptic_segment.vesicles.top.sensor_05[site_7]]+
COUNT[bound_sensor_A17,presynaptic_segment.vesicles.top.sensor_05[site_7]]+
COUNT[bound_sensor_A21,presynaptic_segment.vesicles.top.sensor_05[site_7]]+
COUNT[bound_sensor_A25,presynaptic_segment.vesicles.top.sensor_05[site_7]]+
COUNT[bound_sensor_A29,presynaptic_segment.vesicles.top.sensor_05[site_7]]+
COUNT[bound_sensor_A33,presynaptic_segment.vesicles.top.sensor_05[site_7]]+
COUNT[bound_sensor_A38,presynaptic_segment.vesicles.top.sensor_05[site_7]]+
COUNT[bound_sensor_A42,presynaptic_segment.vesicles.top.sensor_05[site_7]]+
COUNT[bound_sensor_A46,presynaptic_segment.vesicles.top.sensor_05[site_7]]+
COUNT[bound_sensor_A49,presynaptic_segment.vesicles.top.sensor_05[site_7]]+
COUNT[bound_sensor_D01,presynaptic_segment.vesicles.top.sensor_05[site_7]]+
COUNT[bound_sensor_D04,presynaptic_segment.vesicles.top.sensor_05[site_7]]+
COUNT[bound_sensor_D09,presynaptic_segment.vesicles.top.sensor_05[site_7]]+
COUNT[bound_sensor_D13,presynaptic_segment.vesicles.top.sensor_05[site_7]]+
COUNT[bound_sensor_D17,presynaptic_segment.vesicles.top.sensor_05[site_7]]+
COUNT[bound_sensor_D21,presynaptic_segment.vesicles.top.sensor_05[site_7]]+
COUNT[bound_sensor_D25,presynaptic_segment.vesicles.top.sensor_05[site_7]]+
COUNT[bound_sensor_D29,presynaptic_segment.vesicles.top.sensor_05[site_7]]+
COUNT[bound_sensor_D33,presynaptic_segment.vesicles.top.sensor_05[site_7]]+
COUNT[bound_sensor_D37,presynaptic_segment.vesicles.top.sensor_05[site_7]]+
COUNT[bound_sensor_D42,presynaptic_segment.vesicles.top.sensor_05[site_7]]+
COUNT[bound_sensor_D46,presynaptic_segment.vesicles.top.sensor_05[site_7]]+
COUNT[bound_sensor_D49,presynaptic_segment.vesicles.top.sensor_05[site_7]]} => reactdir & "bound_vesicle_05_sensor_07." & seed & ".dat"

{COUNT[bound_sensor_A01,presynaptic_segment.vesicles.top.sensor_06[site_7]]+
COUNT[bound_sensor_A04,presynaptic_segment.vesicles.top.sensor_06[site_7]]+
COUNT[bound_sensor_A09,presynaptic_segment.vesicles.top.sensor_06[site_7]]+
COUNT[bound_sensor_A13,presynaptic_segment.vesicles.top.sensor_06[site_7]]+
COUNT[bound_sensor_A17,presynaptic_segment.vesicles.top.sensor_06[site_7]]+
COUNT[bound_sensor_A21,presynaptic_segment.vesicles.top.sensor_06[site_7]]+
COUNT[bound_sensor_A25,presynaptic_segment.vesicles.top.sensor_06[site_7]]+
COUNT[bound_sensor_A29,presynaptic_segment.vesicles.top.sensor_06[site_7]]+
COUNT[bound_sensor_A33,presynaptic_segment.vesicles.top.sensor_06[site_7]]+
COUNT[bound_sensor_A38,presynaptic_segment.vesicles.top.sensor_06[site_7]]+
COUNT[bound_sensor_A42,presynaptic_segment.vesicles.top.sensor_06[site_7]]+
COUNT[bound_sensor_A46,presynaptic_segment.vesicles.top.sensor_06[site_7]]+
COUNT[bound_sensor_A49,presynaptic_segment.vesicles.top.sensor_06[site_7]]+
COUNT[bound_sensor_D01,presynaptic_segment.vesicles.top.sensor_06[site_7]]+
COUNT[bound_sensor_D04,presynaptic_segment.vesicles.top.sensor_06[site_7]]+
COUNT[bound_sensor_D09,presynaptic_segment.vesicles.top.sensor_06[site_7]]+
COUNT[bound_sensor_D13,presynaptic_segment.vesicles.top.sensor_06[site_7]]+
COUNT[bound_sensor_D17,presynaptic_segment.vesicles.top.sensor_06[site_7]]+
COUNT[bound_sensor_D21,presynaptic_segment.vesicles.top.sensor_06[site_7]]+
COUNT[bound_sensor_D25,presynaptic_segment.vesicles.top.sensor_06[site_7]]+
COUNT[bound_sensor_D29,presynaptic_segment.vesicles.top.sensor_06[site_7]]+
COUNT[bound_sensor_D33,presynaptic_segment.vesicles.top.sensor_06[site_7]]+
COUNT[bound_sensor_D37,presynaptic_segment.vesicles.top.sensor_06[site_7]]+
COUNT[bound_sensor_D42,presynaptic_segment.vesicles.top.sensor_06[site_7]]+
COUNT[bound_sensor_D46,presynaptic_segment.vesicles.top.sensor_06[site_7]]+
COUNT[bound_sensor_D49,presynaptic_segment.vesicles.top.sensor_06[site_7]]} => reactdir & "bound_vesicle_06_sensor_07." & seed & ".dat"

{COUNT[bound_sensor_A01,presynaptic_segment.vesicles.top.sensor_07[site_7]]+
COUNT[bound_sensor_A04,presynaptic_segment.vesicles.top.sensor_07[site_7]]+
COUNT[bound_sensor_A09,presynaptic_segment.vesicles.top.sensor_07[site_7]]+
COUNT[bound_sensor_A13,presynaptic_segment.vesicles.top.sensor_07[site_7]]+
COUNT[bound_sensor_A17,presynaptic_segment.vesicles.top.sensor_07[site_7]]+
COUNT[bound_sensor_A21,presynaptic_segment.vesicles.top.sensor_07[site_7]]+
COUNT[bound_sensor_A25,presynaptic_segment.vesicles.top.sensor_07[site_7]]+
COUNT[bound_sensor_A29,presynaptic_segment.vesicles.top.sensor_07[site_7]]+
COUNT[bound_sensor_A33,presynaptic_segment.vesicles.top.sensor_07[site_7]]+
COUNT[bound_sensor_A38,presynaptic_segment.vesicles.top.sensor_07[site_7]]+
COUNT[bound_sensor_A42,presynaptic_segment.vesicles.top.sensor_07[site_7]]+
COUNT[bound_sensor_A46,presynaptic_segment.vesicles.top.sensor_07[site_7]]+
COUNT[bound_sensor_A49,presynaptic_segment.vesicles.top.sensor_07[site_7]]+
COUNT[bound_sensor_D01,presynaptic_segment.vesicles.top.sensor_07[site_7]]+
COUNT[bound_sensor_D04,presynaptic_segment.vesicles.top.sensor_07[site_7]]+
COUNT[bound_sensor_D09,presynaptic_segment.vesicles.top.sensor_07[site_7]]+
COUNT[bound_sensor_D13,presynaptic_segment.vesicles.top.sensor_07[site_7]]+
COUNT[bound_sensor_D17,presynaptic_segment.vesicles.top.sensor_07[site_7]]+
COUNT[bound_sensor_D21,presynaptic_segment.vesicles.top.sensor_07[site_7]]+
COUNT[bound_sensor_D25,presynaptic_segment.vesicles.top.sensor_07[site_7]]+
COUNT[bound_sensor_D29,presynaptic_segment.vesicles.top.sensor_07[site_7]]+
COUNT[bound_sensor_D33,presynaptic_segment.vesicles.top.sensor_07[site_7]]+
COUNT[bound_sensor_D37,presynaptic_segment.vesicles.top.sensor_07[site_7]]+
COUNT[bound_sensor_D42,presynaptic_segment.vesicles.top.sensor_07[site_7]]+
COUNT[bound_sensor_D46,presynaptic_segment.vesicles.top.sensor_07[site_7]]+
COUNT[bound_sensor_D49,presynaptic_segment.vesicles.top.sensor_07[site_7]]} => reactdir & "bound_vesicle_07_sensor_07." & seed & ".dat"

{COUNT[bound_sensor_A01,presynaptic_segment.vesicles.top.sensor_08[site_7]]+
COUNT[bound_sensor_A04,presynaptic_segment.vesicles.top.sensor_08[site_7]]+
COUNT[bound_sensor_A09,presynaptic_segment.vesicles.top.sensor_08[site_7]]+
COUNT[bound_sensor_A13,presynaptic_segment.vesicles.top.sensor_08[site_7]]+
COUNT[bound_sensor_A17,presynaptic_segment.vesicles.top.sensor_08[site_7]]+
COUNT[bound_sensor_A21,presynaptic_segment.vesicles.top.sensor_08[site_7]]+
COUNT[bound_sensor_A25,presynaptic_segment.vesicles.top.sensor_08[site_7]]+
COUNT[bound_sensor_A29,presynaptic_segment.vesicles.top.sensor_08[site_7]]+
COUNT[bound_sensor_A33,presynaptic_segment.vesicles.top.sensor_08[site_7]]+
COUNT[bound_sensor_A38,presynaptic_segment.vesicles.top.sensor_08[site_7]]+
COUNT[bound_sensor_A42,presynaptic_segment.vesicles.top.sensor_08[site_7]]+
COUNT[bound_sensor_A46,presynaptic_segment.vesicles.top.sensor_08[site_7]]+
COUNT[bound_sensor_A49,presynaptic_segment.vesicles.top.sensor_08[site_7]]+
COUNT[bound_sensor_D01,presynaptic_segment.vesicles.top.sensor_08[site_7]]+
COUNT[bound_sensor_D04,presynaptic_segment.vesicles.top.sensor_08[site_7]]+
COUNT[bound_sensor_D09,presynaptic_segment.vesicles.top.sensor_08[site_7]]+
COUNT[bound_sensor_D13,presynaptic_segment.vesicles.top.sensor_08[site_7]]+
COUNT[bound_sensor_D17,presynaptic_segment.vesicles.top.sensor_08[site_7]]+
COUNT[bound_sensor_D21,presynaptic_segment.vesicles.top.sensor_08[site_7]]+
COUNT[bound_sensor_D25,presynaptic_segment.vesicles.top.sensor_08[site_7]]+
COUNT[bound_sensor_D29,presynaptic_segment.vesicles.top.sensor_08[site_7]]+
COUNT[bound_sensor_D33,presynaptic_segment.vesicles.top.sensor_08[site_7]]+
COUNT[bound_sensor_D37,presynaptic_segment.vesicles.top.sensor_08[site_7]]+
COUNT[bound_sensor_D42,presynaptic_segment.vesicles.top.sensor_08[site_7]]+
COUNT[bound_sensor_D46,presynaptic_segment.vesicles.top.sensor_08[site_7]]+
COUNT[bound_sensor_D49,presynaptic_segment.vesicles.top.sensor_08[site_7]]} => reactdir & "bound_vesicle_08_sensor_07." & seed & ".dat"

{COUNT[bound_sensor_A01,presynaptic_segment.vesicles.top.sensor_09[site_7]]+
COUNT[bound_sensor_A04,presynaptic_segment.vesicles.top.sensor_09[site_7]]+
COUNT[bound_sensor_A09,presynaptic_segment.vesicles.top.sensor_09[site_7]]+
COUNT[bound_sensor_A13,presynaptic_segment.vesicles.top.sensor_09[site_7]]+
COUNT[bound_sensor_A17,presynaptic_segment.vesicles.top.sensor_09[site_7]]+
COUNT[bound_sensor_A21,presynaptic_segment.vesicles.top.sensor_09[site_7]]+
COUNT[bound_sensor_A25,presynaptic_segment.vesicles.top.sensor_09[site_7]]+
COUNT[bound_sensor_A29,presynaptic_segment.vesicles.top.sensor_09[site_7]]+
COUNT[bound_sensor_A33,presynaptic_segment.vesicles.top.sensor_09[site_7]]+
COUNT[bound_sensor_A38,presynaptic_segment.vesicles.top.sensor_09[site_7]]+
COUNT[bound_sensor_A42,presynaptic_segment.vesicles.top.sensor_09[site_7]]+
COUNT[bound_sensor_A46,presynaptic_segment.vesicles.top.sensor_09[site_7]]+
COUNT[bound_sensor_A49,presynaptic_segment.vesicles.top.sensor_09[site_7]]+
COUNT[bound_sensor_D01,presynaptic_segment.vesicles.top.sensor_09[site_7]]+
COUNT[bound_sensor_D04,presynaptic_segment.vesicles.top.sensor_09[site_7]]+
COUNT[bound_sensor_D09,presynaptic_segment.vesicles.top.sensor_09[site_7]]+
COUNT[bound_sensor_D13,presynaptic_segment.vesicles.top.sensor_09[site_7]]+
COUNT[bound_sensor_D17,presynaptic_segment.vesicles.top.sensor_09[site_7]]+
COUNT[bound_sensor_D21,presynaptic_segment.vesicles.top.sensor_09[site_7]]+
COUNT[bound_sensor_D25,presynaptic_segment.vesicles.top.sensor_09[site_7]]+
COUNT[bound_sensor_D29,presynaptic_segment.vesicles.top.sensor_09[site_7]]+
COUNT[bound_sensor_D33,presynaptic_segment.vesicles.top.sensor_09[site_7]]+
COUNT[bound_sensor_D37,presynaptic_segment.vesicles.top.sensor_09[site_7]]+
COUNT[bound_sensor_D42,presynaptic_segment.vesicles.top.sensor_09[site_7]]+
COUNT[bound_sensor_D46,presynaptic_segment.vesicles.top.sensor_09[site_7]]+
COUNT[bound_sensor_D49,presynaptic_segment.vesicles.top.sensor_09[site_7]]} => reactdir & "bound_vesicle_09_sensor_07." & seed & ".dat"

{COUNT[bound_sensor_A01,presynaptic_segment.vesicles.top.sensor_10[site_7]]+
COUNT[bound_sensor_A04,presynaptic_segment.vesicles.top.sensor_10[site_7]]+
COUNT[bound_sensor_A09,presynaptic_segment.vesicles.top.sensor_10[site_7]]+
COUNT[bound_sensor_A13,presynaptic_segment.vesicles.top.sensor_10[site_7]]+
COUNT[bound_sensor_A17,presynaptic_segment.vesicles.top.sensor_10[site_7]]+
COUNT[bound_sensor_A21,presynaptic_segment.vesicles.top.sensor_10[site_7]]+
COUNT[bound_sensor_A25,presynaptic_segment.vesicles.top.sensor_10[site_7]]+
COUNT[bound_sensor_A29,presynaptic_segment.vesicles.top.sensor_10[site_7]]+
COUNT[bound_sensor_A33,presynaptic_segment.vesicles.top.sensor_10[site_7]]+
COUNT[bound_sensor_A38,presynaptic_segment.vesicles.top.sensor_10[site_7]]+
COUNT[bound_sensor_A42,presynaptic_segment.vesicles.top.sensor_10[site_7]]+
COUNT[bound_sensor_A46,presynaptic_segment.vesicles.top.sensor_10[site_7]]+
COUNT[bound_sensor_A49,presynaptic_segment.vesicles.top.sensor_10[site_7]]+
COUNT[bound_sensor_D01,presynaptic_segment.vesicles.top.sensor_10[site_7]]+
COUNT[bound_sensor_D04,presynaptic_segment.vesicles.top.sensor_10[site_7]]+
COUNT[bound_sensor_D09,presynaptic_segment.vesicles.top.sensor_10[site_7]]+
COUNT[bound_sensor_D13,presynaptic_segment.vesicles.top.sensor_10[site_7]]+
COUNT[bound_sensor_D17,presynaptic_segment.vesicles.top.sensor_10[site_7]]+
COUNT[bound_sensor_D21,presynaptic_segment.vesicles.top.sensor_10[site_7]]+
COUNT[bound_sensor_D25,presynaptic_segment.vesicles.top.sensor_10[site_7]]+
COUNT[bound_sensor_D29,presynaptic_segment.vesicles.top.sensor_10[site_7]]+
COUNT[bound_sensor_D33,presynaptic_segment.vesicles.top.sensor_10[site_7]]+
COUNT[bound_sensor_D37,presynaptic_segment.vesicles.top.sensor_10[site_7]]+
COUNT[bound_sensor_D42,presynaptic_segment.vesicles.top.sensor_10[site_7]]+
COUNT[bound_sensor_D46,presynaptic_segment.vesicles.top.sensor_10[site_7]]+
COUNT[bound_sensor_D49,presynaptic_segment.vesicles.top.sensor_10[site_7]]} => reactdir & "bound_vesicle_10_sensor_07." & seed & ".dat"

{COUNT[bound_sensor_A01,presynaptic_segment.vesicles.top.sensor_11[site_7]]+
COUNT[bound_sensor_A04,presynaptic_segment.vesicles.top.sensor_11[site_7]]+
COUNT[bound_sensor_A09,presynaptic_segment.vesicles.top.sensor_11[site_7]]+
COUNT[bound_sensor_A13,presynaptic_segment.vesicles.top.sensor_11[site_7]]+
COUNT[bound_sensor_A17,presynaptic_segment.vesicles.top.sensor_11[site_7]]+
COUNT[bound_sensor_A21,presynaptic_segment.vesicles.top.sensor_11[site_7]]+
COUNT[bound_sensor_A25,presynaptic_segment.vesicles.top.sensor_11[site_7]]+
COUNT[bound_sensor_A29,presynaptic_segment.vesicles.top.sensor_11[site_7]]+
COUNT[bound_sensor_A33,presynaptic_segment.vesicles.top.sensor_11[site_7]]+
COUNT[bound_sensor_A38,presynaptic_segment.vesicles.top.sensor_11[site_7]]+
COUNT[bound_sensor_A42,presynaptic_segment.vesicles.top.sensor_11[site_7]]+
COUNT[bound_sensor_A46,presynaptic_segment.vesicles.top.sensor_11[site_7]]+
COUNT[bound_sensor_A49,presynaptic_segment.vesicles.top.sensor_11[site_7]]+
COUNT[bound_sensor_D01,presynaptic_segment.vesicles.top.sensor_11[site_7]]+
COUNT[bound_sensor_D04,presynaptic_segment.vesicles.top.sensor_11[site_7]]+
COUNT[bound_sensor_D09,presynaptic_segment.vesicles.top.sensor_11[site_7]]+
COUNT[bound_sensor_D13,presynaptic_segment.vesicles.top.sensor_11[site_7]]+
COUNT[bound_sensor_D17,presynaptic_segment.vesicles.top.sensor_11[site_7]]+
COUNT[bound_sensor_D21,presynaptic_segment.vesicles.top.sensor_11[site_7]]+
COUNT[bound_sensor_D25,presynaptic_segment.vesicles.top.sensor_11[site_7]]+
COUNT[bound_sensor_D29,presynaptic_segment.vesicles.top.sensor_11[site_7]]+
COUNT[bound_sensor_D33,presynaptic_segment.vesicles.top.sensor_11[site_7]]+
COUNT[bound_sensor_D37,presynaptic_segment.vesicles.top.sensor_11[site_7]]+
COUNT[bound_sensor_D42,presynaptic_segment.vesicles.top.sensor_11[site_7]]+
COUNT[bound_sensor_D46,presynaptic_segment.vesicles.top.sensor_11[site_7]]+
COUNT[bound_sensor_D49,presynaptic_segment.vesicles.top.sensor_11[site_7]]} => reactdir & "bound_vesicle_11_sensor_07." & seed & ".dat"

{COUNT[bound_sensor_A01,presynaptic_segment.vesicles.top.sensor_12[site_7]]+
COUNT[bound_sensor_A04,presynaptic_segment.vesicles.top.sensor_12[site_7]]+
COUNT[bound_sensor_A09,presynaptic_segment.vesicles.top.sensor_12[site_7]]+
COUNT[bound_sensor_A13,presynaptic_segment.vesicles.top.sensor_12[site_7]]+
COUNT[bound_sensor_A17,presynaptic_segment.vesicles.top.sensor_12[site_7]]+
COUNT[bound_sensor_A21,presynaptic_segment.vesicles.top.sensor_12[site_7]]+
COUNT[bound_sensor_A25,presynaptic_segment.vesicles.top.sensor_12[site_7]]+
COUNT[bound_sensor_A29,presynaptic_segment.vesicles.top.sensor_12[site_7]]+
COUNT[bound_sensor_A33,presynaptic_segment.vesicles.top.sensor_12[site_7]]+
COUNT[bound_sensor_A38,presynaptic_segment.vesicles.top.sensor_12[site_7]]+
COUNT[bound_sensor_A42,presynaptic_segment.vesicles.top.sensor_12[site_7]]+
COUNT[bound_sensor_A46,presynaptic_segment.vesicles.top.sensor_12[site_7]]+
COUNT[bound_sensor_A49,presynaptic_segment.vesicles.top.sensor_12[site_7]]+
COUNT[bound_sensor_D01,presynaptic_segment.vesicles.top.sensor_12[site_7]]+
COUNT[bound_sensor_D04,presynaptic_segment.vesicles.top.sensor_12[site_7]]+
COUNT[bound_sensor_D09,presynaptic_segment.vesicles.top.sensor_12[site_7]]+
COUNT[bound_sensor_D13,presynaptic_segment.vesicles.top.sensor_12[site_7]]+
COUNT[bound_sensor_D17,presynaptic_segment.vesicles.top.sensor_12[site_7]]+
COUNT[bound_sensor_D21,presynaptic_segment.vesicles.top.sensor_12[site_7]]+
COUNT[bound_sensor_D25,presynaptic_segment.vesicles.top.sensor_12[site_7]]+
COUNT[bound_sensor_D29,presynaptic_segment.vesicles.top.sensor_12[site_7]]+
COUNT[bound_sensor_D33,presynaptic_segment.vesicles.top.sensor_12[site_7]]+
COUNT[bound_sensor_D37,presynaptic_segment.vesicles.top.sensor_12[site_7]]+
COUNT[bound_sensor_D42,presynaptic_segment.vesicles.top.sensor_12[site_7]]+
COUNT[bound_sensor_D46,presynaptic_segment.vesicles.top.sensor_12[site_7]]+
COUNT[bound_sensor_D49,presynaptic_segment.vesicles.top.sensor_12[site_7]]} => reactdir & "bound_vesicle_12_sensor_07." & seed & ".dat"

{COUNT[bound_sensor_A01,presynaptic_segment.vesicles.top.sensor_13[site_7]]+
COUNT[bound_sensor_A04,presynaptic_segment.vesicles.top.sensor_13[site_7]]+
COUNT[bound_sensor_A09,presynaptic_segment.vesicles.top.sensor_13[site_7]]+
COUNT[bound_sensor_A13,presynaptic_segment.vesicles.top.sensor_13[site_7]]+
COUNT[bound_sensor_A17,presynaptic_segment.vesicles.top.sensor_13[site_7]]+
COUNT[bound_sensor_A21,presynaptic_segment.vesicles.top.sensor_13[site_7]]+
COUNT[bound_sensor_A25,presynaptic_segment.vesicles.top.sensor_13[site_7]]+
COUNT[bound_sensor_A29,presynaptic_segment.vesicles.top.sensor_13[site_7]]+
COUNT[bound_sensor_A33,presynaptic_segment.vesicles.top.sensor_13[site_7]]+
COUNT[bound_sensor_A38,presynaptic_segment.vesicles.top.sensor_13[site_7]]+
COUNT[bound_sensor_A42,presynaptic_segment.vesicles.top.sensor_13[site_7]]+
COUNT[bound_sensor_A46,presynaptic_segment.vesicles.top.sensor_13[site_7]]+
COUNT[bound_sensor_A49,presynaptic_segment.vesicles.top.sensor_13[site_7]]+
COUNT[bound_sensor_D01,presynaptic_segment.vesicles.top.sensor_13[site_7]]+
COUNT[bound_sensor_D04,presynaptic_segment.vesicles.top.sensor_13[site_7]]+
COUNT[bound_sensor_D09,presynaptic_segment.vesicles.top.sensor_13[site_7]]+
COUNT[bound_sensor_D13,presynaptic_segment.vesicles.top.sensor_13[site_7]]+
COUNT[bound_sensor_D17,presynaptic_segment.vesicles.top.sensor_13[site_7]]+
COUNT[bound_sensor_D21,presynaptic_segment.vesicles.top.sensor_13[site_7]]+
COUNT[bound_sensor_D25,presynaptic_segment.vesicles.top.sensor_13[site_7]]+
COUNT[bound_sensor_D29,presynaptic_segment.vesicles.top.sensor_13[site_7]]+
COUNT[bound_sensor_D33,presynaptic_segment.vesicles.top.sensor_13[site_7]]+
COUNT[bound_sensor_D37,presynaptic_segment.vesicles.top.sensor_13[site_7]]+
COUNT[bound_sensor_D42,presynaptic_segment.vesicles.top.sensor_13[site_7]]+
COUNT[bound_sensor_D46,presynaptic_segment.vesicles.top.sensor_13[site_7]]+
COUNT[bound_sensor_D49,presynaptic_segment.vesicles.top.sensor_13[site_7]]} => reactdir & "bound_vesicle_13_sensor_07." & seed & ".dat"

{COUNT[bound_sensor_A01,presynaptic_segment.vesicles.bottom.sensor_14[site_7]]+
COUNT[bound_sensor_A04,presynaptic_segment.vesicles.bottom.sensor_14[site_7]]+
COUNT[bound_sensor_A09,presynaptic_segment.vesicles.bottom.sensor_14[site_7]]+
COUNT[bound_sensor_A13,presynaptic_segment.vesicles.bottom.sensor_14[site_7]]+
COUNT[bound_sensor_A17,presynaptic_segment.vesicles.bottom.sensor_14[site_7]]+
COUNT[bound_sensor_A21,presynaptic_segment.vesicles.bottom.sensor_14[site_7]]+
COUNT[bound_sensor_A25,presynaptic_segment.vesicles.bottom.sensor_14[site_7]]+
COUNT[bound_sensor_A29,presynaptic_segment.vesicles.bottom.sensor_14[site_7]]+
COUNT[bound_sensor_A33,presynaptic_segment.vesicles.bottom.sensor_14[site_7]]+
COUNT[bound_sensor_A38,presynaptic_segment.vesicles.bottom.sensor_14[site_7]]+
COUNT[bound_sensor_A42,presynaptic_segment.vesicles.bottom.sensor_14[site_7]]+
COUNT[bound_sensor_A46,presynaptic_segment.vesicles.bottom.sensor_14[site_7]]+
COUNT[bound_sensor_A49,presynaptic_segment.vesicles.bottom.sensor_14[site_7]]+
COUNT[bound_sensor_D01,presynaptic_segment.vesicles.bottom.sensor_14[site_7]]+
COUNT[bound_sensor_D04,presynaptic_segment.vesicles.bottom.sensor_14[site_7]]+
COUNT[bound_sensor_D09,presynaptic_segment.vesicles.bottom.sensor_14[site_7]]+
COUNT[bound_sensor_D13,presynaptic_segment.vesicles.bottom.sensor_14[site_7]]+
COUNT[bound_sensor_D17,presynaptic_segment.vesicles.bottom.sensor_14[site_7]]+
COUNT[bound_sensor_D21,presynaptic_segment.vesicles.bottom.sensor_14[site_7]]+
COUNT[bound_sensor_D25,presynaptic_segment.vesicles.bottom.sensor_14[site_7]]+
COUNT[bound_sensor_D29,presynaptic_segment.vesicles.bottom.sensor_14[site_7]]+
COUNT[bound_sensor_D33,presynaptic_segment.vesicles.bottom.sensor_14[site_7]]+
COUNT[bound_sensor_D37,presynaptic_segment.vesicles.bottom.sensor_14[site_7]]+
COUNT[bound_sensor_D42,presynaptic_segment.vesicles.bottom.sensor_14[site_7]]+
COUNT[bound_sensor_D46,presynaptic_segment.vesicles.bottom.sensor_14[site_7]]+
COUNT[bound_sensor_D49,presynaptic_segment.vesicles.bottom.sensor_14[site_7]]} => reactdir & "bound_vesicle_14_sensor_07." & seed & ".dat"

{COUNT[bound_sensor_A01,presynaptic_segment.vesicles.bottom.sensor_15[site_7]]+
COUNT[bound_sensor_A04,presynaptic_segment.vesicles.bottom.sensor_15[site_7]]+
COUNT[bound_sensor_A09,presynaptic_segment.vesicles.bottom.sensor_15[site_7]]+
COUNT[bound_sensor_A13,presynaptic_segment.vesicles.bottom.sensor_15[site_7]]+
COUNT[bound_sensor_A17,presynaptic_segment.vesicles.bottom.sensor_15[site_7]]+
COUNT[bound_sensor_A21,presynaptic_segment.vesicles.bottom.sensor_15[site_7]]+
COUNT[bound_sensor_A25,presynaptic_segment.vesicles.bottom.sensor_15[site_7]]+
COUNT[bound_sensor_A29,presynaptic_segment.vesicles.bottom.sensor_15[site_7]]+
COUNT[bound_sensor_A33,presynaptic_segment.vesicles.bottom.sensor_15[site_7]]+
COUNT[bound_sensor_A38,presynaptic_segment.vesicles.bottom.sensor_15[site_7]]+
COUNT[bound_sensor_A42,presynaptic_segment.vesicles.bottom.sensor_15[site_7]]+
COUNT[bound_sensor_A46,presynaptic_segment.vesicles.bottom.sensor_15[site_7]]+
COUNT[bound_sensor_A49,presynaptic_segment.vesicles.bottom.sensor_15[site_7]]+
COUNT[bound_sensor_D01,presynaptic_segment.vesicles.bottom.sensor_15[site_7]]+
COUNT[bound_sensor_D04,presynaptic_segment.vesicles.bottom.sensor_15[site_7]]+
COUNT[bound_sensor_D09,presynaptic_segment.vesicles.bottom.sensor_15[site_7]]+
COUNT[bound_sensor_D13,presynaptic_segment.vesicles.bottom.sensor_15[site_7]]+
COUNT[bound_sensor_D17,presynaptic_segment.vesicles.bottom.sensor_15[site_7]]+
COUNT[bound_sensor_D21,presynaptic_segment.vesicles.bottom.sensor_15[site_7]]+
COUNT[bound_sensor_D25,presynaptic_segment.vesicles.bottom.sensor_15[site_7]]+
COUNT[bound_sensor_D29,presynaptic_segment.vesicles.bottom.sensor_15[site_7]]+
COUNT[bound_sensor_D33,presynaptic_segment.vesicles.bottom.sensor_15[site_7]]+
COUNT[bound_sensor_D37,presynaptic_segment.vesicles.bottom.sensor_15[site_7]]+
COUNT[bound_sensor_D42,presynaptic_segment.vesicles.bottom.sensor_15[site_7]]+
COUNT[bound_sensor_D46,presynaptic_segment.vesicles.bottom.sensor_15[site_7]]+
COUNT[bound_sensor_D49,presynaptic_segment.vesicles.bottom.sensor_15[site_7]]} => reactdir & "bound_vesicle_15_sensor_07." & seed & ".dat"

{COUNT[bound_sensor_A01,presynaptic_segment.vesicles.bottom.sensor_16[site_7]]+
COUNT[bound_sensor_A04,presynaptic_segment.vesicles.bottom.sensor_16[site_7]]+
COUNT[bound_sensor_A09,presynaptic_segment.vesicles.bottom.sensor_16[site_7]]+
COUNT[bound_sensor_A13,presynaptic_segment.vesicles.bottom.sensor_16[site_7]]+
COUNT[bound_sensor_A17,presynaptic_segment.vesicles.bottom.sensor_16[site_7]]+
COUNT[bound_sensor_A21,presynaptic_segment.vesicles.bottom.sensor_16[site_7]]+
COUNT[bound_sensor_A25,presynaptic_segment.vesicles.bottom.sensor_16[site_7]]+
COUNT[bound_sensor_A29,presynaptic_segment.vesicles.bottom.sensor_16[site_7]]+
COUNT[bound_sensor_A33,presynaptic_segment.vesicles.bottom.sensor_16[site_7]]+
COUNT[bound_sensor_A38,presynaptic_segment.vesicles.bottom.sensor_16[site_7]]+
COUNT[bound_sensor_A42,presynaptic_segment.vesicles.bottom.sensor_16[site_7]]+
COUNT[bound_sensor_A46,presynaptic_segment.vesicles.bottom.sensor_16[site_7]]+
COUNT[bound_sensor_A49,presynaptic_segment.vesicles.bottom.sensor_16[site_7]]+
COUNT[bound_sensor_D01,presynaptic_segment.vesicles.bottom.sensor_16[site_7]]+
COUNT[bound_sensor_D04,presynaptic_segment.vesicles.bottom.sensor_16[site_7]]+
COUNT[bound_sensor_D09,presynaptic_segment.vesicles.bottom.sensor_16[site_7]]+
COUNT[bound_sensor_D13,presynaptic_segment.vesicles.bottom.sensor_16[site_7]]+
COUNT[bound_sensor_D17,presynaptic_segment.vesicles.bottom.sensor_16[site_7]]+
COUNT[bound_sensor_D21,presynaptic_segment.vesicles.bottom.sensor_16[site_7]]+
COUNT[bound_sensor_D25,presynaptic_segment.vesicles.bottom.sensor_16[site_7]]+
COUNT[bound_sensor_D29,presynaptic_segment.vesicles.bottom.sensor_16[site_7]]+
COUNT[bound_sensor_D33,presynaptic_segment.vesicles.bottom.sensor_16[site_7]]+
COUNT[bound_sensor_D37,presynaptic_segment.vesicles.bottom.sensor_16[site_7]]+
COUNT[bound_sensor_D42,presynaptic_segment.vesicles.bottom.sensor_16[site_7]]+
COUNT[bound_sensor_D46,presynaptic_segment.vesicles.bottom.sensor_16[site_7]]+
COUNT[bound_sensor_D49,presynaptic_segment.vesicles.bottom.sensor_16[site_7]]} => reactdir & "bound_vesicle_16_sensor_07." & seed & ".dat"

{COUNT[bound_sensor_A01,presynaptic_segment.vesicles.bottom.sensor_17[site_7]]+
COUNT[bound_sensor_A04,presynaptic_segment.vesicles.bottom.sensor_17[site_7]]+
COUNT[bound_sensor_A09,presynaptic_segment.vesicles.bottom.sensor_17[site_7]]+
COUNT[bound_sensor_A13,presynaptic_segment.vesicles.bottom.sensor_17[site_7]]+
COUNT[bound_sensor_A17,presynaptic_segment.vesicles.bottom.sensor_17[site_7]]+
COUNT[bound_sensor_A21,presynaptic_segment.vesicles.bottom.sensor_17[site_7]]+
COUNT[bound_sensor_A25,presynaptic_segment.vesicles.bottom.sensor_17[site_7]]+
COUNT[bound_sensor_A29,presynaptic_segment.vesicles.bottom.sensor_17[site_7]]+
COUNT[bound_sensor_A33,presynaptic_segment.vesicles.bottom.sensor_17[site_7]]+
COUNT[bound_sensor_A38,presynaptic_segment.vesicles.bottom.sensor_17[site_7]]+
COUNT[bound_sensor_A42,presynaptic_segment.vesicles.bottom.sensor_17[site_7]]+
COUNT[bound_sensor_A46,presynaptic_segment.vesicles.bottom.sensor_17[site_7]]+
COUNT[bound_sensor_A49,presynaptic_segment.vesicles.bottom.sensor_17[site_7]]+
COUNT[bound_sensor_D01,presynaptic_segment.vesicles.bottom.sensor_17[site_7]]+
COUNT[bound_sensor_D04,presynaptic_segment.vesicles.bottom.sensor_17[site_7]]+
COUNT[bound_sensor_D09,presynaptic_segment.vesicles.bottom.sensor_17[site_7]]+
COUNT[bound_sensor_D13,presynaptic_segment.vesicles.bottom.sensor_17[site_7]]+
COUNT[bound_sensor_D17,presynaptic_segment.vesicles.bottom.sensor_17[site_7]]+
COUNT[bound_sensor_D21,presynaptic_segment.vesicles.bottom.sensor_17[site_7]]+
COUNT[bound_sensor_D25,presynaptic_segment.vesicles.bottom.sensor_17[site_7]]+
COUNT[bound_sensor_D29,presynaptic_segment.vesicles.bottom.sensor_17[site_7]]+
COUNT[bound_sensor_D33,presynaptic_segment.vesicles.bottom.sensor_17[site_7]]+
COUNT[bound_sensor_D37,presynaptic_segment.vesicles.bottom.sensor_17[site_7]]+
COUNT[bound_sensor_D42,presynaptic_segment.vesicles.bottom.sensor_17[site_7]]+
COUNT[bound_sensor_D46,presynaptic_segment.vesicles.bottom.sensor_17[site_7]]+
COUNT[bound_sensor_D49,presynaptic_segment.vesicles.bottom.sensor_17[site_7]]} => reactdir & "bound_vesicle_17_sensor_07." & seed & ".dat"

{COUNT[bound_sensor_A01,presynaptic_segment.vesicles.bottom.sensor_18[site_7]]+
COUNT[bound_sensor_A04,presynaptic_segment.vesicles.bottom.sensor_18[site_7]]+
COUNT[bound_sensor_A09,presynaptic_segment.vesicles.bottom.sensor_18[site_7]]+
COUNT[bound_sensor_A13,presynaptic_segment.vesicles.bottom.sensor_18[site_7]]+
COUNT[bound_sensor_A17,presynaptic_segment.vesicles.bottom.sensor_18[site_7]]+
COUNT[bound_sensor_A21,presynaptic_segment.vesicles.bottom.sensor_18[site_7]]+
COUNT[bound_sensor_A25,presynaptic_segment.vesicles.bottom.sensor_18[site_7]]+
COUNT[bound_sensor_A29,presynaptic_segment.vesicles.bottom.sensor_18[site_7]]+
COUNT[bound_sensor_A33,presynaptic_segment.vesicles.bottom.sensor_18[site_7]]+
COUNT[bound_sensor_A38,presynaptic_segment.vesicles.bottom.sensor_18[site_7]]+
COUNT[bound_sensor_A42,presynaptic_segment.vesicles.bottom.sensor_18[site_7]]+
COUNT[bound_sensor_A46,presynaptic_segment.vesicles.bottom.sensor_18[site_7]]+
COUNT[bound_sensor_A49,presynaptic_segment.vesicles.bottom.sensor_18[site_7]]+
COUNT[bound_sensor_D01,presynaptic_segment.vesicles.bottom.sensor_18[site_7]]+
COUNT[bound_sensor_D04,presynaptic_segment.vesicles.bottom.sensor_18[site_7]]+
COUNT[bound_sensor_D09,presynaptic_segment.vesicles.bottom.sensor_18[site_7]]+
COUNT[bound_sensor_D13,presynaptic_segment.vesicles.bottom.sensor_18[site_7]]+
COUNT[bound_sensor_D17,presynaptic_segment.vesicles.bottom.sensor_18[site_7]]+
COUNT[bound_sensor_D21,presynaptic_segment.vesicles.bottom.sensor_18[site_7]]+
COUNT[bound_sensor_D25,presynaptic_segment.vesicles.bottom.sensor_18[site_7]]+
COUNT[bound_sensor_D29,presynaptic_segment.vesicles.bottom.sensor_18[site_7]]+
COUNT[bound_sensor_D33,presynaptic_segment.vesicles.bottom.sensor_18[site_7]]+
COUNT[bound_sensor_D37,presynaptic_segment.vesicles.bottom.sensor_18[site_7]]+
COUNT[bound_sensor_D42,presynaptic_segment.vesicles.bottom.sensor_18[site_7]]+
COUNT[bound_sensor_D46,presynaptic_segment.vesicles.bottom.sensor_18[site_7]]+
COUNT[bound_sensor_D49,presynaptic_segment.vesicles.bottom.sensor_18[site_7]]} => reactdir & "bound_vesicle_18_sensor_07." & seed & ".dat"

{COUNT[bound_sensor_A01,presynaptic_segment.vesicles.bottom.sensor_19[site_7]]+
COUNT[bound_sensor_A04,presynaptic_segment.vesicles.bottom.sensor_19[site_7]]+
COUNT[bound_sensor_A09,presynaptic_segment.vesicles.bottom.sensor_19[site_7]]+
COUNT[bound_sensor_A13,presynaptic_segment.vesicles.bottom.sensor_19[site_7]]+
COUNT[bound_sensor_A17,presynaptic_segment.vesicles.bottom.sensor_19[site_7]]+
COUNT[bound_sensor_A21,presynaptic_segment.vesicles.bottom.sensor_19[site_7]]+
COUNT[bound_sensor_A25,presynaptic_segment.vesicles.bottom.sensor_19[site_7]]+
COUNT[bound_sensor_A29,presynaptic_segment.vesicles.bottom.sensor_19[site_7]]+
COUNT[bound_sensor_A33,presynaptic_segment.vesicles.bottom.sensor_19[site_7]]+
COUNT[bound_sensor_A38,presynaptic_segment.vesicles.bottom.sensor_19[site_7]]+
COUNT[bound_sensor_A42,presynaptic_segment.vesicles.bottom.sensor_19[site_7]]+
COUNT[bound_sensor_A46,presynaptic_segment.vesicles.bottom.sensor_19[site_7]]+
COUNT[bound_sensor_A49,presynaptic_segment.vesicles.bottom.sensor_19[site_7]]+
COUNT[bound_sensor_D01,presynaptic_segment.vesicles.bottom.sensor_19[site_7]]+
COUNT[bound_sensor_D04,presynaptic_segment.vesicles.bottom.sensor_19[site_7]]+
COUNT[bound_sensor_D09,presynaptic_segment.vesicles.bottom.sensor_19[site_7]]+
COUNT[bound_sensor_D13,presynaptic_segment.vesicles.bottom.sensor_19[site_7]]+
COUNT[bound_sensor_D17,presynaptic_segment.vesicles.bottom.sensor_19[site_7]]+
COUNT[bound_sensor_D21,presynaptic_segment.vesicles.bottom.sensor_19[site_7]]+
COUNT[bound_sensor_D25,presynaptic_segment.vesicles.bottom.sensor_19[site_7]]+
COUNT[bound_sensor_D29,presynaptic_segment.vesicles.bottom.sensor_19[site_7]]+
COUNT[bound_sensor_D33,presynaptic_segment.vesicles.bottom.sensor_19[site_7]]+
COUNT[bound_sensor_D37,presynaptic_segment.vesicles.bottom.sensor_19[site_7]]+
COUNT[bound_sensor_D42,presynaptic_segment.vesicles.bottom.sensor_19[site_7]]+
COUNT[bound_sensor_D46,presynaptic_segment.vesicles.bottom.sensor_19[site_7]]+
COUNT[bound_sensor_D49,presynaptic_segment.vesicles.bottom.sensor_19[site_7]]} => reactdir & "bound_vesicle_19_sensor_07." & seed & ".dat"

{COUNT[bound_sensor_A01,presynaptic_segment.vesicles.bottom.sensor_20[site_7]]+
COUNT[bound_sensor_A04,presynaptic_segment.vesicles.bottom.sensor_20[site_7]]+
COUNT[bound_sensor_A09,presynaptic_segment.vesicles.bottom.sensor_20[site_7]]+
COUNT[bound_sensor_A13,presynaptic_segment.vesicles.bottom.sensor_20[site_7]]+
COUNT[bound_sensor_A17,presynaptic_segment.vesicles.bottom.sensor_20[site_7]]+
COUNT[bound_sensor_A21,presynaptic_segment.vesicles.bottom.sensor_20[site_7]]+
COUNT[bound_sensor_A25,presynaptic_segment.vesicles.bottom.sensor_20[site_7]]+
COUNT[bound_sensor_A29,presynaptic_segment.vesicles.bottom.sensor_20[site_7]]+
COUNT[bound_sensor_A33,presynaptic_segment.vesicles.bottom.sensor_20[site_7]]+
COUNT[bound_sensor_A38,presynaptic_segment.vesicles.bottom.sensor_20[site_7]]+
[truncated: 1,981,115 more chars]
