# Supplementary material for: Unbiased Rare Event Sampling in Spatial Stochastic Systems Biology Models Using a Weighted Ensemble of Trajectories
Source: PLoS Comput Biol. 2016 Feb 4;12(2):e1004611. doi: 10.1371/journal.pcbi.1004611 (PMC4741515; doi:10.1371/journal.pcbi.1004611)
Supplement: S4 Model — Files containing the model details and with which one can simulate the model in MCell. (ZIP) [file pcbi.1004611.s004.zip › NMJ_model/reactions.mdl]

DEFINE_REACTIONS {
	unbound_sensor' + ca_A01' -> bound_sensor_A01' [sensor_onrate]
	unbound_sensor' + ca_A04' -> bound_sensor_A04' [sensor_onrate]
	unbound_sensor' + ca_A09' -> bound_sensor_A09' [sensor_onrate]
	unbound_sensor' + ca_A13' -> bound_sensor_A13' [sensor_onrate]
	unbound_sensor' + ca_A17' -> bound_sensor_A17' [sensor_onrate]
	unbound_sensor' + ca_A21' -> bound_sensor_A21' [sensor_onrate]
	unbound_sensor' + ca_A25' -> bound_sensor_A25' [sensor_onrate]
	unbound_sensor' + ca_A29' -> bound_sensor_A29' [sensor_onrate]
	unbound_sensor' + ca_A33' -> bound_sensor_A33' [sensor_onrate]
	unbound_sensor' + ca_A38' -> bound_sensor_A38' [sensor_onrate]
	unbound_sensor' + ca_A42' -> bound_sensor_A42' [sensor_onrate]
	unbound_sensor' + ca_A46' -> bound_sensor_A46' [sensor_onrate]
	unbound_sensor' + ca_A49' -> bound_sensor_A49' [sensor_onrate]
	unbound_sensor' + ca_D01' -> bound_sensor_D01' [sensor_onrate]
	unbound_sensor' + ca_D04' -> bound_sensor_D04' [sensor_onrate]
	unbound_sensor' + ca_D09' -> bound_sensor_D09' [sensor_onrate]
	unbound_sensor' + ca_D13' -> bound_sensor_D13' [sensor_onrate]
	unbound_sensor' + ca_D17' -> bound_sensor_D17' [sensor_onrate]
	unbound_sensor' + ca_D21' -> bound_sensor_D21' [sensor_onrate]
	unbound_sensor' + ca_D25' -> bound_sensor_D25' [sensor_onrate]
	unbound_sensor' + ca_D29' -> bound_sensor_D29' [sensor_onrate]
	unbound_sensor' + ca_D33' -> bound_sensor_D33' [sensor_onrate]
	unbound_sensor' + ca_D37' -> bound_sensor_D37' [sensor_onrate]
	unbound_sensor' + ca_D42' -> bound_sensor_D42' [sensor_onrate]
	unbound_sensor' + ca_D46' -> bound_sensor_D46' [sensor_onrate]
	unbound_sensor' + ca_D49' -> bound_sensor_D49' [sensor_onrate]
	bound_sensor_A01' -> unbound_sensor' + ca_A01' [sensor_offrate]
	bound_sensor_A04' -> unbound_sensor' + ca_A04' [sensor_offrate]
	bound_sensor_A09' -> unbound_sensor' + ca_A09' [sensor_offrate]
	bound_sensor_A13' -> unbound_sensor' + ca_A13' [sensor_offrate]
	bound_sensor_A17' -> unbound_sensor' + ca_A17' [sensor_offrate]
	bound_sensor_A21' -> unbound_sensor' + ca_A21' [sensor_offrate]
	bound_sensor_A25' -> unbound_sensor' + ca_A25' [sensor_offrate]
	bound_sensor_A29' -> unbound_sensor' + ca_A29' [sensor_offrate]
	bound_sensor_A33' -> unbound_sensor' + ca_A33' [sensor_offrate]
	bound_sensor_A38' -> unbound_sensor' + ca_A38' [sensor_offrate]
	bound_sensor_A42' -> unbound_sensor' + ca_A42' [sensor_offrate]
	bound_sensor_A46' -> unbound_sensor' + ca_A46' [sensor_offrate]
	bound_sensor_A49' -> unbound_sensor' + ca_A49' [sensor_offrate]
	bound_sensor_D01' -> unbound_sensor' + ca_D01' [sensor_offrate]
	bound_sensor_D04' -> unbound_sensor' + ca_D04' [sensor_offrate]
	bound_sensor_D09' -> unbound_sensor' + ca_D09' [sensor_offrate]
	bound_sensor_D13' -> unbound_sensor' + ca_D13' [sensor_offrate]
	bound_sensor_D17' -> unbound_sensor' + ca_D17' [sensor_offrate]
	bound_sensor_D21' -> unbound_sensor' + ca_D21' [sensor_offrate]
	bound_sensor_D25' -> unbound_sensor' + ca_D25' [sensor_offrate]
	bound_sensor_D29' -> unbound_sensor' + ca_D29' [sensor_offrate]
	bound_sensor_D33' -> unbound_sensor' + ca_D33' [sensor_offrate]
	bound_sensor_D37' -> unbound_sensor' + ca_D37' [sensor_offrate]
	bound_sensor_D42' -> unbound_sensor' + ca_D42' [sensor_offrate]
	bound_sensor_D46' -> unbound_sensor' + ca_D46' [sensor_offrate]
	bound_sensor_D49' -> unbound_sensor' + ca_D49' [sensor_offrate]
/*
	unbound_fixed_buffer + ca_A01 -> bound_fixed_buffer_A01 [fixed_buffer_onrate]
	unbound_fixed_buffer + ca_A04 -> bound_fixed_buffer_A04 [fixed_buffer_onrate]
	unbound_fixed_buffer + ca_A09 -> bound_fixed_buffer_A09 [fixed_buffer_onrate]
	unbound_fixed_buffer + ca_A13 -> bound_fixed_buffer_A13 [fixed_buffer_onrate]
	unbound_fixed_buffer + ca_A17 -> bound_fixed_buffer_A17 [fixed_buffer_onrate]
	unbound_fixed_buffer + ca_A21 -> bound_fixed_buffer_A21 [fixed_buffer_onrate]
	unbound_fixed_buffer + ca_A25 -> bound_fixed_buffer_A25 [fixed_buffer_onrate]
	unbound_fixed_buffer + ca_A29 -> bound_fixed_buffer_A29 [fixed_buffer_onrate]
	unbound_fixed_buffer + ca_A33 -> bound_fixed_buffer_A33 [fixed_buffer_onrate]
	unbound_fixed_buffer + ca_A38 -> bound_fixed_buffer_A38 [fixed_buffer_onrate]
	unbound_fixed_buffer + ca_A42 -> bound_fixed_buffer_A42 [fixed_buffer_onrate]
	unbound_fixed_buffer + ca_A46 -> bound_fixed_buffer_A46 [fixed_buffer_onrate]
	unbound_fixed_buffer + ca_A49 -> bound_fixed_buffer_A49 [fixed_buffer_onrate]
	unbound_fixed_buffer + ca_D01 -> bound_fixed_buffer_D01 [fixed_buffer_onrate]
	unbound_fixed_buffer + ca_D04 -> bound_fixed_buffer_D04 [fixed_buffer_onrate]
	unbound_fixed_buffer + ca_D09 -> bound_fixed_buffer_D09 [fixed_buffer_onrate]
	unbound_fixed_buffer + ca_D13 -> bound_fixed_buffer_D13 [fixed_buffer_onrate]
	unbound_fixed_buffer + ca_D17 -> bound_fixed_buffer_D17 [fixed_buffer_onrate]
	unbound_fixed_buffer + ca_D21 -> bound_fixed_buffer_D21 [fixed_buffer_onrate]
	unbound_fixed_buffer + ca_D25 -> bound_fixed_buffer_D25 [fixed_buffer_onrate]
	unbound_fixed_buffer + ca_D29 -> bound_fixed_buffer_D29 [fixed_buffer_onrate]
	unbound_fixed_buffer + ca_D33 -> bound_fixed_buffer_D33 [fixed_buffer_onrate]
	unbound_fixed_buffer + ca_D37 -> bound_fixed_buffer_D37 [fixed_buffer_onrate]
	unbound_fixed_buffer + ca_D42 -> bound_fixed_buffer_D42 [fixed_buffer_onrate]
	unbound_fixed_buffer + ca_D46 -> bound_fixed_buffer_D46 [fixed_buffer_onrate]
	unbound_fixed_buffer + ca_D49 -> bound_fixed_buffer_D49 [fixed_buffer_onrate]
	bound_fixed_buffer_A01 -> unbound_fixed_buffer + ca_A01 [fixed_buffer_offrate]
	bound_fixed_buffer_A04 -> unbound_fixed_buffer + ca_A04 [fixed_buffer_offrate]
	bound_fixed_buffer_A09 -> unbound_fixed_buffer + ca_A09 [fixed_buffer_offrate]
	bound_fixed_buffer_A13 -> unbound_fixed_buffer + ca_A13 [fixed_buffer_offrate]
	bound_fixed_buffer_A17 -> unbound_fixed_buffer + ca_A17 [fixed_buffer_offrate]
	bound_fixed_buffer_A21 -> unbound_fixed_buffer + ca_A21 [fixed_buffer_offrate]
	bound_fixed_buffer_A25 -> unbound_fixed_buffer + ca_A25 [fixed_buffer_offrate]
	bound_fixed_buffer_A29 -> unbound_fixed_buffer + ca_A29 [fixed_buffer_offrate]
	bound_fixed_buffer_A33 -> unbound_fixed_buffer + ca_A33 [fixed_buffer_offrate]
	bound_fixed_buffer_A38 -> unbound_fixed_buffer + ca_A38 [fixed_buffer_offrate]
	bound_fixed_buffer_A42 -> unbound_fixed_buffer + ca_A42 [fixed_buffer_offrate]
	bound_fixed_buffer_A46 -> unbound_fixed_buffer + ca_A46 [fixed_buffer_offrate]
	bound_fixed_buffer_A49 -> unbound_fixed_buffer + ca_A49 [fixed_buffer_offrate]
	bound_fixed_buffer_D01 -> unbound_fixed_buffer + ca_D01 [fixed_buffer_offrate]
	bound_fixed_buffer_D04 -> unbound_fixed_buffer + ca_D04 [fixed_buffer_offrate]
	bound_fixed_buffer_D09 -> unbound_fixed_buffer + ca_D09 [fixed_buffer_offrate]
	bound_fixed_buffer_D13 -> unbound_fixed_buffer + ca_D13 [fixed_buffer_offrate]
	bound_fixed_buffer_D17 -> unbound_fixed_buffer + ca_D17 [fixed_buffer_offrate]
	bound_fixed_buffer_D21 -> unbound_fixed_buffer + ca_D21 [fixed_buffer_offrate]
	bound_fixed_buffer_D25 -> unbound_fixed_buffer + ca_D25 [fixed_buffer_offrate]
	bound_fixed_buffer_D29 -> unbound_fixed_buffer + ca_D29 [fixed_buffer_offrate]
	bound_fixed_buffer_D33 -> unbound_fixed_buffer + ca_D33 [fixed_buffer_offrate]
	bound_fixed_buffer_D37 -> unbound_fixed_buffer + ca_D37 [fixed_buffer_offrate]
	bound_fixed_buffer_D42 -> unbound_fixed_buffer + ca_D42 [fixed_buffer_offrate]
	bound_fixed_buffer_D46 -> unbound_fixed_buffer + ca_D46 [fixed_buffer_offrate]
	bound_fixed_buffer_D49 -> unbound_fixed_buffer + ca_D49 [fixed_buffer_offrate]
*/
	unbound_mobile_buffer + ca_A01 -> bound_mobile_buffer_A01 [mobile_buffer_onrate]
	unbound_mobile_buffer + ca_A04 -> bound_mobile_buffer_A04 [mobile_buffer_onrate]
	unbound_mobile_buffer + ca_A09 -> bound_mobile_buffer_A09 [mobile_buffer_onrate]
	unbound_mobile_buffer + ca_A13 -> bound_mobile_buffer_A13 [mobile_buffer_onrate]
	unbound_mobile_buffer + ca_A17 -> bound_mobile_buffer_A17 [mobile_buffer_onrate]
	unbound_mobile_buffer + ca_A21 -> bound_mobile_buffer_A21 [mobile_buffer_onrate]
	unbound_mobile_buffer + ca_A25 -> bound_mobile_buffer_A25 [mobile_buffer_onrate]
	unbound_mobile_buffer + ca_A29 -> bound_mobile_buffer_A29 [mobile_buffer_onrate]
	unbound_mobile_buffer + ca_A33 -> bound_mobile_buffer_A33 [mobile_buffer_onrate]
	unbound_mobile_buffer + ca_A38 -> bound_mobile_buffer_A38 [mobile_buffer_onrate]
	unbound_mobile_buffer + ca_A42 -> bound_mobile_buffer_A42 [mobile_buffer_onrate]
	unbound_mobile_buffer + ca_A46 -> bound_mobile_buffer_A46 [mobile_buffer_onrate]
	unbound_mobile_buffer + ca_A49 -> bound_mobile_buffer_A49 [mobile_buffer_onrate]
	unbound_mobile_buffer + ca_D01 -> bound_mobile_buffer_D01 [mobile_buffer_onrate]
	unbound_mobile_buffer + ca_D04 -> bound_mobile_buffer_D04 [mobile_buffer_onrate]
	unbound_mobile_buffer + ca_D09 -> bound_mobile_buffer_D09 [mobile_buffer_onrate]
	unbound_mobile_buffer + ca_D13 -> bound_mobile_buffer_D13 [mobile_buffer_onrate]
	unbound_mobile_buffer + ca_D17 -> bound_mobile_buffer_D17 [mobile_buffer_onrate]
	unbound_mobile_buffer + ca_D21 -> bound_mobile_buffer_D21 [mobile_buffer_onrate]
	unbound_mobile_buffer + ca_D25 -> bound_mobile_buffer_D25 [mobile_buffer_onrate]
	unbound_mobile_buffer + ca_D29 -> bound_mobile_buffer_D29 [mobile_buffer_onrate]
	unbound_mobile_buffer + ca_D33 -> bound_mobile_buffer_D33 [mobile_buffer_onrate]
	unbound_mobile_buffer + ca_D37 -> bound_mobile_buffer_D37 [mobile_buffer_onrate]
	unbound_mobile_buffer + ca_D42 -> bound_mobile_buffer_D42 [mobile_buffer_onrate]
	unbound_mobile_buffer + ca_D46 -> bound_mobile_buffer_D46 [mobile_buffer_onrate]
	unbound_mobile_buffer + ca_D49 -> bound_mobile_buffer_D49 [mobile_buffer_onrate]
	bound_mobile_buffer_A01 -> unbound_mobile_buffer + ca_A01 [mobile_buffer_offrate]
	bound_mobile_buffer_A04 -> unbound_mobile_buffer + ca_A04 [mobile_buffer_offrate]
	bound_mobile_buffer_A09 -> unbound_mobile_buffer + ca_A09 [mobile_buffer_offrate]
	bound_mobile_buffer_A13 -> unbound_mobile_buffer + ca_A13 [mobile_buffer_offrate]
	bound_mobile_buffer_A17 -> unbound_mobile_buffer + ca_A17 [mobile_buffer_offrate]
	bound_mobile_buffer_A21 -> unbound_mobile_buffer + ca_A21 [mobile_buffer_offrate]
	bound_mobile_buffer_A25 -> unbound_mobile_buffer + ca_A25 [mobile_buffer_offrate]
	bound_mobile_buffer_A29 -> unbound_mobile_buffer + ca_A29 [mobile_buffer_offrate]
	bound_mobile_buffer_A33 -> unbound_mobile_buffer + ca_A33 [mobile_buffer_offrate]
	bound_mobile_buffer_A38 -> unbound_mobile_buffer + ca_A38 [mobile_buffer_offrate]
	bound_mobile_buffer_A42 -> unbound_mobile_buffer + ca_A42 [mobile_buffer_offrate]
	bound_mobile_buffer_A46 -> unbound_mobile_buffer + ca_A46 [mobile_buffer_offrate]
	bound_mobile_buffer_A49 -> unbound_mobile_buffer + ca_A49 [mobile_buffer_offrate]
	bound_mobile_buffer_D01 -> unbound_mobile_buffer + ca_D01 [mobile_buffer_offrate]
	bound_mobile_buffer_D04 -> unbound_mobile_buffer + ca_D04 [mobile_buffer_offrate]
	bound_mobile_buffer_D09 -> unbound_mobile_buffer + ca_D09 [mobile_buffer_offrate]
	bound_mobile_buffer_D13 -> unbound_mobile_buffer + ca_D13 [mobile_buffer_offrate]
	bound_mobile_buffer_D17 -> unbound_mobile_buffer + ca_D17 [mobile_buffer_offrate]
	bound_mobile_buffer_D21 -> unbound_mobile_buffer + ca_D21 [mobile_buffer_offrate]
	bound_mobile_buffer_D25 -> unbound_mobile_buffer + ca_D25 [mobile_buffer_offrate]
	bound_mobile_buffer_D29 -> unbound_mobile_buffer + ca_D29 [mobile_buffer_offrate]
	bound_mobile_buffer_D33 -> unbound_mobile_buffer + ca_D33 [mobile_buffer_offrate]
	bound_mobile_buffer_D37 -> unbound_mobile_buffer + ca_D37 [mobile_buffer_offrate]
	bound_mobile_buffer_D42 -> unbound_mobile_buffer + ca_D42 [mobile_buffer_offrate]
	bound_mobile_buffer_D46 -> unbound_mobile_buffer + ca_D46 [mobile_buffer_offrate]
	bound_mobile_buffer_D49 -> unbound_mobile_buffer + ca_D49 [mobile_buffer_offrate]
	closed_channel_A01' -> closed2_channel_A01' ["3_alpha_control_short_scaled_1.0.txt"]
	closed2_channel_A01' -> closed_channel_A01' ["beta_control_short.txt"]
	closed2_channel_A01' -> closed3_channel_A01' ["2_alpha_control_short_scaled_1.0.txt"]
	closed3_channel_A01' -> closed2_channel_A01' ["2_beta_control_short.txt"]
	closed3_channel_A01' -> open_channel_A01' ["alpha_control_short_scaled_1.0.txt"]
	open_channel_A01' -> closed3_channel_A01' ["3_beta_control_short.txt"]
	open_channel_A01' -> open_channel_A01' + ca_A01' ["k3_control_short_0.3.txt"]
	closed_channel_A04' -> closed2_channel_A04' ["3_alpha_control_short_scaled_1.0.txt"]
	closed2_channel_A04' -> closed_channel_A04' ["beta_control_short.txt"]
	closed2_channel_A04' -> closed3_channel_A04' ["2_alpha_control_short_scaled_1.0.txt"]
	closed3_channel_A04' -> closed2_channel_A04' ["2_beta_control_short.txt"]
	closed3_channel_A04' -> open_channel_A04' ["alpha_control_short_scaled_1.0.txt"]
	open_channel_A04' -> closed3_channel_A04' ["3_beta_control_short.txt"]
	open_channel_A04' -> open_channel_A04' + ca_A04' ["k3_control_short_0.3.txt"]
	closed_channel_A09' -> closed2_channel_A09' ["3_alpha_control_short_scaled_1.0.txt"]
	closed2_channel_A09' -> closed_channel_A09' ["beta_control_short.txt"]
	closed2_channel_A09' -> closed3_channel_A09' ["2_alpha_control_short_scaled_1.0.txt"]
	closed3_channel_A09' -> closed2_channel_A09' ["2_beta_control_short.txt"]
	closed3_channel_A09' -> open_channel_A09' ["alpha_control_short_scaled_1.0.txt"]
	open_channel_A09' -> closed3_channel_A09' ["3_beta_control_short.txt"]
	open_channel_A09' -> open_channel_A09' + ca_A09' ["k3_control_short_0.3.txt"]
	closed_channel_A13' -> closed2_channel_A13' ["3_alpha_control_short_scaled_1.0.txt"]
	closed2_channel_A13' -> closed_channel_A13' ["beta_control_short.txt"]
	closed2_channel_A13' -> closed3_channel_A13' ["2_alpha_control_short_scaled_1.0.txt"]
	closed3_channel_A13' -> closed2_channel_A13' ["2_beta_control_short.txt"]
	closed3_channel_A13' -> open_channel_A13' ["alpha_control_short_scaled_1.0.txt"]
	open_channel_A13' -> closed3_channel_A13' ["3_beta_control_short.txt"]
	open_channel_A13' -> open_channel_A13' + ca_A13' ["k3_control_short_0.3.txt"]
	closed_channel_A17' -> closed2_channel_A17' ["3_alpha_control_short_scaled_1.0.txt"]
	closed2_channel_A17' -> closed_channel_A17' ["beta_control_short.txt"]
	closed2_channel_A17' -> closed3_channel_A17' ["2_alpha_control_short_scaled_1.0.txt"]
	closed3_channel_A17' -> closed2_channel_A17' ["2_beta_control_short.txt"]
	closed3_channel_A17' -> open_channel_A17' ["alpha_control_short_scaled_1.0.txt"]
	open_channel_A17' -> closed3_channel_A17' ["3_beta_control_short.txt"]
	open_channel_A17' -> open_channel_A17' + ca_A17' ["k3_control_short_0.3.txt"]
	closed_channel_A21' -> closed2_channel_A21' ["3_alpha_control_short_scaled_1.0.txt"]
	closed2_channel_A21' -> closed_channel_A21' ["beta_control_short.txt"]
	closed2_channel_A21' -> closed3_channel_A21' ["2_alpha_control_short_scaled_1.0.txt"]
	closed3_channel_A21' -> closed2_channel_A21' ["2_beta_control_short.txt"]
	closed3_channel_A21' -> open_channel_A21' ["alpha_control_short_scaled_1.0.txt"]
	open_channel_A21' -> closed3_channel_A21' ["3_beta_control_short.txt"]
	open_channel_A21' -> open_channel_A21' + ca_A21' ["k3_control_short_0.3.txt"]
	closed_channel_A25' -> closed2_channel_A25' ["3_alpha_control_short_scaled_1.0.txt"]
	closed2_channel_A25' -> closed_channel_A25' ["beta_control_short.txt"]
	closed2_channel_A25' -> closed3_channel_A25' ["2_alpha_control_short_scaled_1.0.txt"]
	closed3_channel_A25' -> closed2_channel_A25' ["2_beta_control_short.txt"]
	closed3_channel_A25' -> open_channel_A25' ["alpha_control_short_scaled_1.0.txt"]
	open_channel_A25' -> closed3_channel_A25' ["3_beta_control_short.txt"]
	open_channel_A25' -> open_channel_A25' + ca_A25' ["k3_control_short_0.3.txt"]
	closed_channel_A29' -> closed2_channel_A29' ["3_alpha_control_short_scaled_1.0.txt"]
	closed2_channel_A29' -> closed_channel_A29' ["beta_control_short.txt"]
	closed2_channel_A29' -> closed3_channel_A29' ["2_alpha_control_short_scaled_1.0.txt"]
	closed3_channel_A29' -> closed2_channel_A29' ["2_beta_control_short.txt"]
	closed3_channel_A29' -> open_channel_A29' ["alpha_control_short_scaled_1.0.txt"]
	open_channel_A29' -> closed3_channel_A29' ["3_beta_control_short.txt"]
	open_channel_A29' -> open_channel_A29' + ca_A29' ["k3_control_short_0.3.txt"]
	closed_channel_A33' -> closed2_channel_A33' ["3_alpha_control_short_scaled_1.0.txt"]
	closed2_channel_A33' -> closed_channel_A33' ["beta_control_short.txt"]
	closed2_channel_A33' -> closed3_channel_A33' ["2_alpha_control_short_scaled_1.0.txt"]
	closed3_channel_A33' -> closed2_channel_A33' ["2_beta_control_short.txt"]
	closed3_channel_A33' -> open_channel_A33' ["alpha_control_short_scaled_1.0.txt"]
	open_channel_A33' -> closed3_channel_A33' ["3_beta_control_short.txt"]
	open_channel_A33' -> open_channel_A33' + ca_A33' ["k3_control_short_0.3.txt"]
	closed_channel_A38' -> closed2_channel_A38' ["3_alpha_control_short_scaled_1.0.txt"]
	closed2_channel_A38' -> closed_channel_A38' ["beta_control_short.txt"]
	closed2_channel_A38' -> closed3_channel_A38' ["2_alpha_control_short_scaled_1.0.txt"]
	closed3_channel_A38' -> closed2_channel_A38' ["2_beta_control_short.txt"]
	closed3_channel_A38' -> open_channel_A38' ["alpha_control_short_scaled_1.0.txt"]
	open_channel_A38' -> closed3_channel_A38' ["3_beta_control_short.txt"]
	open_channel_A38' -> open_channel_A38' + ca_A38' ["k3_control_short_0.3.txt"]
	closed_channel_A42' -> closed2_channel_A42' ["3_alpha_control_short_scaled_1.0.txt"]
	closed2_channel_A42' -> closed_channel_A42' ["beta_control_short.txt"]
	closed2_channel_A42' -> closed3_channel_A42' ["2_alpha_control_short_scaled_1.0.txt"]
	closed3_channel_A42' -> closed2_channel_A42' ["2_beta_control_short.txt"]
	closed3_channel_A42' -> open_channel_A42' ["alpha_control_short_scaled_1.0.txt"]
	open_channel_A42' -> closed3_channel_A42' ["3_beta_control_short.txt"]
	open_channel_A42' -> open_channel_A42' + ca_A42' ["k3_control_short_0.3.txt"]
	closed_channel_A46' -> closed2_channel_A46' ["3_alpha_control_short_scaled_1.0.txt"]
	closed2_channel_A46' -> closed_channel_A46' ["beta_control_short.txt"]
	closed2_channel_A46' -> closed3_channel_A46' ["2_alpha_control_short_scaled_1.0.txt"]
	closed3_channel_A46' -> closed2_channel_A46' ["2_beta_control_short.txt"]
	closed3_channel_A46' -> open_channel_A46' ["alpha_control_short_scaled_1.0.txt"]
	open_channel_A46' -> closed3_channel_A46' ["3_beta_control_short.txt"]
	open_channel_A46' -> open_channel_A46' + ca_A46' ["k3_control_short_0.3.txt"]
	closed_channel_A49' -> closed2_channel_A49' ["3_alpha_control_short_scaled_1.0.txt"]
	closed2_channel_A49' -> closed_channel_A49' ["beta_control_short.txt"]
	closed2_channel_A49' -> closed3_channel_A49' ["2_alpha_control_short_scaled_1.0.txt"]
	closed3_channel_A49' -> closed2_channel_A49' ["2_beta_control_short.txt"]
	closed3_channel_A49' -> open_channel_A49' ["alpha_control_short_scaled_1.0.txt"]
	open_channel_A49' -> closed3_channel_A49' ["3_beta_control_short.txt"]
	open_channel_A49' -> open_channel_A49' + ca_A49' ["k3_control_short_0.3.txt"]
	closed_channel_D01' -> closed2_channel_D01' ["3_alpha_control_short_scaled_1.0.txt"]
	closed2_channel_D01' -> closed_channel_D01' ["beta_control_short.txt"]
	closed2_channel_D01' -> closed3_channel_D01' ["2_alpha_control_short_scaled_1.0.txt"]
	closed3_channel_D01' -> closed2_channel_D01' ["2_beta_control_short.txt"]
	closed3_channel_D01' -> open_channel_D01' ["alpha_control_short_scaled_1.0.txt"]
	open_channel_D01' -> closed3_channel_D01' ["3_beta_control_short.txt"]
	open_channel_D01' -> open_channel_D01' + ca_D01' ["k3_control_short_0.3.txt"]
	closed_channel_D04' -> closed2_channel_D04' ["3_alpha_control_short_scaled_1.0.txt"]
	closed2_channel_D04' -> closed_channel_D04' ["beta_control_short.txt"]
	closed2_channel_D04' -> closed3_channel_D04' ["2_alpha_control_short_scaled_1.0.txt"]
	closed3_channel_D04' -> closed2_channel_D04' ["2_beta_control_short.txt"]
	closed3_channel_D04' -> open_channel_D04' ["alpha_control_short_scaled_1.0.txt"]
	open_channel_D04' -> closed3_channel_D04' ["3_beta_control_short.txt"]
	open_channel_D04' -> open_channel_D04' + ca_D04' ["k3_control_short_0.3.txt"]
	closed_channel_D09' -> closed2_channel_D09' ["3_alpha_control_short_scaled_1.0.txt"]
	closed2_channel_D09' -> closed_channel_D09' ["beta_control_short.txt"]
	closed2_channel_D09' -> closed3_channel_D09' ["2_alpha_control_short_scaled_1.0.txt"]
	closed3_channel_D09' -> closed2_channel_D09' ["2_beta_control_short.txt"]
	closed3_channel_D09' -> open_channel_D09' ["alpha_control_short_scaled_1.0.txt"]
	open_channel_D09' -> closed3_channel_D09' ["3_beta_control_short.txt"]
	open_channel_D09' -> open_channel_D09' + ca_D09' ["k3_control_short_0.3.txt"]
	closed_channel_D13' -> closed2_channel_D13' ["3_alpha_control_short_scaled_1.0.txt"]
	closed2_channel_D13' -> closed_channel_D13' ["beta_control_short.txt"]
	closed2_channel_D13' -> closed3_channel_D13' ["2_alpha_control_short_scaled_1.0.txt"]
	closed3_channel_D13' -> closed2_channel_D13' ["2_beta_control_short.txt"]
	closed3_channel_D13' -> open_channel_D13' ["alpha_control_short_scaled_1.0.txt"]
	open_channel_D13' -> closed3_channel_D13' ["3_beta_control_short.txt"]
	open_channel_D13' -> open_channel_D13' + ca_D13' ["k3_control_short_0.3.txt"]
	closed_channel_D17' -> closed2_channel_D17' ["3_alpha_control_short_scaled_1.0.txt"]
	closed2_channel_D17' -> closed_channel_D17' ["beta_control_short.txt"]
	closed2_channel_D17' -> closed3_channel_D17' ["2_alpha_control_short_scaled_1.0.txt"]
	closed3_channel_D17' -> closed2_channel_D17' ["2_beta_control_short.txt"]
	closed3_channel_D17' -> open_channel_D17' ["alpha_control_short_scaled_1.0.txt"]
	open_channel_D17' -> closed3_channel_D17' ["3_beta_control_short.txt"]
	open_channel_D17' -> open_channel_D17' + ca_D17' ["k3_control_short_0.3.txt"]
	closed_channel_D21' -> closed2_channel_D21' ["3_alpha_control_short_scaled_1.0.txt"]
	closed2_channel_D21' -> closed_channel_D21' ["beta_control_short.txt"]
	closed2_channel_D21' -> closed3_channel_D21' ["2_alpha_control_short_scaled_1.0.txt"]
	closed3_channel_D21' -> closed2_channel_D21' ["2_beta_control_short.txt"]
	closed3_channel_D21' -> open_channel_D21' ["alpha_control_short_scaled_1.0.txt"]
	open_channel_D21' -> closed3_channel_D21' ["3_beta_control_short.txt"]
	open_channel_D21' -> open_channel_D21' + ca_D21' ["k3_control_short_0.3.txt"]
	closed_channel_D25' -> closed2_channel_D25' ["3_alpha_control_short_scaled_1.0.txt"]
	closed2_channel_D25' -> closed_channel_D25' ["beta_control_short.txt"]
	closed2_channel_D25' -> closed3_channel_D25' ["2_alpha_control_short_scaled_1.0.txt"]
	closed3_channel_D25' -> closed2_channel_D25' ["2_beta_control_short.txt"]
	closed3_channel_D25' -> open_channel_D25' ["alpha_control_short_scaled_1.0.txt"]
	open_channel_D25' -> closed3_channel_D25' ["3_beta_control_short.txt"]
	open_channel_D25' -> open_channel_D25' + ca_D25' ["k3_control_short_0.3.txt"]
	closed_channel_D29' -> closed2_channel_D29' ["3_alpha_control_short_scaled_1.0.txt"]
	closed2_channel_D29' -> closed_channel_D29' ["beta_control_short.txt"]
	closed2_channel_D29' -> closed3_channel_D29' ["2_alpha_control_short_scaled_1.0.txt"]
	closed3_channel_D29' -> closed2_channel_D29' ["2_beta_control_short.txt"]
	closed3_channel_D29' -> open_channel_D29' ["alpha_control_short_scaled_1.0.txt"]
	open_channel_D29' -> closed3_channel_D29' ["3_beta_control_short.txt"]
	open_channel_D29' -> open_channel_D29' + ca_D29' ["k3_control_short_0.3.txt"]
	closed_channel_D33' -> closed2_channel_D33' ["3_alpha_control_short_scaled_1.0.txt"]
	closed2_channel_D33' -> closed_channel_D33' ["beta_control_short.txt"]
	closed2_channel_D33' -> closed3_channel_D33' ["2_alpha_control_short_scaled_1.0.txt"]
	closed3_channel_D33' -> closed2_channel_D33' ["2_beta_control_short.txt"]
	closed3_channel_D33' -> open_channel_D33' ["alpha_control_short_scaled_1.0.txt"]
	open_channel_D33' -> closed3_channel_D33' ["3_beta_control_short.txt"]
	open_channel_D33' -> open_channel_D33' + ca_D33' ["k3_control_short_0.3.txt"]
	closed_channel_D37' -> closed2_channel_D37' ["3_alpha_control_short_scaled_1.0.txt"]
	closed2_channel_D37' -> closed_channel_D37' ["beta_control_short.txt"]
	closed2_channel_D37' -> closed3_channel_D37' ["2_alpha_control_short_scaled_1.0.txt"]
	closed3_channel_D37' -> closed2_channel_D37' ["2_beta_control_short.txt"]
	closed3_channel_D37' -> open_channel_D37' ["alpha_control_short_scaled_1.0.txt"]
	open_channel_D37' -> closed3_channel_D37' ["3_beta_control_short.txt"]
	open_channel_D37' -> open_channel_D37' + ca_D37' ["k3_control_short_0.3.txt"]
	closed_channel_D42' -> closed2_channel_D42' ["3_alpha_control_short_scaled_1.0.txt"]
	closed2_channel_D42' -> closed_channel_D42' ["beta_control_short.txt"]
	closed2_channel_D42' -> closed3_channel_D42' ["2_alpha_control_short_scaled_1.0.txt"]
	closed3_channel_D42' -> closed2_channel_D42' ["2_beta_control_short.txt"]
	closed3_channel_D42' -> open_channel_D42' ["alpha_control_short_scaled_1.0.txt"]
	open_channel_D42' -> closed3_channel_D42' ["3_beta_control_short.txt"]
	open_channel_D42' -> open_channel_D42' + ca_D42' ["k3_control_short_0.3.txt"]
	closed_channel_D46' -> closed2_channel_D46' ["3_alpha_control_short_scaled_1.0.txt"]
	closed2_channel_D46' -> closed_channel_D46' ["beta_control_short.txt"]
	closed2_channel_D46' -> closed3_channel_D46' ["2_alpha_control_short_scaled_1.0.txt"]
	closed3_channel_D46' -> closed2_channel_D46' ["2_beta_control_short.txt"]
	closed3_channel_D46' -> open_channel_D46' ["alpha_control_short_scaled_1.0.txt"]
	open_channel_D46' -> closed3_channel_D46' ["3_beta_control_short.txt"]
	open_channel_D46' -> open_channel_D46' + ca_D46' ["k3_control_short_0.3.txt"]
	closed_channel_D49' -> closed2_channel_D49' ["3_alpha_control_short_scaled_1.0.txt"]
	closed2_channel_D49' -> closed_channel_D49' ["beta_control_short.txt"]
	closed2_channel_D49' -> closed3_channel_D49' ["2_alpha_control_short_scaled_1.0.txt"]
	closed3_channel_D49' -> closed2_channel_D49' ["2_beta_control_short.txt"]
	closed3_channel_D49' -> open_channel_D49' ["alpha_control_short_scaled_1.0.txt"]
	open_channel_D49' -> closed3_channel_D49' ["3_beta_control_short.txt"]
	open_channel_D49' -> open_channel_D49' + ca_D49' ["k3_control_short_0.3.txt"]
}
