# Supplementary material for: Unbiased Rare Event Sampling in Spatial Stochastic Systems Biology Models Using a Weighted Ensemble of Trajectories
Source: PLoS Comput Biol. 2016 Feb 4;12(2):e1004611. doi: 10.1371/journal.pcbi.1004611 (PMC4741515; doi:10.1371/journal.pcbi.1004611)
Supplement: S4 Model — Files containing the model details and with which one can simulate the model in MCell. (ZIP) [file pcbi.1004611.s004.zip › NMJ_model/subvesicular_sampling_box_template.mdl]

/*template for boxes that sample calcium directly under vesicles*/

sampling_box BOX {
CORNERS = [ -0.498637, -0.0822037, -0.0877039 ],[ -0.458637, -0.0222037, -0.0477039 ]

DEFINE_SURFACE_REGIONS {

   sampling_box {
     ELEMENT_LIST = [ALL_ELEMENTS]
     SURFACE_CLASS = transparent_to_all_diffusing_molecules
    }
}

}
