# Supplementary material for: Unbiased Rare Event Sampling in Spatial Stochastic Systems Biology Models Using a Weighted Ensemble of Trajectories
Source: PLoS Comput Biol. 2016 Feb 4;12(2):e1004611. doi: 10.1371/journal.pcbi.1004611 (PMC4741515; doi:10.1371/journal.pcbi.1004611)
Supplement: S4 Model — Files containing the model details and with which one can simulate the model in MCell. (ZIP) [file pcbi.1004611.s004.zip › NMJ_model/surface_classes.mdl]

DEFINE_SURFACE_CLASSES {

absorb_all_calcium_ions {

ABSORPTIVE = ca_A01
ABSORPTIVE = ca_A04
ABSORPTIVE = ca_A09
ABSORPTIVE = ca_A13
ABSORPTIVE = ca_A17
ABSORPTIVE = ca_A21
ABSORPTIVE = ca_A25
ABSORPTIVE = ca_A29
ABSORPTIVE = ca_A33
ABSORPTIVE = ca_A38
ABSORPTIVE = ca_A42
ABSORPTIVE = ca_A46
ABSORPTIVE = ca_A49
ABSORPTIVE = ca_D01
ABSORPTIVE = ca_D04
ABSORPTIVE = ca_D09
ABSORPTIVE = ca_D13
ABSORPTIVE = ca_D17
ABSORPTIVE = ca_D21
ABSORPTIVE = ca_D25
ABSORPTIVE = ca_D29
ABSORPTIVE = ca_D33
ABSORPTIVE = ca_D37
ABSORPTIVE = ca_D42
ABSORPTIVE = ca_D46
ABSORPTIVE = ca_D49

}

transparent_to_all_diffusing_molecules {

TRANSPARENT = ca_A01
TRANSPARENT = ca_A04
TRANSPARENT = ca_A09
TRANSPARENT = ca_A13
TRANSPARENT = ca_A17
TRANSPARENT = ca_A21
TRANSPARENT = ca_A25
TRANSPARENT = ca_A29
TRANSPARENT = ca_A33
TRANSPARENT = ca_A38
TRANSPARENT = ca_A42
TRANSPARENT = ca_A46
TRANSPARENT = ca_A49
TRANSPARENT = ca_D01
TRANSPARENT = ca_D04
TRANSPARENT = ca_D09
TRANSPARENT = ca_D13
TRANSPARENT = ca_D17
TRANSPARENT = ca_D21
TRANSPARENT = ca_D25
TRANSPARENT = ca_D29
TRANSPARENT = ca_D33
TRANSPARENT = ca_D37
TRANSPARENT = ca_D42
TRANSPARENT = ca_D46
TRANSPARENT = ca_D49

TRANSPARENT = unbound_mobile_buffer
TRANSPARENT = bound_mobile_buffer_A01
TRANSPARENT = bound_mobile_buffer_A04
TRANSPARENT = bound_mobile_buffer_A09
TRANSPARENT = bound_mobile_buffer_A13
TRANSPARENT = bound_mobile_buffer_A17
TRANSPARENT = bound_mobile_buffer_A21
TRANSPARENT = bound_mobile_buffer_A25
TRANSPARENT = bound_mobile_buffer_A29
TRANSPARENT = bound_mobile_buffer_A33
TRANSPARENT = bound_mobile_buffer_A38
TRANSPARENT = bound_mobile_buffer_A42
TRANSPARENT = bound_mobile_buffer_A46
TRANSPARENT = bound_mobile_buffer_A49
TRANSPARENT = bound_mobile_buffer_D01
TRANSPARENT = bound_mobile_buffer_D04
TRANSPARENT = bound_mobile_buffer_D09
TRANSPARENT = bound_mobile_buffer_D13
TRANSPARENT = bound_mobile_buffer_D17
TRANSPARENT = bound_mobile_buffer_D21
TRANSPARENT = bound_mobile_buffer_D25
TRANSPARENT = bound_mobile_buffer_D29
TRANSPARENT = bound_mobile_buffer_D33
TRANSPARENT = bound_mobile_buffer_D37
TRANSPARENT = bound_mobile_buffer_D42
TRANSPARENT = bound_mobile_buffer_D46
TRANSPARENT = bound_mobile_buffer_D49

}

} /*end define surface classes*/
