# Supplementary material for: Unbiased Rare Event Sampling in Spatial Stochastic Systems Biology Models Using a Weighted Ensemble of Trajectories
Source: PLoS Comput Biol. 2016 Feb 4;12(2):e1004611. doi: 10.1371/journal.pcbi.1004611 (PMC4741515; doi:10.1371/journal.pcbi.1004611)
Supplement: S4 Model — Files containing the model details and with which one can simulate the model in MCell. (ZIP) [file pcbi.1004611.s004.zip › NMJ_model/vesicle_template.mdl]

vesicle POLYGON_LIST {
  VERTEX_LIST {
   [ -0.484751, 0.0023953, -0.0787964 ]
   [ -0.485351, 0.000223587, -0.0717864 ]
   [ -0.478779, 0.000114436, -0.0751059 ]
   [ -0.472808, 0.0023953, -0.0566533 ]
   [ -0.472208, 0.000223587, -0.0636634 ]
   [ -0.478779, 0.000114436, -0.0603438 ]
   [ -0.491279, 0.00377458, -0.0599994 ]
   [ -0.485351, 0.000223587, -0.0636634 ]
   [ -0.491922, 0.00273373, -0.0677249 ]
   [ -0.478779, -0.001, -0.0677249 ]
   [ -0.491279, 0.00377458, -0.0754503 ]
   [ -0.466279, 0.00377458, -0.0754503 ]
   [ -0.472208, 0.000223587, -0.0717864 ]
   [ -0.465636, 0.00273373, -0.0677249 ]
   [ -0.466279, 0.00377458, -0.0599994 ]
   [ -0.478779, 0.00273373, -0.0545816 ]
   [ -0.484751, 0.0023953, -0.0566533 ]
   [ -0.478779, 0.00273373, -0.0808681 ]
   [ -0.472808, 0.0023953, -0.0787964 ]
   [ -0.48247, 0.00608583, -0.0847678 ]
   [ -0.475089, 0.00608583, -0.0506819 ]
   [ -0.485351, 0.0477764, -0.0717864 ]
   [ -0.485351, 0.0477764, -0.0636634 ]
   [ -0.491922, 0.0452663, -0.0677249 ]
   [ -0.472208, 0.0477764, -0.0636634 ]
   [ -0.472208, 0.0477764, -0.0717864 ]
   [ -0.465636, 0.0452663, -0.0677249 ]
   [ -0.493474, 0.0346331, -0.0849296 ]
   [ -0.489412, 0.0412048, -0.0824195 ]
   [ -0.495984, 0.0386946, -0.078358 ]
   [ -0.468146, 0.0412048, -0.0824195 ]
   [ -0.464085, 0.0346331, -0.0849296 ]
   [ -0.461574, 0.0386946, -0.078358 ]
   [ -0.502556, 0.0199385, -0.0611532 ]
   [ -0.502556, 0.0280615, -0.0611532 ]
   [ -0.500045, 0.024, -0.0545816 ]
   [ -0.455003, 0.0280615, -0.0611532 ]
   [ -0.455003, 0.0199385, -0.0611532 ]
   [ -0.457513, 0.024, -0.0545816 ]
   [ -0.502556, 0.0280615, -0.0742965 ]
   [ -0.502556, 0.0199385, -0.0742965 ]
   [ -0.500045, 0.024, -0.0808681 ]
   [ -0.455003, 0.0199385, -0.0742965 ]
   [ -0.455003, 0.0280615, -0.0742965 ]
   [ -0.457513, 0.024, -0.0808681 ]
   [ -0.489412, 0.00679523, -0.0530302 ]
   [ -0.495984, 0.00930537, -0.0570917 ]
   [ -0.493474, 0.0133669, -0.0505201 ]
   [ -0.495984, 0.00930537, -0.078358 ]
   [ -0.489412, 0.00679523, -0.0824195 ]
   [ -0.493474, 0.0133669, -0.0849296 ]
   [ -0.474718, 0.0305716, -0.0439485 ]
   [ -0.482841, 0.0305716, -0.0439485 ]
   [ -0.478779, 0.0371433, -0.0464586 ]
   [ -0.482841, 0.0305716, -0.0915013 ]
   [ -0.474718, 0.0305716, -0.0915013 ]
   [ -0.478779, 0.0371433, -0.0889911 ]
   [ -0.482841, 0.0174284, -0.0439485 ]
   [ -0.474718, 0.0174284, -0.0439485 ]
   [ -0.478779, 0.0108567, -0.0464586 ]
   [ -0.474718, 0.0174284, -0.0915013 ]
   [ -0.482841, 0.0174284, -0.0915013 ]
   [ -0.478779, 0.0108567, -0.0889911 ]
   [ -0.461574, 0.0386946, -0.0570917 ]
   [ -0.464085, 0.0346331, -0.0505201 ]
   [ -0.468146, 0.0412048, -0.0530302 ]
   [ -0.464085, 0.0133669, -0.0505201 ]
   [ -0.461574, 0.00930537, -0.0570917 ]
   [ -0.468146, 0.00679523, -0.0530302 ]
   [ -0.489412, 0.0412048, -0.0530302 ]
   [ -0.493474, 0.0346331, -0.0505201 ]
   [ -0.495984, 0.0386946, -0.0570917 ]
   [ -0.464085, 0.0133669, -0.0849296 ]
   [ -0.468146, 0.00679523, -0.0824195 ]
   [ -0.461574, 0.00930537, -0.078358 ]
   [ -0.496693, 0.041043, -0.0714154 ]
   [ -0.496693, 0.041043, -0.0640343 ]
   [ -0.478779, 0.0478856, -0.0751059 ]
   [ -0.484751, 0.0456047, -0.0787964 ]
   [ -0.484751, 0.0456047, -0.0566533 ]
   [ -0.478779, 0.0478856, -0.0603438 ]
   [ -0.496693, 0.00695704, -0.0640343 ]
   [ -0.496693, 0.00695704, -0.0714154 ]
   [ -0.460865, 0.041043, -0.0640343 ]
   [ -0.460865, 0.041043, -0.0714154 ]
   [ -0.472808, 0.0456047, -0.0566533 ]
   [ -0.472808, 0.0456047, -0.0787964 ]
   [ -0.460865, 0.00695704, -0.0714154 ]
   [ -0.460865, 0.00695704, -0.0640343 ]
   [ -0.500384, 0.0350716, -0.0736963 ]
   [ -0.489851, 0.0299714, -0.0893296 ]
   [ -0.495822, 0.0276905, -0.085639 ]
   [ -0.48247, 0.0419142, -0.0847678 ]
   [ -0.457175, 0.0350716, -0.0736963 ]
   [ -0.475089, 0.0419142, -0.0847678 ]
   [ -0.461736, 0.0276905, -0.085639 ]
   [ -0.467708, 0.0299714, -0.0893296 ]
   [ -0.495822, 0.0203095, -0.0498107 ]
   [ -0.495822, 0.0276905, -0.0498107 ]
   [ -0.502665, 0.016619, -0.0677249 ]
   [ -0.500384, 0.0129284, -0.0617535 ]
   [ -0.500384, 0.0350716, -0.0617535 ]
   [ -0.502665, 0.031381, -0.0677249 ]
   [ -0.461736, 0.0276905, -0.0498107 ]
   [ -0.461736, 0.0203095, -0.0498107 ]
   [ -0.454894, 0.031381, -0.0677249 ]
   [ -0.457175, 0.0350716, -0.0617535 ]
   [ -0.457175, 0.0129284, -0.0617535 ]
   [ -0.454894, 0.016619, -0.0677249 ]
   [ -0.495822, 0.0203095, -0.085639 ]
   [ -0.500384, 0.0129284, -0.0736963 ]
   [ -0.461736, 0.0203095, -0.085639 ]
   [ -0.457175, 0.0129284, -0.0736963 ]
   [ -0.489851, 0.0180286, -0.0461202 ]
   [ -0.48247, 0.00608583, -0.0506819 ]
   [ -0.489851, 0.0180286, -0.0893296 ]
   [ -0.475089, 0.0419142, -0.0506819 ]
   [ -0.48247, 0.0419142, -0.0506819 ]
   [ -0.471398, 0.024, -0.0438393 ]
   [ -0.467708, 0.0299714, -0.0461202 ]
   [ -0.489851, 0.0299714, -0.0461202 ]
   [ -0.48616, 0.024, -0.0438393 ]
   [ -0.48616, 0.024, -0.0916104 ]
   [ -0.471398, 0.024, -0.0916104 ]
   [ -0.467708, 0.0180286, -0.0461202 ]
   [ -0.475089, 0.00608583, -0.0847678 ]
   [ -0.467708, 0.0180286, -0.0893296 ]
   [ -0.491279, 0.0442254, -0.0754503 ]
   [ -0.478779, 0.049, -0.0677249 ]
   [ -0.491279, 0.0442254, -0.0599994 ]
   [ -0.466279, 0.0442254, -0.0599994 ]
   [ -0.466279, 0.0442254, -0.0754503 ]
   [ -0.499005, 0.0317254, -0.0802249 ]
   [ -0.486505, 0.0365, -0.0879503 ]
   [ -0.471054, 0.0365, -0.0879503 ]
   [ -0.458554, 0.0317254, -0.0802249 ]
   [ -0.499005, 0.0162746, -0.0552249 ]
   [ -0.503779, 0.024, -0.0677249 ]
   [ -0.499005, 0.0317254, -0.0552249 ]
   [ -0.458554, 0.0317254, -0.0552249 ]
   [ -0.453779, 0.024, -0.0677249 ]
   [ -0.458554, 0.0162746, -0.0552249 ]
   [ -0.499005, 0.0162746, -0.0802249 ]
   [ -0.458554, 0.0162746, -0.0802249 ]
   [ -0.486505, 0.0115, -0.0474994 ]
   [ -0.486505, 0.0115, -0.0879503 ]
   [ -0.471054, 0.0365, -0.0474994 ]
   [ -0.478779, 0.024, -0.0427249 ]
   [ -0.486505, 0.0365, -0.0474994 ]
   [ -0.478779, 0.024, -0.0927249 ]
   [ -0.471054, 0.0115, -0.0474994 ]
   [ -0.471054, 0.0115, -0.0879503 ]
   [ -0.500045, 0.0371433, -0.0677249 ]
   [ -0.478779, 0.0452663, -0.0808681 ]
   [ -0.478779, 0.0452663, -0.0545816 ]
   [ -0.500045, 0.0108567, -0.0677249 ]
   [ -0.457513, 0.0371433, -0.0677249 ]
   [ -0.457513, 0.0108567, -0.0677249 ]
   [ -0.491922, 0.024, -0.0889911 ]
   [ -0.465636, 0.024, -0.0889911 ]
   [ -0.491922, 0.024, -0.0464586 ]
   [ -0.465636, 0.024, -0.0464586 ]
  }
  ELEMENT_CONNECTIONS {
   /*[ 0, 2, 1 ]
   [ 3, 5, 4 ]
   [ 6, 8, 7 ]
   [ 9, 7, 1 ]
   [ 10, 1, 8 ]
   [ 11, 13, 12 ]
   [ 9, 12, 4 ]
   [ 14, 4, 13 ]
   [ 15, 16, 5 ]
   [ 17, 18, 2 ]
   [ 17, 0, 19 ]
   [ 15, 3, 20 ]*/
   [ 21, 23, 22 ]
   [ 24, 26, 25 ]
   [ 27, 29, 28 ]
   [ 30, 32, 31 ]
   [ 33, 35, 34 ]
   [ 36, 38, 37 ]
   [ 39, 41, 40 ]
   [ 42, 44, 43 ]
   [ 45, 47, 46 ]
   [ 48, 50, 49 ]
   [ 51, 53, 52 ]
   [ 54, 56, 55 ]
   [ 57, 59, 58 ]
   [ 60, 62, 61 ]
   [ 63, 65, 64 ]
   [ 66, 68, 67 ]
   [ 69, 71, 70 ]
   [ 72, 74, 73 ]
   [ 75, 76, 23 ]
   [ 77, 78, 21 ]
   [ 79, 80, 22 ]
  /* [ 81, 82, 8 ]*/
   /*[ 5, 16, 7 ]*/
   [ 83, 84, 26 ]
   [ 80, 85, 24 ]
   [ 86, 77, 25 ]
   /*[ 87, 88, 13 ]*/
   [ 89, 75, 29 ]
   [ 90, 91, 27 ]
   [ 78, 92, 28 ]
   [ 84, 93, 32 ]
   [ 94, 86, 30 ]
   [ 95, 96, 31 ]
   [ 97, 98, 35 ]
   [ 99, 100, 33 ]
   [ 101, 102, 34 ]
   [ 103, 104, 38 ]
   [ 105, 106, 36 ]
   [ 107, 108, 37 ]
   [ 91, 109, 41 ]
   [ 102, 89, 39 ]
   [ 110, 99, 40 ]
   [ 111, 95, 44 ]
   [ 108, 112, 42 ]
   [ 93, 105, 43 ]
   [ 113, 97, 47 ]
   /*[ 16, 114, 45 ]*/
   [ 100, 81, 46 ]
   [ 109, 115, 50 ]
   [ 82, 110, 48 ]
   /*[ 19, 0, 49 ]*/
   [ 116, 117, 53 ]
   [ 118, 119, 51 ]
   [ 120, 121, 52 ]
   [ 92, 94, 56 ]
   [ 122, 90, 54 ]
   [ 96, 123, 55 ]
   [ 114, 20, 59 ]
   [ 121, 113, 57 ]
   [ 124, 118, 58 ]
   [ 125, 19, 62 ]
   [ 123, 126, 60 ]
   [ 115, 122, 61 ]
   [ 85, 116, 65 ]
   [ 106, 83, 63 ]
   [ 119, 103, 64 ]
   /*[ 20, 3, 68 ]*/
   [ 104, 124, 66 ]
   [ 88, 107, 67 ]
   [ 76, 101, 71 ]
   [ 117, 79, 69 ]
   [ 98, 120, 70 ]
   [ 112, 87, 74 ]
   [ 126, 111, 72 ]
   /*[ 18, 125, 73 ]*/
   [ 127, 23, 21 ]
   [ 128, 21, 22 ]
   [ 129, 22, 23 ]
   [ 130, 26, 24 ]
   [ 128, 24, 25 ]
   [ 131, 25, 26 ]
   [ 132, 29, 27 ]
   [ 133, 27, 28 ]
   [ 127, 28, 29 ]
   [ 131, 32, 30 ]
   [ 134, 30, 31 ]
   [ 135, 31, 32 ]
   [ 136, 35, 33 ]
   [ 137, 33, 34 ]
   [ 138, 34, 35 ]
   [ 139, 38, 36 ]
   [ 140, 36, 37 ]
   [ 141, 37, 38 ]
   [ 132, 41, 39 ]
   [ 137, 39, 40 ]
   [ 142, 40, 41 ]
   [ 143, 44, 42 ]
   [ 140, 42, 43 ]
   [ 135, 43, 44 ]
   [ 144, 47, 45 ]
   /*[ 6, 45, 46 ]*/
   [ 136, 46, 47 ]
   [ 142, 50, 48 ]
   /*[ 10, 48, 49 ]*/
   [ 145, 49, 50 ]
   [ 146, 53, 51 ]
   [ 147, 51, 52 ]
   [ 148, 52, 53 ]
   [ 133, 56, 54 ]
   [ 149, 54, 55 ]
   [ 134, 55, 56 ]
   [ 144, 59, 57 ]
   [ 147, 57, 58 ]
   [ 150, 58, 59 ]
   [ 151, 62, 60 ]
   [ 149, 60, 61 ]
   [ 145, 61, 62 ]
   [ 130, 65, 63 ]
   [ 139, 63, 64 ]
   [ 146, 64, 65 ]
   [ 150, 68, 66 ]
   [ 141, 66, 67 ]
   /*[ 14, 67, 68 ]*/
   [ 129, 71, 69 ]
   [ 148, 69, 70 ]
   [ 138, 70, 71 ]
   [ 143, 74, 72 ]
   [ 151, 72, 73 ]
   /*[ 11, 73, 74 ]*/
   [ 152, 76, 75 ]
   [ 127, 75, 23 ]
   [ 129, 23, 76 ]
   [ 153, 78, 77 ]
   [ 128, 77, 21 ]
   [ 127, 21, 78 ]
   [ 154, 80, 79 ]
   [ 129, 79, 22 ]
   [ 128, 22, 80 ]
   [ 155, 82, 81 ]
   /*[ 6, 81, 8 ]
   [ 10, 8, 82 ]
   [ 9, 5, 7 ]
   [ 6, 7, 16 ]
   [ 10, 0, 1 ]
   [ 9, 1, 2 ]*/
   [ 156, 84, 83 ]
   [ 130, 83, 26 ]
   [ 131, 26, 84 ]
   [ 154, 85, 80 ]
   [ 128, 80, 24 ]
   [ 130, 24, 85 ]
   [ 153, 77, 86 ]
   [ 131, 86, 25 ]
   [ 128, 25, 77 ]
   [ 157, 88, 87 ]
   /*[ 11, 87, 13 ]
   [ 14, 13, 88 ]
   [ 9, 2, 12 ]
   [ 11, 12, 18 ]
   [ 14, 3, 4 ]
   [ 9, 4, 5 ]*/
   [ 152, 75, 89 ]
   [ 132, 89, 29 ]
   [ 127, 29, 75 ]
   [ 158, 91, 90 ]
   [ 133, 90, 27 ]
   [ 132, 27, 91 ]
   [ 153, 92, 78 ]
   [ 127, 78, 28 ]
   [ 133, 28, 92 ]
   [ 156, 93, 84 ]
   [ 131, 84, 32 ]
   [ 135, 32, 93 ]
   [ 153, 86, 94 ]
   [ 134, 94, 30 ]
   [ 131, 30, 86 ]
   [ 159, 96, 95 ]
   [ 135, 95, 31 ]
   [ 134, 31, 96 ]
   [ 160, 98, 97 ]
   [ 136, 97, 35 ]
   [ 138, 35, 98 ]
   [ 155, 100, 99 ]
   [ 137, 99, 33 ]
   [ 136, 33, 100 ]
   [ 152, 102, 101 ]
   [ 138, 101, 34 ]
   [ 137, 34, 102 ]
   [ 161, 104, 103 ]
   [ 139, 103, 38 ]
   [ 141, 38, 104 ]
   [ 156, 106, 105 ]
   [ 140, 105, 36 ]
   [ 139, 36, 106 ]
   [ 157, 108, 107 ]
   [ 141, 107, 37 ]
   [ 140, 37, 108 ]
   [ 158, 109, 91 ]
   [ 132, 91, 41 ]
   [ 142, 41, 109 ]
   [ 152, 89, 102 ]
   [ 137, 102, 39 ]
   [ 132, 39, 89 ]
   [ 155, 99, 110 ]
   [ 142, 110, 40 ]
   [ 137, 40, 99 ]
   [ 159, 95, 111 ]
   [ 143, 111, 44 ]
   [ 135, 44, 95 ]
   [ 157, 112, 108 ]
   [ 140, 108, 42 ]
   [ 143, 42, 112 ]
   [ 156, 105, 93 ]
   [ 135, 93, 43 ]
   [ 140, 43, 105 ]
   [ 160, 97, 113 ]
   [ 144, 113, 47 ]
   [ 136, 47, 97 ]
   /*[ 15, 114, 16 ]
   [ 6, 16, 45 ]*/
   [ 144, 45, 114 ]
   [ 155, 81, 100 ]
   [ 136, 100, 46 ]
   /*[ 6, 46, 81 ]*/
   [ 158, 115, 109 ]
   [ 142, 109, 50 ]
   [ 145, 50, 115 ]
   [ 155, 110, 82 ]
   /*[ 10, 82, 48 ]*/
   [ 142, 48, 110 ]
   [ 145, 19, 49 ]
   /*[ 10, 49, 0 ]*/
   [ 154, 117, 116 ]
   [ 146, 116, 53 ]
   [ 148, 53, 117 ]
   [ 161, 119, 118 ]
   [ 147, 118, 51 ]
   [ 146, 51, 119 ]
   [ 160, 121, 120 ]
   [ 148, 120, 52 ]
   [ 147, 52, 121 ]
   [ 153, 94, 92 ]
   [ 133, 92, 56 ]
   [ 134, 56, 94 ]
   [ 158, 90, 122 ]
   [ 149, 122, 54 ]
   [ 133, 54, 90 ]
   [ 159, 123, 96 ]
   [ 134, 96, 55 ]
   [ 149, 55, 123 ]
   /*[ 15, 20, 114 ]*/
   [ 144, 114, 59 ]
   [ 150, 59, 20 ]
   [ 160, 113, 121 ]
   [ 147, 121, 57 ]
   [ 144, 57, 113 ]
   [ 161, 118, 124 ]
   [ 150, 124, 58 ]
   [ 147, 58, 118 ]
   /*[ 17, 19, 125 ]*/
   [ 151, 125, 62 ]
   [ 145, 62, 19 ]
   [ 159, 126, 123 ]
   [ 149, 123, 60 ]
   [ 151, 60, 126 ]
   [ 158, 122, 115 ]
   [ 145, 115, 61 ]
   [ 149, 61, 122 ]
   [ 154, 116, 85 ]
   [ 130, 85, 65 ]
   [ 146, 65, 116 ]
   [ 156, 83, 106 ]
   [ 139, 106, 63 ]
   [ 130, 63, 83 ]
   [ 161, 103, 119 ]
   [ 146, 119, 64 ]
   [ 139, 64, 103 ]
   [ 150, 20, 68 ]
   /*[ 14, 68, 3 ]*/
   [ 161, 124, 104 ]
   [ 141, 104, 66 ]
   [ 150, 66, 124 ]
   [ 157, 107, 88 ]
   /*[ 14, 88, 67 ]*/
   [ 141, 67, 107 ]
   [ 152, 101, 76 ]
   [ 129, 76, 71 ]
   [ 138, 71, 101 ]
   [ 154, 79, 117 ]
   [ 148, 117, 69 ]
   [ 129, 69, 79 ]
   [ 160, 120, 98 ]
   [ 138, 98, 70 ]
   [ 148, 70, 120 ]
   [ 157, 87, 112 ]
   [ 143, 112, 74 ]
   /*[ 11, 74, 87 ]*/
   [ 159, 111, 126 ]
   [ 151, 126, 72 ]
   [ 143, 72, 111 ]
   /*[ 17, 125, 18 ]
   [ 11, 18, 73 ]*/
   [ 151, 73, 125 ]
  }
}
