# Supplementary material for: Unbiased Rare Event Sampling in Spatial Stochastic Systems Biology Models Using a Weighted Ensemble of Trajectories
Source: PLoS Comput Biol. 2016 Feb 4;12(2):e1004611. doi: 10.1371/journal.pcbi.1004611 (PMC4741515; doi:10.1371/journal.pcbi.1004611)
Supplement: S4 Model — Files containing the model details and with which one can simulate the model in MCell. (ZIP) [file pcbi.1004611.s004.zip › NMJ_model/viz_data.mdl]

VIZ_OUTPUT { /*Defines the visualization data output block*/
        MODE = DREAMM_V3
        FILENAME = "linearmodel"
        MOLECULES
        {
                NAME_LIST { ALL_MOLECULES}
                ITERATION_NUMBERS { ALL_DATA @ [[0 TO 300000 STEP 100000]] }

        }
        MESHES
        {
                NAME_LIST { ALL_MESHES  }
                ITERATION_NUMBERS { ALL_DATA @ [0] }
        }
}
