# Supplementary material for: Unbiased Rare Event Sampling in Spatial Stochastic Systems Biology Models Using a Weighted Ensemble of Trajectories
Source: PLoS Comput Biol. 2016 Feb 4;12(2):e1004611. doi: 10.1371/journal.pcbi.1004611 (PMC4741515; doi:10.1371/journal.pcbi.1004611)
Supplement: S4 Model — Files containing the model details and with which one can simulate the model in MCell. (ZIP) [file pcbi.1004611.s004.zip › NMJ_model/volume_buffer.mdl]

buffer OBJECT {
        buffer_box BOX {
		CORNERS = [-.8,-.1,-.6],[.8,.9,.6]
                DEFINE_SURFACE_REGIONS {
                        whole_box {
                                ELEMENT_LIST = [ALL_ELEMENTS]
                        }
                }
        }
        release RELEASE_SITE {
                SHAPE = buffer.buffer_box[whole_box]
                MOLECULE = unbound_mobile_buffer 
                CONCENTRATION = .002 
        }

}
